# Supplementary material for: Structure–activity relationships of fenarimol analogues with potent in vitro and in vivo activity against Madurella mycetomatis, the main causative agent of mycetoma
Source: RSC Med Chem. 2025 Sep 18;16(12):6094–108. doi: 10.1039/d5md00427f (PMC12529582; doi:10.1039/d5md00427f)
Supplement: MD-016-D5MD00427F-s001 [file MD-016-D5MD00427F-s001.cif]

# By using this file you agree to the legally binding terms of use found at alphafoldserver.com/output-terms
data_14c3d7b7d9792f87
#
_entry.id 14c3d7b7d9792f87
#
loop_
_atom_type.symbol
C  
FE 
N  
O  
S  
#
loop_
_audit_author.name
_audit_author.pdbx_ordinal
"Google DeepMind" 1 
"Isomorphic Labs" 2 
#
_audit_conform.dict_location https://raw.githubusercontent.com/ihmwg/ModelCIF/master/dist/mmcif_ma.dic
_audit_conform.dict_name     mmcif_ma.dic
_audit_conform.dict_version  1.4.5
#
loop_
_chem_comp.formula
_chem_comp.formula_weight
_chem_comp.id
_chem_comp.mon_nstd_flag
_chem_comp.name
_chem_comp.pdbx_smiles
_chem_comp.pdbx_synonyms
_chem_comp.type
"C3 H7 N O2"       89.093  ALA y ALANINE                           C[C@H](N)C(O)=O                                                                               ?    "L-PEPTIDE LINKING" 
"C6 H15 N4 O2"     175.209 ARG y ARGININE                          N[C@@H](CCCNC(N)=[NH2+])C(O)=O                                                                ?    "L-PEPTIDE LINKING" 
"C4 H8 N2 O3"      132.118 ASN y ASPARAGINE                        N[C@@H](CC(N)=O)C(O)=O                                                                        ?    "L-PEPTIDE LINKING" 
"C4 H7 N O4"       133.103 ASP y "ASPARTIC ACID"                   N[C@@H](CC(O)=O)C(O)=O                                                                        ?    "L-PEPTIDE LINKING" 
"C3 H7 N O2 S"     121.158 CYS y CYSTEINE                          N[C@@H](CS)C(O)=O                                                                             ?    "L-PEPTIDE LINKING" 
"C5 H10 N2 O3"     146.144 GLN y GLUTAMINE                         N[C@@H](CCC(N)=O)C(O)=O                                                                       ?    "L-PEPTIDE LINKING" 
"C5 H9 N O4"       147.129 GLU y "GLUTAMIC ACID"                   N[C@@H](CCC(O)=O)C(O)=O                                                                       ?    "L-PEPTIDE LINKING" 
"C2 H5 N O2"       75.067  GLY y GLYCINE                           NCC(O)=O                                                                                      ?    "PEPTIDE LINKING"   
"C34 H32 Fe N4 O4" 616.487 HEM . "PROTOPORPHYRIN IX CONTAINING FE" CC1=C(CCC(O)=O)C2=Cc3n4[Fe]5|6|N2=C1C=c7n5c(=CC8=N|6C(=Cc4c(C)c3CCC(O)=O)C(=C8C=C)C)c(C)c7C=C HEME NON-POLYMER         
"C6 H10 N3 O2"     156.162 HIS y HISTIDINE                         N[C@@H](Cc1c[nH]c[nH+]1)C(O)=O                                                                ?    "L-PEPTIDE LINKING" 
"C6 H13 N O2"      131.173 ILE y ISOLEUCINE                        CC[C@H](C)[C@H](N)C(O)=O                                                                      ?    "L-PEPTIDE LINKING" 
"C6 H13 N O2"      131.173 LEU y LEUCINE                           CC(C)C[C@H](N)C(O)=O                                                                          ?    "L-PEPTIDE LINKING" 
"C6 H15 N2 O2"     147.195 LYS y LYSINE                            N[C@@H](CCCC[NH3+])C(O)=O                                                                     ?    "L-PEPTIDE LINKING" 
"C5 H11 N O2 S"    149.211 MET y METHIONINE                        CSCC[C@H](N)C(O)=O                                                                            ?    "L-PEPTIDE LINKING" 
"C9 H11 N O2"      165.189 PHE y PHENYLALANINE                     N[C@@H](Cc1ccccc1)C(O)=O                                                                      ?    "L-PEPTIDE LINKING" 
"C5 H9 N O2"       115.130 PRO y PROLINE                           OC(=O)[C@@H]1CCCN1                                                                            ?    "L-PEPTIDE LINKING" 
"C3 H7 N O3"       105.093 SER y SERINE                            N[C@@H](CO)C(O)=O                                                                             ?    "L-PEPTIDE LINKING" 
"C4 H9 N O3"       119.119 THR y THREONINE                         C[C@@H](O)[C@H](N)C(O)=O                                                                      ?    "L-PEPTIDE LINKING" 
"C11 H12 N2 O2"    204.225 TRP y TRYPTOPHAN                        N[C@@H](Cc1c[nH]c2ccccc12)C(O)=O                                                              ?    "L-PEPTIDE LINKING" 
"C9 H11 N O3"      181.189 TYR y TYROSINE                          N[C@@H](Cc1ccc(O)cc1)C(O)=O                                                                   ?    "L-PEPTIDE LINKING" 
"C5 H11 N O2"      117.146 VAL y VALINE                            CC(C)[C@H](N)C(O)=O                                                                           ?    "L-PEPTIDE LINKING" 
#
_citation.book_publisher          ?
_citation.country                 UK
_citation.id                      primary
_citation.journal_full            Nature
_citation.journal_id_ASTM         NATUAS
_citation.journal_id_CSD          0006
_citation.journal_id_ISSN         0028-0836
_citation.journal_volume          630
_citation.page_first              493
_citation.page_last               500
_citation.pdbx_database_id_DOI    10.1038/s41586-024-07487-w
_citation.pdbx_database_id_PubMed 38718835
_citation.title                   "Accurate structure prediction of biomolecular interactions with AlphaFold 3"
_citation.year                    2024
#
loop_
_citation_author.citation_id
_citation_author.name
_citation_author.ordinal
primary "Google DeepMind" 1 
primary "Isomorphic Labs" 2 
#
loop_
_entity.id
_entity.pdbx_description
_entity.type
1 . polymer     
2 . non-polymer 
#
_entity_poly.entity_id      1
_entity_poly.pdbx_strand_id A
_entity_poly.type           polypeptide(L)
#
loop_
_entity_poly_seq.entity_id
_entity_poly_seq.hetero
_entity_poly_seq.mon_id
_entity_poly_seq.num
1 n MET 1   
1 n GLY 2   
1 n LEU 3   
1 n VAL 4   
1 n GLN 5   
1 n ASP 6   
1 n ILE 7   
1 n ALA 8   
1 n SER 9   
1 n PRO 10  
1 n LEU 11  
1 n ALA 12  
1 n GLU 13  
1 n GLY 14  
1 n PHE 15  
1 n SER 16  
1 n ARG 17  
1 n PHE 18  
1 n GLY 19  
1 n LEU 20  
1 n ALA 21  
1 n SER 22  
1 n GLN 23  
1 n ILE 24  
1 n GLY 25  
1 n ILE 26  
1 n ALA 27  
1 n PHE 28  
1 n GLY 29  
1 n VAL 30  
1 n PHE 31  
1 n LEU 32  
1 n PHE 33  
1 n VAL 34  
1 n ALA 35  
1 n VAL 36  
1 n LEU 37  
1 n LEU 38  
1 n ASN 39  
1 n VAL 40  
1 n LEU 41  
1 n GLN 42  
1 n GLN 43  
1 n VAL 44  
1 n LEU 45  
1 n PHE 46  
1 n ARG 47  
1 n ASN 48  
1 n PRO 49  
1 n ASN 50  
1 n GLU 51  
1 n PRO 52  
1 n PRO 53  
1 n LEU 54  
1 n VAL 55  
1 n PHE 56  
1 n HIS 57  
1 n TRP 58  
1 n PHE 59  
1 n PRO 60  
1 n LEU 61  
1 n ILE 62  
1 n GLY 63  
1 n SER 64  
1 n THR 65  
1 n ILE 66  
1 n THR 67  
1 n TYR 68  
1 n GLY 69  
1 n MET 70  
1 n ASP 71  
1 n PRO 72  
1 n PRO 73  
1 n ARG 74  
1 n PHE 75  
1 n PHE 76  
1 n LYS 77  
1 n GLU 78  
1 n ASN 79  
1 n ARG 80  
1 n ALA 81  
1 n LYS 82  
1 n TYR 83  
1 n GLY 84  
1 n GLU 85  
1 n CYS 86  
1 n PHE 87  
1 n THR 88  
1 n PHE 89  
1 n VAL 90  
1 n LEU 91  
1 n LEU 92  
1 n GLY 93  
1 n LYS 94  
1 n LYS 95  
1 n THR 96  
1 n THR 97  
1 n VAL 98  
1 n TYR 99  
1 n LEU 100 
1 n GLY 101 
1 n THR 102 
1 n GLN 103 
1 n GLY 104 
1 n ASN 105 
1 n ASP 106 
1 n PHE 107 
1 n ILE 108 
1 n LEU 109 
1 n ASN 110 
1 n GLY 111 
1 n LYS 112 
1 n ILE 113 
1 n ARG 114 
1 n ASP 115 
1 n VAL 116 
1 n CYS 117 
1 n ALA 118 
1 n GLU 119 
1 n GLU 120 
1 n ILE 121 
1 n TYR 122 
1 n THR 123 
1 n VAL 124 
1 n LEU 125 
1 n THR 126 
1 n THR 127 
1 n PRO 128 
1 n VAL 129 
1 n PHE 130 
1 n GLY 131 
1 n LYS 132 
1 n ASP 133 
1 n VAL 134 
1 n VAL 135 
1 n TYR 136 
1 n ASP 137 
1 n CYS 138 
1 n PRO 139 
1 n ASN 140 
1 n SER 141 
1 n LYS 142 
1 n LEU 143 
1 n MET 144 
1 n GLU 145 
1 n GLN 146 
1 n LYS 147 
1 n LYS 148 
1 n PHE 149 
1 n MET 150 
1 n LYS 151 
1 n VAL 152 
1 n ALA 153 
1 n LEU 154 
1 n THR 155 
1 n THR 156 
1 n ASP 157 
1 n ALA 158 
1 n PHE 159 
1 n ARG 160 
1 n SER 161 
1 n TYR 162 
1 n VAL 163 
1 n PRO 164 
1 n ILE 165 
1 n ILE 166 
1 n SER 167 
1 n ASP 168 
1 n GLU 169 
1 n VAL 170 
1 n THR 171 
1 n SER 172 
1 n TYR 173 
1 n PHE 174 
1 n LYS 175 
1 n ARG 176 
1 n THR 177 
1 n SER 178 
1 n ASP 179 
1 n PHE 180 
1 n LYS 181 
1 n GLY 182 
1 n GLN 183 
1 n SER 184 
1 n GLY 185 
1 n ILE 186 
1 n VAL 187 
1 n ASN 188 
1 n ILE 189 
1 n CYS 190 
1 n PRO 191 
1 n LYS 192 
1 n MET 193 
1 n ALA 194 
1 n GLN 195 
1 n ILE 196 
1 n THR 197 
1 n ILE 198 
1 n PHE 199 
1 n THR 200 
1 n ALA 201 
1 n SER 202 
1 n HIS 203 
1 n ALA 204 
1 n LEU 205 
1 n GLN 206 
1 n GLY 207 
1 n LYS 208 
1 n GLU 209 
1 n ILE 210 
1 n ARG 211 
1 n SER 212 
1 n LYS 213 
1 n PHE 214 
1 n ASP 215 
1 n GLU 216 
1 n SER 217 
1 n LEU 218 
1 n ALA 219 
1 n ASP 220 
1 n LEU 221 
1 n TYR 222 
1 n HIS 223 
1 n ASP 224 
1 n LEU 225 
1 n ASP 226 
1 n MET 227 
1 n GLY 228 
1 n PHE 229 
1 n SER 230 
1 n PRO 231 
1 n ILE 232 
1 n ASN 233 
1 n PHE 234 
1 n LYS 235 
1 n LEU 236 
1 n HIS 237 
1 n TRP 238 
1 n ALA 239 
1 n PRO 240 
1 n LEU 241 
1 n PRO 242 
1 n TRP 243 
1 n ASN 244 
1 n GLN 245 
1 n ARG 246 
1 n ARG 247 
1 n ASP 248 
1 n HIS 249 
1 n ALA 250 
1 n GLN 251 
1 n ARG 252 
1 n THR 253 
1 n ILE 254 
1 n ALA 255 
1 n LYS 256 
1 n ILE 257 
1 n TYR 258 
1 n MET 259 
1 n ASP 260 
1 n THR 261 
1 n ILE 262 
1 n LYS 263 
1 n SER 264 
1 n ARG 265 
1 n ARG 266 
1 n ALA 267 
1 n ARG 268 
1 n GLY 269 
1 n GLU 270 
1 n THR 271 
1 n ASP 272 
1 n ALA 273 
1 n LYS 274 
1 n ASP 275 
1 n ILE 276 
1 n MET 277 
1 n TRP 278 
1 n HIS 279 
1 n LEU 280 
1 n MET 281 
1 n ASN 282 
1 n SER 283 
1 n GLU 284 
1 n TYR 285 
1 n LYS 286 
1 n ASN 287 
1 n GLY 288 
1 n VAL 289 
1 n LYS 290 
1 n VAL 291 
1 n PRO 292 
1 n ASP 293 
1 n HIS 294 
1 n GLU 295 
1 n ILE 296 
1 n ALA 297 
1 n HIS 298 
1 n MET 299 
1 n MET 300 
1 n ILE 301 
1 n ALA 302 
1 n LEU 303 
1 n LEU 304 
1 n MET 305 
1 n ALA 306 
1 n GLY 307 
1 n GLN 308 
1 n HIS 309 
1 n SER 310 
1 n SER 311 
1 n SER 312 
1 n SER 313 
1 n THR 314 
1 n SER 315 
1 n SER 316 
1 n TRP 317 
1 n ILE 318 
1 n MET 319 
1 n LEU 320 
1 n ARG 321 
1 n LEU 322 
1 n ALA 323 
1 n SER 324 
1 n ARG 325 
1 n PRO 326 
1 n ASP 327 
1 n ILE 328 
1 n MET 329 
1 n GLU 330 
1 n GLU 331 
1 n LEU 332 
1 n TYR 333 
1 n GLN 334 
1 n GLU 335 
1 n GLN 336 
1 n VAL 337 
1 n LYS 338 
1 n ASN 339 
1 n LEU 340 
1 n GLY 341 
1 n ALA 342 
1 n ASP 343 
1 n LEU 344 
1 n PRO 345 
1 n PRO 346 
1 n LEU 347 
1 n LYS 348 
1 n TYR 349 
1 n GLU 350 
1 n ASP 351 
1 n LEU 352 
1 n ALA 353 
1 n LYS 354 
1 n LEU 355 
1 n PRO 356 
1 n LEU 357 
1 n ASN 358 
1 n GLN 359 
1 n ALA 360 
1 n ILE 361 
1 n VAL 362 
1 n LYS 363 
1 n GLU 364 
1 n THR 365 
1 n LEU 366 
1 n ARG 367 
1 n LEU 368 
1 n HIS 369 
1 n ALA 370 
1 n PRO 371 
1 n ILE 372 
1 n HIS 373 
1 n SER 374 
1 n ILE 375 
1 n MET 376 
1 n ARG 377 
1 n ALA 378 
1 n VAL 379 
1 n LYS 380 
1 n GLN 381 
1 n PRO 382 
1 n MET 383 
1 n PRO 384 
1 n ILE 385 
1 n PRO 386 
1 n GLY 387 
1 n THR 388 
1 n LYS 389 
1 n TYR 390 
1 n VAL 391 
1 n ILE 392 
1 n PRO 393 
1 n THR 394 
1 n ASN 395 
1 n HIS 396 
1 n VAL 397 
1 n LEU 398 
1 n LEU 399 
1 n ALA 400 
1 n ALA 401 
1 n PRO 402 
1 n GLY 403 
1 n VAL 404 
1 n SER 405 
1 n ALA 406 
1 n SER 407 
1 n ASP 408 
1 n PRO 409 
1 n GLN 410 
1 n TYR 411 
1 n PHE 412 
1 n PRO 413 
1 n GLU 414 
1 n PRO 415 
1 n ASP 416 
1 n LEU 417 
1 n TRP 418 
1 n GLU 419 
1 n PRO 420 
1 n HIS 421 
1 n ARG 422 
1 n TRP 423 
1 n GLU 424 
1 n LYS 425 
1 n GLU 426 
1 n SER 427 
1 n PRO 428 
1 n LEU 429 
1 n ALA 430 
1 n PRO 431 
1 n SER 432 
1 n ILE 433 
1 n VAL 434 
1 n ARG 435 
1 n ASN 436 
1 n GLU 437 
1 n ALA 438 
1 n ALA 439 
1 n GLU 440 
1 n GLU 441 
1 n ASP 442 
1 n GLU 443 
1 n GLU 444 
1 n LYS 445 
1 n VAL 446 
1 n ASP 447 
1 n TYR 448 
1 n GLY 449 
1 n TYR 450 
1 n GLY 451 
1 n LEU 452 
1 n VAL 453 
1 n SER 454 
1 n LYS 455 
1 n GLY 456 
1 n ALA 457 
1 n GLY 458 
1 n SER 459 
1 n PRO 460 
1 n TYR 461 
1 n LEU 462 
1 n PRO 463 
1 n PHE 464 
1 n GLY 465 
1 n ALA 466 
1 n GLY 467 
1 n ARG 468 
1 n HIS 469 
1 n ARG 470 
1 n CYS 471 
1 n ILE 472 
1 n GLY 473 
1 n GLU 474 
1 n GLN 475 
1 n PHE 476 
1 n ALA 477 
1 n ASN 478 
1 n VAL 479 
1 n GLN 480 
1 n LEU 481 
1 n GLN 482 
1 n THR 483 
1 n ILE 484 
1 n VAL 485 
1 n ALA 486 
1 n MET 487 
1 n THR 488 
1 n VAL 489 
1 n ARG 490 
1 n LEU 491 
1 n PHE 492 
1 n LYS 493 
1 n PHE 494 
1 n ARG 495 
1 n ASN 496 
1 n VAL 497 
1 n ASP 498 
1 n SER 499 
1 n SER 500 
1 n ASN 501 
1 n LYS 502 
1 n VAL 503 
1 n ILE 504 
1 n GLY 505 
1 n THR 506 
1 n ASP 507 
1 n TYR 508 
1 n ALA 509 
1 n SER 510 
1 n LEU 511 
1 n PHE 512 
1 n SER 513 
1 n ARG 514 
1 n PRO 515 
1 n LEU 516 
1 n GLU 517 
1 n PRO 518 
1 n ALA 519 
1 n ASN 520 
1 n ILE 521 
1 n TYR 522 
1 n TRP 523 
1 n GLU 524 
1 n ARG 525 
1 n ARG 526 
1 n ASP 527 
1 n LYS 528 
1 n GLU 529 
#
_ma_data.content_type "model coordinates"
_ma_data.id           1
_ma_data.name         Model
#
_ma_model_list.data_id          1
_ma_model_list.model_group_id   1
_ma_model_list.model_group_name "AlphaFold-beta-20231127 (8a86c86b-cd0c-4cd5-baf1-242c30a5bfc7 @ 2025-08-05 05:50:57)"
_ma_model_list.model_id         1
_ma_model_list.model_name       "Top ranked model"
_ma_model_list.model_type       "Ab initio model"
_ma_model_list.ordinal_id       1
#
loop_
_ma_protocol_step.method_type
_ma_protocol_step.ordinal_id
_ma_protocol_step.protocol_id
_ma_protocol_step.step_id
"coevolution MSA" 1 1 1 
"template search" 2 1 2 
modeling          3 1 3 
#
loop_
_ma_qa_metric.id
_ma_qa_metric.mode
_ma_qa_metric.name
_ma_qa_metric.software_group_id
_ma_qa_metric.type
1 global pLDDT 1 pLDDT 
2 local  pLDDT 1 pLDDT 
#
_ma_qa_metric_global.metric_id    1
_ma_qa_metric_global.metric_value 88.59
_ma_qa_metric_global.model_id     1
_ma_qa_metric_global.ordinal_id   1
#
_ma_software_group.group_id    1
_ma_software_group.ordinal_id  1
_ma_software_group.software_id 1
#
loop_
_ma_target_entity.data_id
_ma_target_entity.entity_id
_ma_target_entity.origin
1 1 . 
1 2 . 
#
loop_
_ma_target_entity_instance.asym_id
_ma_target_entity_instance.details
_ma_target_entity_instance.entity_id
A . 1 
B . 2 
#
loop_
_pdbx_data_usage.details
_pdbx_data_usage.id
_pdbx_data_usage.type
_pdbx_data_usage.url
;NON-COMMERCIAL USE ONLY, BY USING THIS FILE YOU AGREE TO THE TERMS OF USE FOUND
AT alphafoldserver.com/output-terms.
;
1 license    ? 
;THE INFORMATION IS NOT INTENDED FOR, HAS NOT BEEN VALIDATED FOR, AND IS NOT
APPROVED FOR CLINICAL USE. IT SHOULD NOT BE USED FOR CLINICAL PURPOSE OR RELIED
ON FOR MEDICAL OR OTHER PROFESSIONAL ADVICE. IT IS THEORETICAL MODELLING ONLY
AND CAUTION SHOULD BE EXERCISED IN ITS USE. IT IS PROVIDED "AS-IS" WITHOUT ANY
WARRANTY OF ANY KIND, WHETHER EXPRESSED OR IMPLIED. NO WARRANTY IS GIVEN THAT
USE OF THE INFORMATION SHALL NOT INFRINGE THE RIGHTS OF ANY THIRD PARTY.
;
2 disclaimer ? 
#
_pdbx_nonpoly_scheme.asym_id       B
_pdbx_nonpoly_scheme.auth_seq_num  1
_pdbx_nonpoly_scheme.entity_id     2
_pdbx_nonpoly_scheme.mon_id        HEM
_pdbx_nonpoly_scheme.pdb_ins_code  .
_pdbx_nonpoly_scheme.pdb_seq_num   1
_pdbx_nonpoly_scheme.pdb_strand_id B
#
loop_
_pdbx_poly_seq_scheme.asym_id
_pdbx_poly_seq_scheme.auth_seq_num
_pdbx_poly_seq_scheme.entity_id
_pdbx_poly_seq_scheme.hetero
_pdbx_poly_seq_scheme.mon_id
_pdbx_poly_seq_scheme.pdb_ins_code
_pdbx_poly_seq_scheme.pdb_seq_num
_pdbx_poly_seq_scheme.pdb_strand_id
_pdbx_poly_seq_scheme.seq_id
A 1   1 n MET . 1   A 1   
A 2   1 n GLY . 2   A 2   
A 3   1 n LEU . 3   A 3   
A 4   1 n VAL . 4   A 4   
A 5   1 n GLN . 5   A 5   
A 6   1 n ASP . 6   A 6   
A 7   1 n ILE . 7   A 7   
A 8   1 n ALA . 8   A 8   
A 9   1 n SER . 9   A 9   
A 10  1 n PRO . 10  A 10  
A 11  1 n LEU . 11  A 11  
A 12  1 n ALA . 12  A 12  
A 13  1 n GLU . 13  A 13  
A 14  1 n GLY . 14  A 14  
A 15  1 n PHE . 15  A 15  
A 16  1 n SER . 16  A 16  
A 17  1 n ARG . 17  A 17  
A 18  1 n PHE . 18  A 18  
A 19  1 n GLY . 19  A 19  
A 20  1 n LEU . 20  A 20  
A 21  1 n ALA . 21  A 21  
A 22  1 n SER . 22  A 22  
A 23  1 n GLN . 23  A 23  
A 24  1 n ILE . 24  A 24  
A 25  1 n GLY . 25  A 25  
A 26  1 n ILE . 26  A 26  
A 27  1 n ALA . 27  A 27  
A 28  1 n PHE . 28  A 28  
A 29  1 n GLY . 29  A 29  
A 30  1 n VAL . 30  A 30  
A 31  1 n PHE . 31  A 31  
A 32  1 n LEU . 32  A 32  
A 33  1 n PHE . 33  A 33  
A 34  1 n VAL . 34  A 34  
A 35  1 n ALA . 35  A 35  
A 36  1 n VAL . 36  A 36  
A 37  1 n LEU . 37  A 37  
A 38  1 n LEU . 38  A 38  
A 39  1 n ASN . 39  A 39  
A 40  1 n VAL . 40  A 40  
A 41  1 n LEU . 41  A 41  
A 42  1 n GLN . 42  A 42  
A 43  1 n GLN . 43  A 43  
A 44  1 n VAL . 44  A 44  
A 45  1 n LEU . 45  A 45  
A 46  1 n PHE . 46  A 46  
A 47  1 n ARG . 47  A 47  
A 48  1 n ASN . 48  A 48  
A 49  1 n PRO . 49  A 49  
A 50  1 n ASN . 50  A 50  
A 51  1 n GLU . 51  A 51  
A 52  1 n PRO . 52  A 52  
A 53  1 n PRO . 53  A 53  
A 54  1 n LEU . 54  A 54  
A 55  1 n VAL . 55  A 55  
A 56  1 n PHE . 56  A 56  
A 57  1 n HIS . 57  A 57  
A 58  1 n TRP . 58  A 58  
A 59  1 n PHE . 59  A 59  
A 60  1 n PRO . 60  A 60  
A 61  1 n LEU . 61  A 61  
A 62  1 n ILE . 62  A 62  
A 63  1 n GLY . 63  A 63  
A 64  1 n SER . 64  A 64  
A 65  1 n THR . 65  A 65  
A 66  1 n ILE . 66  A 66  
A 67  1 n THR . 67  A 67  
A 68  1 n TYR . 68  A 68  
A 69  1 n GLY . 69  A 69  
A 70  1 n MET . 70  A 70  
A 71  1 n ASP . 71  A 71  
A 72  1 n PRO . 72  A 72  
A 73  1 n PRO . 73  A 73  
A 74  1 n ARG . 74  A 74  
A 75  1 n PHE . 75  A 75  
A 76  1 n PHE . 76  A 76  
A 77  1 n LYS . 77  A 77  
A 78  1 n GLU . 78  A 78  
A 79  1 n ASN . 79  A 79  
A 80  1 n ARG . 80  A 80  
A 81  1 n ALA . 81  A 81  
A 82  1 n LYS . 82  A 82  
A 83  1 n TYR . 83  A 83  
A 84  1 n GLY . 84  A 84  
A 85  1 n GLU . 85  A 85  
A 86  1 n CYS . 86  A 86  
A 87  1 n PHE . 87  A 87  
A 88  1 n THR . 88  A 88  
A 89  1 n PHE . 89  A 89  
A 90  1 n VAL . 90  A 90  
A 91  1 n LEU . 91  A 91  
A 92  1 n LEU . 92  A 92  
A 93  1 n GLY . 93  A 93  
A 94  1 n LYS . 94  A 94  
A 95  1 n LYS . 95  A 95  
A 96  1 n THR . 96  A 96  
A 97  1 n THR . 97  A 97  
A 98  1 n VAL . 98  A 98  
A 99  1 n TYR . 99  A 99  
A 100 1 n LEU . 100 A 100 
A 101 1 n GLY . 101 A 101 
A 102 1 n THR . 102 A 102 
A 103 1 n GLN . 103 A 103 
A 104 1 n GLY . 104 A 104 
A 105 1 n ASN . 105 A 105 
A 106 1 n ASP . 106 A 106 
A 107 1 n PHE . 107 A 107 
A 108 1 n ILE . 108 A 108 
A 109 1 n LEU . 109 A 109 
A 110 1 n ASN . 110 A 110 
A 111 1 n GLY . 111 A 111 
A 112 1 n LYS . 112 A 112 
A 113 1 n ILE . 113 A 113 
A 114 1 n ARG . 114 A 114 
A 115 1 n ASP . 115 A 115 
A 116 1 n VAL . 116 A 116 
A 117 1 n CYS . 117 A 117 
A 118 1 n ALA . 118 A 118 
A 119 1 n GLU . 119 A 119 
A 120 1 n GLU . 120 A 120 
A 121 1 n ILE . 121 A 121 
A 122 1 n TYR . 122 A 122 
A 123 1 n THR . 123 A 123 
A 124 1 n VAL . 124 A 124 
A 125 1 n LEU . 125 A 125 
A 126 1 n THR . 126 A 126 
A 127 1 n THR . 127 A 127 
A 128 1 n PRO . 128 A 128 
A 129 1 n VAL . 129 A 129 
A 130 1 n PHE . 130 A 130 
A 131 1 n GLY . 131 A 131 
A 132 1 n LYS . 132 A 132 
A 133 1 n ASP . 133 A 133 
A 134 1 n VAL . 134 A 134 
A 135 1 n VAL . 135 A 135 
A 136 1 n TYR . 136 A 136 
A 137 1 n ASP . 137 A 137 
A 138 1 n CYS . 138 A 138 
A 139 1 n PRO . 139 A 139 
A 140 1 n ASN . 140 A 140 
A 141 1 n SER . 141 A 141 
A 142 1 n LYS . 142 A 142 
A 143 1 n LEU . 143 A 143 
A 144 1 n MET . 144 A 144 
A 145 1 n GLU . 145 A 145 
A 146 1 n GLN . 146 A 146 
A 147 1 n LYS . 147 A 147 
A 148 1 n LYS . 148 A 148 
A 149 1 n PHE . 149 A 149 
A 150 1 n MET . 150 A 150 
A 151 1 n LYS . 151 A 151 
A 152 1 n VAL . 152 A 152 
A 153 1 n ALA . 153 A 153 
A 154 1 n LEU . 154 A 154 
A 155 1 n THR . 155 A 155 
A 156 1 n THR . 156 A 156 
A 157 1 n ASP . 157 A 157 
A 158 1 n ALA . 158 A 158 
A 159 1 n PHE . 159 A 159 
A 160 1 n ARG . 160 A 160 
A 161 1 n SER . 161 A 161 
A 162 1 n TYR . 162 A 162 
A 163 1 n VAL . 163 A 163 
A 164 1 n PRO . 164 A 164 
A 165 1 n ILE . 165 A 165 
A 166 1 n ILE . 166 A 166 
A 167 1 n SER . 167 A 167 
A 168 1 n ASP . 168 A 168 
A 169 1 n GLU . 169 A 169 
A 170 1 n VAL . 170 A 170 
A 171 1 n THR . 171 A 171 
A 172 1 n SER . 172 A 172 
A 173 1 n TYR . 173 A 173 
A 174 1 n PHE . 174 A 174 
A 175 1 n LYS . 175 A 175 
A 176 1 n ARG . 176 A 176 
A 177 1 n THR . 177 A 177 
A 178 1 n SER . 178 A 178 
A 179 1 n ASP . 179 A 179 
A 180 1 n PHE . 180 A 180 
A 181 1 n LYS . 181 A 181 
A 182 1 n GLY . 182 A 182 
A 183 1 n GLN . 183 A 183 
A 184 1 n SER . 184 A 184 
A 185 1 n GLY . 185 A 185 
A 186 1 n ILE . 186 A 186 
A 187 1 n VAL . 187 A 187 
A 188 1 n ASN . 188 A 188 
A 189 1 n ILE . 189 A 189 
A 190 1 n CYS . 190 A 190 
A 191 1 n PRO . 191 A 191 
A 192 1 n LYS . 192 A 192 
A 193 1 n MET . 193 A 193 
A 194 1 n ALA . 194 A 194 
A 195 1 n GLN . 195 A 195 
A 196 1 n ILE . 196 A 196 
A 197 1 n THR . 197 A 197 
A 198 1 n ILE . 198 A 198 
A 199 1 n PHE . 199 A 199 
A 200 1 n THR . 200 A 200 
A 201 1 n ALA . 201 A 201 
A 202 1 n SER . 202 A 202 
A 203 1 n HIS . 203 A 203 
A 204 1 n ALA . 204 A 204 
A 205 1 n LEU . 205 A 205 
A 206 1 n GLN . 206 A 206 
A 207 1 n GLY . 207 A 207 
A 208 1 n LYS . 208 A 208 
A 209 1 n GLU . 209 A 209 
A 210 1 n ILE . 210 A 210 
A 211 1 n ARG . 211 A 211 
A 212 1 n SER . 212 A 212 
A 213 1 n LYS . 213 A 213 
A 214 1 n PHE . 214 A 214 
A 215 1 n ASP . 215 A 215 
A 216 1 n GLU . 216 A 216 
A 217 1 n SER . 217 A 217 
A 218 1 n LEU . 218 A 218 
A 219 1 n ALA . 219 A 219 
A 220 1 n ASP . 220 A 220 
A 221 1 n LEU . 221 A 221 
A 222 1 n TYR . 222 A 222 
A 223 1 n HIS . 223 A 223 
A 224 1 n ASP . 224 A 224 
A 225 1 n LEU . 225 A 225 
A 226 1 n ASP . 226 A 226 
A 227 1 n MET . 227 A 227 
A 228 1 n GLY . 228 A 228 
A 229 1 n PHE . 229 A 229 
A 230 1 n SER . 230 A 230 
A 231 1 n PRO . 231 A 231 
A 232 1 n ILE . 232 A 232 
A 233 1 n ASN . 233 A 233 
A 234 1 n PHE . 234 A 234 
A 235 1 n LYS . 235 A 235 
A 236 1 n LEU . 236 A 236 
A 237 1 n HIS . 237 A 237 
A 238 1 n TRP . 238 A 238 
A 239 1 n ALA . 239 A 239 
A 240 1 n PRO . 240 A 240 
A 241 1 n LEU . 241 A 241 
A 242 1 n PRO . 242 A 242 
A 243 1 n TRP . 243 A 243 
A 244 1 n ASN . 244 A 244 
A 245 1 n GLN . 245 A 245 
A 246 1 n ARG . 246 A 246 
A 247 1 n ARG . 247 A 247 
A 248 1 n ASP . 248 A 248 
A 249 1 n HIS . 249 A 249 
A 250 1 n ALA . 250 A 250 
A 251 1 n GLN . 251 A 251 
A 252 1 n ARG . 252 A 252 
A 253 1 n THR . 253 A 253 
A 254 1 n ILE . 254 A 254 
A 255 1 n ALA . 255 A 255 
A 256 1 n LYS . 256 A 256 
A 257 1 n ILE . 257 A 257 
A 258 1 n TYR . 258 A 258 
A 259 1 n MET . 259 A 259 
A 260 1 n ASP . 260 A 260 
A 261 1 n THR . 261 A 261 
A 262 1 n ILE . 262 A 262 
A 263 1 n LYS . 263 A 263 
A 264 1 n SER . 264 A 264 
A 265 1 n ARG . 265 A 265 
A 266 1 n ARG . 266 A 266 
A 267 1 n ALA . 267 A 267 
A 268 1 n ARG . 268 A 268 
A 269 1 n GLY . 269 A 269 
A 270 1 n GLU . 270 A 270 
A 271 1 n THR . 271 A 271 
A 272 1 n ASP . 272 A 272 
A 273 1 n ALA . 273 A 273 
A 274 1 n LYS . 274 A 274 
A 275 1 n ASP . 275 A 275 
A 276 1 n ILE . 276 A 276 
A 277 1 n MET . 277 A 277 
A 278 1 n TRP . 278 A 278 
A 279 1 n HIS . 279 A 279 
A 280 1 n LEU . 280 A 280 
A 281 1 n MET . 281 A 281 
A 282 1 n ASN . 282 A 282 
A 283 1 n SER . 283 A 283 
A 284 1 n GLU . 284 A 284 
A 285 1 n TYR . 285 A 285 
A 286 1 n LYS . 286 A 286 
A 287 1 n ASN . 287 A 287 
A 288 1 n GLY . 288 A 288 
A 289 1 n VAL . 289 A 289 
A 290 1 n LYS . 290 A 290 
A 291 1 n VAL . 291 A 291 
A 292 1 n PRO . 292 A 292 
A 293 1 n ASP . 293 A 293 
A 294 1 n HIS . 294 A 294 
A 295 1 n GLU . 295 A 295 
A 296 1 n ILE . 296 A 296 
A 297 1 n ALA . 297 A 297 
A 298 1 n HIS . 298 A 298 
A 299 1 n MET . 299 A 299 
A 300 1 n MET . 300 A 300 
A 301 1 n ILE . 301 A 301 
A 302 1 n ALA . 302 A 302 
A 303 1 n LEU . 303 A 303 
A 304 1 n LEU . 304 A 304 
A 305 1 n MET . 305 A 305 
A 306 1 n ALA . 306 A 306 
A 307 1 n GLY . 307 A 307 
A 308 1 n GLN . 308 A 308 
A 309 1 n HIS . 309 A 309 
A 310 1 n SER . 310 A 310 
A 311 1 n SER . 311 A 311 
A 312 1 n SER . 312 A 312 
A 313 1 n SER . 313 A 313 
A 314 1 n THR . 314 A 314 
A 315 1 n SER . 315 A 315 
A 316 1 n SER . 316 A 316 
A 317 1 n TRP . 317 A 317 
A 318 1 n ILE . 318 A 318 
A 319 1 n MET . 319 A 319 
A 320 1 n LEU . 320 A 320 
A 321 1 n ARG . 321 A 321 
A 322 1 n LEU . 322 A 322 
A 323 1 n ALA . 323 A 323 
A 324 1 n SER . 324 A 324 
A 325 1 n ARG . 325 A 325 
A 326 1 n PRO . 326 A 326 
A 327 1 n ASP . 327 A 327 
A 328 1 n ILE . 328 A 328 
A 329 1 n MET . 329 A 329 
A 330 1 n GLU . 330 A 330 
A 331 1 n GLU . 331 A 331 
A 332 1 n LEU . 332 A 332 
A 333 1 n TYR . 333 A 333 
A 334 1 n GLN . 334 A 334 
A 335 1 n GLU . 335 A 335 
A 336 1 n GLN . 336 A 336 
A 337 1 n VAL . 337 A 337 
A 338 1 n LYS . 338 A 338 
A 339 1 n ASN . 339 A 339 
A 340 1 n LEU . 340 A 340 
A 341 1 n GLY . 341 A 341 
A 342 1 n ALA . 342 A 342 
A 343 1 n ASP . 343 A 343 
A 344 1 n LEU . 344 A 344 
A 345 1 n PRO . 345 A 345 
A 346 1 n PRO . 346 A 346 
A 347 1 n LEU . 347 A 347 
A 348 1 n LYS . 348 A 348 
A 349 1 n TYR . 349 A 349 
A 350 1 n GLU . 350 A 350 
A 351 1 n ASP . 351 A 351 
A 352 1 n LEU . 352 A 352 
A 353 1 n ALA . 353 A 353 
A 354 1 n LYS . 354 A 354 
A 355 1 n LEU . 355 A 355 
A 356 1 n PRO . 356 A 356 
A 357 1 n LEU . 357 A 357 
A 358 1 n ASN . 358 A 358 
A 359 1 n GLN . 359 A 359 
A 360 1 n ALA . 360 A 360 
A 361 1 n ILE . 361 A 361 
A 362 1 n VAL . 362 A 362 
A 363 1 n LYS . 363 A 363 
A 364 1 n GLU . 364 A 364 
A 365 1 n THR . 365 A 365 
A 366 1 n LEU . 366 A 366 
A 367 1 n ARG . 367 A 367 
A 368 1 n LEU . 368 A 368 
A 369 1 n HIS . 369 A 369 
A 370 1 n ALA . 370 A 370 
A 371 1 n PRO . 371 A 371 
A 372 1 n ILE . 372 A 372 
A 373 1 n HIS . 373 A 373 
A 374 1 n SER . 374 A 374 
A 375 1 n ILE . 375 A 375 
A 376 1 n MET . 376 A 376 
A 377 1 n ARG . 377 A 377 
A 378 1 n ALA . 378 A 378 
A 379 1 n VAL . 379 A 379 
A 380 1 n LYS . 380 A 380 
A 381 1 n GLN . 381 A 381 
A 382 1 n PRO . 382 A 382 
A 383 1 n MET . 383 A 383 
A 384 1 n PRO . 384 A 384 
A 385 1 n ILE . 385 A 385 
A 386 1 n PRO . 386 A 386 
A 387 1 n GLY . 387 A 387 
A 388 1 n THR . 388 A 388 
A 389 1 n LYS . 389 A 389 
A 390 1 n TYR . 390 A 390 
A 391 1 n VAL . 391 A 391 
A 392 1 n ILE . 392 A 392 
A 393 1 n PRO . 393 A 393 
A 394 1 n THR . 394 A 394 
A 395 1 n ASN . 395 A 395 
A 396 1 n HIS . 396 A 396 
A 397 1 n VAL . 397 A 397 
A 398 1 n LEU . 398 A 398 
A 399 1 n LEU . 399 A 399 
A 400 1 n ALA . 400 A 400 
A 401 1 n ALA . 401 A 401 
A 402 1 n PRO . 402 A 402 
A 403 1 n GLY . 403 A 403 
A 404 1 n VAL . 404 A 404 
A 405 1 n SER . 405 A 405 
A 406 1 n ALA . 406 A 406 
A 407 1 n SER . 407 A 407 
A 408 1 n ASP . 408 A 408 
A 409 1 n PRO . 409 A 409 
A 410 1 n GLN . 410 A 410 
A 411 1 n TYR . 411 A 411 
A 412 1 n PHE . 412 A 412 
A 413 1 n PRO . 413 A 413 
A 414 1 n GLU . 414 A 414 
A 415 1 n PRO . 415 A 415 
A 416 1 n ASP . 416 A 416 
A 417 1 n LEU . 417 A 417 
A 418 1 n TRP . 418 A 418 
A 419 1 n GLU . 419 A 419 
A 420 1 n PRO . 420 A 420 
A 421 1 n HIS . 421 A 421 
A 422 1 n ARG . 422 A 422 
A 423 1 n TRP . 423 A 423 
A 424 1 n GLU . 424 A 424 
A 425 1 n LYS . 425 A 425 
A 426 1 n GLU . 426 A 426 
A 427 1 n SER . 427 A 427 
A 428 1 n PRO . 428 A 428 
A 429 1 n LEU . 429 A 429 
A 430 1 n ALA . 430 A 430 
A 431 1 n PRO . 431 A 431 
A 432 1 n SER . 432 A 432 
A 433 1 n ILE . 433 A 433 
A 434 1 n VAL . 434 A 434 
A 435 1 n ARG . 435 A 435 
A 436 1 n ASN . 436 A 436 
A 437 1 n GLU . 437 A 437 
A 438 1 n ALA . 438 A 438 
A 439 1 n ALA . 439 A 439 
A 440 1 n GLU . 440 A 440 
A 441 1 n GLU . 441 A 441 
A 442 1 n ASP . 442 A 442 
A 443 1 n GLU . 443 A 443 
A 444 1 n GLU . 444 A 444 
A 445 1 n LYS . 445 A 445 
A 446 1 n VAL . 446 A 446 
A 447 1 n ASP . 447 A 447 
A 448 1 n TYR . 448 A 448 
A 449 1 n GLY . 449 A 449 
A 450 1 n TYR . 450 A 450 
A 451 1 n GLY . 451 A 451 
A 452 1 n LEU . 452 A 452 
A 453 1 n VAL . 453 A 453 
A 454 1 n SER . 454 A 454 
A 455 1 n LYS . 455 A 455 
A 456 1 n GLY . 456 A 456 
A 457 1 n ALA . 457 A 457 
A 458 1 n GLY . 458 A 458 
A 459 1 n SER . 459 A 459 
A 460 1 n PRO . 460 A 460 
A 461 1 n TYR . 461 A 461 
A 462 1 n LEU . 462 A 462 
A 463 1 n PRO . 463 A 463 
A 464 1 n PHE . 464 A 464 
A 465 1 n GLY . 465 A 465 
A 466 1 n ALA . 466 A 466 
A 467 1 n GLY . 467 A 467 
A 468 1 n ARG . 468 A 468 
A 469 1 n HIS . 469 A 469 
A 470 1 n ARG . 470 A 470 
A 471 1 n CYS . 471 A 471 
A 472 1 n ILE . 472 A 472 
A 473 1 n GLY . 473 A 473 
A 474 1 n GLU . 474 A 474 
A 475 1 n GLN . 475 A 475 
A 476 1 n PHE . 476 A 476 
A 477 1 n ALA . 477 A 477 
A 478 1 n ASN . 478 A 478 
A 479 1 n VAL . 479 A 479 
A 480 1 n GLN . 480 A 480 
A 481 1 n LEU . 481 A 481 
A 482 1 n GLN . 482 A 482 
A 483 1 n THR . 483 A 483 
A 484 1 n ILE . 484 A 484 
A 485 1 n VAL . 485 A 485 
A 486 1 n ALA . 486 A 486 
A 487 1 n MET . 487 A 487 
A 488 1 n THR . 488 A 488 
A 489 1 n VAL . 489 A 489 
A 490 1 n ARG . 490 A 490 
A 491 1 n LEU . 491 A 491 
A 492 1 n PHE . 492 A 492 
A 493 1 n LYS . 493 A 493 
A 494 1 n PHE . 494 A 494 
A 495 1 n ARG . 495 A 495 
A 496 1 n ASN . 496 A 496 
A 497 1 n VAL . 497 A 497 
A 498 1 n ASP . 498 A 498 
A 499 1 n SER . 499 A 499 
A 500 1 n SER . 500 A 500 
A 501 1 n ASN . 501 A 501 
A 502 1 n LYS . 502 A 502 
A 503 1 n VAL . 503 A 503 
A 504 1 n ILE . 504 A 504 
A 505 1 n GLY . 505 A 505 
A 506 1 n THR . 506 A 506 
A 507 1 n ASP . 507 A 507 
A 508 1 n TYR . 508 A 508 
A 509 1 n ALA . 509 A 509 
A 510 1 n SER . 510 A 510 
A 511 1 n LEU . 511 A 511 
A 512 1 n PHE . 512 A 512 
A 513 1 n SER . 513 A 513 
A 514 1 n ARG . 514 A 514 
A 515 1 n PRO . 515 A 515 
A 516 1 n LEU . 516 A 516 
A 517 1 n GLU . 517 A 517 
A 518 1 n PRO . 518 A 518 
A 519 1 n ALA . 519 A 519 
A 520 1 n ASN . 520 A 520 
A 521 1 n ILE . 521 A 521 
A 522 1 n TYR . 522 A 522 
A 523 1 n TRP . 523 A 523 
A 524 1 n GLU . 524 A 524 
A 525 1 n ARG . 525 A 525 
A 526 1 n ARG . 526 A 526 
A 527 1 n ASP . 527 A 527 
A 528 1 n LYS . 528 A 528 
A 529 1 n GLU . 529 A 529 
#
_software.classification other
_software.date           ?
_software.description    "Structure prediction"
_software.name           AlphaFold
_software.pdbx_ordinal   1
_software.type           package
_software.version        "AlphaFold-beta-20231127 (8a86c86b-cd0c-4cd5-baf1-242c30a5bfc7 @ 2025-08-05 05:50:57)"
#
loop_
_struct_asym.entity_id
_struct_asym.id
1 A 
2 B 
#
loop_
_atom_site.group_PDB
_atom_site.id
_atom_site.type_symbol
_atom_site.label_atom_id
_atom_site.label_alt_id
_atom_site.label_comp_id
_atom_site.label_asym_id
_atom_site.label_entity_id
_atom_site.label_seq_id
_atom_site.pdbx_PDB_ins_code
_atom_site.Cartn_x
_atom_site.Cartn_y
_atom_site.Cartn_z
_atom_site.occupancy
_atom_site.B_iso_or_equiv
_atom_site.auth_seq_id
_atom_site.auth_asym_id
_atom_site.pdbx_PDB_model_num
ATOM   1    N  N   . MET A 1 1   ? -47.472 -41.247 2.045   1.00 41.25 1   A 1 
ATOM   2    C  CA  . MET A 1 1   ? -46.351 -42.129 2.412   1.00 47.55 1   A 1 
ATOM   3    C  C   . MET A 1 1   ? -45.800 -42.868 1.197   1.00 49.63 1   A 1 
ATOM   4    O  O   . MET A 1 1   ? -44.625 -42.696 0.943   1.00 47.14 1   A 1 
ATOM   5    C  CB  . MET A 1 1   ? -46.709 -43.091 3.550   1.00 45.78 1   A 1 
ATOM   6    C  CG  . MET A 1 1   ? -46.393 -42.456 4.906   1.00 41.95 1   A 1 
ATOM   7    S  SD  . MET A 1 1   ? -46.880 -43.499 6.301   1.00 41.07 1   A 1 
ATOM   8    C  CE  . MET A 1 1   ? -45.861 -42.791 7.614   1.00 36.01 1   A 1 
ATOM   9    N  N   . GLY A 1 2   ? -46.626 -43.592 0.432   1.00 56.91 2   A 1 
ATOM   10   C  CA  . GLY A 1 2   ? -46.184 -44.440 -0.687  1.00 62.04 2   A 1 
ATOM   11   C  C   . GLY A 1 2   ? -45.282 -43.766 -1.720  1.00 64.83 2   A 1 
ATOM   12   O  O   . GLY A 1 2   ? -44.142 -44.167 -1.873  1.00 59.21 2   A 1 
ATOM   13   N  N   . LEU A 1 3   ? -45.737 -42.703 -2.345  1.00 68.90 3   A 1 
ATOM   14   C  CA  . LEU A 1 3   ? -45.070 -42.098 -3.513  1.00 71.81 3   A 1 
ATOM   15   C  C   . LEU A 1 3   ? -43.603 -41.689 -3.274  1.00 73.89 3   A 1 
ATOM   16   O  O   . LEU A 1 3   ? -42.765 -41.818 -4.164  1.00 69.36 3   A 1 
ATOM   17   C  CB  . LEU A 1 3   ? -45.897 -40.876 -3.957  1.00 67.25 3   A 1 
ATOM   18   C  CG  . LEU A 1 3   ? -46.212 -40.897 -5.464  1.00 60.66 3   A 1 
ATOM   19   C  CD1 . LEU A 1 3   ? -47.720 -40.769 -5.681  1.00 56.48 3   A 1 
ATOM   20   C  CD2 . LEU A 1 3   ? -45.528 -39.757 -6.203  1.00 56.32 3   A 1 
ATOM   21   N  N   . VAL A 1 4   ? -43.264 -41.213 -2.071  1.00 73.49 4   A 1 
ATOM   22   C  CA  . VAL A 1 4   ? -41.878 -40.865 -1.708  1.00 75.29 4   A 1 
ATOM   23   C  C   . VAL A 1 4   ? -41.031 -42.121 -1.520  1.00 74.69 4   A 1 
ATOM   24   O  O   . VAL A 1 4   ? -39.880 -42.138 -1.937  1.00 71.61 4   A 1 
ATOM   25   C  CB  . VAL A 1 4   ? -41.834 -39.980 -0.449  1.00 72.10 4   A 1 
ATOM   26   C  CG1 . VAL A 1 4   ? -40.401 -39.593 -0.070  1.00 64.68 4   A 1 
ATOM   27   C  CG2 . VAL A 1 4   ? -42.619 -38.682 -0.658  1.00 66.31 4   A 1 
ATOM   28   N  N   . GLN A 1 5   ? -41.592 -43.191 -0.917  1.00 75.61 5   A 1 
ATOM   29   C  CA  . GLN A 1 5   ? -40.906 -44.473 -0.766  1.00 74.13 5   A 1 
ATOM   30   C  C   . GLN A 1 5   ? -40.687 -45.159 -2.121  1.00 75.42 5   A 1 
ATOM   31   O  O   . GLN A 1 5   ? -39.595 -45.665 -2.358  1.00 71.83 5   A 1 
ATOM   32   C  CB  . GLN A 1 5   ? -41.684 -45.393 0.182   1.00 70.08 5   A 1 
ATOM   33   C  CG  . GLN A 1 5   ? -41.378 -45.069 1.648   1.00 64.73 5   A 1 
ATOM   34   C  CD  . GLN A 1 5   ? -42.175 -45.942 2.622   1.00 57.15 5   A 1 
ATOM   35   O  OE1 . GLN A 1 5   ? -43.357 -46.185 2.454   1.00 52.62 5   A 1 
ATOM   36   N  NE2 . GLN A 1 5   ? -41.577 -46.416 3.691   1.00 50.17 5   A 1 
ATOM   37   N  N   . ASP A 1 6   ? -41.660 -45.093 -3.021  1.00 77.18 6   A 1 
ATOM   38   C  CA  . ASP A 1 6   ? -41.582 -45.711 -4.345  1.00 76.67 6   A 1 
ATOM   39   C  C   . ASP A 1 6   ? -40.512 -45.064 -5.245  1.00 77.35 6   A 1 
ATOM   40   O  O   . ASP A 1 6   ? -39.922 -45.737 -6.084  1.00 73.76 6   A 1 
ATOM   41   C  CB  . ASP A 1 6   ? -42.958 -45.633 -5.035  1.00 72.67 6   A 1 
ATOM   42   C  CG  . ASP A 1 6   ? -44.062 -46.404 -4.305  1.00 69.00 6   A 1 
ATOM   43   O  OD1 . ASP A 1 6   ? -43.739 -47.345 -3.554  1.00 61.58 6   A 1 
ATOM   44   O  OD2 . ASP A 1 6   ? -45.236 -46.009 -4.476  1.00 64.26 6   A 1 
ATOM   45   N  N   . ILE A 1 7   ? -40.213 -43.787 -5.047  1.00 77.26 7   A 1 
ATOM   46   C  CA  . ILE A 1 7   ? -39.128 -43.083 -5.759  1.00 77.55 7   A 1 
ATOM   47   C  C   . ILE A 1 7   ? -37.782 -43.249 -5.031  1.00 77.74 7   A 1 
ATOM   48   O  O   . ILE A 1 7   ? -36.738 -43.402 -5.673  1.00 74.10 7   A 1 
ATOM   49   C  CB  . ILE A 1 7   ? -39.491 -41.594 -5.961  1.00 74.03 7   A 1 
ATOM   50   C  CG1 . ILE A 1 7   ? -40.773 -41.457 -6.810  1.00 69.40 7   A 1 
ATOM   51   C  CG2 . ILE A 1 7   ? -38.338 -40.835 -6.623  1.00 65.99 7   A 1 
ATOM   52   C  CD1 . ILE A 1 7   ? -41.350 -40.028 -6.848  1.00 60.51 7   A 1 
ATOM   53   N  N   . ALA A 1 8   ? -37.771 -43.226 -3.692  1.00 76.05 8   A 1 
ATOM   54   C  CA  . ALA A 1 8   ? -36.547 -43.310 -2.908  1.00 76.65 8   A 1 
ATOM   55   C  C   . ALA A 1 8   ? -35.923 -44.716 -2.921  1.00 76.98 8   A 1 
ATOM   56   O  O   . ALA A 1 8   ? -34.701 -44.835 -2.931  1.00 74.27 8   A 1 
ATOM   57   C  CB  . ALA A 1 8   ? -36.828 -42.852 -1.476  1.00 72.80 8   A 1 
ATOM   58   N  N   . SER A 1 9   ? -36.725 -45.767 -2.955  1.00 79.19 9   A 1 
ATOM   59   C  CA  . SER A 1 9   ? -36.243 -47.147 -2.918  1.00 78.70 9   A 1 
ATOM   60   C  C   . SER A 1 9   ? -35.362 -47.512 -4.123  1.00 80.44 9   A 1 
ATOM   61   O  O   . SER A 1 9   ? -34.220 -47.920 -3.909  1.00 76.02 9   A 1 
ATOM   62   C  CB  . SER A 1 9   ? -37.400 -48.133 -2.716  1.00 73.27 9   A 1 
ATOM   63   O  OG  . SER A 1 9   ? -36.930 -49.450 -2.675  1.00 64.45 9   A 1 
ATOM   64   N  N   . PRO A 1 10  ? -35.780 -47.277 -5.380  1.00 78.06 10  A 1 
ATOM   65   C  CA  . PRO A 1 10  ? -34.947 -47.559 -6.547  1.00 77.95 10  A 1 
ATOM   66   C  C   . PRO A 1 10  ? -33.660 -46.732 -6.573  1.00 79.89 10  A 1 
ATOM   67   O  O   . PRO A 1 10  ? -32.607 -47.223 -6.977  1.00 75.99 10  A 1 
ATOM   68   C  CB  . PRO A 1 10  ? -35.818 -47.247 -7.772  1.00 74.35 10  A 1 
ATOM   69   C  CG  . PRO A 1 10  ? -37.237 -47.280 -7.238  1.00 72.84 10  A 1 
ATOM   70   C  CD  . PRO A 1 10  ? -37.089 -46.817 -5.795  1.00 73.90 10  A 1 
ATOM   71   N  N   . LEU A 1 11  ? -33.716 -45.494 -6.115  1.00 78.17 11  A 1 
ATOM   72   C  CA  . LEU A 1 11  ? -32.548 -44.626 -6.021  1.00 77.61 11  A 1 
ATOM   73   C  C   . LEU A 1 11  ? -31.554 -45.132 -4.973  1.00 77.47 11  A 1 
ATOM   74   O  O   . LEU A 1 11  ? -30.349 -45.143 -5.233  1.00 74.70 11  A 1 
ATOM   75   C  CB  . LEU A 1 11  ? -32.998 -43.187 -5.700  1.00 74.63 11  A 1 
ATOM   76   C  CG  . LEU A 1 11  ? -33.529 -42.428 -6.923  1.00 69.88 11  A 1 
ATOM   77   C  CD1 . LEU A 1 11  ? -34.286 -41.181 -6.475  1.00 65.28 11  A 1 
ATOM   78   C  CD2 . LEU A 1 11  ? -32.392 -41.980 -7.839  1.00 66.38 11  A 1 
ATOM   79   N  N   . ALA A 1 12  ? -32.026 -45.583 -3.815  1.00 79.10 12  A 1 
ATOM   80   C  CA  . ALA A 1 12  ? -31.193 -46.138 -2.755  1.00 78.28 12  A 1 
ATOM   81   C  C   . ALA A 1 12  ? -30.534 -47.457 -3.186  1.00 78.64 12  A 1 
ATOM   82   O  O   . ALA A 1 12  ? -29.332 -47.642 -2.976  1.00 75.41 12  A 1 
ATOM   83   C  CB  . ALA A 1 12  ? -32.039 -46.309 -1.497  1.00 74.68 12  A 1 
ATOM   84   N  N   . GLU A 1 13  ? -31.272 -48.343 -3.850  1.00 78.34 13  A 1 
ATOM   85   C  CA  . GLU A 1 13  ? -30.714 -49.569 -4.412  1.00 77.31 13  A 1 
ATOM   86   C  C   . GLU A 1 13  ? -29.682 -49.283 -5.510  1.00 77.47 13  A 1 
ATOM   87   O  O   . GLU A 1 13  ? -28.613 -49.895 -5.535  1.00 73.17 13  A 1 
ATOM   88   C  CB  . GLU A 1 13  ? -31.811 -50.451 -5.003  1.00 73.35 13  A 1 
ATOM   89   C  CG  . GLU A 1 13  ? -32.603 -51.216 -3.940  1.00 65.87 13  A 1 
ATOM   90   C  CD  . GLU A 1 13  ? -33.544 -52.267 -4.572  1.00 59.24 13  A 1 
ATOM   91   O  OE1 . GLU A 1 13  ? -34.015 -53.129 -3.810  1.00 52.58 13  A 1 
ATOM   92   O  OE2 . GLU A 1 13  ? -33.738 -52.217 -5.808  1.00 55.46 13  A 1 
ATOM   93   N  N   . GLY A 1 14  ? -29.959 -48.339 -6.394  1.00 75.93 14  A 1 
ATOM   94   C  CA  . GLY A 1 14  ? -29.019 -47.914 -7.425  1.00 74.56 14  A 1 
ATOM   95   C  C   . GLY A 1 14  ? -27.725 -47.348 -6.834  1.00 76.30 14  A 1 
ATOM   96   O  O   . GLY A 1 14  ? -26.640 -47.715 -7.268  1.00 72.29 14  A 1 
ATOM   97   N  N   . PHE A 1 15  ? -27.831 -46.530 -5.788  1.00 75.52 15  A 1 
ATOM   98   C  CA  . PHE A 1 15  ? -26.689 -45.940 -5.100  1.00 74.78 15  A 1 
ATOM   99   C  C   . PHE A 1 15  ? -25.835 -46.990 -4.374  1.00 76.02 15  A 1 
ATOM   100  O  O   . PHE A 1 15  ? -24.606 -46.937 -4.442  1.00 71.77 15  A 1 
ATOM   101  C  CB  . PHE A 1 15  ? -27.190 -44.867 -4.135  1.00 70.33 15  A 1 
ATOM   102  C  CG  . PHE A 1 15  ? -26.088 -44.126 -3.423  1.00 69.67 15  A 1 
ATOM   103  C  CD1 . PHE A 1 15  ? -25.746 -44.442 -2.091  1.00 62.98 15  A 1 
ATOM   104  C  CD2 . PHE A 1 15  ? -25.382 -43.115 -4.090  1.00 62.61 15  A 1 
ATOM   105  C  CE1 . PHE A 1 15  ? -24.721 -43.733 -1.433  1.00 61.58 15  A 1 
ATOM   106  C  CE2 . PHE A 1 15  ? -24.360 -42.402 -3.437  1.00 61.02 15  A 1 
ATOM   107  C  CZ  . PHE A 1 15  ? -24.043 -42.719 -2.109  1.00 63.72 15  A 1 
ATOM   108  N  N   . SER A 1 16  ? -26.463 -47.972 -3.725  1.00 75.38 16  A 1 
ATOM   109  C  CA  . SER A 1 16  ? -25.759 -49.026 -2.990  1.00 74.99 16  A 1 
ATOM   110  C  C   . SER A 1 16  ? -24.915 -49.950 -3.878  1.00 76.47 16  A 1 
ATOM   111  O  O   . SER A 1 16  ? -23.966 -50.558 -3.392  1.00 71.88 16  A 1 
ATOM   112  C  CB  . SER A 1 16  ? -26.758 -49.847 -2.158  1.00 69.65 16  A 1 
ATOM   113  O  OG  . SER A 1 16  ? -27.579 -50.646 -2.980  1.00 62.32 16  A 1 
ATOM   114  N  N   . ARG A 1 17  ? -25.213 -50.013 -5.174  1.00 79.28 17  A 1 
ATOM   115  C  CA  . ARG A 1 17  ? -24.450 -50.815 -6.148  1.00 78.70 17  A 1 
ATOM   116  C  C   . ARG A 1 17  ? -23.110 -50.184 -6.534  1.00 79.49 17  A 1 
ATOM   117  O  O   . ARG A 1 17  ? -22.251 -50.887 -7.064  1.00 73.27 17  A 1 
ATOM   118  C  CB  . ARG A 1 17  ? -25.292 -51.061 -7.402  1.00 72.97 17  A 1 
ATOM   119  C  CG  . ARG A 1 17  ? -26.492 -51.971 -7.118  1.00 65.49 17  A 1 
ATOM   120  C  CD  . ARG A 1 17  ? -27.323 -52.158 -8.383  1.00 61.44 17  A 1 
ATOM   121  N  NE  . ARG A 1 17  ? -28.557 -52.898 -8.110  1.00 54.61 17  A 1 
ATOM   122  C  CZ  . ARG A 1 17  ? -29.394 -53.406 -9.008  1.00 49.41 17  A 1 
ATOM   123  N  NH1 . ARG A 1 17  ? -29.154 -53.333 -10.294 1.00 46.87 17  A 1 
ATOM   124  N  NH2 . ARG A 1 17  ? -30.482 -53.993 -8.604  1.00 44.27 17  A 1 
ATOM   125  N  N   . PHE A 1 18  ? -22.921 -48.905 -6.297  1.00 76.26 18  A 1 
ATOM   126  C  CA  . PHE A 1 18  ? -21.650 -48.257 -6.585  1.00 76.56 18  A 1 
ATOM   127  C  C   . PHE A 1 18  ? -20.604 -48.594 -5.513  1.00 78.46 18  A 1 
ATOM   128  O  O   . PHE A 1 18  ? -20.913 -48.729 -4.328  1.00 73.00 18  A 1 
ATOM   129  C  CB  . PHE A 1 18  ? -21.835 -46.745 -6.753  1.00 70.87 18  A 1 
ATOM   130  C  CG  . PHE A 1 18  ? -22.621 -46.351 -7.976  1.00 68.79 18  A 1 
ATOM   131  C  CD1 . PHE A 1 18  ? -22.016 -46.352 -9.247  1.00 63.74 18  A 1 
ATOM   132  C  CD2 . PHE A 1 18  ? -23.978 -45.994 -7.871  1.00 62.60 18  A 1 
ATOM   133  C  CE1 . PHE A 1 18  ? -22.750 -45.993 -10.389 1.00 60.57 18  A 1 
ATOM   134  C  CE2 . PHE A 1 18  ? -24.722 -45.640 -9.015  1.00 60.50 18  A 1 
ATOM   135  C  CZ  . PHE A 1 18  ? -24.099 -45.639 -10.269 1.00 61.23 18  A 1 
ATOM   136  N  N   . GLY A 1 19  ? -19.347 -48.675 -5.905  1.00 77.63 19  A 1 
ATOM   137  C  CA  . GLY A 1 19  ? -18.229 -48.782 -4.967  1.00 78.68 19  A 1 
ATOM   138  C  C   . GLY A 1 19  ? -18.146 -47.572 -4.031  1.00 80.88 19  A 1 
ATOM   139  O  O   . GLY A 1 19  ? -18.568 -46.473 -4.397  1.00 76.16 19  A 1 
ATOM   140  N  N   . LEU A 1 20  ? -17.537 -47.751 -2.849  1.00 81.15 20  A 1 
ATOM   141  C  CA  . LEU A 1 20  ? -17.477 -46.713 -1.808  1.00 82.28 20  A 1 
ATOM   142  C  C   . LEU A 1 20  ? -16.958 -45.361 -2.331  1.00 83.42 20  A 1 
ATOM   143  O  O   . LEU A 1 20  ? -17.536 -44.317 -2.029  1.00 79.22 20  A 1 
ATOM   144  C  CB  . LEU A 1 20  ? -16.591 -47.240 -0.661  1.00 77.99 20  A 1 
ATOM   145  C  CG  . LEU A 1 20  ? -16.521 -46.301 0.564   1.00 72.30 20  A 1 
ATOM   146  C  CD1 . LEU A 1 20  ? -17.856 -46.226 1.294   1.00 65.55 20  A 1 
ATOM   147  C  CD2 . LEU A 1 20  ? -15.467 -46.807 1.551   1.00 66.16 20  A 1 
ATOM   148  N  N   . ALA A 1 21  ? -15.905 -45.366 -3.148  1.00 82.68 21  A 1 
ATOM   149  C  CA  . ALA A 1 21  ? -15.359 -44.146 -3.743  1.00 83.64 21  A 1 
ATOM   150  C  C   . ALA A 1 21  ? -16.380 -43.422 -4.644  1.00 84.36 21  A 1 
ATOM   151  O  O   . ALA A 1 21  ? -16.511 -42.202 -4.584  1.00 80.78 21  A 1 
ATOM   152  C  CB  . ALA A 1 21  ? -14.089 -44.522 -4.526  1.00 80.81 21  A 1 
ATOM   153  N  N   . SER A 1 22  ? -17.136 -44.180 -5.438  1.00 84.43 22  A 1 
ATOM   154  C  CA  . SER A 1 22  ? -18.199 -43.647 -6.285  1.00 84.10 22  A 1 
ATOM   155  C  C   . SER A 1 22  ? -19.375 -43.132 -5.456  1.00 85.50 22  A 1 
ATOM   156  O  O   . SER A 1 22  ? -19.910 -42.077 -5.766  1.00 82.78 22  A 1 
ATOM   157  C  CB  . SER A 1 22  ? -18.690 -44.703 -7.279  1.00 80.13 22  A 1 
ATOM   158  O  OG  . SER A 1 22  ? -17.613 -45.215 -8.034  1.00 70.83 22  A 1 
ATOM   159  N  N   . GLN A 1 23  ? -19.744 -43.822 -4.374  1.00 81.31 23  A 1 
ATOM   160  C  CA  . GLN A 1 23  ? -20.778 -43.366 -3.441  1.00 81.09 23  A 1 
ATOM   161  C  C   . GLN A 1 23  ? -20.398 -42.028 -2.796  1.00 83.26 23  A 1 
ATOM   162  O  O   . GLN A 1 23  ? -21.208 -41.107 -2.772  1.00 82.30 23  A 1 
ATOM   163  C  CB  . GLN A 1 23  ? -21.036 -44.412 -2.352  1.00 77.79 23  A 1 
ATOM   164  C  CG  . GLN A 1 23  ? -21.723 -45.681 -2.872  1.00 74.74 23  A 1 
ATOM   165  C  CD  . GLN A 1 23  ? -22.012 -46.684 -1.750  1.00 70.93 23  A 1 
ATOM   166  O  OE1 . GLN A 1 23  ? -21.571 -46.545 -0.630  1.00 66.18 23  A 1 
ATOM   167  N  NE2 . GLN A 1 23  ? -22.754 -47.733 -2.027  1.00 65.58 23  A 1 
ATOM   168  N  N   . ILE A 1 24  ? -19.154 -41.893 -2.316  1.00 86.41 24  A 1 
ATOM   169  C  CA  . ILE A 1 24  ? -18.641 -40.643 -1.757  1.00 86.60 24  A 1 
ATOM   170  C  C   . ILE A 1 24  ? -18.662 -39.533 -2.817  1.00 87.15 24  A 1 
ATOM   171  O  O   . ILE A 1 24  ? -19.117 -38.424 -2.539  1.00 85.83 24  A 1 
ATOM   172  C  CB  . ILE A 1 24  ? -17.228 -40.842 -1.161  1.00 84.38 24  A 1 
ATOM   173  C  CG1 . ILE A 1 24  ? -17.292 -41.774 0.074   1.00 79.68 24  A 1 
ATOM   174  C  CG2 . ILE A 1 24  ? -16.599 -39.491 -0.764  1.00 77.29 24  A 1 
ATOM   175  C  CD1 . ILE A 1 24  ? -15.925 -42.283 0.536   1.00 69.92 24  A 1 
ATOM   176  N  N   . GLY A 1 25  ? -18.231 -39.834 -4.030  1.00 85.90 25  A 1 
ATOM   177  C  CA  . GLY A 1 25  ? -18.255 -38.885 -5.147  1.00 85.80 25  A 1 
ATOM   178  C  C   . GLY A 1 25  ? -19.663 -38.399 -5.494  1.00 87.03 25  A 1 
ATOM   179  O  O   . GLY A 1 25  ? -19.884 -37.195 -5.630  1.00 85.90 25  A 1 
ATOM   180  N  N   . ILE A 1 26  ? -20.628 -39.301 -5.564  1.00 87.87 26  A 1 
ATOM   181  C  CA  . ILE A 1 26  ? -22.033 -38.973 -5.816  1.00 87.38 26  A 1 
ATOM   182  C  C   . ILE A 1 26  ? -22.615 -38.158 -4.659  1.00 88.39 26  A 1 
ATOM   183  O  O   . ILE A 1 26  ? -23.232 -37.127 -4.905  1.00 87.47 26  A 1 
ATOM   184  C  CB  . ILE A 1 26  ? -22.852 -40.256 -6.097  1.00 85.08 26  A 1 
ATOM   185  C  CG1 . ILE A 1 26  ? -22.416 -40.911 -7.422  1.00 79.61 26  A 1 
ATOM   186  C  CG2 . ILE A 1 26  ? -24.361 -39.946 -6.143  1.00 79.27 26  A 1 
ATOM   187  C  CD1 . ILE A 1 26  ? -22.893 -42.364 -7.584  1.00 71.45 26  A 1 
ATOM   188  N  N   . ALA A 1 27  ? -22.387 -38.587 -3.407  1.00 87.81 27  A 1 
ATOM   189  C  CA  . ALA A 1 27  ? -22.870 -37.864 -2.232  1.00 87.84 27  A 1 
ATOM   190  C  C   . ALA A 1 27  ? -22.311 -36.435 -2.173  1.00 88.79 27  A 1 
ATOM   191  O  O   . ALA A 1 27  ? -23.057 -35.482 -1.927  1.00 88.23 27  A 1 
ATOM   192  C  CB  . ALA A 1 27  ? -22.501 -38.663 -0.977  1.00 86.08 27  A 1 
ATOM   193  N  N   . PHE A 1 28  ? -21.018 -36.269 -2.475  1.00 91.68 28  A 1 
ATOM   194  C  CA  . PHE A 1 28  ? -20.388 -34.954 -2.557  1.00 91.36 28  A 1 
ATOM   195  C  C   . PHE A 1 28  ? -20.965 -34.114 -3.707  1.00 91.80 28  A 1 
ATOM   196  O  O   . PHE A 1 28  ? -21.262 -32.934 -3.512  1.00 91.27 28  A 1 
ATOM   197  C  CB  . PHE A 1 28  ? -18.875 -35.125 -2.702  1.00 89.62 28  A 1 
ATOM   198  C  CG  . PHE A 1 28  ? -18.132 -33.805 -2.657  1.00 85.38 28  A 1 
ATOM   199  C  CD1 . PHE A 1 28  ? -17.686 -33.189 -3.843  1.00 77.62 28  A 1 
ATOM   200  C  CD2 . PHE A 1 28  ? -17.917 -33.166 -1.429  1.00 76.55 28  A 1 
ATOM   201  C  CE1 . PHE A 1 28  ? -17.024 -31.953 -3.795  1.00 74.45 28  A 1 
ATOM   202  C  CE2 . PHE A 1 28  ? -17.257 -31.931 -1.372  1.00 72.90 28  A 1 
ATOM   203  C  CZ  . PHE A 1 28  ? -16.811 -31.318 -2.557  1.00 73.74 28  A 1 
ATOM   204  N  N   . GLY A 1 29  ? -21.202 -34.715 -4.860  1.00 90.68 29  A 1 
ATOM   205  C  CA  . GLY A 1 29  ? -21.837 -34.054 -5.999  1.00 90.00 29  A 1 
ATOM   206  C  C   . GLY A 1 29  ? -23.253 -33.567 -5.687  1.00 91.08 29  A 1 
ATOM   207  O  O   . GLY A 1 29  ? -23.591 -32.416 -5.982  1.00 90.04 29  A 1 
ATOM   208  N  N   . VAL A 1 30  ? -24.054 -34.401 -5.025  1.00 91.98 30  A 1 
ATOM   209  C  CA  . VAL A 1 30  ? -25.406 -34.035 -4.579  1.00 91.48 30  A 1 
ATOM   210  C  C   . VAL A 1 30  ? -25.353 -32.921 -3.536  1.00 92.15 30  A 1 
ATOM   211  O  O   . VAL A 1 30  ? -26.093 -31.941 -3.657  1.00 91.69 30  A 1 
ATOM   212  C  CB  . VAL A 1 30  ? -26.164 -35.268 -4.042  1.00 89.79 30  A 1 
ATOM   213  C  CG1 . VAL A 1 30  ? -27.507 -34.898 -3.404  1.00 83.56 30  A 1 
ATOM   214  C  CG2 . VAL A 1 30  ? -26.459 -36.255 -5.175  1.00 83.90 30  A 1 
ATOM   215  N  N   . PHE A 1 31  ? -24.457 -33.028 -2.552  1.00 93.54 31  A 1 
ATOM   216  C  CA  . PHE A 1 31  ? -24.266 -31.976 -1.551  1.00 93.17 31  A 1 
ATOM   217  C  C   . PHE A 1 31  ? -23.910 -30.634 -2.200  1.00 93.64 31  A 1 
ATOM   218  O  O   . PHE A 1 31  ? -24.517 -29.604 -1.885  1.00 93.22 31  A 1 
ATOM   219  C  CB  . PHE A 1 31  ? -23.184 -32.411 -0.553  1.00 91.96 31  A 1 
ATOM   220  C  CG  . PHE A 1 31  ? -22.824 -31.319 0.434   1.00 89.37 31  A 1 
ATOM   221  C  CD1 . PHE A 1 31  ? -21.689 -30.507 0.224   1.00 81.83 31  A 1 
ATOM   222  C  CD2 . PHE A 1 31  ? -23.638 -31.083 1.548   1.00 82.54 31  A 1 
ATOM   223  C  CE1 . PHE A 1 31  ? -21.383 -29.472 1.121   1.00 81.27 31  A 1 
ATOM   224  C  CE2 . PHE A 1 31  ? -23.333 -30.045 2.450   1.00 80.35 31  A 1 
ATOM   225  C  CZ  . PHE A 1 31  ? -22.207 -29.245 2.232   1.00 80.56 31  A 1 
ATOM   226  N  N   . LEU A 1 32  ? -22.962 -30.635 -3.134  1.00 93.62 32  A 1 
ATOM   227  C  CA  . LEU A 1 32  ? -22.549 -29.437 -3.856  1.00 92.96 32  A 1 
ATOM   228  C  C   . LEU A 1 32  ? -23.698 -28.845 -4.681  1.00 93.76 32  A 1 
ATOM   229  O  O   . LEU A 1 32  ? -23.926 -27.636 -4.645  1.00 93.13 32  A 1 
ATOM   230  C  CB  . LEU A 1 32  ? -21.338 -29.776 -4.752  1.00 91.06 32  A 1 
ATOM   231  C  CG  . LEU A 1 32  ? -20.481 -28.528 -5.042  1.00 79.99 32  A 1 
ATOM   232  C  CD1 . LEU A 1 32  ? -19.240 -28.518 -4.159  1.00 75.14 32  A 1 
ATOM   233  C  CD2 . LEU A 1 32  ? -20.032 -28.494 -6.506  1.00 75.28 32  A 1 
ATOM   234  N  N   . PHE A 1 33  ? -24.457 -29.702 -5.374  1.00 93.75 33  A 1 
ATOM   235  C  CA  . PHE A 1 33  ? -25.621 -29.288 -6.151  1.00 93.82 33  A 1 
ATOM   236  C  C   . PHE A 1 33  ? -26.690 -28.637 -5.263  1.00 94.30 33  A 1 
ATOM   237  O  O   . PHE A 1 33  ? -27.173 -27.552 -5.580  1.00 94.02 33  A 1 
ATOM   238  C  CB  . PHE A 1 33  ? -26.192 -30.500 -6.900  1.00 93.08 33  A 1 
ATOM   239  C  CG  . PHE A 1 33  ? -27.442 -30.169 -7.682  1.00 91.02 33  A 1 
ATOM   240  C  CD1 . PHE A 1 33  ? -28.716 -30.442 -7.151  1.00 83.20 33  A 1 
ATOM   241  C  CD2 . PHE A 1 33  ? -27.340 -29.544 -8.944  1.00 84.36 33  A 1 
ATOM   242  C  CE1 . PHE A 1 33  ? -29.868 -30.100 -7.870  1.00 83.89 33  A 1 
ATOM   243  C  CE2 . PHE A 1 33  ? -28.495 -29.197 -9.659  1.00 83.22 33  A 1 
ATOM   244  C  CZ  . PHE A 1 33  ? -29.755 -29.480 -9.121  1.00 83.72 33  A 1 
ATOM   245  N  N   . VAL A 1 34  ? -27.027 -29.265 -4.124  1.00 94.57 34  A 1 
ATOM   246  C  CA  . VAL A 1 34  ? -28.001 -28.716 -3.176  1.00 94.24 34  A 1 
ATOM   247  C  C   . VAL A 1 34  ? -27.510 -27.393 -2.583  1.00 94.59 34  A 1 
ATOM   248  O  O   . VAL A 1 34  ? -28.275 -26.431 -2.517  1.00 94.03 34  A 1 
ATOM   249  C  CB  . VAL A 1 34  ? -28.324 -29.740 -2.072  1.00 92.95 34  A 1 
ATOM   250  C  CG1 . VAL A 1 34  ? -29.193 -29.151 -0.959  1.00 87.74 34  A 1 
ATOM   251  C  CG2 . VAL A 1 34  ? -29.091 -30.932 -2.660  1.00 87.72 34  A 1 
ATOM   252  N  N   . ALA A 1 35  ? -26.242 -27.305 -2.207  1.00 94.57 35  A 1 
ATOM   253  C  CA  . ALA A 1 35  ? -25.658 -26.070 -1.682  1.00 93.81 35  A 1 
ATOM   254  C  C   . ALA A 1 35  ? -25.723 -24.921 -2.704  1.00 94.47 35  A 1 
ATOM   255  O  O   . ALA A 1 35  ? -26.105 -23.802 -2.357  1.00 93.35 35  A 1 
ATOM   256  C  CB  . ALA A 1 35  ? -24.218 -26.357 -1.239  1.00 92.72 35  A 1 
ATOM   257  N  N   . VAL A 1 36  ? -25.391 -25.193 -3.960  1.00 95.22 36  A 1 
ATOM   258  C  CA  . VAL A 1 36  ? -25.494 -24.217 -5.053  1.00 94.90 36  A 1 
ATOM   259  C  C   . VAL A 1 36  ? -26.952 -23.829 -5.299  1.00 95.21 36  A 1 
ATOM   260  O  O   . VAL A 1 36  ? -27.256 -22.638 -5.360  1.00 94.45 36  A 1 
ATOM   261  C  CB  . VAL A 1 36  ? -24.840 -24.750 -6.340  1.00 93.94 36  A 1 
ATOM   262  C  CG1 . VAL A 1 36  ? -25.123 -23.876 -7.560  1.00 90.46 36  A 1 
ATOM   263  C  CG2 . VAL A 1 36  ? -23.315 -24.803 -6.168  1.00 91.11 36  A 1 
ATOM   264  N  N   . LEU A 1 37  ? -27.849 -24.796 -5.375  1.00 94.84 37  A 1 
ATOM   265  C  CA  . LEU A 1 37  ? -29.278 -24.549 -5.599  1.00 94.44 37  A 1 
ATOM   266  C  C   . LEU A 1 37  ? -29.862 -23.657 -4.497  1.00 94.39 37  A 1 
ATOM   267  O  O   . LEU A 1 37  ? -30.502 -22.645 -4.811  1.00 94.02 37  A 1 
ATOM   268  C  CB  . LEU A 1 37  ? -30.006 -25.902 -5.690  1.00 94.36 37  A 1 
ATOM   269  C  CG  . LEU A 1 37  ? -31.522 -25.775 -5.940  1.00 91.34 37  A 1 
ATOM   270  C  CD1 . LEU A 1 37  ? -31.828 -25.157 -7.307  1.00 84.66 37  A 1 
ATOM   271  C  CD2 . LEU A 1 37  ? -32.171 -27.155 -5.869  1.00 85.09 37  A 1 
ATOM   272  N  N   . LEU A 1 38  ? -29.599 -23.976 -3.232  1.00 94.54 38  A 1 
ATOM   273  C  CA  . LEU A 1 38  ? -30.068 -23.174 -2.103  1.00 93.88 38  A 1 
ATOM   274  C  C   . LEU A 1 38  ? -29.485 -21.759 -2.129  1.00 93.47 38  A 1 
ATOM   275  O  O   . LEU A 1 38  ? -30.217 -20.791 -1.901  1.00 92.85 38  A 1 
ATOM   276  C  CB  . LEU A 1 38  ? -29.706 -23.876 -0.785  1.00 93.48 38  A 1 
ATOM   277  C  CG  . LEU A 1 38  ? -30.514 -25.161 -0.487  1.00 89.29 38  A 1 
ATOM   278  C  CD1 . LEU A 1 38  ? -29.963 -25.813 0.782   1.00 84.35 38  A 1 
ATOM   279  C  CD2 . LEU A 1 38  ? -31.998 -24.877 -0.283  1.00 85.34 38  A 1 
ATOM   280  N  N   . ASN A 1 39  ? -28.217 -21.617 -2.456  1.00 94.63 39  A 1 
ATOM   281  C  CA  . ASN A 1 39  ? -27.571 -20.308 -2.562  1.00 93.66 39  A 1 
ATOM   282  C  C   . ASN A 1 39  ? -28.152 -19.459 -3.703  1.00 93.81 39  A 1 
ATOM   283  O  O   . ASN A 1 39  ? -28.352 -18.254 -3.547  1.00 92.53 39  A 1 
ATOM   284  C  CB  . ASN A 1 39  ? -26.059 -20.537 -2.721  1.00 93.03 39  A 1 
ATOM   285  C  CG  . ASN A 1 39  ? -25.302 -19.227 -2.806  1.00 92.69 39  A 1 
ATOM   286  O  OD1 . ASN A 1 39  ? -25.304 -18.414 -1.901  1.00 86.89 39  A 1 
ATOM   287  N  ND2 . ASN A 1 39  ? -24.643 -18.996 -3.916  1.00 86.81 39  A 1 
ATOM   288  N  N   . VAL A 1 40  ? -28.458 -20.069 -4.850  1.00 94.15 40  A 1 
ATOM   289  C  CA  . VAL A 1 40  ? -29.119 -19.388 -5.971  1.00 93.51 40  A 1 
ATOM   290  C  C   . VAL A 1 40  ? -30.546 -18.992 -5.600  1.00 93.44 40  A 1 
ATOM   291  O  O   . VAL A 1 40  ? -30.924 -17.837 -5.783  1.00 92.13 40  A 1 
ATOM   292  C  CB  . VAL A 1 40  ? -29.087 -20.261 -7.238  1.00 92.78 40  A 1 
ATOM   293  C  CG1 . VAL A 1 40  ? -29.931 -19.678 -8.371  1.00 89.35 40  A 1 
ATOM   294  C  CG2 . VAL A 1 40  ? -27.646 -20.381 -7.766  1.00 90.20 40  A 1 
ATOM   295  N  N   . LEU A 1 41  ? -31.318 -19.901 -5.008  1.00 93.93 41  A 1 
ATOM   296  C  CA  . LEU A 1 41  ? -32.682 -19.623 -4.567  1.00 93.00 41  A 1 
ATOM   297  C  C   . LEU A 1 41  ? -32.719 -18.486 -3.541  1.00 92.38 41  A 1 
ATOM   298  O  O   . LEU A 1 41  ? -33.549 -17.582 -3.660  1.00 91.18 41  A 1 
ATOM   299  C  CB  . LEU A 1 41  ? -33.313 -20.899 -3.982  1.00 92.94 41  A 1 
ATOM   300  C  CG  . LEU A 1 41  ? -33.689 -21.967 -5.030  1.00 88.97 41  A 1 
ATOM   301  C  CD1 . LEU A 1 41  ? -34.139 -23.229 -4.306  1.00 83.28 41  A 1 
ATOM   302  C  CD2 . LEU A 1 41  ? -34.817 -21.508 -5.946  1.00 84.27 41  A 1 
ATOM   303  N  N   . GLN A 1 42  ? -31.774 -18.472 -2.588  1.00 93.17 42  A 1 
ATOM   304  C  CA  . GLN A 1 42  ? -31.680 -17.406 -1.598  1.00 91.19 42  A 1 
ATOM   305  C  C   . GLN A 1 42  ? -31.417 -16.036 -2.252  1.00 91.42 42  A 1 
ATOM   306  O  O   . GLN A 1 42  ? -32.058 -15.046 -1.899  1.00 88.55 42  A 1 
ATOM   307  C  CB  . GLN A 1 42  ? -30.591 -17.767 -0.580  1.00 88.95 42  A 1 
ATOM   308  C  CG  . GLN A 1 42  ? -30.570 -16.772 0.597   1.00 78.39 42  A 1 
ATOM   309  C  CD  . GLN A 1 42  ? -29.529 -17.123 1.668   1.00 71.90 42  A 1 
ATOM   310  O  OE1 . GLN A 1 42  ? -28.724 -18.023 1.541   1.00 63.22 42  A 1 
ATOM   311  N  NE2 . GLN A 1 42  ? -29.510 -16.405 2.766   1.00 61.30 42  A 1 
ATOM   312  N  N   . GLN A 1 43  ? -30.540 -15.971 -3.248  1.00 92.40 43  A 1 
ATOM   313  C  CA  . GLN A 1 43  ? -30.263 -14.722 -3.969  1.00 91.76 43  A 1 
ATOM   314  C  C   . GLN A 1 43  ? -31.445 -14.232 -4.816  1.00 91.53 43  A 1 
ATOM   315  O  O   . GLN A 1 43  ? -31.594 -13.025 -5.020  1.00 87.15 43  A 1 
ATOM   316  C  CB  . GLN A 1 43  ? -29.050 -14.919 -4.883  1.00 90.85 43  A 1 
ATOM   317  C  CG  . GLN A 1 43  ? -27.731 -14.979 -4.107  1.00 89.39 43  A 1 
ATOM   318  C  CD  . GLN A 1 43  ? -26.612 -15.373 -5.060  1.00 91.09 43  A 1 
ATOM   319  O  OE1 . GLN A 1 43  ? -26.085 -14.574 -5.816  1.00 84.12 43  A 1 
ATOM   320  N  NE2 . GLN A 1 43  ? -26.254 -16.634 -5.086  1.00 83.87 43  A 1 
ATOM   321  N  N   . VAL A 1 44  ? -32.254 -15.140 -5.343  1.00 91.77 44  A 1 
ATOM   322  C  CA  . VAL A 1 44  ? -33.392 -14.801 -6.202  1.00 90.20 44  A 1 
ATOM   323  C  C   . VAL A 1 44  ? -34.634 -14.452 -5.377  1.00 89.96 44  A 1 
ATOM   324  O  O   . VAL A 1 44  ? -35.301 -13.456 -5.680  1.00 85.53 44  A 1 
ATOM   325  C  CB  . VAL A 1 44  ? -33.678 -15.932 -7.211  1.00 88.60 44  A 1 
ATOM   326  C  CG1 . VAL A 1 44  ? -34.925 -15.653 -8.056  1.00 81.95 44  A 1 
ATOM   327  C  CG2 . VAL A 1 44  ? -32.495 -16.084 -8.180  1.00 82.38 44  A 1 
ATOM   328  N  N   . LEU A 1 45  ? -34.919 -15.224 -4.340  1.00 90.31 45  A 1 
ATOM   329  C  CA  . LEU A 1 45  ? -36.155 -15.123 -3.554  1.00 89.89 45  A 1 
ATOM   330  C  C   . LEU A 1 45  ? -36.059 -14.130 -2.392  1.00 88.87 45  A 1 
ATOM   331  O  O   . LEU A 1 45  ? -37.042 -13.468 -2.078  1.00 83.91 45  A 1 
ATOM   332  C  CB  . LEU A 1 45  ? -36.541 -16.523 -3.037  1.00 88.15 45  A 1 
ATOM   333  C  CG  . LEU A 1 45  ? -36.836 -17.568 -4.124  1.00 84.00 45  A 1 
ATOM   334  C  CD1 . LEU A 1 45  ? -37.090 -18.926 -3.470  1.00 78.78 45  A 1 
ATOM   335  C  CD2 . LEU A 1 45  ? -38.057 -17.194 -4.964  1.00 78.63 45  A 1 
ATOM   336  N  N   . PHE A 1 46  ? -34.886 -13.992 -1.758  1.00 85.82 46  A 1 
ATOM   337  C  CA  . PHE A 1 46  ? -34.690 -13.176 -0.556  1.00 85.17 46  A 1 
ATOM   338  C  C   . PHE A 1 46  ? -33.850 -11.925 -0.833  1.00 85.69 46  A 1 
ATOM   339  O  O   . PHE A 1 46  ? -32.890 -11.611 -0.123  1.00 80.47 46  A 1 
ATOM   340  C  CB  . PHE A 1 46  ? -34.139 -14.038 0.583   1.00 80.12 46  A 1 
ATOM   341  C  CG  . PHE A 1 46  ? -35.046 -15.180 0.979   1.00 75.67 46  A 1 
ATOM   342  C  CD1 . PHE A 1 46  ? -36.131 -14.955 1.841   1.00 70.58 46  A 1 
ATOM   343  C  CD2 . PHE A 1 46  ? -34.819 -16.471 0.480   1.00 67.75 46  A 1 
ATOM   344  C  CE1 . PHE A 1 46  ? -36.975 -16.013 2.214   1.00 64.76 46  A 1 
ATOM   345  C  CE2 . PHE A 1 46  ? -35.658 -17.535 0.848   1.00 63.99 46  A 1 
ATOM   346  C  CZ  . PHE A 1 46  ? -36.738 -17.304 1.719   1.00 65.62 46  A 1 
ATOM   347  N  N   . ARG A 1 47  ? -34.197 -11.174 -1.885  1.00 87.20 47  A 1 
ATOM   348  C  CA  . ARG A 1 47  ? -33.581 -9.876  -2.165  1.00 87.36 47  A 1 
ATOM   349  C  C   . ARG A 1 47  ? -34.083 -8.847  -1.161  1.00 89.47 47  A 1 
ATOM   350  O  O   . ARG A 1 47  ? -35.281 -8.575  -1.105  1.00 84.37 47  A 1 
ATOM   351  C  CB  . ARG A 1 47  ? -33.868 -9.426  -3.602  1.00 81.49 47  A 1 
ATOM   352  C  CG  . ARG A 1 47  ? -33.117 -10.300 -4.616  1.00 69.65 47  A 1 
ATOM   353  C  CD  . ARG A 1 47  ? -33.352 -9.776  -6.028  1.00 65.69 47  A 1 
ATOM   354  N  NE  . ARG A 1 47  ? -32.603 -10.572 -7.015  1.00 56.03 47  A 1 
ATOM   355  C  CZ  . ARG A 1 47  ? -32.528 -10.345 -8.318  1.00 50.58 47  A 1 
ATOM   356  N  NH1 . ARG A 1 47  ? -33.156 -9.345  -8.867  1.00 48.11 47  A 1 
ATOM   357  N  NH2 . ARG A 1 47  ? -31.815 -11.128 -9.074  1.00 44.02 47  A 1 
ATOM   358  N  N   . ASN A 1 48  ? -33.168 -8.225  -0.421  1.00 88.98 48  A 1 
ATOM   359  C  CA  . ASN A 1 48  ? -33.502 -7.096  0.425   1.00 90.47 48  A 1 
ATOM   360  C  C   . ASN A 1 48  ? -33.442 -5.796  -0.398  1.00 92.38 48  A 1 
ATOM   361  O  O   . ASN A 1 48  ? -32.357 -5.397  -0.809  1.00 90.31 48  A 1 
ATOM   362  C  CB  . ASN A 1 48  ? -32.572 -7.082  1.647   1.00 86.44 48  A 1 
ATOM   363  C  CG  . ASN A 1 48  ? -32.952 -6.010  2.654   1.00 84.60 48  A 1 
ATOM   364  O  OD1 . ASN A 1 48  ? -33.818 -5.174  2.433   1.00 78.51 48  A 1 
ATOM   365  N  ND2 . ASN A 1 48  ? -32.313 -6.006  3.803   1.00 76.98 48  A 1 
ATOM   366  N  N   . PRO A 1 49  ? -34.580 -5.103  -0.632  1.00 91.86 49  A 1 
ATOM   367  C  CA  . PRO A 1 49  ? -34.593 -3.884  -1.434  1.00 92.24 49  A 1 
ATOM   368  C  C   . PRO A 1 49  ? -33.918 -2.693  -0.739  1.00 93.99 49  A 1 
ATOM   369  O  O   . PRO A 1 49  ? -33.643 -1.693  -1.404  1.00 90.68 49  A 1 
ATOM   370  C  CB  . PRO A 1 49  ? -36.072 -3.624  -1.709  1.00 89.20 49  A 1 
ATOM   371  C  CG  . PRO A 1 49  ? -36.769 -4.202  -0.482  1.00 85.52 49  A 1 
ATOM   372  C  CD  . PRO A 1 49  ? -35.914 -5.428  -0.165  1.00 88.47 49  A 1 
ATOM   373  N  N   . ASN A 1 50  ? -33.672 -2.784  0.566   1.00 93.76 50  A 1 
ATOM   374  C  CA  . ASN A 1 50  ? -33.038 -1.748  1.380   1.00 94.81 50  A 1 
ATOM   375  C  C   . ASN A 1 50  ? -31.532 -1.981  1.572   1.00 95.97 50  A 1 
ATOM   376  O  O   . ASN A 1 50  ? -30.881 -1.203  2.263   1.00 93.51 50  A 1 
ATOM   377  C  CB  . ASN A 1 50  ? -33.756 -1.648  2.731   1.00 93.23 50  A 1 
ATOM   378  C  CG  . ASN A 1 50  ? -35.211 -1.242  2.612   1.00 88.61 50  A 1 
ATOM   379  O  OD1 . ASN A 1 50  ? -35.674 -0.660  1.650   1.00 77.38 50  A 1 
ATOM   380  N  ND2 . ASN A 1 50  ? -36.003 -1.559  3.613   1.00 77.21 50  A 1 
ATOM   381  N  N   . GLU A 1 51  ? -30.970 -3.038  0.980   1.00 95.51 51  A 1 
ATOM   382  C  CA  . GLU A 1 51  ? -29.532 -3.276  0.923   1.00 95.82 51  A 1 
ATOM   383  C  C   . GLU A 1 51  ? -29.032 -3.118  -0.520  1.00 96.38 51  A 1 
ATOM   384  O  O   . GLU A 1 51  ? -29.790 -3.372  -1.465  1.00 95.01 51  A 1 
ATOM   385  C  CB  . GLU A 1 51  ? -29.180 -4.663  1.469   1.00 94.44 51  A 1 
ATOM   386  C  CG  . GLU A 1 51  ? -29.333 -4.767  2.996   1.00 91.27 51  A 1 
ATOM   387  C  CD  . GLU A 1 51  ? -29.022 -6.176  3.561   1.00 91.24 51  A 1 
ATOM   388  O  OE1 . GLU A 1 51  ? -29.349 -6.414  4.742   1.00 84.62 51  A 1 
ATOM   389  O  OE2 . GLU A 1 51  ? -28.471 -7.035  2.826   1.00 86.85 51  A 1 
ATOM   390  N  N   . PRO A 1 52  ? -27.775 -2.725  -0.724  1.00 96.46 52  A 1 
ATOM   391  C  CA  . PRO A 1 52  ? -27.183 -2.683  -2.059  1.00 96.46 52  A 1 
ATOM   392  C  C   . PRO A 1 52  ? -27.299 -4.035  -2.782  1.00 96.54 52  A 1 
ATOM   393  O  O   . PRO A 1 52  ? -27.247 -5.085  -2.139  1.00 95.19 52  A 1 
ATOM   394  C  CB  . PRO A 1 52  ? -25.722 -2.279  -1.847  1.00 95.75 52  A 1 
ATOM   395  C  CG  . PRO A 1 52  ? -25.753 -1.522  -0.524  1.00 94.49 52  A 1 
ATOM   396  C  CD  . PRO A 1 52  ? -26.830 -2.256  0.271   1.00 96.00 52  A 1 
ATOM   397  N  N   . PRO A 1 53  ? -27.424 -4.033  -4.118  1.00 96.28 53  A 1 
ATOM   398  C  CA  . PRO A 1 53  ? -27.611 -5.260  -4.881  1.00 96.17 53  A 1 
ATOM   399  C  C   . PRO A 1 53  ? -26.442 -6.226  -4.679  1.00 96.56 53  A 1 
ATOM   400  O  O   . PRO A 1 53  ? -25.275 -5.837  -4.728  1.00 95.72 53  A 1 
ATOM   401  C  CB  . PRO A 1 53  ? -27.767 -4.819  -6.341  1.00 94.68 53  A 1 
ATOM   402  C  CG  . PRO A 1 53  ? -27.074 -3.460  -6.388  1.00 92.55 53  A 1 
ATOM   403  C  CD  . PRO A 1 53  ? -27.369 -2.884  -5.012  1.00 95.29 53  A 1 
ATOM   404  N  N   . LEU A 1 54  ? -26.772 -7.498  -4.468  1.00 96.18 54  A 1 
ATOM   405  C  CA  . LEU A 1 54  ? -25.784 -8.560  -4.322  1.00 96.27 54  A 1 
ATOM   406  C  C   . LEU A 1 54  ? -25.343 -9.063  -5.698  1.00 96.47 54  A 1 
ATOM   407  O  O   . LEU A 1 54  ? -26.170 -9.465  -6.513  1.00 95.31 54  A 1 
ATOM   408  C  CB  . LEU A 1 54  ? -26.387 -9.674  -3.448  1.00 95.46 54  A 1 
ATOM   409  C  CG  . LEU A 1 54  ? -25.423 -10.829 -3.119  1.00 94.22 54  A 1 
ATOM   410  C  CD1 . LEU A 1 54  ? -24.250 -10.384 -2.247  1.00 91.01 54  A 1 
ATOM   411  C  CD2 . LEU A 1 54  ? -26.173 -11.912 -2.352  1.00 90.62 54  A 1 
ATOM   412  N  N   . VAL A 1 55  ? -24.031 -9.093  -5.934  1.00 96.44 55  A 1 
ATOM   413  C  CA  . VAL A 1 55  ? -23.441 -9.692  -7.134  1.00 96.68 55  A 1 
ATOM   414  C  C   . VAL A 1 55  ? -23.775 -11.176 -7.161  1.00 96.52 55  A 1 
ATOM   415  O  O   . VAL A 1 55  ? -23.497 -11.904 -6.207  1.00 95.39 55  A 1 
ATOM   416  C  CB  . VAL A 1 55  ? -21.920 -9.472  -7.196  1.00 96.44 55  A 1 
ATOM   417  C  CG1 . VAL A 1 55  ? -21.304 -10.121 -8.434  1.00 94.40 55  A 1 
ATOM   418  C  CG2 . VAL A 1 55  ? -21.581 -7.975  -7.227  1.00 94.86 55  A 1 
ATOM   419  N  N   . PHE A 1 56  ? -24.366 -11.623 -8.266  1.00 96.05 56  A 1 
ATOM   420  C  CA  . PHE A 1 56  ? -24.733 -13.018 -8.435  1.00 95.96 56  A 1 
ATOM   421  C  C   . PHE A 1 56  ? -23.505 -13.933 -8.352  1.00 96.31 56  A 1 
ATOM   422  O  O   . PHE A 1 56  ? -22.473 -13.670 -8.969  1.00 95.51 56  A 1 
ATOM   423  C  CB  . PHE A 1 56  ? -25.485 -13.214 -9.754  1.00 95.14 56  A 1 
ATOM   424  C  CG  . PHE A 1 56  ? -25.908 -14.654 -9.968  1.00 94.95 56  A 1 
ATOM   425  C  CD1 . PHE A 1 56  ? -25.084 -15.530 -10.694 1.00 92.29 56  A 1 
ATOM   426  C  CD2 . PHE A 1 56  ? -27.091 -15.135 -9.383  1.00 92.35 56  A 1 
ATOM   427  C  CE1 . PHE A 1 56  ? -25.444 -16.878 -10.846 1.00 91.27 56  A 1 
ATOM   428  C  CE2 . PHE A 1 56  ? -27.460 -16.477 -9.531  1.00 90.97 56  A 1 
ATOM   429  C  CZ  . PHE A 1 56  ? -26.643 -17.353 -10.265 1.00 92.28 56  A 1 
ATOM   430  N  N   . HIS A 1 57  ? -23.643 -15.035 -7.615  1.00 95.97 57  A 1 
ATOM   431  C  CA  . HIS A 1 57  ? -22.589 -16.028 -7.457  1.00 96.10 57  A 1 
ATOM   432  C  C   . HIS A 1 57  ? -23.186 -17.425 -7.295  1.00 96.14 57  A 1 
ATOM   433  O  O   . HIS A 1 57  ? -24.254 -17.591 -6.711  1.00 94.68 57  A 1 
ATOM   434  C  CB  . HIS A 1 57  ? -21.700 -15.660 -6.261  1.00 95.41 57  A 1 
ATOM   435  C  CG  . HIS A 1 57  ? -22.443 -15.543 -4.963  1.00 95.92 57  A 1 
ATOM   436  N  ND1 . HIS A 1 57  ? -23.193 -14.457 -4.542  1.00 89.83 57  A 1 
ATOM   437  C  CD2 . HIS A 1 57  ? -22.522 -16.475 -3.958  1.00 89.62 57  A 1 
ATOM   438  C  CE1 . HIS A 1 57  ? -23.700 -14.732 -3.329  1.00 90.84 57  A 1 
ATOM   439  N  NE2 . HIS A 1 57  ? -23.310 -15.943 -2.936  1.00 91.95 57  A 1 
ATOM   440  N  N   . TRP A 1 58  ? -22.476 -18.424 -7.805  1.00 95.78 58  A 1 
ATOM   441  C  CA  . TRP A 1 58  ? -22.960 -19.807 -7.797  1.00 95.63 58  A 1 
ATOM   442  C  C   . TRP A 1 58  ? -22.691 -20.506 -6.469  1.00 95.54 58  A 1 
ATOM   443  O  O   . TRP A 1 58  ? -23.584 -21.129 -5.890  1.00 92.64 58  A 1 
ATOM   444  C  CB  . TRP A 1 58  ? -22.313 -20.559 -8.961  1.00 94.80 58  A 1 
ATOM   445  C  CG  . TRP A 1 58  ? -22.728 -20.055 -10.310 1.00 94.36 58  A 1 
ATOM   446  C  CD1 . TRP A 1 58  ? -22.020 -19.224 -11.103 1.00 89.91 58  A 1 
ATOM   447  C  CD2 . TRP A 1 58  ? -23.968 -20.343 -11.019 1.00 92.07 58  A 1 
ATOM   448  N  NE1 . TRP A 1 58  ? -22.736 -18.971 -12.270 1.00 88.87 58  A 1 
ATOM   449  C  CE2 . TRP A 1 58  ? -23.934 -19.642 -12.255 1.00 90.78 58  A 1 
ATOM   450  C  CE3 . TRP A 1 58  ? -25.105 -21.132 -10.729 1.00 89.79 58  A 1 
ATOM   451  C  CZ2 . TRP A 1 58  ? -25.001 -19.719 -13.185 1.00 89.12 58  A 1 
ATOM   452  C  CZ3 . TRP A 1 58  ? -26.164 -21.197 -11.656 1.00 85.75 58  A 1 
ATOM   453  C  CH2 . TRP A 1 58  ? -26.115 -20.501 -12.864 1.00 86.34 58  A 1 
ATOM   454  N  N   . PHE A 1 59  ? -21.471 -20.397 -5.968  1.00 95.38 59  A 1 
ATOM   455  C  CA  . PHE A 1 59  ? -21.006 -21.160 -4.817  1.00 95.19 59  A 1 
ATOM   456  C  C   . PHE A 1 59  ? -21.116 -20.343 -3.522  1.00 95.19 59  A 1 
ATOM   457  O  O   . PHE A 1 59  ? -20.588 -19.224 -3.460  1.00 93.28 59  A 1 
ATOM   458  C  CB  . PHE A 1 59  ? -19.570 -21.641 -5.065  1.00 93.77 59  A 1 
ATOM   459  C  CG  . PHE A 1 59  ? -19.453 -22.522 -6.290  1.00 91.82 59  A 1 
ATOM   460  C  CD1 . PHE A 1 59  ? -19.811 -23.876 -6.225  1.00 86.51 59  A 1 
ATOM   461  C  CD2 . PHE A 1 59  ? -19.007 -21.985 -7.518  1.00 86.73 59  A 1 
ATOM   462  C  CE1 . PHE A 1 59  ? -19.725 -24.696 -7.364  1.00 85.16 59  A 1 
ATOM   463  C  CE2 . PHE A 1 59  ? -18.927 -22.798 -8.656  1.00 84.56 59  A 1 
ATOM   464  C  CZ  . PHE A 1 59  ? -19.287 -24.154 -8.583  1.00 85.44 59  A 1 
ATOM   465  N  N   . PRO A 1 60  ? -21.755 -20.895 -2.458  1.00 94.67 60  A 1 
ATOM   466  C  CA  . PRO A 1 60  ? -21.730 -20.261 -1.151  1.00 93.40 60  A 1 
ATOM   467  C  C   . PRO A 1 60  ? -20.296 -20.192 -0.617  1.00 92.90 60  A 1 
ATOM   468  O  O   . PRO A 1 60  ? -19.419 -20.942 -1.053  1.00 89.07 60  A 1 
ATOM   469  C  CB  . PRO A 1 60  ? -22.643 -21.122 -0.268  1.00 91.34 60  A 1 
ATOM   470  C  CG  . PRO A 1 60  ? -22.524 -22.516 -0.891  1.00 89.81 60  A 1 
ATOM   471  C  CD  . PRO A 1 60  ? -22.363 -22.216 -2.378  1.00 93.08 60  A 1 
ATOM   472  N  N   . LEU A 1 61  ? -20.039 -19.293 0.321   1.00 93.76 61  A 1 
ATOM   473  C  CA  . LEU A 1 61  ? -18.729 -19.009 0.931   1.00 93.70 61  A 1 
ATOM   474  C  C   . LEU A 1 61  ? -17.656 -18.476 -0.035  1.00 94.09 61  A 1 
ATOM   475  O  O   . LEU A 1 61  ? -17.008 -17.472 0.288   1.00 91.72 61  A 1 
ATOM   476  C  CB  . LEU A 1 61  ? -18.203 -20.248 1.700   1.00 92.10 61  A 1 
ATOM   477  C  CG  . LEU A 1 61  ? -19.141 -20.798 2.787   1.00 87.69 61  A 1 
ATOM   478  C  CD1 . LEU A 1 61  ? -18.611 -22.135 3.285   1.00 82.63 61  A 1 
ATOM   479  C  CD2 . LEU A 1 61  ? -19.230 -19.830 3.967   1.00 82.24 61  A 1 
ATOM   480  N  N   . ILE A 1 62  ? -17.465 -19.091 -1.200  1.00 93.40 62  A 1 
ATOM   481  C  CA  . ILE A 1 62  ? -16.536 -18.613 -2.221  1.00 93.74 62  A 1 
ATOM   482  C  C   . ILE A 1 62  ? -17.081 -17.322 -2.837  1.00 94.54 62  A 1 
ATOM   483  O  O   . ILE A 1 62  ? -16.347 -16.334 -2.944  1.00 92.99 62  A 1 
ATOM   484  C  CB  . ILE A 1 62  ? -16.278 -19.704 -3.287  1.00 92.21 62  A 1 
ATOM   485  C  CG1 . ILE A 1 62  ? -15.660 -20.969 -2.624  1.00 85.62 62  A 1 
ATOM   486  C  CG2 . ILE A 1 62  ? -15.348 -19.167 -4.397  1.00 84.67 62  A 1 
ATOM   487  C  CD1 . ILE A 1 62  ? -15.469 -22.151 -3.580  1.00 74.96 62  A 1 
ATOM   488  N  N   . GLY A 1 63  ? -18.358 -17.314 -3.189  1.00 94.48 63  A 1 
ATOM   489  C  CA  . GLY A 1 63  ? -19.002 -16.157 -3.787  1.00 95.18 63  A 1 
ATOM   490  C  C   . GLY A 1 63  ? -18.260 -15.663 -5.032  1.00 96.19 63  A 1 
ATOM   491  O  O   . GLY A 1 63  ? -18.007 -16.423 -5.957  1.00 93.61 63  A 1 
ATOM   492  N  N   . SER A 1 64  ? -17.886 -14.390 -5.017  1.00 96.18 64  A 1 
ATOM   493  C  CA  . SER A 1 64  ? -17.126 -13.727 -6.084  1.00 96.57 64  A 1 
ATOM   494  C  C   . SER A 1 64  ? -15.629 -13.616 -5.783  1.00 96.42 64  A 1 
ATOM   495  O  O   . SER A 1 64  ? -14.930 -12.846 -6.419  1.00 94.80 64  A 1 
ATOM   496  C  CB  . SER A 1 64  ? -17.735 -12.349 -6.370  1.00 96.35 64  A 1 
ATOM   497  O  OG  . SER A 1 64  ? -19.121 -12.455 -6.616  1.00 94.17 64  A 1 
ATOM   498  N  N   . THR A 1 65  ? -15.115 -14.394 -4.812  1.00 95.67 65  A 1 
ATOM   499  C  CA  . THR A 1 65  ? -13.720 -14.306 -4.348  1.00 94.71 65  A 1 
ATOM   500  C  C   . THR A 1 65  ? -12.715 -14.507 -5.483  1.00 94.91 65  A 1 
ATOM   501  O  O   . THR A 1 65  ? -11.754 -13.763 -5.566  1.00 94.11 65  A 1 
ATOM   502  C  CB  . THR A 1 65  ? -13.432 -15.351 -3.256  1.00 93.17 65  A 1 
ATOM   503  O  OG1 . THR A 1 65  ? -14.300 -15.156 -2.161  1.00 89.20 65  A 1 
ATOM   504  C  CG2 . THR A 1 65  ? -12.009 -15.266 -2.699  1.00 89.57 65  A 1 
ATOM   505  N  N   . ILE A 1 66  ? -12.952 -15.491 -6.347  1.00 95.65 66  A 1 
ATOM   506  C  CA  . ILE A 1 66  ? -12.028 -15.823 -7.445  1.00 95.34 66  A 1 
ATOM   507  C  C   . ILE A 1 66  ? -11.992 -14.684 -8.457  1.00 95.54 66  A 1 
ATOM   508  O  O   . ILE A 1 66  ? -10.919 -14.162 -8.754  1.00 94.77 66  A 1 
ATOM   509  C  CB  . ILE A 1 66  ? -12.400 -17.175 -8.095  1.00 94.44 66  A 1 
ATOM   510  C  CG1 . ILE A 1 66  ? -12.330 -18.310 -7.038  1.00 91.97 66  A 1 
ATOM   511  C  CG2 . ILE A 1 66  ? -11.475 -17.472 -9.283  1.00 90.93 66  A 1 
ATOM   512  C  CD1 . ILE A 1 66  ? -12.790 -19.680 -7.551  1.00 81.67 66  A 1 
ATOM   513  N  N   . THR A 1 67  ? -13.156 -14.239 -8.938  1.00 96.53 67  A 1 
ATOM   514  C  CA  . THR A 1 67  ? -13.251 -13.171 -9.937  1.00 96.79 67  A 1 
ATOM   515  C  C   . THR A 1 67  ? -12.682 -11.851 -9.414  1.00 96.84 67  A 1 
ATOM   516  O  O   . THR A 1 67  ? -11.965 -11.163 -10.136 1.00 95.72 67  A 1 
ATOM   517  C  CB  . THR A 1 67  ? -14.710 -12.957 -10.366 1.00 95.97 67  A 1 
ATOM   518  O  OG1 . THR A 1 67  ? -15.383 -14.188 -10.515 1.00 82.88 67  A 1 
ATOM   519  C  CG2 . THR A 1 67  ? -14.812 -12.229 -11.708 1.00 79.67 67  A 1 
ATOM   520  N  N   . TYR A 1 68  ? -12.952 -11.525 -8.153  1.00 96.64 68  A 1 
ATOM   521  C  CA  . TYR A 1 68  ? -12.347 -10.377 -7.489  1.00 96.50 68  A 1 
ATOM   522  C  C   . TYR A 1 68  ? -10.826 -10.529 -7.361  1.00 96.55 68  A 1 
ATOM   523  O  O   . TYR A 1 68  ? -10.098 -9.617  -7.705  1.00 95.64 68  A 1 
ATOM   524  C  CB  . TYR A 1 68  ? -12.997 -10.194 -6.111  1.00 96.40 68  A 1 
ATOM   525  C  CG  . TYR A 1 68  ? -12.254 -9.238  -5.194  1.00 96.54 68  A 1 
ATOM   526  C  CD1 . TYR A 1 68  ? -11.410 -9.746  -4.179  1.00 95.66 68  A 1 
ATOM   527  C  CD2 . TYR A 1 68  ? -12.369 -7.846  -5.373  1.00 95.78 68  A 1 
ATOM   528  C  CE1 . TYR A 1 68  ? -10.691 -8.866  -3.348  1.00 95.39 68  A 1 
ATOM   529  C  CE2 . TYR A 1 68  ? -11.655 -6.968  -4.541  1.00 95.20 68  A 1 
ATOM   530  C  CZ  . TYR A 1 68  ? -10.826 -7.488  -3.526  1.00 95.70 68  A 1 
ATOM   531  O  OH  . TYR A 1 68  ? -10.130 -6.635  -2.704  1.00 94.80 68  A 1 
ATOM   532  N  N   . GLY A 1 69  ? -10.347 -11.682 -6.906  1.00 95.10 69  A 1 
ATOM   533  C  CA  . GLY A 1 69  ? -8.924  -11.912 -6.659  1.00 94.22 69  A 1 
ATOM   534  C  C   . GLY A 1 69  ? -8.063  -11.968 -7.930  1.00 94.43 69  A 1 
ATOM   535  O  O   . GLY A 1 69  ? -6.882  -11.644 -7.868  1.00 93.37 69  A 1 
ATOM   536  N  N   . MET A 1 70  ? -8.639  -12.356 -9.057  1.00 95.37 70  A 1 
ATOM   537  C  CA  . MET A 1 70  ? -7.925  -12.393 -10.337 1.00 95.26 70  A 1 
ATOM   538  C  C   . MET A 1 70  ? -7.633  -10.991 -10.884 1.00 95.35 70  A 1 
ATOM   539  O  O   . MET A 1 70  ? -6.528  -10.742 -11.360 1.00 93.87 70  A 1 
ATOM   540  C  CB  . MET A 1 70  ? -8.738  -13.184 -11.366 1.00 94.41 70  A 1 
ATOM   541  C  CG  . MET A 1 70  ? -8.654  -14.690 -11.128 1.00 87.35 70  A 1 
ATOM   542  S  SD  . MET A 1 70  ? -9.622  -15.689 -12.303 1.00 79.62 70  A 1 
ATOM   543  C  CE  . MET A 1 70  ? -8.674  -15.401 -13.818 1.00 67.09 70  A 1 
ATOM   544  N  N   . ASP A 1 71  ? -8.618  -10.099 -10.835 1.00 95.99 71  A 1 
ATOM   545  C  CA  . ASP A 1 71  ? -8.501  -8.725  -11.327 1.00 96.42 71  A 1 
ATOM   546  C  C   . ASP A 1 71  ? -9.533  -7.830  -10.621 1.00 96.99 71  A 1 
ATOM   547  O  O   . ASP A 1 71  ? -10.664 -7.674  -11.092 1.00 96.44 71  A 1 
ATOM   548  C  CB  . ASP A 1 71  ? -8.637  -8.716  -12.858 1.00 95.74 71  A 1 
ATOM   549  C  CG  . ASP A 1 71  ? -8.359  -7.347  -13.492 1.00 95.13 71  A 1 
ATOM   550  O  OD1 . ASP A 1 71  ? -8.498  -6.318  -12.803 1.00 92.57 71  A 1 
ATOM   551  O  OD2 . ASP A 1 71  ? -8.052  -7.339  -14.710 1.00 91.02 71  A 1 
ATOM   552  N  N   . PRO A 1 72  ? -9.188  -7.255  -9.460  1.00 96.72 72  A 1 
ATOM   553  C  CA  . PRO A 1 72  ? -10.114 -6.414  -8.717  1.00 96.86 72  A 1 
ATOM   554  C  C   . PRO A 1 72  ? -10.586 -5.173  -9.482  1.00 97.25 72  A 1 
ATOM   555  O  O   . PRO A 1 72  ? -11.796 -4.932  -9.496  1.00 96.98 72  A 1 
ATOM   556  C  CB  . PRO A 1 72  ? -9.419  -6.073  -7.390  1.00 96.12 72  A 1 
ATOM   557  C  CG  . PRO A 1 72  ? -8.325  -7.125  -7.268  1.00 94.67 72  A 1 
ATOM   558  C  CD  . PRO A 1 72  ? -7.976  -7.476  -8.705  1.00 95.88 72  A 1 
ATOM   559  N  N   . PRO A 1 73  ? -9.724  -4.405  -10.172 1.00 96.56 73  A 1 
ATOM   560  C  CA  . PRO A 1 73  ? -10.166 -3.263  -10.977 1.00 96.39 73  A 1 
ATOM   561  C  C   . PRO A 1 73  ? -11.179 -3.646  -12.054 1.00 96.65 73  A 1 
ATOM   562  O  O   . PRO A 1 73  ? -12.213 -2.987  -12.189 1.00 96.20 73  A 1 
ATOM   563  C  CB  . PRO A 1 73  ? -8.889  -2.679  -11.597 1.00 95.30 73  A 1 
ATOM   564  C  CG  . PRO A 1 73  ? -7.808  -3.073  -10.608 1.00 93.30 73  A 1 
ATOM   565  C  CD  . PRO A 1 73  ? -8.269  -4.451  -10.141 1.00 95.56 73  A 1 
ATOM   566  N  N   . ARG A 1 74  ? -10.937 -4.728  -12.777 1.00 96.40 74  A 1 
ATOM   567  C  CA  . ARG A 1 74  ? -11.872 -5.250  -13.773 1.00 96.61 74  A 1 
ATOM   568  C  C   . ARG A 1 74  ? -13.186 -5.687  -13.128 1.00 97.11 74  A 1 
ATOM   569  O  O   . ARG A 1 74  ? -14.250 -5.314  -13.614 1.00 96.74 74  A 1 
ATOM   570  C  CB  . ARG A 1 74  ? -11.200 -6.393  -14.532 1.00 96.12 74  A 1 
ATOM   571  C  CG  . ARG A 1 74  ? -12.133 -6.969  -15.595 1.00 91.18 74  A 1 
ATOM   572  C  CD  . ARG A 1 74  ? -11.418 -8.063  -16.381 1.00 87.12 74  A 1 
ATOM   573  N  NE  . ARG A 1 74  ? -12.366 -8.682  -17.298 1.00 75.78 74  A 1 
ATOM   574  C  CZ  . ARG A 1 74  ? -12.129 -9.574  -18.228 1.00 67.48 74  A 1 
ATOM   575  N  NH1 . ARG A 1 74  ? -10.916 -10.029 -18.455 1.00 60.49 74  A 1 
ATOM   576  N  NH2 . ARG A 1 74  ? -13.126 -9.998  -18.926 1.00 57.42 74  A 1 
ATOM   577  N  N   . PHE A 1 75  ? -13.121 -6.409  -12.013 1.00 97.32 75  A 1 
ATOM   578  C  CA  . PHE A 1 75  ? -14.299 -6.823  -11.253 1.00 97.88 75  A 1 
ATOM   579  C  C   . PHE A 1 75  ? -15.160 -5.622  -10.831 1.00 98.04 75  A 1 
ATOM   580  O  O   . PHE A 1 75  ? -16.378 -5.662  -10.974 1.00 97.86 75  A 1 
ATOM   581  C  CB  . PHE A 1 75  ? -13.844 -7.630  -10.034 1.00 97.86 75  A 1 
ATOM   582  C  CG  . PHE A 1 75  ? -14.971 -8.019  -9.110  1.00 98.07 75  A 1 
ATOM   583  C  CD1 . PHE A 1 75  ? -15.277 -7.230  -7.985  1.00 97.56 75  A 1 
ATOM   584  C  CD2 . PHE A 1 75  ? -15.733 -9.167  -9.381  1.00 97.64 75  A 1 
ATOM   585  C  CE1 . PHE A 1 75  ? -16.340 -7.597  -7.134  1.00 97.34 75  A 1 
ATOM   586  C  CE2 . PHE A 1 75  ? -16.792 -9.539  -8.535  1.00 97.31 75  A 1 
ATOM   587  C  CZ  . PHE A 1 75  ? -17.095 -8.743  -7.415  1.00 97.56 75  A 1 
ATOM   588  N  N   . PHE A 1 76  ? -14.541 -4.542  -10.359 1.00 97.87 76  A 1 
ATOM   589  C  CA  . PHE A 1 76  ? -15.264 -3.326  -10.005 1.00 97.84 76  A 1 
ATOM   590  C  C   . PHE A 1 76  ? -15.903 -2.664  -11.228 1.00 97.87 76  A 1 
ATOM   591  O  O   . PHE A 1 76  ? -17.076 -2.315  -11.170 1.00 97.27 76  A 1 
ATOM   592  C  CB  . PHE A 1 76  ? -14.344 -2.335  -9.284  1.00 97.67 76  A 1 
ATOM   593  C  CG  . PHE A 1 76  ? -13.730 -2.831  -7.992  1.00 97.61 76  A 1 
ATOM   594  C  CD1 . PHE A 1 76  ? -14.462 -3.608  -7.076  1.00 96.58 76  A 1 
ATOM   595  C  CD2 . PHE A 1 76  ? -12.388 -2.501  -7.688  1.00 96.35 76  A 1 
ATOM   596  C  CE1 . PHE A 1 76  ? -13.873 -4.060  -5.897  1.00 95.58 76  A 1 
ATOM   597  C  CE2 . PHE A 1 76  ? -11.799 -2.953  -6.503  1.00 95.45 76  A 1 
ATOM   598  C  CZ  . PHE A 1 76  ? -12.541 -3.734  -5.607  1.00 95.89 76  A 1 
ATOM   599  N  N   . LYS A 1 77  ? -15.192 -2.545  -12.343 1.00 97.14 77  A 1 
ATOM   600  C  CA  . LYS A 1 77  ? -15.683 -1.925  -13.580 1.00 96.55 77  A 1 
ATOM   601  C  C   . LYS A 1 77  ? -16.868 -2.699  -14.164 1.00 96.93 77  A 1 
ATOM   602  O  O   . LYS A 1 77  ? -17.894 -2.100  -14.489 1.00 96.25 77  A 1 
ATOM   603  C  CB  . LYS A 1 77  ? -14.509 -1.795  -14.567 1.00 94.77 77  A 1 
ATOM   604  C  CG  . LYS A 1 77  ? -14.839 -0.954  -15.813 1.00 84.89 77  A 1 
ATOM   605  C  CD  . LYS A 1 77  ? -13.580 -0.787  -16.692 1.00 80.80 77  A 1 
ATOM   606  C  CE  . LYS A 1 77  ? -13.840 0.097   -17.924 1.00 70.49 77  A 1 
ATOM   607  N  NZ  . LYS A 1 77  ? -12.590 0.348   -18.696 1.00 62.17 77  A 1 
ATOM   608  N  N   . GLU A 1 78  ? -16.769 -4.013  -14.249 1.00 96.72 78  A 1 
ATOM   609  C  CA  . GLU A 1 78  ? -17.836 -4.872  -14.767 1.00 97.04 78  A 1 
ATOM   610  C  C   . GLU A 1 78  ? -19.090 -4.828  -13.878 1.00 97.49 78  A 1 
ATOM   611  O  O   . GLU A 1 78  ? -20.212 -4.702  -14.371 1.00 96.81 78  A 1 
ATOM   612  C  CB  . GLU A 1 78  ? -17.328 -6.322  -14.903 1.00 96.66 78  A 1 
ATOM   613  C  CG  . GLU A 1 78  ? -16.343 -6.509  -16.072 1.00 92.02 78  A 1 
ATOM   614  C  CD  . GLU A 1 78  ? -15.819 -7.954  -16.227 1.00 89.40 78  A 1 
ATOM   615  O  OE1 . GLU A 1 78  ? -15.050 -8.212  -17.185 1.00 82.96 78  A 1 
ATOM   616  O  OE2 . GLU A 1 78  ? -16.176 -8.824  -15.399 1.00 85.33 78  A 1 
ATOM   617  N  N   . ASN A 1 79  ? -18.918 -4.866  -12.549 1.00 97.85 79  A 1 
ATOM   618  C  CA  . ASN A 1 79  ? -20.053 -4.805  -11.639 1.00 97.93 79  A 1 
ATOM   619  C  C   . ASN A 1 79  ? -20.651 -3.402  -11.524 1.00 97.70 79  A 1 
ATOM   620  O  O   . ASN A 1 79  ? -21.865 -3.301  -11.370 1.00 96.87 79  A 1 
ATOM   621  C  CB  . ASN A 1 79  ? -19.684 -5.411  -10.281 1.00 98.02 79  A 1 
ATOM   622  C  CG  . ASN A 1 79  ? -19.581 -6.922  -10.388 1.00 97.58 79  A 1 
ATOM   623  O  OD1 . ASN A 1 79  ? -20.558 -7.624  -10.612 1.00 90.72 79  A 1 
ATOM   624  N  ND2 . ASN A 1 79  ? -18.400 -7.462  -10.266 1.00 90.45 79  A 1 
ATOM   625  N  N   . ARG A 1 80  ? -19.866 -2.340  -11.678 1.00 97.71 80  A 1 
ATOM   626  C  CA  . ARG A 1 80  ? -20.381 -0.968  -11.786 1.00 97.56 80  A 1 
ATOM   627  C  C   . ARG A 1 80  ? -21.325 -0.824  -12.975 1.00 97.30 80  A 1 
ATOM   628  O  O   . ARG A 1 80  ? -22.412 -0.296  -12.818 1.00 96.39 80  A 1 
ATOM   629  C  CB  . ARG A 1 80  ? -19.217 0.033   -11.878 1.00 96.55 80  A 1 
ATOM   630  C  CG  . ARG A 1 80  ? -19.690 1.501   -11.935 1.00 94.05 80  A 1 
ATOM   631  C  CD  . ARG A 1 80  ? -18.488 2.459   -12.066 1.00 91.18 80  A 1 
ATOM   632  N  NE  . ARG A 1 80  ? -18.911 3.865   -12.142 1.00 82.13 80  A 1 
ATOM   633  C  CZ  . ARG A 1 80  ? -18.129 4.912   -12.377 1.00 77.95 80  A 1 
ATOM   634  N  NH1 . ARG A 1 80  ? -16.854 4.782   -12.607 1.00 71.92 80  A 1 
ATOM   635  N  NH2 . ARG A 1 80  ? -18.613 6.111   -12.387 1.00 68.92 80  A 1 
ATOM   636  N  N   . ALA A 1 81  ? -20.947 -1.364  -14.130 1.00 97.36 81  A 1 
ATOM   637  C  CA  . ALA A 1 81  ? -21.787 -1.334  -15.323 1.00 97.03 81  A 1 
ATOM   638  C  C   . ALA A 1 81  ? -23.115 -2.097  -15.135 1.00 96.91 81  A 1 
ATOM   639  O  O   . ALA A 1 81  ? -24.131 -1.732  -15.718 1.00 95.62 81  A 1 
ATOM   640  C  CB  . ALA A 1 81  ? -20.986 -1.896  -16.499 1.00 96.54 81  A 1 
ATOM   641  N  N   . LYS A 1 82  ? -23.126 -3.144  -14.306 1.00 97.17 82  A 1 
ATOM   642  C  CA  . LYS A 1 82  ? -24.285 -4.016  -14.099 1.00 96.92 82  A 1 
ATOM   643  C  C   . LYS A 1 82  ? -25.192 -3.593  -12.942 1.00 96.85 82  A 1 
ATOM   644  O  O   . LYS A 1 82  ? -26.406 -3.772  -13.032 1.00 95.10 82  A 1 
ATOM   645  C  CB  . LYS A 1 82  ? -23.764 -5.449  -13.930 1.00 95.80 82  A 1 
ATOM   646  C  CG  . LYS A 1 82  ? -24.903 -6.470  -13.931 1.00 84.69 82  A 1 
ATOM   647  C  CD  . LYS A 1 82  ? -24.324 -7.891  -13.913 1.00 82.63 82  A 1 
ATOM   648  C  CE  . LYS A 1 82  ? -25.463 -8.910  -13.937 1.00 72.04 82  A 1 
ATOM   649  N  NZ  . LYS A 1 82  ? -24.923 -10.285 -13.901 1.00 64.41 82  A 1 
ATOM   650  N  N   . TYR A 1 83  ? -24.615 -3.103  -11.847 1.00 96.84 83  A 1 
ATOM   651  C  CA  . TYR A 1 83  ? -25.313 -2.861  -10.581 1.00 96.43 83  A 1 
ATOM   652  C  C   . TYR A 1 83  ? -25.283 -1.403  -10.104 1.00 96.09 83  A 1 
ATOM   653  O  O   . TYR A 1 83  ? -25.929 -1.075  -9.108  1.00 93.87 83  A 1 
ATOM   654  C  CB  . TYR A 1 83  ? -24.745 -3.800  -9.510  1.00 96.12 83  A 1 
ATOM   655  C  CG  . TYR A 1 83  ? -24.879 -5.280  -9.811  1.00 96.10 83  A 1 
ATOM   656  C  CD1 . TYR A 1 83  ? -26.124 -5.919  -9.685  1.00 94.43 83  A 1 
ATOM   657  C  CD2 . TYR A 1 83  ? -23.754 -6.037  -10.197 1.00 94.53 83  A 1 
ATOM   658  C  CE1 . TYR A 1 83  ? -26.257 -7.290  -9.929  1.00 93.43 83  A 1 
ATOM   659  C  CE2 . TYR A 1 83  ? -23.871 -7.413  -10.444 1.00 93.42 83  A 1 
ATOM   660  C  CZ  . TYR A 1 83  ? -25.127 -8.038  -10.303 1.00 93.96 83  A 1 
ATOM   661  O  OH  . TYR A 1 83  ? -25.245 -9.389  -10.535 1.00 92.17 83  A 1 
ATOM   662  N  N   . GLY A 1 84  ? -24.547 -0.535  -10.782 1.00 96.38 84  A 1 
ATOM   663  C  CA  . GLY A 1 84  ? -24.300 0.832   -10.352 1.00 96.10 84  A 1 
ATOM   664  C  C   . GLY A 1 84  ? -23.086 0.965   -9.429  1.00 96.71 84  A 1 
ATOM   665  O  O   . GLY A 1 84  ? -22.296 0.041   -9.267  1.00 95.80 84  A 1 
ATOM   666  N  N   . GLU A 1 85  ? -22.938 2.140   -8.811  1.00 96.21 85  A 1 
ATOM   667  C  CA  . GLU A 1 85  ? -21.743 2.467   -8.027  1.00 96.07 85  A 1 
ATOM   668  C  C   . GLU A 1 85  ? -21.694 1.787   -6.653  1.00 96.94 85  A 1 
ATOM   669  O  O   . GLU A 1 85  ? -20.628 1.696   -6.062  1.00 95.67 85  A 1 
ATOM   670  C  CB  . GLU A 1 85  ? -21.611 3.978   -7.868  1.00 93.69 85  A 1 
ATOM   671  C  CG  . GLU A 1 85  ? -21.498 4.664   -9.232  1.00 87.49 85  A 1 
ATOM   672  C  CD  . GLU A 1 85  ? -20.912 6.072   -9.139  1.00 82.23 85  A 1 
ATOM   673  O  OE1 . GLU A 1 85  ? -20.103 6.387   -10.047 1.00 75.26 85  A 1 
ATOM   674  O  OE2 . GLU A 1 85  ? -21.228 6.777   -8.163  1.00 74.83 85  A 1 
ATOM   675  N  N   . CYS A 1 86  ? -22.821 1.288   -6.153  1.00 97.31 86  A 1 
ATOM   676  C  CA  . CYS A 1 86  ? -22.885 0.607   -4.866  1.00 97.41 86  A 1 
ATOM   677  C  C   . CYS A 1 86  ? -23.468 -0.798  -5.016  1.00 97.35 86  A 1 
ATOM   678  O  O   . CYS A 1 86  ? -24.628 -0.971  -5.385  1.00 96.08 86  A 1 
ATOM   679  C  CB  . CYS A 1 86  ? -23.663 1.471   -3.873  1.00 96.85 86  A 1 
ATOM   680  S  SG  . CYS A 1 86  ? -23.452 0.762   -2.219  1.00 93.52 86  A 1 
ATOM   681  N  N   . PHE A 1 87  ? -22.672 -1.797  -4.699  1.00 97.20 87  A 1 
ATOM   682  C  CA  . PHE A 1 87  ? -23.061 -3.203  -4.766  1.00 97.67 87  A 1 
ATOM   683  C  C   . PHE A 1 87  ? -22.354 -4.023  -3.696  1.00 97.82 87  A 1 
ATOM   684  O  O   . PHE A 1 87  ? -21.305 -3.633  -3.170  1.00 97.52 87  A 1 
ATOM   685  C  CB  . PHE A 1 87  ? -22.793 -3.760  -6.173  1.00 97.65 87  A 1 
ATOM   686  C  CG  . PHE A 1 87  ? -21.363 -3.626  -6.648  1.00 97.93 87  A 1 
ATOM   687  C  CD1 . PHE A 1 87  ? -20.965 -2.498  -7.397  1.00 97.22 87  A 1 
ATOM   688  C  CD2 . PHE A 1 87  ? -20.405 -4.612  -6.343  1.00 97.13 87  A 1 
ATOM   689  C  CE1 . PHE A 1 87  ? -19.643 -2.356  -7.830  1.00 96.81 87  A 1 
ATOM   690  C  CE2 . PHE A 1 87  ? -19.077 -4.473  -6.772  1.00 96.73 87  A 1 
ATOM   691  C  CZ  . PHE A 1 87  ? -18.703 -3.344  -7.517  1.00 97.12 87  A 1 
ATOM   692  N  N   . THR A 1 88  ? -22.903 -5.186  -3.379  1.00 97.57 88  A 1 
ATOM   693  C  CA  . THR A 1 88  ? -22.331 -6.128  -2.416  1.00 97.65 88  A 1 
ATOM   694  C  C   . THR A 1 88  ? -21.863 -7.386  -3.130  1.00 97.83 88  A 1 
ATOM   695  O  O   . THR A 1 88  ? -22.544 -7.880  -4.021  1.00 97.08 88  A 1 
ATOM   696  C  CB  . THR A 1 88  ? -23.331 -6.455  -1.303  1.00 97.12 88  A 1 
ATOM   697  O  OG1 . THR A 1 88  ? -23.704 -5.269  -0.641  1.00 93.08 88  A 1 
ATOM   698  C  CG2 . THR A 1 88  ? -22.764 -7.376  -0.231  1.00 93.49 88  A 1 
ATOM   699  N  N   . PHE A 1 89  ? -20.736 -7.948  -2.725  1.00 97.62 89  A 1 
ATOM   700  C  CA  . PHE A 1 89  ? -20.295 -9.271  -3.159  1.00 97.79 89  A 1 
ATOM   701  C  C   . PHE A 1 89  ? -19.848 -10.118 -1.974  1.00 97.67 89  A 1 
ATOM   702  O  O   . PHE A 1 89  ? -19.537 -9.608  -0.906  1.00 96.98 89  A 1 
ATOM   703  C  CB  . PHE A 1 89  ? -19.204 -9.146  -4.231  1.00 97.50 89  A 1 
ATOM   704  C  CG  . PHE A 1 89  ? -17.846 -8.717  -3.729  1.00 97.72 89  A 1 
ATOM   705  C  CD1 . PHE A 1 89  ? -17.580 -7.361  -3.435  1.00 96.96 89  A 1 
ATOM   706  C  CD2 . PHE A 1 89  ? -16.815 -9.661  -3.592  1.00 97.00 89  A 1 
ATOM   707  C  CE1 . PHE A 1 89  ? -16.310 -6.964  -3.027  1.00 96.35 89  A 1 
ATOM   708  C  CE2 . PHE A 1 89  ? -15.533 -9.259  -3.185  1.00 96.17 89  A 1 
ATOM   709  C  CZ  . PHE A 1 89  ? -15.281 -7.910  -2.902  1.00 96.31 89  A 1 
ATOM   710  N  N   . VAL A 1 90  ? -19.818 -11.433 -2.150  1.00 97.35 90  A 1 
ATOM   711  C  CA  . VAL A 1 90  ? -19.337 -12.358 -1.128  1.00 97.01 90  A 1 
ATOM   712  C  C   . VAL A 1 90  ? -17.843 -12.603 -1.331  1.00 96.75 90  A 1 
ATOM   713  O  O   . VAL A 1 90  ? -17.427 -13.165 -2.347  1.00 95.48 90  A 1 
ATOM   714  C  CB  . VAL A 1 90  ? -20.156 -13.658 -1.106  1.00 96.50 90  A 1 
ATOM   715  C  CG1 . VAL A 1 90  ? -19.589 -14.670 -0.110  1.00 94.18 90  A 1 
ATOM   716  C  CG2 . VAL A 1 90  ? -21.600 -13.361 -0.685  1.00 94.42 90  A 1 
ATOM   717  N  N   . LEU A 1 91  ? -17.041 -12.221 -0.330  1.00 95.94 91  A 1 
ATOM   718  C  CA  . LEU A 1 91  ? -15.596 -12.433 -0.268  1.00 95.11 91  A 1 
ATOM   719  C  C   . LEU A 1 91  ? -15.276 -13.367 0.905   1.00 94.26 91  A 1 
ATOM   720  O  O   . LEU A 1 91  ? -15.391 -12.969 2.063   1.00 92.34 91  A 1 
ATOM   721  C  CB  . LEU A 1 91  ? -14.908 -11.059 -0.132  1.00 94.55 91  A 1 
ATOM   722  C  CG  . LEU A 1 91  ? -13.373 -11.122 -0.043  1.00 93.82 91  A 1 
ATOM   723  C  CD1 . LEU A 1 91  ? -12.750 -11.695 -1.314  1.00 91.78 91  A 1 
ATOM   724  C  CD2 . LEU A 1 91  ? -12.813 -9.720  0.174   1.00 91.19 91  A 1 
ATOM   725  N  N   . LEU A 1 92  ? -14.887 -14.604 0.623   1.00 92.83 92  A 1 
ATOM   726  C  CA  . LEU A 1 92  ? -14.580 -15.630 1.628   1.00 92.04 92  A 1 
ATOM   727  C  C   . LEU A 1 92  ? -15.665 -15.759 2.717   1.00 92.54 92  A 1 
ATOM   728  O  O   . LEU A 1 92  ? -15.377 -15.770 3.919   1.00 90.21 92  A 1 
ATOM   729  C  CB  . LEU A 1 92  ? -13.170 -15.395 2.207   1.00 89.89 92  A 1 
ATOM   730  C  CG  . LEU A 1 92  ? -12.017 -15.523 1.195   1.00 86.12 92  A 1 
ATOM   731  C  CD1 . LEU A 1 92  ? -10.711 -15.055 1.849   1.00 81.93 92  A 1 
ATOM   732  C  CD2 . LEU A 1 92  ? -11.830 -16.973 0.734   1.00 80.94 92  A 1 
ATOM   733  N  N   . GLY A 1 93  ? -16.923 -15.814 2.290   1.00 92.95 93  A 1 
ATOM   734  C  CA  . GLY A 1 93  ? -18.090 -15.925 3.156   1.00 92.71 93  A 1 
ATOM   735  C  C   . GLY A 1 93  ? -18.537 -14.623 3.826   1.00 93.55 93  A 1 
ATOM   736  O  O   . GLY A 1 93  ? -19.573 -14.612 4.487   1.00 91.17 93  A 1 
ATOM   737  N  N   . LYS A 1 94  ? -17.799 -13.518 3.653   1.00 94.09 94  A 1 
ATOM   738  C  CA  . LYS A 1 94  ? -18.171 -12.210 4.200   1.00 94.93 94  A 1 
ATOM   739  C  C   . LYS A 1 94  ? -18.802 -11.344 3.105   1.00 95.99 94  A 1 
ATOM   740  O  O   . LYS A 1 94  ? -18.199 -11.134 2.063   1.00 95.33 94  A 1 
ATOM   741  C  CB  . LYS A 1 94  ? -16.927 -11.551 4.825   1.00 93.65 94  A 1 
ATOM   742  C  CG  . LYS A 1 94  ? -17.224 -10.291 5.664   1.00 86.66 94  A 1 
ATOM   743  C  CD  . LYS A 1 94  ? -17.874 -10.590 7.012   1.00 82.89 94  A 1 
ATOM   744  C  CE  . LYS A 1 94  ? -17.975 -9.285  7.799   1.00 76.76 94  A 1 
ATOM   745  N  NZ  . LYS A 1 94  ? -18.521 -9.434  9.175   1.00 67.91 94  A 1 
ATOM   746  N  N   . LYS A 1 95  ? -20.000 -10.808 3.376   1.00 96.29 95  A 1 
ATOM   747  C  CA  . LYS A 1 95  ? -20.605 -9.788  2.512   1.00 96.85 95  A 1 
ATOM   748  C  C   . LYS A 1 95  ? -19.772 -8.506  2.566   1.00 97.24 95  A 1 
ATOM   749  O  O   . LYS A 1 95  ? -19.564 -7.938  3.631   1.00 96.48 95  A 1 
ATOM   750  C  CB  . LYS A 1 95  ? -22.057 -9.513  2.922   1.00 96.29 95  A 1 
ATOM   751  C  CG  . LYS A 1 95  ? -23.032 -10.639 2.533   1.00 94.14 95  A 1 
ATOM   752  C  CD  . LYS A 1 95  ? -24.463 -10.175 2.867   1.00 90.59 95  A 1 
ATOM   753  C  CE  . LYS A 1 95  ? -25.564 -11.146 2.454   1.00 84.90 95  A 1 
ATOM   754  N  NZ  . LYS A 1 95  ? -26.901 -10.537 2.709   1.00 77.39 95  A 1 
ATOM   755  N  N   . THR A 1 96  ? -19.295 -8.070  1.405   1.00 97.64 96  A 1 
ATOM   756  C  CA  . THR A 1 96  ? -18.450 -6.893  1.245   1.00 97.75 96  A 1 
ATOM   757  C  C   . THR A 1 96  ? -19.143 -5.920  0.305   1.00 98.07 96  A 1 
ATOM   758  O  O   . THR A 1 96  ? -19.359 -6.241  -0.861  1.00 97.49 96  A 1 
ATOM   759  C  CB  . THR A 1 96  ? -17.064 -7.292  0.711   1.00 97.00 96  A 1 
ATOM   760  O  OG1 . THR A 1 96  ? -16.490 -8.247  1.580   1.00 94.55 96  A 1 
ATOM   761  C  CG2 . THR A 1 96  ? -16.110 -6.110  0.655   1.00 94.58 96  A 1 
ATOM   762  N  N   . THR A 1 97  ? -19.512 -4.763  0.824   1.00 98.10 97  A 1 
ATOM   763  C  CA  . THR A 1 97  ? -20.193 -3.716  0.060   1.00 98.29 97  A 1 
ATOM   764  C  C   . THR A 1 97  ? -19.176 -2.735  -0.497  1.00 98.31 97  A 1 
ATOM   765  O  O   . THR A 1 97  ? -18.483 -2.055  0.254   1.00 97.89 97  A 1 
ATOM   766  C  CB  . THR A 1 97  ? -21.246 -3.005  0.907   1.00 97.87 97  A 1 
ATOM   767  O  OG1 . THR A 1 97  ? -22.248 -3.941  1.245   1.00 95.25 97  A 1 
ATOM   768  C  CG2 . THR A 1 97  ? -21.934 -1.874  0.146   1.00 95.42 97  A 1 
ATOM   769  N  N   . VAL A 1 98  ? -19.113 -2.679  -1.814  1.00 98.37 98  A 1 
ATOM   770  C  CA  . VAL A 1 98  ? -18.297 -1.725  -2.561  1.00 98.37 98  A 1 
ATOM   771  C  C   . VAL A 1 98  ? -19.127 -0.473  -2.793  1.00 98.33 98  A 1 
ATOM   772  O  O   . VAL A 1 98  ? -20.277 -0.571  -3.215  1.00 97.75 98  A 1 
ATOM   773  C  CB  . VAL A 1 98  ? -17.844 -2.327  -3.900  1.00 97.84 98  A 1 
ATOM   774  C  CG1 . VAL A 1 98  ? -16.887 -1.392  -4.632  1.00 95.45 98  A 1 
ATOM   775  C  CG2 . VAL A 1 98  ? -17.129 -3.667  -3.700  1.00 95.73 98  A 1 
ATOM   776  N  N   . TYR A 1 99  ? -18.541 0.697   -2.541  1.00 98.04 99  A 1 
ATOM   777  C  CA  . TYR A 1 99  ? -19.106 1.967   -2.975  1.00 97.95 99  A 1 
ATOM   778  C  C   . TYR A 1 99  ? -18.041 2.734   -3.760  1.00 97.77 99  A 1 
ATOM   779  O  O   . TYR A 1 99  ? -17.007 3.127   -3.219  1.00 96.90 99  A 1 
ATOM   780  C  CB  . TYR A 1 99  ? -19.682 2.730   -1.778  1.00 97.52 99  A 1 
ATOM   781  C  CG  . TYR A 1 99  ? -20.532 3.948   -2.087  1.00 97.41 99  A 1 
ATOM   782  C  CD1 . TYR A 1 99  ? -20.936 4.788   -1.020  1.00 96.23 99  A 1 
ATOM   783  C  CD2 . TYR A 1 99  ? -20.958 4.276   -3.390  1.00 96.19 99  A 1 
ATOM   784  C  CE1 . TYR A 1 99  ? -21.725 5.921   -1.254  1.00 95.50 99  A 1 
ATOM   785  C  CE2 . TYR A 1 99  ? -21.728 5.415   -3.638  1.00 95.39 99  A 1 
ATOM   786  C  CZ  . TYR A 1 99  ? -22.113 6.247   -2.570  1.00 95.62 99  A 1 
ATOM   787  O  OH  . TYR A 1 99  ? -22.845 7.367   -2.812  1.00 94.02 99  A 1 
ATOM   788  N  N   . LEU A 1 100 ? -18.273 2.872   -5.063  1.00 97.43 100 A 1 
ATOM   789  C  CA  . LEU A 1 100 ? -17.352 3.454   -6.029  1.00 97.24 100 A 1 
ATOM   790  C  C   . LEU A 1 100 ? -17.577 4.963   -6.207  1.00 96.58 100 A 1 
ATOM   791  O  O   . LEU A 1 100 ? -18.484 5.555   -5.621  1.00 94.77 100 A 1 
ATOM   792  C  CB  . LEU A 1 100 ? -17.478 2.694   -7.364  1.00 97.10 100 A 1 
ATOM   793  C  CG  . LEU A 1 100 ? -17.128 1.200   -7.295  1.00 96.98 100 A 1 
ATOM   794  C  CD1 . LEU A 1 100 ? -17.389 0.550   -8.654  1.00 96.25 100 A 1 
ATOM   795  C  CD2 . LEU A 1 100 ? -15.659 0.961   -6.927  1.00 95.76 100 A 1 
ATOM   796  N  N   . GLY A 1 101 ? -16.748 5.571   -7.032  1.00 95.64 101 A 1 
ATOM   797  C  CA  . GLY A 1 101 ? -16.797 7.001   -7.308  1.00 94.86 101 A 1 
ATOM   798  C  C   . GLY A 1 101 ? -16.269 7.861   -6.154  1.00 95.07 101 A 1 
ATOM   799  O  O   . GLY A 1 101 ? -15.904 7.366   -5.086  1.00 93.78 101 A 1 
ATOM   800  N  N   . THR A 1 102 ? -16.216 9.170   -6.387  1.00 93.53 102 A 1 
ATOM   801  C  CA  . THR A 1 102 ? -15.744 10.137  -5.392  1.00 93.11 102 A 1 
ATOM   802  C  C   . THR A 1 102 ? -16.626 10.145  -4.146  1.00 93.53 102 A 1 
ATOM   803  O  O   . THR A 1 102 ? -16.111 10.149  -3.029  1.00 92.75 102 A 1 
ATOM   804  C  CB  . THR A 1 102 ? -15.686 11.547  -5.996  1.00 91.76 102 A 1 
ATOM   805  O  OG1 . THR A 1 102 ? -16.924 11.853  -6.588  1.00 85.16 102 A 1 
ATOM   806  C  CG2 . THR A 1 102 ? -14.627 11.642  -7.094  1.00 84.42 102 A 1 
ATOM   807  N  N   . GLN A 1 103 ? -17.939 10.015  -4.322  1.00 93.63 103 A 1 
ATOM   808  C  CA  . GLN A 1 103 ? -18.896 9.917   -3.216  1.00 93.65 103 A 1 
ATOM   809  C  C   . GLN A 1 103 ? -18.675 8.644   -2.390  1.00 94.62 103 A 1 
ATOM   810  O  O   . GLN A 1 103 ? -18.733 8.682   -1.155  1.00 94.22 103 A 1 
ATOM   811  C  CB  . GLN A 1 103 ? -20.325 9.916   -3.759  1.00 91.98 103 A 1 
ATOM   812  C  CG  . GLN A 1 103 ? -20.709 11.245  -4.429  1.00 76.65 103 A 1 
ATOM   813  C  CD  . GLN A 1 103 ? -22.159 11.244  -4.931  1.00 65.44 103 A 1 
ATOM   814  O  OE1 . GLN A 1 103 ? -22.886 10.268  -4.847  1.00 58.41 103 A 1 
ATOM   815  N  NE2 . GLN A 1 103 ? -22.627 12.332  -5.472  1.00 54.76 103 A 1 
ATOM   816  N  N   . GLY A 1 104 ? -18.380 7.526   -3.034  1.00 95.18 104 A 1 
ATOM   817  C  CA  . GLY A 1 104 ? -18.068 6.269   -2.355  1.00 95.55 104 A 1 
ATOM   818  C  C   . GLY A 1 104 ? -16.768 6.335   -1.572  1.00 95.67 104 A 1 
ATOM   819  O  O   . GLY A 1 104 ? -16.697 5.873   -0.432  1.00 94.99 104 A 1 
ATOM   820  N  N   . ASN A 1 105 ? -15.746 6.961   -2.153  1.00 95.05 105 A 1 
ATOM   821  C  CA  . ASN A 1 105 ? -14.481 7.207   -1.475  1.00 94.67 105 A 1 
ATOM   822  C  C   . ASN A 1 105 ? -14.690 8.069   -0.225  1.00 94.54 105 A 1 
ATOM   823  O  O   . ASN A 1 105 ? -14.237 7.682   0.848   1.00 93.94 105 A 1 
ATOM   824  C  CB  . ASN A 1 105 ? -13.485 7.868   -2.441  1.00 94.37 105 A 1 
ATOM   825  C  CG  . ASN A 1 105 ? -13.043 6.968   -3.583  1.00 93.46 105 A 1 
ATOM   826  O  OD1 . ASN A 1 105 ? -13.087 5.756   -3.520  1.00 88.58 105 A 1 
ATOM   827  N  ND2 . ASN A 1 105 ? -12.557 7.556   -4.658  1.00 88.06 105 A 1 
ATOM   828  N  N   . ASP A 1 106 ? -15.420 9.176   -0.348  1.00 94.20 106 A 1 
ATOM   829  C  CA  . ASP A 1 106 ? -15.726 10.055  0.778   1.00 93.76 106 A 1 
ATOM   830  C  C   . ASP A 1 106 ? -16.506 9.327   1.880   1.00 94.27 106 A 1 
ATOM   831  O  O   . ASP A 1 106 ? -16.072 9.287   3.035   1.00 93.82 106 A 1 
ATOM   832  C  CB  . ASP A 1 106 ? -16.489 11.286  0.280   1.00 92.32 106 A 1 
ATOM   833  C  CG  . ASP A 1 106 ? -16.766 12.237  1.447   1.00 89.36 106 A 1 
ATOM   834  O  OD1 . ASP A 1 106 ? -15.798 12.603  2.135   1.00 84.93 106 A 1 
ATOM   835  O  OD2 . ASP A 1 106 ? -17.952 12.551  1.685   1.00 83.52 106 A 1 
ATOM   836  N  N   . PHE A 1 107 ? -17.587 8.639   1.514   1.00 94.83 107 A 1 
ATOM   837  C  CA  . PHE A 1 107 ? -18.447 7.902   2.449   1.00 95.58 107 A 1 
ATOM   838  C  C   . PHE A 1 107 ? -17.667 6.910   3.328   1.00 95.56 107 A 1 
ATOM   839  O  O   . PHE A 1 107 ? -17.968 6.753   4.509   1.00 94.86 107 A 1 
ATOM   840  C  CB  . PHE A 1 107 ? -19.514 7.162   1.634   1.00 96.03 107 A 1 
ATOM   841  C  CG  . PHE A 1 107 ? -20.502 6.388   2.470   1.00 96.77 107 A 1 
ATOM   842  C  CD1 . PHE A 1 107 ? -20.303 5.018   2.724   1.00 96.38 107 A 1 
ATOM   843  C  CD2 . PHE A 1 107 ? -21.637 7.034   2.989   1.00 96.44 107 A 1 
ATOM   844  C  CE1 . PHE A 1 107 ? -21.239 4.297   3.497   1.00 96.24 107 A 1 
ATOM   845  C  CE2 . PHE A 1 107 ? -22.573 6.313   3.756   1.00 96.31 107 A 1 
ATOM   846  C  CZ  . PHE A 1 107 ? -22.374 4.948   4.010   1.00 96.86 107 A 1 
ATOM   847  N  N   . ILE A 1 108 ? -16.657 6.256   2.771   1.00 95.88 108 A 1 
ATOM   848  C  CA  . ILE A 1 108 ? -15.898 5.219   3.469   1.00 96.04 108 A 1 
ATOM   849  C  C   . ILE A 1 108 ? -14.655 5.793   4.161   1.00 95.75 108 A 1 
ATOM   850  O  O   . ILE A 1 108 ? -14.386 5.473   5.320   1.00 94.84 108 A 1 
ATOM   851  C  CB  . ILE A 1 108 ? -15.554 4.067   2.494   1.00 96.28 108 A 1 
ATOM   852  C  CG1 . ILE A 1 108 ? -16.852 3.419   1.960   1.00 95.69 108 A 1 
ATOM   853  C  CG2 . ILE A 1 108 ? -14.676 3.010   3.200   1.00 95.86 108 A 1 
ATOM   854  C  CD1 . ILE A 1 108 ? -16.646 2.424   0.823   1.00 93.72 108 A 1 
ATOM   855  N  N   . LEU A 1 109 ? -13.881 6.620   3.461   1.00 95.02 109 A 1 
ATOM   856  C  CA  . LEU A 1 109 ? -12.598 7.123   3.962   1.00 94.47 109 A 1 
ATOM   857  C  C   . LEU A 1 109 ? -12.792 8.238   4.999   1.00 93.69 109 A 1 
ATOM   858  O  O   . LEU A 1 109 ? -12.023 8.312   5.963   1.00 91.99 109 A 1 
ATOM   859  C  CB  . LEU A 1 109 ? -11.713 7.579   2.791   1.00 94.11 109 A 1 
ATOM   860  C  CG  . LEU A 1 109 ? -11.385 6.488   1.749   1.00 93.68 109 A 1 
ATOM   861  C  CD1 . LEU A 1 109 ? -10.521 7.080   0.631   1.00 92.56 109 A 1 
ATOM   862  C  CD2 . LEU A 1 109 ? -10.625 5.311   2.358   1.00 91.87 109 A 1 
ATOM   863  N  N   . ASN A 1 110 ? -13.843 9.054   4.857   1.00 93.09 110 A 1 
ATOM   864  C  CA  . ASN A 1 110 ? -14.255 10.078  5.811   1.00 92.05 110 A 1 
ATOM   865  C  C   . ASN A 1 110 ? -15.382 9.618   6.751   1.00 92.34 110 A 1 
ATOM   866  O  O   . ASN A 1 110 ? -15.921 10.418  7.520   1.00 90.59 110 A 1 
ATOM   867  C  CB  . ASN A 1 110 ? -14.596 11.369  5.052   1.00 90.05 110 A 1 
ATOM   868  C  CG  . ASN A 1 110 ? -13.347 12.013  4.476   1.00 86.33 110 A 1 
ATOM   869  O  OD1 . ASN A 1 110 ? -12.310 12.070  5.114   1.00 80.49 110 A 1 
ATOM   870  N  ND2 . ASN A 1 110 ? -13.413 12.526  3.277   1.00 78.85 110 A 1 
ATOM   871  N  N   . GLY A 1 111 ? -15.696 8.322   6.753   1.00 92.83 111 A 1 
ATOM   872  C  CA  . GLY A 1 111 ? -16.658 7.732   7.674   1.00 93.00 111 A 1 
ATOM   873  C  C   . GLY A 1 111 ? -16.311 8.020   9.140   1.00 93.57 111 A 1 
ATOM   874  O  O   . GLY A 1 111 ? -15.151 8.036   9.550   1.00 92.21 111 A 1 
ATOM   875  N  N   . LYS A 1 112 ? -17.349 8.233   9.965   1.00 94.08 112 A 1 
ATOM   876  C  CA  . LYS A 1 112 ? -17.184 8.556   11.380  1.00 94.17 112 A 1 
ATOM   877  C  C   . LYS A 1 112 ? -16.607 7.360   12.130  1.00 94.95 112 A 1 
ATOM   878  O  O   . LYS A 1 112 ? -16.965 6.225   11.852  1.00 93.52 112 A 1 
ATOM   879  C  CB  . LYS A 1 112 ? -18.526 9.000   11.989  1.00 92.87 112 A 1 
ATOM   880  C  CG  . LYS A 1 112 ? -19.062 10.281  11.322  1.00 87.06 112 A 1 
ATOM   881  C  CD  . LYS A 1 112 ? -20.435 10.686  11.882  1.00 79.54 112 A 1 
ATOM   882  C  CE  . LYS A 1 112 ? -20.905 11.924  11.129  1.00 71.41 112 A 1 
ATOM   883  N  NZ  . LYS A 1 112 ? -22.286 12.328  11.474  1.00 60.61 112 A 1 
ATOM   884  N  N   . ILE A 1 113 ? -15.796 7.603   13.175  1.00 93.97 113 A 1 
ATOM   885  C  CA  . ILE A 1 113 ? -15.211 6.543   14.028  1.00 93.38 113 A 1 
ATOM   886  C  C   . ILE A 1 113 ? -16.265 5.568   14.551  1.00 94.09 113 A 1 
ATOM   887  O  O   . ILE A 1 113 ? -16.014 4.380   14.643  1.00 91.90 113 A 1 
ATOM   888  C  CB  . ILE A 1 113 ? -14.463 7.148   15.243  1.00 90.55 113 A 1 
ATOM   889  C  CG1 . ILE A 1 113 ? -13.261 7.989   14.798  1.00 78.55 113 A 1 
ATOM   890  C  CG2 . ILE A 1 113 ? -13.984 6.058   16.218  1.00 76.20 113 A 1 
ATOM   891  C  CD1 . ILE A 1 113 ? -12.596 8.744   15.961  1.00 70.29 113 A 1 
ATOM   892  N  N   . ARG A 1 114 ? -17.452 6.070   14.918  1.00 94.66 114 A 1 
ATOM   893  C  CA  . ARG A 1 114 ? -18.538 5.239   15.448  1.00 94.68 114 A 1 
ATOM   894  C  C   . ARG A 1 114 ? -19.152 4.299   14.409  1.00 95.82 114 A 1 
ATOM   895  O  O   . ARG A 1 114 ? -19.785 3.323   14.790  1.00 94.03 114 A 1 
ATOM   896  C  CB  . ARG A 1 114 ? -19.607 6.141   16.088  1.00 92.44 114 A 1 
ATOM   897  C  CG  . ARG A 1 114 ? -20.356 6.966   15.037  1.00 83.11 114 A 1 
ATOM   898  C  CD  . ARG A 1 114 ? -21.522 7.746   15.625  1.00 79.41 114 A 1 
ATOM   899  N  NE  . ARG A 1 114 ? -22.417 8.166   14.544  1.00 70.05 114 A 1 
ATOM   900  C  CZ  . ARG A 1 114 ? -23.541 8.840   14.669  1.00 61.91 114 A 1 
ATOM   901  N  NH1 . ARG A 1 114 ? -23.947 9.302   15.835  1.00 56.71 114 A 1 
ATOM   902  N  NH2 . ARG A 1 114 ? -24.279 9.037   13.620  1.00 55.48 114 A 1 
ATOM   903  N  N   . ASP A 1 115 ? -19.000 4.630   13.129  1.00 96.56 115 A 1 
ATOM   904  C  CA  . ASP A 1 115 ? -19.672 3.947   12.021  1.00 97.00 115 A 1 
ATOM   905  C  C   . ASP A 1 115 ? -18.728 2.953   11.338  1.00 97.57 115 A 1 
ATOM   906  O  O   . ASP A 1 115 ? -19.144 1.842   10.995  1.00 96.52 115 A 1 
ATOM   907  C  CB  . ASP A 1 115 ? -20.206 4.990   11.019  1.00 96.28 115 A 1 
ATOM   908  C  CG  . ASP A 1 115 ? -21.202 6.017   11.595  1.00 95.57 115 A 1 
ATOM   909  O  OD1 . ASP A 1 115 ? -21.884 5.730   12.597  1.00 92.52 115 A 1 
ATOM   910  O  OD2 . ASP A 1 115 ? -21.271 7.146   11.054  1.00 92.23 115 A 1 
ATOM   911  N  N   . VAL A 1 116 ? -17.454 3.307   11.174  1.00 96.98 116 A 1 
ATOM   912  C  CA  . VAL A 1 116 ? -16.448 2.489   10.478  1.00 96.80 116 A 1 
ATOM   913  C  C   . VAL A 1 116 ? -15.193 2.268   11.322  1.00 96.51 116 A 1 
ATOM   914  O  O   . VAL A 1 116 ? -14.687 3.174   11.978  1.00 94.27 116 A 1 
ATOM   915  C  CB  . VAL A 1 116 ? -16.079 3.052   9.093   1.00 95.49 116 A 1 
ATOM   916  C  CG1 . VAL A 1 116 ? -17.287 3.088   8.168   1.00 90.67 116 A 1 
ATOM   917  C  CG2 . VAL A 1 116 ? -15.461 4.449   9.133   1.00 91.05 116 A 1 
ATOM   918  N  N   . CYS A 1 117 ? -14.632 1.049   11.241  1.00 96.30 117 A 1 
ATOM   919  C  CA  . CYS A 1 117 ? -13.419 0.661   11.952  1.00 96.11 117 A 1 
ATOM   920  C  C   . CYS A 1 117 ? -12.428 -0.029  11.000  1.00 95.94 117 A 1 
ATOM   921  O  O   . CYS A 1 117 ? -12.780 -0.991  10.320  1.00 95.23 117 A 1 
ATOM   922  C  CB  . CYS A 1 117 ? -13.824 -0.229  13.130  1.00 95.46 117 A 1 
ATOM   923  S  SG  . CYS A 1 117 ? -12.368 -0.676  14.113  1.00 93.69 117 A 1 
ATOM   924  N  N   . ALA A 1 118 ? -11.197 0.473   10.945  1.00 95.06 118 A 1 
ATOM   925  C  CA  . ALA A 1 118 ? -10.115 -0.128  10.169  1.00 94.59 118 A 1 
ATOM   926  C  C   . ALA A 1 118 ? -9.389  -1.226  10.955  1.00 94.69 118 A 1 
ATOM   927  O  O   . ALA A 1 118 ? -9.057  -2.272  10.398  1.00 93.54 118 A 1 
ATOM   928  C  CB  . ALA A 1 118 ? -9.131  0.972   9.752   1.00 93.96 118 A 1 
ATOM   929  N  N   . GLU A 1 119 ? -9.189  -0.998  12.247  1.00 94.80 119 A 1 
ATOM   930  C  CA  . GLU A 1 119 ? -8.439  -1.837  13.173  1.00 94.20 119 A 1 
ATOM   931  C  C   . GLU A 1 119 ? -8.972  -3.277  13.174  1.00 94.28 119 A 1 
ATOM   932  O  O   . GLU A 1 119 ? -8.214  -4.218  12.969  1.00 92.78 119 A 1 
ATOM   933  C  CB  . GLU A 1 119 ? -8.506  -1.232  14.588  1.00 92.61 119 A 1 
ATOM   934  C  CG  . GLU A 1 119 ? -7.863  0.163   14.743  1.00 85.50 119 A 1 
ATOM   935  C  CD  . GLU A 1 119 ? -8.711  1.386   14.314  1.00 80.96 119 A 1 
ATOM   936  O  OE1 . GLU A 1 119 ? -8.254  2.528   14.536  1.00 73.45 119 A 1 
ATOM   937  O  OE2 . GLU A 1 119 ? -9.797  1.213   13.729  1.00 73.47 119 A 1 
ATOM   938  N  N   . GLU A 1 120 ? -10.292 -3.454  13.265  1.00 95.24 120 A 1 
ATOM   939  C  CA  . GLU A 1 120 ? -10.917 -4.776  13.276  1.00 94.44 120 A 1 
ATOM   940  C  C   . GLU A 1 120 ? -10.688 -5.595  12.005  1.00 94.37 120 A 1 
ATOM   941  O  O   . GLU A 1 120 ? -10.731 -6.826  12.042  1.00 92.48 120 A 1 
ATOM   942  C  CB  . GLU A 1 120 ? -12.430 -4.637  13.487  1.00 93.35 120 A 1 
ATOM   943  C  CG  . GLU A 1 120 ? -12.774 -4.226  14.921  1.00 86.37 120 A 1 
ATOM   944  C  CD  . GLU A 1 120 ? -14.279 -4.088  15.153  1.00 85.88 120 A 1 
ATOM   945  O  OE1 . GLU A 1 120 ? -14.666 -3.470  16.172  1.00 79.63 120 A 1 
ATOM   946  O  OE2 . GLU A 1 120 ? -15.113 -4.564  14.350  1.00 82.22 120 A 1 
ATOM   947  N  N   . ILE A 1 121 ? -10.453 -4.941  10.866  1.00 95.14 121 A 1 
ATOM   948  C  CA  . ILE A 1 121 ? -10.170 -5.624  9.605   1.00 94.71 121 A 1 
ATOM   949  C  C   . ILE A 1 121 ? -8.715  -6.067  9.531   1.00 94.46 121 A 1 
ATOM   950  O  O   . ILE A 1 121 ? -8.425  -7.180  9.099   1.00 92.16 121 A 1 
ATOM   951  C  CB  . ILE A 1 121 ? -10.536 -4.723  8.402   1.00 93.92 121 A 1 
ATOM   952  C  CG1 . ILE A 1 121 ? -12.037 -4.360  8.389   1.00 91.10 121 A 1 
ATOM   953  C  CG2 . ILE A 1 121 ? -10.131 -5.347  7.063   1.00 92.41 121 A 1 
ATOM   954  C  CD1 . ILE A 1 121 ? -12.989 -5.554  8.201   1.00 87.93 121 A 1 
ATOM   955  N  N   . TYR A 1 122 ? -7.796  -5.195  9.948   1.00 94.84 122 A 1 
ATOM   956  C  CA  . TYR A 1 122 ? -6.374  -5.350  9.655   1.00 94.85 122 A 1 
ATOM   957  C  C   . TYR A 1 122 ? -5.547  -5.915  10.807  1.00 95.18 122 A 1 
ATOM   958  O  O   . TYR A 1 122 ? -4.514  -6.518  10.532  1.00 93.89 122 A 1 
ATOM   959  C  CB  . TYR A 1 122 ? -5.811  -4.010  9.176   1.00 93.71 122 A 1 
ATOM   960  C  CG  . TYR A 1 122 ? -6.427  -3.505  7.885   1.00 93.35 122 A 1 
ATOM   961  C  CD1 . TYR A 1 122 ? -6.367  -4.277  6.706   1.00 90.45 122 A 1 
ATOM   962  C  CD2 . TYR A 1 122 ? -7.050  -2.243  7.842   1.00 90.69 122 A 1 
ATOM   963  C  CE1 . TYR A 1 122 ? -6.924  -3.804  5.501   1.00 89.36 122 A 1 
ATOM   964  C  CE2 . TYR A 1 122 ? -7.608  -1.759  6.647   1.00 89.23 122 A 1 
ATOM   965  C  CZ  . TYR A 1 122 ? -7.542  -2.541  5.486   1.00 89.80 122 A 1 
ATOM   966  O  OH  . TYR A 1 122 ? -8.080  -2.068  4.311   1.00 86.71 122 A 1 
ATOM   967  N  N   . THR A 1 123 ? -5.993  -5.790  12.065  1.00 94.43 123 A 1 
ATOM   968  C  CA  . THR A 1 123 ? -5.200  -6.200  13.237  1.00 94.66 123 A 1 
ATOM   969  C  C   . THR A 1 123 ? -4.759  -7.660  13.172  1.00 94.84 123 A 1 
ATOM   970  O  O   . THR A 1 123 ? -3.606  -7.968  13.435  1.00 93.95 123 A 1 
ATOM   971  C  CB  . THR A 1 123 ? -5.951  -5.906  14.541  1.00 94.08 123 A 1 
ATOM   972  O  OG1 . THR A 1 123 ? -5.081  -6.063  15.631  1.00 88.01 123 A 1 
ATOM   973  C  CG2 . THR A 1 123 ? -7.167  -6.806  14.800  1.00 88.21 123 A 1 
ATOM   974  N  N   . VAL A 1 124 ? -5.627  -8.550  12.705  1.00 94.90 124 A 1 
ATOM   975  C  CA  . VAL A 1 124 ? -5.341  -9.982  12.579  1.00 94.27 124 A 1 
ATOM   976  C  C   . VAL A 1 124 ? -4.160  -10.275 11.660  1.00 94.87 124 A 1 
ATOM   977  O  O   . VAL A 1 124 ? -3.437  -11.249 11.862  1.00 92.88 124 A 1 
ATOM   978  C  CB  . VAL A 1 124 ? -6.579  -10.755 12.096  1.00 92.30 124 A 1 
ATOM   979  C  CG1 . VAL A 1 124 ? -7.735  -10.613 13.093  1.00 84.07 124 A 1 
ATOM   980  C  CG2 . VAL A 1 124 ? -7.069  -10.324 10.703  1.00 85.23 124 A 1 
ATOM   981  N  N   . LEU A 1 125 ? -3.958  -9.423  10.667  1.00 93.73 125 A 1 
ATOM   982  C  CA  . LEU A 1 125 ? -2.879  -9.550  9.699   1.00 93.20 125 A 1 
ATOM   983  C  C   . LEU A 1 125 ? -1.627  -8.775  10.129  1.00 94.21 125 A 1 
ATOM   984  O  O   . LEU A 1 125 ? -0.521  -9.287  10.036  1.00 92.56 125 A 1 
ATOM   985  C  CB  . LEU A 1 125 ? -3.416  -9.048  8.353   1.00 91.00 125 A 1 
ATOM   986  C  CG  . LEU A 1 125 ? -2.439  -9.298  7.204   1.00 85.25 125 A 1 
ATOM   987  C  CD1 . LEU A 1 125 ? -2.490  -10.755 6.748   1.00 81.05 125 A 1 
ATOM   988  C  CD2 . LEU A 1 125 ? -2.822  -8.406  6.041   1.00 80.50 125 A 1 
ATOM   989  N  N   . THR A 1 126 ? -1.808  -7.539  10.595  1.00 94.72 126 A 1 
ATOM   990  C  CA  . THR A 1 126 ? -0.708  -6.604  10.821  1.00 95.03 126 A 1 
ATOM   991  C  C   . THR A 1 126 ? -0.067  -6.751  12.195  1.00 95.86 126 A 1 
ATOM   992  O  O   . THR A 1 126 ? 1.147   -6.629  12.296  1.00 95.48 126 A 1 
ATOM   993  C  CB  . THR A 1 126 ? -1.149  -5.154  10.629  1.00 94.31 126 A 1 
ATOM   994  O  OG1 . THR A 1 126 ? -2.177  -4.823  11.534  1.00 90.22 126 A 1 
ATOM   995  C  CG2 . THR A 1 126 ? -1.672  -4.885  9.215   1.00 90.34 126 A 1 
ATOM   996  N  N   . THR A 1 127 ? -0.829  -7.046  13.239  1.00 95.24 127 A 1 
ATOM   997  C  CA  . THR A 1 127 ? -0.285  -7.128  14.604  1.00 95.87 127 A 1 
ATOM   998  C  C   . THR A 1 127 ? 0.771   -8.233  14.769  1.00 96.23 127 A 1 
ATOM   999  O  O   . THR A 1 127 ? 1.799   -7.969  15.402  1.00 95.88 127 A 1 
ATOM   1000 C  CB  . THR A 1 127 ? -1.403  -7.265  15.646  1.00 95.69 127 A 1 
ATOM   1001 O  OG1 . THR A 1 127 ? -2.217  -6.118  15.563  1.00 92.17 127 A 1 
ATOM   1002 C  CG2 . THR A 1 127 ? -0.881  -7.358  17.072  1.00 91.23 127 A 1 
ATOM   1003 N  N   . PRO A 1 128 ? 0.621   -9.421  14.169  1.00 96.06 128 A 1 
ATOM   1004 C  CA  . PRO A 1 128 ? 1.696   -10.421 14.205  1.00 95.76 128 A 1 
ATOM   1005 C  C   . PRO A 1 128 ? 2.973   -9.995  13.465  1.00 96.29 128 A 1 
ATOM   1006 O  O   . PRO A 1 128 ? 4.050   -10.502 13.779  1.00 95.46 128 A 1 
ATOM   1007 C  CB  . PRO A 1 128 ? 1.092   -11.678 13.577  1.00 95.17 128 A 1 
ATOM   1008 C  CG  . PRO A 1 128 ? -0.406  -11.502 13.749  1.00 94.15 128 A 1 
ATOM   1009 C  CD  . PRO A 1 128 ? -0.574  -10.002 13.585  1.00 95.86 128 A 1 
ATOM   1010 N  N   . VAL A 1 129 ? 2.858   -9.091  12.501  1.00 96.29 129 A 1 
ATOM   1011 C  CA  . VAL A 1 129 ? 3.976   -8.594  11.682  1.00 95.76 129 A 1 
ATOM   1012 C  C   . VAL A 1 129 ? 4.655   -7.406  12.352  1.00 96.25 129 A 1 
ATOM   1013 O  O   . VAL A 1 129 ? 5.858   -7.431  12.596  1.00 95.90 129 A 1 
ATOM   1014 C  CB  . VAL A 1 129 ? 3.495   -8.243  10.260  1.00 94.92 129 A 1 
ATOM   1015 C  CG1 . VAL A 1 129 ? 4.615   -7.644  9.412   1.00 92.18 129 A 1 
ATOM   1016 C  CG2 . VAL A 1 129 ? 2.972   -9.489  9.540   1.00 92.96 129 A 1 
ATOM   1017 N  N   . PHE A 1 130 ? 3.890   -6.367  12.692  1.00 96.85 130 A 1 
ATOM   1018 C  CA  . PHE A 1 130 ? 4.446   -5.153  13.286  1.00 96.79 130 A 1 
ATOM   1019 C  C   . PHE A 1 130 ? 4.839   -5.358  14.754  1.00 96.83 130 A 1 
ATOM   1020 O  O   . PHE A 1 130 ? 5.881   -4.868  15.197  1.00 95.59 130 A 1 
ATOM   1021 C  CB  . PHE A 1 130 ? 3.447   -4.001  13.140  1.00 96.16 130 A 1 
ATOM   1022 C  CG  . PHE A 1 130 ? 3.008   -3.679  11.731  1.00 96.13 130 A 1 
ATOM   1023 C  CD1 . PHE A 1 130 ? 3.818   -3.973  10.618  1.00 93.78 130 A 1 
ATOM   1024 C  CD2 . PHE A 1 130 ? 1.765   -3.041  11.521  1.00 92.98 130 A 1 
ATOM   1025 C  CE1 . PHE A 1 130 ? 3.393   -3.644  9.318   1.00 92.17 130 A 1 
ATOM   1026 C  CE2 . PHE A 1 130 ? 1.345   -2.711  10.227  1.00 91.62 130 A 1 
ATOM   1027 C  CZ  . PHE A 1 130 ? 2.156   -3.012  9.115   1.00 92.84 130 A 1 
ATOM   1028 N  N   . GLY A 1 131 ? 4.035   -6.102  15.494  1.00 96.02 131 A 1 
ATOM   1029 C  CA  . GLY A 1 131 ? 4.125   -6.250  16.931  1.00 96.32 131 A 1 
ATOM   1030 C  C   . GLY A 1 131 ? 2.943   -5.608  17.657  1.00 97.03 131 A 1 
ATOM   1031 O  O   . GLY A 1 131 ? 2.066   -4.990  17.042  1.00 96.03 131 A 1 
ATOM   1032 N  N   . LYS A 1 132 ? 2.908   -5.791  18.969  1.00 96.59 132 A 1 
ATOM   1033 C  CA  . LYS A 1 132 ? 1.798   -5.345  19.818  1.00 96.40 132 A 1 
ATOM   1034 C  C   . LYS A 1 132 ? 1.833   -3.842  20.095  1.00 96.98 132 A 1 
ATOM   1035 O  O   . LYS A 1 132 ? 2.883   -3.205  20.003  1.00 95.72 132 A 1 
ATOM   1036 C  CB  . LYS A 1 132 ? 1.785   -6.138  21.134  1.00 94.97 132 A 1 
ATOM   1037 C  CG  . LYS A 1 132 ? 1.509   -7.627  20.894  1.00 84.18 132 A 1 
ATOM   1038 C  CD  . LYS A 1 132 ? 1.338   -8.332  22.232  1.00 75.81 132 A 1 
ATOM   1039 C  CE  . LYS A 1 132 ? 0.971   -9.788  22.004  1.00 63.99 132 A 1 
ATOM   1040 N  NZ  . LYS A 1 132 ? 0.627   -10.452 23.283  1.00 53.51 132 A 1 
ATOM   1041 N  N   . ASP A 1 133 ? 0.679   -3.329  20.489  1.00 95.78 133 A 1 
ATOM   1042 C  CA  . ASP A 1 133 ? 0.448   -1.984  21.026  1.00 96.24 133 A 1 
ATOM   1043 C  C   . ASP A 1 133 ? 0.634   -0.829  20.029  1.00 96.70 133 A 1 
ATOM   1044 O  O   . ASP A 1 133 ? 0.592   0.340   20.420  1.00 94.93 133 A 1 
ATOM   1045 C  CB  . ASP A 1 133 ? 1.238   -1.776  22.334  1.00 95.77 133 A 1 
ATOM   1046 C  CG  . ASP A 1 133 ? 1.020   -2.885  23.364  1.00 95.40 133 A 1 
ATOM   1047 O  OD1 . ASP A 1 133 ? -0.155  -3.182  23.653  1.00 91.18 133 A 1 
ATOM   1048 O  OD2 . ASP A 1 133 ? 2.030   -3.416  23.875  1.00 91.16 133 A 1 
ATOM   1049 N  N   . VAL A 1 134 ? 0.798   -1.134  18.739  1.00 96.03 134 A 1 
ATOM   1050 C  CA  . VAL A 1 134 ? 0.979   -0.123  17.698  1.00 96.04 134 A 1 
ATOM   1051 C  C   . VAL A 1 134 ? 0.017   -0.299  16.523  1.00 96.10 134 A 1 
ATOM   1052 O  O   . VAL A 1 134 ? -0.493  -1.385  16.268  1.00 94.60 134 A 1 
ATOM   1053 C  CB  . VAL A 1 134 ? 2.437   -0.055  17.201  1.00 95.31 134 A 1 
ATOM   1054 C  CG1 . VAL A 1 134 ? 3.415   0.186   18.359  1.00 91.27 134 A 1 
ATOM   1055 C  CG2 . VAL A 1 134 ? 2.872   -1.289  16.419  1.00 92.36 134 A 1 
ATOM   1056 N  N   . VAL A 1 135 ? -0.200  0.774   15.793  1.00 95.41 135 A 1 
ATOM   1057 C  CA  . VAL A 1 135 ? -1.011  0.834   14.564  1.00 95.34 135 A 1 
ATOM   1058 C  C   . VAL A 1 135 ? -2.444  0.349   14.791  1.00 95.44 135 A 1 
ATOM   1059 O  O   . VAL A 1 135 ? -3.288  1.145   15.221  1.00 93.26 135 A 1 
ATOM   1060 C  CB  . VAL A 1 135 ? -0.299  0.173   13.368  1.00 93.74 135 A 1 
ATOM   1061 C  CG1 . VAL A 1 135 ? -1.010  0.471   12.053  1.00 88.94 135 A 1 
ATOM   1062 C  CG2 . VAL A 1 135 ? 1.142   0.682   13.211  1.00 90.31 135 A 1 
ATOM   1063 N  N   . TYR A 1 136 ? -2.755  -0.905  14.508  1.00 95.88 136 A 1 
ATOM   1064 C  CA  . TYR A 1 136 ? -4.093  -1.488  14.608  1.00 96.17 136 A 1 
ATOM   1065 C  C   . TYR A 1 136 ? -4.307  -2.359  15.852  1.00 96.17 136 A 1 
ATOM   1066 O  O   . TYR A 1 136 ? -5.408  -2.861  16.052  1.00 93.77 136 A 1 
ATOM   1067 C  CB  . TYR A 1 136 ? -4.419  -2.247  13.319  1.00 95.51 136 A 1 
ATOM   1068 C  CG  . TYR A 1 136 ? -4.319  -1.432  12.043  1.00 95.32 136 A 1 
ATOM   1069 C  CD1 . TYR A 1 136 ? -5.042  -0.231  11.899  1.00 92.59 136 A 1 
ATOM   1070 C  CD2 . TYR A 1 136 ? -3.502  -1.873  10.980  1.00 92.42 136 A 1 
ATOM   1071 C  CE1 . TYR A 1 136 ? -4.955  0.521   10.712  1.00 91.55 136 A 1 
ATOM   1072 C  CE2 . TYR A 1 136 ? -3.412  -1.131  9.789   1.00 91.08 136 A 1 
ATOM   1073 C  CZ  . TYR A 1 136 ? -4.139  0.067   9.658   1.00 92.52 136 A 1 
ATOM   1074 O  OH  . TYR A 1 136 ? -4.043  0.799   8.504   1.00 90.39 136 A 1 
ATOM   1075 N  N   . ASP A 1 137 ? -3.303  -2.508  16.707  1.00 95.83 137 A 1 
ATOM   1076 C  CA  . ASP A 1 137 ? -3.398  -3.170  18.013  1.00 95.82 137 A 1 
ATOM   1077 C  C   . ASP A 1 137 ? -3.593  -2.162  19.159  1.00 95.87 137 A 1 
ATOM   1078 O  O   . ASP A 1 137 ? -3.113  -2.331  20.282  1.00 93.88 137 A 1 
ATOM   1079 C  CB  . ASP A 1 137 ? -2.202  -4.096  18.240  1.00 95.74 137 A 1 
ATOM   1080 C  CG  . ASP A 1 137 ? -2.431  -5.096  19.361  1.00 95.60 137 A 1 
ATOM   1081 O  OD1 . ASP A 1 137 ? -3.514  -5.725  19.382  1.00 91.93 137 A 1 
ATOM   1082 O  OD2 . ASP A 1 137 ? -1.490  -5.325  20.152  1.00 92.05 137 A 1 
ATOM   1083 N  N   . CYS A 1 138 ? -4.257  -1.052  18.857  1.00 95.75 138 A 1 
ATOM   1084 C  CA  . CYS A 1 138 ? -4.566  -0.015  19.829  1.00 95.18 138 A 1 
ATOM   1085 C  C   . CYS A 1 138 ? -5.809  0.784   19.410  1.00 95.30 138 A 1 
ATOM   1086 O  O   . CYS A 1 138 ? -6.202  0.758   18.237  1.00 93.89 138 A 1 
ATOM   1087 C  CB  . CYS A 1 138 ? -3.323  0.872   20.025  1.00 93.79 138 A 1 
ATOM   1088 S  SG  . CYS A 1 138 ? -2.855  1.747   18.502  1.00 92.67 138 A 1 
ATOM   1089 N  N   . PRO A 1 139 ? -6.427  1.542   20.331  1.00 94.39 139 A 1 
ATOM   1090 C  CA  . PRO A 1 139 ? -7.516  2.452   19.993  1.00 93.47 139 A 1 
ATOM   1091 C  C   . PRO A 1 139 ? -7.099  3.465   18.924  1.00 94.16 139 A 1 
ATOM   1092 O  O   . PRO A 1 139 ? -5.956  3.912   18.883  1.00 93.28 139 A 1 
ATOM   1093 C  CB  . PRO A 1 139 ? -7.902  3.145   21.302  1.00 92.18 139 A 1 
ATOM   1094 C  CG  . PRO A 1 139 ? -7.420  2.176   22.377  1.00 90.62 139 A 1 
ATOM   1095 C  CD  . PRO A 1 139 ? -6.164  1.578   21.760  1.00 93.25 139 A 1 
ATOM   1096 N  N   . ASN A 1 140 ? -8.060  3.900   18.100  1.00 92.89 140 A 1 
ATOM   1097 C  CA  . ASN A 1 140 ? -7.794  4.856   17.033  1.00 92.19 140 A 1 
ATOM   1098 C  C   . ASN A 1 140 ? -7.133  6.153   17.525  1.00 92.24 140 A 1 
ATOM   1099 O  O   . ASN A 1 140 ? -6.279  6.712   16.835  1.00 92.55 140 A 1 
ATOM   1100 C  CB  . ASN A 1 140 ? -9.100  5.152   16.286  1.00 91.32 140 A 1 
ATOM   1101 C  CG  . ASN A 1 140 ? -8.828  5.881   14.988  1.00 88.89 140 A 1 
ATOM   1102 O  OD1 . ASN A 1 140 ? -8.930  7.094   14.875  1.00 83.02 140 A 1 
ATOM   1103 N  ND2 . ASN A 1 140 ? -8.436  5.145   13.967  1.00 81.62 140 A 1 
ATOM   1104 N  N   . SER A 1 141 ? -7.460  6.615   18.728  1.00 93.09 141 A 1 
ATOM   1105 C  CA  . SER A 1 141 ? -6.822  7.780   19.353  1.00 92.88 141 A 1 
ATOM   1106 C  C   . SER A 1 141 ? -5.314  7.591   19.535  1.00 93.96 141 A 1 
ATOM   1107 O  O   . SER A 1 141 ? -4.546  8.489   19.198  1.00 93.19 141 A 1 
ATOM   1108 C  CB  . SER A 1 141 ? -7.478  8.079   20.700  1.00 91.87 141 A 1 
ATOM   1109 O  OG  . SER A 1 141 ? -7.475  6.933   21.524  1.00 84.15 141 A 1 
ATOM   1110 N  N   . LYS A 1 142 ? -4.878  6.414   19.985  1.00 94.14 142 A 1 
ATOM   1111 C  CA  . LYS A 1 142 ? -3.455  6.081   20.146  1.00 95.29 142 A 1 
ATOM   1112 C  C   . LYS A 1 142 ? -2.755  5.990   18.791  1.00 95.74 142 A 1 
ATOM   1113 O  O   . LYS A 1 142 ? -1.666  6.533   18.645  1.00 94.98 142 A 1 
ATOM   1114 C  CB  . LYS A 1 142 ? -3.314  4.798   20.981  1.00 95.21 142 A 1 
ATOM   1115 C  CG  . LYS A 1 142 ? -1.848  4.506   21.346  1.00 94.55 142 A 1 
ATOM   1116 C  CD  . LYS A 1 142 ? -1.688  3.257   22.234  1.00 93.67 142 A 1 
ATOM   1117 C  CE  . LYS A 1 142 ? -0.208  3.011   22.510  1.00 91.60 142 A 1 
ATOM   1118 N  NZ  . LYS A 1 142 ? 0.071   1.741   23.233  1.00 89.45 142 A 1 
ATOM   1119 N  N   . LEU A 1 143 ? -3.405  5.414   17.781  1.00 94.22 143 A 1 
ATOM   1120 C  CA  . LEU A 1 143 ? -2.898  5.423   16.406  1.00 93.81 143 A 1 
ATOM   1121 C  C   . LEU A 1 143 ? -2.703  6.851   15.882  1.00 94.08 143 A 1 
ATOM   1122 O  O   . LEU A 1 143 ? -1.688  7.128   15.257  1.00 94.45 143 A 1 
ATOM   1123 C  CB  . LEU A 1 143 ? -3.841  4.611   15.504  1.00 93.88 143 A 1 
ATOM   1124 C  CG  . LEU A 1 143 ? -3.515  4.682   13.990  1.00 93.68 143 A 1 
ATOM   1125 C  CD1 . LEU A 1 143 ? -2.096  4.226   13.664  1.00 89.73 143 A 1 
ATOM   1126 C  CD2 . LEU A 1 143 ? -4.482  3.804   13.204  1.00 90.60 143 A 1 
ATOM   1127 N  N   . MET A 1 144 ? -3.631  7.770   16.140  1.00 94.01 144 A 1 
ATOM   1128 C  CA  . MET A 1 144 ? -3.482  9.162   15.709  1.00 92.82 144 A 1 
ATOM   1129 C  C   . MET A 1 144 ? -2.269  9.841   16.363  1.00 92.74 144 A 1 
ATOM   1130 O  O   . MET A 1 144 ? -1.542  10.563  15.682  1.00 92.41 144 A 1 
ATOM   1131 C  CB  . MET A 1 144 ? -4.752  9.978   15.984  1.00 92.69 144 A 1 
ATOM   1132 C  CG  . MET A 1 144 ? -5.996  9.551   15.186  1.00 90.78 144 A 1 
ATOM   1133 S  SD  . MET A 1 144 ? -5.815  9.443   13.380  1.00 88.15 144 A 1 
ATOM   1134 C  CE  . MET A 1 144 ? -5.589  7.668   13.194  1.00 77.20 144 A 1 
ATOM   1135 N  N   . GLU A 1 145 ? -2.004  9.563   17.634  1.00 95.17 145 A 1 
ATOM   1136 C  CA  . GLU A 1 145 ? -0.808  10.071  18.323  1.00 94.94 145 A 1 
ATOM   1137 C  C   . GLU A 1 145 ? 0.478   9.453   17.765  1.00 94.84 145 A 1 
ATOM   1138 O  O   . GLU A 1 145 ? 1.423   10.181  17.463  1.00 93.90 145 A 1 
ATOM   1139 C  CB  . GLU A 1 145 ? -0.927  9.833   19.834  1.00 94.73 145 A 1 
ATOM   1140 C  CG  . GLU A 1 145 ? -2.023  10.716  20.453  1.00 92.32 145 A 1 
ATOM   1141 C  CD  . GLU A 1 145 ? -2.024  10.669  21.977  1.00 92.29 145 A 1 
ATOM   1142 O  OE1 . GLU A 1 145 ? -3.046  10.273  22.558  1.00 84.41 145 A 1 
ATOM   1143 O  OE2 . GLU A 1 145 ? -1.008  11.097  22.573  1.00 85.56 145 A 1 
ATOM   1144 N  N   . GLN A 1 146 ? 0.497   8.147   17.515  1.00 94.90 146 A 1 
ATOM   1145 C  CA  . GLN A 1 146 ? 1.633   7.473   16.873  1.00 94.32 146 A 1 
ATOM   1146 C  C   . GLN A 1 146 ? 1.913   8.051   15.480  1.00 93.70 146 A 1 
ATOM   1147 O  O   . GLN A 1 146 ? 3.059   8.374   15.157  1.00 92.70 146 A 1 
ATOM   1148 C  CB  . GLN A 1 146 ? 1.361   5.966   16.779  1.00 94.79 146 A 1 
ATOM   1149 C  CG  . GLN A 1 146 ? 1.418   5.277   18.146  1.00 94.92 146 A 1 
ATOM   1150 C  CD  . GLN A 1 146 ? 0.989   3.814   18.095  1.00 95.39 146 A 1 
ATOM   1151 O  OE1 . GLN A 1 146 ? 0.638   3.264   17.060  1.00 89.89 146 A 1 
ATOM   1152 N  NE2 . GLN A 1 146 ? 1.008   3.136   19.212  1.00 88.89 146 A 1 
ATOM   1153 N  N   . LYS A 1 147 ? 0.871   8.277   14.672  1.00 93.30 147 A 1 
ATOM   1154 C  CA  . LYS A 1 147 ? 0.996   8.942   13.366  1.00 91.99 147 A 1 
ATOM   1155 C  C   . LYS A 1 147 ? 1.576   10.352  13.500  1.00 90.78 147 A 1 
ATOM   1156 O  O   . LYS A 1 147 ? 2.355   10.751  12.652  1.00 90.58 147 A 1 
ATOM   1157 C  CB  . LYS A 1 147 ? -0.362  8.998   12.648  1.00 91.24 147 A 1 
ATOM   1158 C  CG  . LYS A 1 147 ? -0.790  7.625   12.107  1.00 90.01 147 A 1 
ATOM   1159 C  CD  . LYS A 1 147 ? -2.142  7.682   11.368  1.00 90.01 147 A 1 
ATOM   1160 C  CE  . LYS A 1 147 ? -2.009  8.418   10.023  1.00 86.29 147 A 1 
ATOM   1161 N  NZ  . LYS A 1 147 ? -3.238  8.339   9.196   1.00 85.26 147 A 1 
ATOM   1162 N  N   . LYS A 1 148 ? 1.209   11.103  14.551  1.00 93.34 148 A 1 
ATOM   1163 C  CA  . LYS A 1 148 ? 1.776   12.424  14.823  1.00 92.10 148 A 1 
ATOM   1164 C  C   . LYS A 1 148 ? 3.275   12.330  15.071  1.00 91.30 148 A 1 
ATOM   1165 O  O   . LYS A 1 148 ? 4.019   13.065  14.438  1.00 90.21 148 A 1 
ATOM   1166 C  CB  . LYS A 1 148 ? 1.037   13.093  15.984  1.00 91.37 148 A 1 
ATOM   1167 C  CG  . LYS A 1 148 ? 1.539   14.520  16.230  1.00 85.87 148 A 1 
ATOM   1168 C  CD  . LYS A 1 148 ? 0.811   15.138  17.432  1.00 81.46 148 A 1 
ATOM   1169 C  CE  . LYS A 1 148 ? 1.382   16.537  17.693  1.00 70.70 148 A 1 
ATOM   1170 N  NZ  . LYS A 1 148 ? 0.745   17.165  18.879  1.00 63.33 148 A 1 
ATOM   1171 N  N   . PHE A 1 149 ? 3.720   11.408  15.923  1.00 92.92 149 A 1 
ATOM   1172 C  CA  . PHE A 1 149 ? 5.146   11.218  16.217  1.00 91.92 149 A 1 
ATOM   1173 C  C   . PHE A 1 149 ? 5.955   10.913  14.961  1.00 90.56 149 A 1 
ATOM   1174 O  O   . PHE A 1 149 ? 6.975   11.549  14.709  1.00 88.36 149 A 1 
ATOM   1175 C  CB  . PHE A 1 149 ? 5.324   10.097  17.249  1.00 92.27 149 A 1 
ATOM   1176 C  CG  . PHE A 1 149 ? 4.552   10.246  18.537  1.00 93.59 149 A 1 
ATOM   1177 C  CD1 . PHE A 1 149 ? 4.318   11.513  19.114  1.00 90.84 149 A 1 
ATOM   1178 C  CD2 . PHE A 1 149 ? 4.066   9.099   19.199  1.00 91.04 149 A 1 
ATOM   1179 C  CE1 . PHE A 1 149 ? 3.610   11.635  20.313  1.00 90.39 149 A 1 
ATOM   1180 C  CE2 . PHE A 1 149 ? 3.358   9.215   20.396  1.00 90.11 149 A 1 
ATOM   1181 C  CZ  . PHE A 1 149 ? 3.125   10.481  20.961  1.00 92.00 149 A 1 
ATOM   1182 N  N   . MET A 1 150 ? 5.458   10.008  14.126  1.00 91.94 150 A 1 
ATOM   1183 C  CA  . MET A 1 150 ? 6.100   9.674   12.858  1.00 89.99 150 A 1 
ATOM   1184 C  C   . MET A 1 150 ? 6.119   10.860  11.884  1.00 89.15 150 A 1 
ATOM   1185 O  O   . MET A 1 150 ? 7.153   11.147  11.282  1.00 86.81 150 A 1 
ATOM   1186 C  CB  . MET A 1 150 ? 5.363   8.503   12.211  1.00 88.66 150 A 1 
ATOM   1187 C  CG  . MET A 1 150 ? 5.390   7.201   13.016  1.00 85.43 150 A 1 
ATOM   1188 S  SD  . MET A 1 150 ? 4.273   5.961   12.291  1.00 82.32 150 A 1 
ATOM   1189 C  CE  . MET A 1 150 ? 4.365   4.644   13.511  1.00 73.65 150 A 1 
ATOM   1190 N  N   . LYS A 1 151 ? 5.000   11.578  11.744  1.00 89.46 151 A 1 
ATOM   1191 C  CA  . LYS A 1 151 ? 4.881   12.702  10.802  1.00 87.33 151 A 1 
ATOM   1192 C  C   . LYS A 1 151 ? 5.773   13.886  11.181  1.00 86.51 151 A 1 
ATOM   1193 O  O   . LYS A 1 151 ? 6.315   14.527  10.293  1.00 84.61 151 A 1 
ATOM   1194 C  CB  . LYS A 1 151 ? 3.406   13.112  10.671  1.00 85.73 151 A 1 
ATOM   1195 C  CG  . LYS A 1 151 ? 3.191   14.141  9.555   1.00 80.50 151 A 1 
ATOM   1196 C  CD  . LYS A 1 151 ? 1.711   14.525  9.407   1.00 76.89 151 A 1 
ATOM   1197 C  CE  . LYS A 1 151 ? 1.555   15.571  8.309   1.00 68.93 151 A 1 
ATOM   1198 N  NZ  . LYS A 1 151 ? 0.160   16.077  8.186   1.00 62.24 151 A 1 
ATOM   1199 N  N   . VAL A 1 152 ? 5.938   14.158  12.471  1.00 86.35 152 A 1 
ATOM   1200 C  CA  . VAL A 1 152 ? 6.813   15.234  12.957  1.00 84.18 152 A 1 
ATOM   1201 C  C   . VAL A 1 152 ? 8.273   15.016  12.542  1.00 84.31 152 A 1 
ATOM   1202 O  O   . VAL A 1 152 ? 8.987   15.981  12.298  1.00 81.80 152 A 1 
ATOM   1203 C  CB  . VAL A 1 152 ? 6.680   15.386  14.487  1.00 82.18 152 A 1 
ATOM   1204 C  CG1 . VAL A 1 152 ? 7.750   16.275  15.121  1.00 75.32 152 A 1 
ATOM   1205 C  CG2 . VAL A 1 152 ? 5.324   16.011  14.835  1.00 75.89 152 A 1 
ATOM   1206 N  N   . ALA A 1 153 ? 8.700   13.772  12.391  1.00 85.41 153 A 1 
ATOM   1207 C  CA  . ALA A 1 153 ? 10.035  13.442  11.900  1.00 84.05 153 A 1 
ATOM   1208 C  C   . ALA A 1 153 ? 10.192  13.597  10.372  1.00 85.91 153 A 1 
ATOM   1209 O  O   . ALA A 1 153 ? 11.302  13.741  9.876   1.00 84.15 153 A 1 
ATOM   1210 C  CB  . ALA A 1 153 ? 10.360  12.017  12.353  1.00 81.47 153 A 1 
ATOM   1211 N  N   . LEU A 1 154 ? 9.078   13.593  9.624   1.00 86.41 154 A 1 
ATOM   1212 C  CA  . LEU A 1 154 ? 9.054   13.681  8.156   1.00 87.69 154 A 1 
ATOM   1213 C  C   . LEU A 1 154 ? 8.888   15.138  7.693   1.00 88.11 154 A 1 
ATOM   1214 O  O   . LEU A 1 154 ? 7.912   15.508  7.044   1.00 86.47 154 A 1 
ATOM   1215 C  CB  . LEU A 1 154 ? 7.965   12.740  7.622   1.00 87.00 154 A 1 
ATOM   1216 C  CG  . LEU A 1 154 ? 8.241   11.240  7.867   1.00 86.42 154 A 1 
ATOM   1217 C  CD1 . LEU A 1 154 ? 7.025   10.418  7.437   1.00 83.64 154 A 1 
ATOM   1218 C  CD2 . LEU A 1 154 ? 9.457   10.747  7.076   1.00 84.42 154 A 1 
ATOM   1219 N  N   . THR A 1 155 ? 9.862   15.972  8.054   1.00 87.94 155 A 1 
ATOM   1220 C  CA  . THR A 1 155 ? 9.894   17.406  7.743   1.00 87.61 155 A 1 
ATOM   1221 C  C   . THR A 1 155 ? 10.713  17.693  6.484   1.00 89.85 155 A 1 
ATOM   1222 O  O   . THR A 1 155 ? 11.488  16.857  6.017   1.00 89.45 155 A 1 
ATOM   1223 C  CB  . THR A 1 155 ? 10.466  18.211  8.920   1.00 84.50 155 A 1 
ATOM   1224 O  OG1 . THR A 1 155 ? 11.804  17.852  9.142   1.00 79.63 155 A 1 
ATOM   1225 C  CG2 . THR A 1 155 ? 9.681   17.999  10.213  1.00 78.30 155 A 1 
ATOM   1226 N  N   . THR A 1 156 ? 10.615  18.921  5.971   1.00 88.92 156 A 1 
ATOM   1227 C  CA  . THR A 1 156 ? 11.451  19.393  4.853   1.00 89.75 156 A 1 
ATOM   1228 C  C   . THR A 1 156 ? 12.946  19.278  5.164   1.00 90.88 156 A 1 
ATOM   1229 O  O   . THR A 1 156 ? 13.715  18.874  4.300   1.00 90.35 156 A 1 
ATOM   1230 C  CB  . THR A 1 156 ? 11.109  20.844  4.517   1.00 88.91 156 A 1 
ATOM   1231 O  OG1 . THR A 1 156 ? 9.723   20.969  4.323   1.00 82.11 156 A 1 
ATOM   1232 C  CG2 . THR A 1 156 ? 11.787  21.330  3.237   1.00 79.95 156 A 1 
ATOM   1233 N  N   . ASP A 1 157 ? 13.363  19.558  6.399   1.00 89.50 157 A 1 
ATOM   1234 C  CA  . ASP A 1 157 ? 14.773  19.417  6.793   1.00 89.12 157 A 1 
ATOM   1235 C  C   . ASP A 1 157 ? 15.226  17.952  6.838   1.00 90.37 157 A 1 
ATOM   1236 O  O   . ASP A 1 157 ? 16.363  17.637  6.463   1.00 89.32 157 A 1 
ATOM   1237 C  CB  . ASP A 1 157 ? 15.016  20.102  8.140   1.00 87.48 157 A 1 
ATOM   1238 C  CG  . ASP A 1 157 ? 14.952  21.623  8.055   1.00 80.05 157 A 1 
ATOM   1239 O  OD1 . ASP A 1 157 ? 15.241  22.181  6.967   1.00 73.88 157 A 1 
ATOM   1240 O  OD2 . ASP A 1 157 ? 14.620  22.236  9.089   1.00 72.66 157 A 1 
ATOM   1241 N  N   . ALA A 1 158 ? 14.327  17.042  7.223   1.00 90.44 158 A 1 
ATOM   1242 C  CA  . ALA A 1 158 ? 14.599  15.617  7.104   1.00 90.98 158 A 1 
ATOM   1243 C  C   . ALA A 1 158 ? 14.779  15.229  5.629   1.00 92.58 158 A 1 
ATOM   1244 O  O   . ALA A 1 158 ? 15.792  14.620  5.284   1.00 92.50 158 A 1 
ATOM   1245 C  CB  . ALA A 1 158 ? 13.475  14.826  7.788   1.00 89.72 158 A 1 
ATOM   1246 N  N   . PHE A 1 159 ? 13.890  15.685  4.735   1.00 92.44 159 A 1 
ATOM   1247 C  CA  . PHE A 1 159 ? 13.996  15.397  3.303   1.00 93.73 159 A 1 
ATOM   1248 C  C   . PHE A 1 159 ? 15.267  15.957  2.662   1.00 94.78 159 A 1 
ATOM   1249 O  O   . PHE A 1 159 ? 15.887  15.271  1.853   1.00 94.31 159 A 1 
ATOM   1250 C  CB  . PHE A 1 159 ? 12.750  15.905  2.575   1.00 93.43 159 A 1 
ATOM   1251 C  CG  . PHE A 1 159 ? 11.439  15.325  3.062   1.00 93.45 159 A 1 
ATOM   1252 C  CD1 . PHE A 1 159 ? 11.354  14.005  3.538   1.00 90.21 159 A 1 
ATOM   1253 C  CD2 . PHE A 1 159 ? 10.279  16.118  3.048   1.00 90.06 159 A 1 
ATOM   1254 C  CE1 . PHE A 1 159 ? 10.143  13.489  4.007   1.00 88.66 159 A 1 
ATOM   1255 C  CE2 . PHE A 1 159 ? 9.061   15.608  3.515   1.00 88.40 159 A 1 
ATOM   1256 C  CZ  . PHE A 1 159 ? 8.988   14.294  4.006   1.00 89.71 159 A 1 
ATOM   1257 N  N   . ARG A 1 160 ? 15.733  17.132  3.087   1.00 94.00 160 A 1 
ATOM   1258 C  CA  . ARG A 1 160 ? 17.043  17.668  2.680   1.00 94.09 160 A 1 
ATOM   1259 C  C   . ARG A 1 160 ? 18.195  16.722  3.025   1.00 94.26 160 A 1 
ATOM   1260 O  O   . ARG A 1 160 ? 19.138  16.609  2.248   1.00 93.57 160 A 1 
ATOM   1261 C  CB  . ARG A 1 160 ? 17.299  19.019  3.357   1.00 93.85 160 A 1 
ATOM   1262 C  CG  . ARG A 1 160 ? 16.494  20.144  2.718   1.00 89.73 160 A 1 
ATOM   1263 C  CD  . ARG A 1 160 ? 16.801  21.455  3.438   1.00 88.54 160 A 1 
ATOM   1264 N  NE  . ARG A 1 160 ? 16.041  22.573  2.840   1.00 84.55 160 A 1 
ATOM   1265 C  CZ  . ARG A 1 160 ? 15.312  23.454  3.479   1.00 80.67 160 A 1 
ATOM   1266 N  NH1 . ARG A 1 160 ? 15.227  23.490  4.788   1.00 72.07 160 A 1 
ATOM   1267 N  NH2 . ARG A 1 160 ? 14.639  24.329  2.798   1.00 74.33 160 A 1 
ATOM   1268 N  N   . SER A 1 161 ? 18.109  16.054  4.167   1.00 93.97 161 A 1 
ATOM   1269 C  CA  . SER A 1 161 ? 19.112  15.056  4.549   1.00 93.37 161 A 1 
ATOM   1270 C  C   . SER A 1 161 ? 18.922  13.711  3.840   1.00 94.37 161 A 1 
ATOM   1271 O  O   . SER A 1 161 ? 19.895  13.012  3.611   1.00 93.76 161 A 1 
ATOM   1272 C  CB  . SER A 1 161 ? 19.149  14.890  6.070   1.00 91.12 161 A 1 
ATOM   1273 O  OG  . SER A 1 161 ? 18.042  14.200  6.592   1.00 80.27 161 A 1 
ATOM   1274 N  N   . TYR A 1 162 ? 17.681  13.373  3.453   1.00 94.57 162 A 1 
ATOM   1275 C  CA  . TYR A 1 162 ? 17.374  12.082  2.847   1.00 95.35 162 A 1 
ATOM   1276 C  C   . TYR A 1 162 ? 17.743  11.996  1.364   1.00 96.46 162 A 1 
ATOM   1277 O  O   . TYR A 1 162 ? 18.225  10.951  0.935   1.00 96.48 162 A 1 
ATOM   1278 C  CB  . TYR A 1 162 ? 15.895  11.738  3.045   1.00 94.72 162 A 1 
ATOM   1279 C  CG  . TYR A 1 162 ? 15.403  11.601  4.470   1.00 93.82 162 A 1 
ATOM   1280 C  CD1 . TYR A 1 162 ? 16.284  11.401  5.552   1.00 91.63 162 A 1 
ATOM   1281 C  CD2 . TYR A 1 162 ? 14.013  11.649  4.727   1.00 91.43 162 A 1 
ATOM   1282 C  CE1 . TYR A 1 162 ? 15.799  11.266  6.864   1.00 90.06 162 A 1 
ATOM   1283 C  CE2 . TYR A 1 162 ? 13.519  11.503  6.023   1.00 89.86 162 A 1 
ATOM   1284 C  CZ  . TYR A 1 162 ? 14.406  11.319  7.101   1.00 90.31 162 A 1 
ATOM   1285 O  OH  . TYR A 1 162 ? 13.924  11.173  8.369   1.00 87.96 162 A 1 
ATOM   1286 N  N   . VAL A 1 163 ? 17.573  13.063  0.580   1.00 96.57 163 A 1 
ATOM   1287 C  CA  . VAL A 1 163 ? 17.870  13.034  -0.863  1.00 97.30 163 A 1 
ATOM   1288 C  C   . VAL A 1 163 ? 19.316  12.618  -1.173  1.00 97.68 163 A 1 
ATOM   1289 O  O   . VAL A 1 163 ? 19.482  11.712  -1.998  1.00 97.47 163 A 1 
ATOM   1290 C  CB  . VAL A 1 163 ? 17.461  14.346  -1.561  1.00 97.48 163 A 1 
ATOM   1291 C  CG1 . VAL A 1 163 ? 17.961  14.421  -3.004  1.00 96.70 163 A 1 
ATOM   1292 C  CG2 . VAL A 1 163 ? 15.937  14.474  -1.588  1.00 96.63 163 A 1 
ATOM   1293 N  N   . PRO A 1 164 ? 20.344  13.162  -0.504  1.00 97.30 164 A 1 
ATOM   1294 C  CA  . PRO A 1 164 ? 21.716  12.677  -0.678  1.00 97.10 164 A 1 
ATOM   1295 C  C   . PRO A 1 164 ? 21.880  11.207  -0.293  1.00 97.32 164 A 1 
ATOM   1296 O  O   . PRO A 1 164 ? 22.447  10.432  -1.063  1.00 96.74 164 A 1 
ATOM   1297 C  CB  . PRO A 1 164 ? 22.593  13.593  0.185   1.00 95.99 164 A 1 
ATOM   1298 C  CG  . PRO A 1 164 ? 21.775  14.872  0.293   1.00 93.24 164 A 1 
ATOM   1299 C  CD  . PRO A 1 164 ? 20.341  14.346  0.335   1.00 96.21 164 A 1 
ATOM   1300 N  N   . ILE A 1 165 ? 21.309  10.778  0.840   1.00 96.85 165 A 1 
ATOM   1301 C  CA  . ILE A 1 165 ? 21.371  9.386   1.304   1.00 96.51 165 A 1 
ATOM   1302 C  C   . ILE A 1 165 ? 20.757  8.436   0.270   1.00 97.08 165 A 1 
ATOM   1303 O  O   . ILE A 1 165 ? 21.362  7.425   -0.082  1.00 96.69 165 A 1 
ATOM   1304 C  CB  . ILE A 1 165 ? 20.665  9.245   2.674   1.00 95.38 165 A 1 
ATOM   1305 C  CG1 . ILE A 1 165 ? 21.456  9.988   3.776   1.00 93.61 165 A 1 
ATOM   1306 C  CG2 . ILE A 1 165 ? 20.472  7.768   3.054   1.00 93.67 165 A 1 
ATOM   1307 C  CD1 . ILE A 1 165 ? 20.699  10.123  5.108   1.00 89.51 165 A 1 
ATOM   1308 N  N   . ILE A 1 166 ? 19.573  8.779   -0.241  1.00 97.41 166 A 1 
ATOM   1309 C  CA  . ILE A 1 166 ? 18.880  7.974   -1.252  1.00 97.83 166 A 1 
ATOM   1310 C  C   . ILE A 1 166 ? 19.695  7.932   -2.550  1.00 98.00 166 A 1 
ATOM   1311 O  O   . ILE A 1 166 ? 19.866  6.859   -3.127  1.00 97.93 166 A 1 
ATOM   1312 C  CB  . ILE A 1 166 ? 17.449  8.508   -1.485  1.00 97.82 166 A 1 
ATOM   1313 C  CG1 . ILE A 1 166 ? 16.585  8.356   -0.204  1.00 97.15 166 A 1 
ATOM   1314 C  CG2 . ILE A 1 166 ? 16.764  7.766   -2.646  1.00 97.20 166 A 1 
ATOM   1315 C  CD1 . ILE A 1 166 ? 15.293  9.169   -0.223  1.00 95.50 166 A 1 
ATOM   1316 N  N   . SER A 1 167 ? 20.230  9.067   -2.979  1.00 98.28 167 A 1 
ATOM   1317 C  CA  . SER A 1 167 ? 21.054  9.157   -4.194  1.00 98.24 167 A 1 
ATOM   1318 C  C   . SER A 1 167 ? 22.304  8.277   -4.109  1.00 98.11 167 A 1 
ATOM   1319 O  O   . SER A 1 167 ? 22.609  7.535   -5.049  1.00 97.39 167 A 1 
ATOM   1320 C  CB  . SER A 1 167 ? 21.476  10.609  -4.447  1.00 97.55 167 A 1 
ATOM   1321 O  OG  . SER A 1 167 ? 20.351  11.453  -4.579  1.00 83.75 167 A 1 
ATOM   1322 N  N   . ASP A 1 168 ? 22.981  8.311   -2.971  1.00 98.08 168 A 1 
ATOM   1323 C  CA  . ASP A 1 168 ? 24.183  7.516   -2.720  1.00 97.53 168 A 1 
ATOM   1324 C  C   . ASP A 1 168 ? 23.864  6.018   -2.646  1.00 97.60 168 A 1 
ATOM   1325 O  O   . ASP A 1 168 ? 24.589  5.199   -3.211  1.00 96.83 168 A 1 
ATOM   1326 C  CB  . ASP A 1 168 ? 24.860  7.977   -1.421  1.00 96.59 168 A 1 
ATOM   1327 C  CG  . ASP A 1 168 ? 25.541  9.347   -1.521  1.00 86.86 168 A 1 
ATOM   1328 O  OD1 . ASP A 1 168 ? 25.722  9.846   -2.651  1.00 79.81 168 A 1 
ATOM   1329 O  OD2 . ASP A 1 168 ? 25.920  9.861   -0.441  1.00 79.36 168 A 1 
ATOM   1330 N  N   . GLU A 1 169 ? 22.746  5.636   -2.013  1.00 97.45 169 A 1 
ATOM   1331 C  CA  . GLU A 1 169 ? 22.318  4.234   -1.976  1.00 97.15 169 A 1 
ATOM   1332 C  C   . GLU A 1 169 ? 21.969  3.692   -3.376  1.00 97.34 169 A 1 
ATOM   1333 O  O   . GLU A 1 169 ? 22.369  2.576   -3.716  1.00 96.89 169 A 1 
ATOM   1334 C  CB  . GLU A 1 169 ? 21.125  4.058   -1.022  1.00 96.46 169 A 1 
ATOM   1335 C  CG  . GLU A 1 169 ? 21.528  4.051   0.468   1.00 93.02 169 A 1 
ATOM   1336 C  CD  . GLU A 1 169 ? 22.301  2.800   0.916   1.00 94.52 169 A 1 
ATOM   1337 O  OE1 . GLU A 1 169 ? 22.759  2.769   2.076   1.00 89.82 169 A 1 
ATOM   1338 O  OE2 . GLU A 1 169 ? 22.414  1.801   0.165   1.00 90.68 169 A 1 
ATOM   1339 N  N   . VAL A 1 170 ? 21.282  4.484   -4.206  1.00 97.70 170 A 1 
ATOM   1340 C  CA  . VAL A 1 170 ? 20.933  4.094   -5.578  1.00 97.89 170 A 1 
ATOM   1341 C  C   . VAL A 1 170 ? 22.195  3.919   -6.431  1.00 97.68 170 A 1 
ATOM   1342 O  O   . VAL A 1 170 ? 22.365  2.888   -7.079  1.00 97.14 170 A 1 
ATOM   1343 C  CB  . VAL A 1 170 ? 19.970  5.121   -6.219  1.00 97.82 170 A 1 
ATOM   1344 C  CG1 . VAL A 1 170 ? 19.745  4.868   -7.713  1.00 96.97 170 A 1 
ATOM   1345 C  CG2 . VAL A 1 170 ? 18.597  5.061   -5.552  1.00 97.05 170 A 1 
ATOM   1346 N  N   . THR A 1 171 ? 23.100  4.902   -6.411  1.00 97.94 171 A 1 
ATOM   1347 C  CA  . THR A 1 171 ? 24.338  4.848   -7.202  1.00 97.49 171 A 1 
ATOM   1348 C  C   . THR A 1 171 ? 25.253  3.721   -6.736  1.00 97.39 171 A 1 
ATOM   1349 O  O   . THR A 1 171 ? 25.755  2.948   -7.556  1.00 96.26 171 A 1 
ATOM   1350 C  CB  . THR A 1 171 ? 25.103  6.174   -7.159  1.00 96.25 171 A 1 
ATOM   1351 O  OG1 . THR A 1 171 ? 25.328  6.592   -5.836  1.00 85.43 171 A 1 
ATOM   1352 C  CG2 . THR A 1 171 ? 24.352  7.295   -7.868  1.00 83.06 171 A 1 
ATOM   1353 N  N   . SER A 1 172 ? 25.398  3.545   -5.424  1.00 96.92 172 A 1 
ATOM   1354 C  CA  . SER A 1 172 ? 26.157  2.444   -4.831  1.00 96.35 172 A 1 
ATOM   1355 C  C   . SER A 1 172 ? 25.566  1.086   -5.205  1.00 96.53 172 A 1 
ATOM   1356 O  O   . SER A 1 172 ? 26.311  0.169   -5.558  1.00 95.72 172 A 1 
ATOM   1357 C  CB  . SER A 1 172 ? 26.181  2.616   -3.316  1.00 95.19 172 A 1 
ATOM   1358 O  OG  . SER A 1 172 ? 26.936  1.580   -2.698  1.00 84.54 172 A 1 
ATOM   1359 N  N   . TYR A 1 173 ? 24.238  0.946   -5.185  1.00 96.60 173 A 1 
ATOM   1360 C  CA  . TYR A 1 173 ? 23.557  -0.287  -5.558  1.00 96.51 173 A 1 
ATOM   1361 C  C   . TYR A 1 173 ? 23.874  -0.695  -6.997  1.00 96.59 173 A 1 
ATOM   1362 O  O   . TYR A 1 173 ? 24.376  -1.798  -7.217  1.00 96.00 173 A 1 
ATOM   1363 C  CB  . TYR A 1 173 ? 22.051  -0.146  -5.345  1.00 96.36 173 A 1 
ATOM   1364 C  CG  . TYR A 1 173 ? 21.295  -1.401  -5.698  1.00 96.39 173 A 1 
ATOM   1365 C  CD1 . TYR A 1 173 ? 20.781  -1.598  -6.995  1.00 95.81 173 A 1 
ATOM   1366 C  CD2 . TYR A 1 173 ? 21.165  -2.435  -4.742  1.00 95.85 173 A 1 
ATOM   1367 C  CE1 . TYR A 1 173 ? 20.148  -2.801  -7.337  1.00 95.22 173 A 1 
ATOM   1368 C  CE2 . TYR A 1 173 ? 20.536  -3.642  -5.072  1.00 95.08 173 A 1 
ATOM   1369 C  CZ  . TYR A 1 173 ? 20.035  -3.819  -6.376  1.00 95.28 173 A 1 
ATOM   1370 O  OH  . TYR A 1 173 ? 19.454  -5.018  -6.711  1.00 94.30 173 A 1 
ATOM   1371 N  N   . PHE A 1 174 ? 23.665  0.195   -7.957  1.00 97.18 174 A 1 
ATOM   1372 C  CA  . PHE A 1 174 ? 23.936  -0.105  -9.363  1.00 97.17 174 A 1 
ATOM   1373 C  C   . PHE A 1 174 ? 25.418  -0.366  -9.653  1.00 96.55 174 A 1 
ATOM   1374 O  O   . PHE A 1 174 ? 25.747  -1.138  -10.553 1.00 95.36 174 A 1 
ATOM   1375 C  CB  . PHE A 1 174 ? 23.400  1.028   -10.230 1.00 97.22 174 A 1 
ATOM   1376 C  CG  . PHE A 1 174 ? 21.890  1.094   -10.320 1.00 97.48 174 A 1 
ATOM   1377 C  CD1 . PHE A 1 174 ? 21.153  -0.042  -10.706 1.00 96.60 174 A 1 
ATOM   1378 C  CD2 . PHE A 1 174 ? 21.220  2.301   -10.080 1.00 96.63 174 A 1 
ATOM   1379 C  CE1 . PHE A 1 174 ? 19.758  0.032   -10.842 1.00 96.19 174 A 1 
ATOM   1380 C  CE2 . PHE A 1 174 ? 19.825  2.378   -10.217 1.00 96.08 174 A 1 
ATOM   1381 C  CZ  . PHE A 1 174 ? 19.090  1.244   -10.603 1.00 96.75 174 A 1 
ATOM   1382 N  N   . LYS A 1 175 ? 26.319  0.222   -8.870  1.00 96.14 175 A 1 
ATOM   1383 C  CA  . LYS A 1 175 ? 27.761  -0.018  -9.008  1.00 95.29 175 A 1 
ATOM   1384 C  C   . LYS A 1 175 ? 28.184  -1.404  -8.506  1.00 94.76 175 A 1 
ATOM   1385 O  O   . LYS A 1 175 ? 29.039  -2.030  -9.121  1.00 92.55 175 A 1 
ATOM   1386 C  CB  . LYS A 1 175 ? 28.520  1.118   -8.307  1.00 94.12 175 A 1 
ATOM   1387 C  CG  . LYS A 1 175 ? 30.028  1.031   -8.546  1.00 84.02 175 A 1 
ATOM   1388 C  CD  . LYS A 1 175 ? 30.746  2.260   -7.961  1.00 78.43 175 A 1 
ATOM   1389 C  CE  . LYS A 1 175 ? 32.241  2.168   -8.255  1.00 66.74 175 A 1 
ATOM   1390 N  NZ  . LYS A 1 175 ? 32.961  3.401   -7.844  1.00 58.01 175 A 1 
ATOM   1391 N  N   . ARG A 1 176 ? 27.614  -1.866  -7.385  1.00 94.47 176 A 1 
ATOM   1392 C  CA  . ARG A 1 176 ? 28.039  -3.127  -6.740  1.00 93.45 176 A 1 
ATOM   1393 C  C   . ARG A 1 176 ? 27.288  -4.363  -7.224  1.00 93.44 176 A 1 
ATOM   1394 O  O   . ARG A 1 176 ? 27.825  -5.466  -7.140  1.00 91.75 176 A 1 
ATOM   1395 C  CB  . ARG A 1 176 ? 27.987  -2.972  -5.207  1.00 91.43 176 A 1 
ATOM   1396 C  CG  . ARG A 1 176 ? 26.561  -2.970  -4.632  1.00 87.25 176 A 1 
ATOM   1397 C  CD  . ARG A 1 176 ? 26.546  -2.702  -3.130  1.00 86.88 176 A 1 
ATOM   1398 N  NE  . ARG A 1 176 ? 25.173  -2.645  -2.598  1.00 84.36 176 A 1 
ATOM   1399 C  CZ  . ARG A 1 176 ? 24.506  -1.569  -2.201  1.00 82.80 176 A 1 
ATOM   1400 N  NH1 . ARG A 1 176 ? 25.013  -0.377  -2.259  1.00 74.22 176 A 1 
ATOM   1401 N  NH2 . ARG A 1 176 ? 23.305  -1.681  -1.732  1.00 76.58 176 A 1 
ATOM   1402 N  N   . THR A 1 177 ? 26.065  -4.210  -7.708  1.00 94.33 177 A 1 
ATOM   1403 C  CA  . THR A 1 177 ? 25.199  -5.340  -8.076  1.00 94.23 177 A 1 
ATOM   1404 C  C   . THR A 1 177 ? 25.662  -5.987  -9.381  1.00 94.56 177 A 1 
ATOM   1405 O  O   . THR A 1 177 ? 25.806  -5.324  -10.399 1.00 93.11 177 A 1 
ATOM   1406 C  CB  . THR A 1 177 ? 23.731  -4.900  -8.153  1.00 93.10 177 A 1 
ATOM   1407 O  OG1 . THR A 1 177 ? 23.338  -4.496  -6.865  1.00 86.84 177 A 1 
ATOM   1408 C  CG2 . THR A 1 177 ? 22.789  -6.031  -8.552  1.00 86.06 177 A 1 
ATOM   1409 N  N   . SER A 1 178 ? 25.879  -7.305  -9.345  1.00 94.80 178 A 1 
ATOM   1410 C  CA  . SER A 1 178 ? 26.408  -8.087  -10.464 1.00 94.44 178 A 1 
ATOM   1411 C  C   . SER A 1 178 ? 25.586  -7.964  -11.741 1.00 94.86 178 A 1 
ATOM   1412 O  O   . SER A 1 178 ? 26.155  -7.861  -12.824 1.00 92.26 178 A 1 
ATOM   1413 C  CB  . SER A 1 178 ? 26.496  -9.566  -10.089 1.00 92.54 178 A 1 
ATOM   1414 O  OG  . SER A 1 178 ? 25.257  -10.025 -9.588  1.00 78.86 178 A 1 
ATOM   1415 N  N   . ASP A 1 179 ? 24.264  -7.921  -11.599 1.00 94.77 179 A 1 
ATOM   1416 C  CA  . ASP A 1 179 ? 23.318  -7.922  -12.718 1.00 94.74 179 A 1 
ATOM   1417 C  C   . ASP A 1 179 ? 23.273  -6.589  -13.483 1.00 95.78 179 A 1 
ATOM   1418 O  O   . ASP A 1 179 ? 22.603  -6.492  -14.506 1.00 93.95 179 A 1 
ATOM   1419 C  CB  . ASP A 1 179 ? 21.927  -8.293  -12.207 1.00 93.09 179 A 1 
ATOM   1420 C  CG  . ASP A 1 179 ? 21.830  -9.661  -11.523 1.00 89.82 179 A 1 
ATOM   1421 O  OD1 . ASP A 1 179 ? 22.867  -10.346 -11.365 1.00 84.99 179 A 1 
ATOM   1422 O  OD2 . ASP A 1 179 ? 20.725  -9.979  -11.045 1.00 84.67 179 A 1 
ATOM   1423 N  N   . PHE A 1 180 ? 23.992  -5.576  -13.003 1.00 96.09 180 A 1 
ATOM   1424 C  CA  . PHE A 1 180 ? 24.186  -4.283  -13.661 1.00 96.34 180 A 1 
ATOM   1425 C  C   . PHE A 1 180 ? 25.656  -4.022  -14.033 1.00 95.79 180 A 1 
ATOM   1426 O  O   . PHE A 1 180 ? 26.044  -2.878  -14.292 1.00 93.13 180 A 1 
ATOM   1427 C  CB  . PHE A 1 180 ? 23.606  -3.168  -12.787 1.00 96.27 180 A 1 
ATOM   1428 C  CG  . PHE A 1 180 ? 22.103  -3.235  -12.623 1.00 96.91 180 A 1 
ATOM   1429 C  CD1 . PHE A 1 180 ? 21.259  -2.798  -13.662 1.00 96.08 180 A 1 
ATOM   1430 C  CD2 . PHE A 1 180 ? 21.538  -3.722  -11.436 1.00 96.14 180 A 1 
ATOM   1431 C  CE1 . PHE A 1 180 ? 19.869  -2.826  -13.505 1.00 95.57 180 A 1 
ATOM   1432 C  CE2 . PHE A 1 180 ? 20.142  -3.754  -11.272 1.00 95.63 180 A 1 
ATOM   1433 C  CZ  . PHE A 1 180 ? 19.307  -3.305  -12.310 1.00 96.17 180 A 1 
ATOM   1434 N  N   . LYS A 1 181 ? 26.494  -5.051  -14.045 1.00 95.13 181 A 1 
ATOM   1435 C  CA  . LYS A 1 181 ? 27.866  -4.930  -14.530 1.00 93.90 181 A 1 
ATOM   1436 C  C   . LYS A 1 181 ? 27.926  -4.940  -16.051 1.00 93.67 181 A 1 
ATOM   1437 O  O   . LYS A 1 181 ? 27.154  -5.624  -16.714 1.00 87.60 181 A 1 
ATOM   1438 C  CB  . LYS A 1 181 ? 28.765  -6.024  -13.942 1.00 90.91 181 A 1 
ATOM   1439 C  CG  . LYS A 1 181 ? 29.044  -5.786  -12.446 1.00 80.31 181 A 1 
ATOM   1440 C  CD  . LYS A 1 181 ? 30.092  -6.763  -11.943 1.00 71.25 181 A 1 
ATOM   1441 C  CE  . LYS A 1 181 ? 30.430  -6.436  -10.495 1.00 62.24 181 A 1 
ATOM   1442 N  NZ  . LYS A 1 181 ? 31.534  -7.287  -9.984  1.00 53.44 181 A 1 
ATOM   1443 N  N   . GLY A 1 182 ? 28.898  -4.213  -16.581 1.00 93.01 182 A 1 
ATOM   1444 C  CA  . GLY A 1 182 ? 29.076  -4.041  -18.016 1.00 93.84 182 A 1 
ATOM   1445 C  C   . GLY A 1 182 ? 28.277  -2.873  -18.578 1.00 95.59 182 A 1 
ATOM   1446 O  O   . GLY A 1 182 ? 27.733  -2.048  -17.837 1.00 93.49 182 A 1 
ATOM   1447 N  N   . GLN A 1 183 ? 28.225  -2.804  -19.909 1.00 95.79 183 A 1 
ATOM   1448 C  CA  . GLN A 1 183 ? 27.600  -1.690  -20.622 1.00 96.21 183 A 1 
ATOM   1449 C  C   . GLN A 1 183 ? 26.093  -1.863  -20.792 1.00 96.74 183 A 1 
ATOM   1450 O  O   . GLN A 1 183 ? 25.365  -0.877  -20.846 1.00 95.47 183 A 1 
ATOM   1451 C  CB  . GLN A 1 183 ? 28.315  -1.531  -21.981 1.00 94.97 183 A 1 
ATOM   1452 C  CG  . GLN A 1 183 ? 27.905  -0.231  -22.717 1.00 86.16 183 A 1 
ATOM   1453 C  CD  . GLN A 1 183 ? 28.277  1.026   -21.924 1.00 82.12 183 A 1 
ATOM   1454 O  OE1 . GLN A 1 183 ? 29.238  1.051   -21.183 1.00 72.53 183 A 1 
ATOM   1455 N  NE2 . GLN A 1 183 ? 27.534  2.094   -22.063 1.00 70.62 183 A 1 
ATOM   1456 N  N   . SER A 1 184 ? 25.616  -3.103  -20.906 1.00 97.14 184 A 1 
ATOM   1457 C  CA  . SER A 1 184 ? 24.207  -3.416  -21.126 1.00 97.29 184 A 1 
ATOM   1458 C  C   . SER A 1 184 ? 23.856  -4.826  -20.652 1.00 97.26 184 A 1 
ATOM   1459 O  O   . SER A 1 184 ? 24.739  -5.660  -20.426 1.00 94.96 184 A 1 
ATOM   1460 C  CB  . SER A 1 184 ? 23.859  -3.245  -22.611 1.00 95.75 184 A 1 
ATOM   1461 O  OG  . SER A 1 184 ? 24.556  -4.175  -23.418 1.00 91.74 184 A 1 
ATOM   1462 N  N   . GLY A 1 185 ? 22.565  -5.101  -20.512 1.00 97.23 185 A 1 
ATOM   1463 C  CA  . GLY A 1 185 ? 22.083  -6.405  -20.092 1.00 97.36 185 A 1 
ATOM   1464 C  C   . GLY A 1 185 ? 20.566  -6.498  -20.007 1.00 97.94 185 A 1 
ATOM   1465 O  O   . GLY A 1 185 ? 19.838  -5.566  -20.345 1.00 97.29 185 A 1 
ATOM   1466 N  N   . ILE A 1 186 ? 20.091  -7.653  -19.548 1.00 97.76 186 A 1 
ATOM   1467 C  CA  . ILE A 1 186 ? 18.679  -7.910  -19.261 1.00 97.89 186 A 1 
ATOM   1468 C  C   . ILE A 1 186 ? 18.545  -8.245  -17.787 1.00 97.79 186 A 1 
ATOM   1469 O  O   . ILE A 1 186 ? 19.338  -9.015  -17.251 1.00 96.30 186 A 1 
ATOM   1470 C  CB  . ILE A 1 186 ? 18.109  -9.014  -20.177 1.00 97.33 186 A 1 
ATOM   1471 C  CG1 . ILE A 1 186 ? 18.190  -8.589  -21.662 1.00 95.21 186 A 1 
ATOM   1472 C  CG2 . ILE A 1 186 ? 16.649  -9.338  -19.786 1.00 95.44 186 A 1 
ATOM   1473 C  CD1 . ILE A 1 186 ? 17.841  -9.713  -22.657 1.00 88.56 186 A 1 
ATOM   1474 N  N   . VAL A 1 187 ? 17.525  -7.693  -17.137 1.00 97.83 187 A 1 
ATOM   1475 C  CA  . VAL A 1 187 ? 17.292  -7.919  -15.703 1.00 97.89 187 A 1 
ATOM   1476 C  C   . VAL A 1 187 ? 15.804  -7.997  -15.392 1.00 97.91 187 A 1 
ATOM   1477 O  O   . VAL A 1 187 ? 15.011  -7.228  -15.945 1.00 97.27 187 A 1 
ATOM   1478 C  CB  . VAL A 1 187 ? 18.025  -6.843  -14.883 1.00 96.96 187 A 1 
ATOM   1479 C  CG1 . VAL A 1 187 ? 17.426  -5.442  -15.031 1.00 92.56 187 A 1 
ATOM   1480 C  CG2 . VAL A 1 187 ? 18.086  -7.214  -13.413 1.00 92.39 187 A 1 
ATOM   1481 N  N   . ASN A 1 188 ? 15.413  -8.893  -14.485 1.00 97.68 188 A 1 
ATOM   1482 C  CA  . ASN A 1 188 ? 14.125  -8.800  -13.807 1.00 97.29 188 A 1 
ATOM   1483 C  C   . ASN A 1 188 ? 14.185  -7.621  -12.823 1.00 97.17 188 A 1 
ATOM   1484 O  O   . ASN A 1 188 ? 14.905  -7.678  -11.824 1.00 96.32 188 A 1 
ATOM   1485 C  CB  . ASN A 1 188 ? 13.777  -10.126 -13.101 1.00 96.48 188 A 1 
ATOM   1486 C  CG  . ASN A 1 188 ? 12.456  -10.047 -12.347 1.00 95.59 188 A 1 
ATOM   1487 O  OD1 . ASN A 1 188 ? 11.690  -9.107  -12.478 1.00 92.13 188 A 1 
ATOM   1488 N  ND2 . ASN A 1 188 ? 12.151  -11.026 -11.525 1.00 91.07 188 A 1 
ATOM   1489 N  N   . ILE A 1 189 ? 13.448  -6.558  -13.109 1.00 97.24 189 A 1 
ATOM   1490 C  CA  . ILE A 1 189 ? 13.601  -5.291  -12.388 1.00 97.25 189 A 1 
ATOM   1491 C  C   . ILE A 1 189 ? 12.968  -5.314  -10.993 1.00 97.15 189 A 1 
ATOM   1492 O  O   . ILE A 1 189 ? 13.448  -4.614  -10.100 1.00 96.67 189 A 1 
ATOM   1493 C  CB  . ILE A 1 189 ? 13.083  -4.133  -13.265 1.00 97.12 189 A 1 
ATOM   1494 C  CG1 . ILE A 1 189 ? 13.585  -2.744  -12.797 1.00 95.22 189 A 1 
ATOM   1495 C  CG2 . ILE A 1 189 ? 11.546  -4.117  -13.351 1.00 95.66 189 A 1 
ATOM   1496 C  CD1 . ILE A 1 189 ? 15.096  -2.572  -12.839 1.00 94.09 189 A 1 
ATOM   1497 N  N   . CYS A 1 190 ? 11.931  -6.134  -10.763 1.00 96.85 190 A 1 
ATOM   1498 C  CA  . CYS A 1 190 ? 11.170  -6.137  -9.519  1.00 96.24 190 A 1 
ATOM   1499 C  C   . CYS A 1 190 ? 12.020  -6.453  -8.271  1.00 95.50 190 A 1 
ATOM   1500 O  O   . CYS A 1 190 ? 11.993  -5.651  -7.331  1.00 94.61 190 A 1 
ATOM   1501 C  CB  . CYS A 1 190 ? 9.949   -7.064  -9.628  1.00 95.64 190 A 1 
ATOM   1502 S  SG  . CYS A 1 190 ? 8.829   -6.470  -10.922 1.00 94.20 190 A 1 
ATOM   1503 N  N   . PRO A 1 191 ? 12.836  -7.518  -8.234  1.00 95.04 191 A 1 
ATOM   1504 C  CA  . PRO A 1 191 ? 13.714  -7.788  -7.094  1.00 94.08 191 A 1 
ATOM   1505 C  C   . PRO A 1 191 ? 14.724  -6.671  -6.848  1.00 94.13 191 A 1 
ATOM   1506 O  O   . PRO A 1 191 ? 15.062  -6.372  -5.704  1.00 93.52 191 A 1 
ATOM   1507 C  CB  . PRO A 1 191 ? 14.414  -9.110  -7.416  1.00 92.68 191 A 1 
ATOM   1508 C  CG  . PRO A 1 191 ? 13.492  -9.786  -8.420  1.00 90.95 191 A 1 
ATOM   1509 C  CD  . PRO A 1 191 ? 12.925  -8.600  -9.200  1.00 93.91 191 A 1 
ATOM   1510 N  N   . LYS A 1 192 ? 15.188  -6.007  -7.910  1.00 95.41 192 A 1 
ATOM   1511 C  CA  . LYS A 1 192 ? 16.162  -4.916  -7.815  1.00 95.78 192 A 1 
ATOM   1512 C  C   . LYS A 1 192 ? 15.533  -3.672  -7.205  1.00 96.05 192 A 1 
ATOM   1513 O  O   . LYS A 1 192 ? 16.131  -3.076  -6.303  1.00 95.58 192 A 1 
ATOM   1514 C  CB  . LYS A 1 192 ? 16.769  -4.608  -9.196  1.00 95.84 192 A 1 
ATOM   1515 C  CG  . LYS A 1 192 ? 17.345  -5.830  -9.934  1.00 94.42 192 A 1 
ATOM   1516 C  CD  . LYS A 1 192 ? 18.313  -6.647  -9.086  1.00 91.54 192 A 1 
ATOM   1517 C  CE  . LYS A 1 192 ? 18.810  -7.826  -9.898  1.00 89.11 192 A 1 
ATOM   1518 N  NZ  . LYS A 1 192 ? 19.670  -8.733  -9.101  1.00 82.64 192 A 1 
ATOM   1519 N  N   . MET A 1 193 ? 14.326  -3.330  -7.608  1.00 95.97 193 A 1 
ATOM   1520 C  CA  . MET A 1 193 ? 13.593  -2.224  -6.999  1.00 96.27 193 A 1 
ATOM   1521 C  C   . MET A 1 193 ? 13.226  -2.510  -5.542  1.00 95.55 193 A 1 
ATOM   1522 O  O   . MET A 1 193 ? 13.305  -1.609  -4.716  1.00 95.15 193 A 1 
ATOM   1523 C  CB  . MET A 1 193 ? 12.349  -1.882  -7.823  1.00 96.98 193 A 1 
ATOM   1524 C  CG  . MET A 1 193 ? 12.677  -1.296  -9.194  1.00 96.12 193 A 1 
ATOM   1525 S  SD  . MET A 1 193 ? 13.708  0.203   -9.166  1.00 95.51 193 A 1 
ATOM   1526 C  CE  . MET A 1 193 ? 15.302  -0.468  -9.652  1.00 88.06 193 A 1 
ATOM   1527 N  N   . ALA A 1 194 ? 12.920  -3.754  -5.197  1.00 95.18 194 A 1 
ATOM   1528 C  CA  . ALA A 1 194 ? 12.691  -4.140  -3.809  1.00 93.55 194 A 1 
ATOM   1529 C  C   . ALA A 1 194 ? 13.942  -3.909  -2.942  1.00 93.30 194 A 1 
ATOM   1530 O  O   . ALA A 1 194 ? 13.847  -3.323  -1.858  1.00 92.50 194 A 1 
ATOM   1531 C  CB  . ALA A 1 194 ? 12.226  -5.598  -3.767  1.00 92.30 194 A 1 
ATOM   1532 N  N   . GLN A 1 195 ? 15.124  -4.281  -3.443  1.00 93.43 195 A 1 
ATOM   1533 C  CA  . GLN A 1 195 ? 16.398  -4.054  -2.755  1.00 93.24 195 A 1 
ATOM   1534 C  C   . GLN A 1 195 ? 16.734  -2.556  -2.646  1.00 93.65 195 A 1 
ATOM   1535 O  O   . GLN A 1 195 ? 17.046  -2.083  -1.561  1.00 93.50 195 A 1 
ATOM   1536 C  CB  . GLN A 1 195 ? 17.519  -4.820  -3.478  1.00 92.64 195 A 1 
ATOM   1537 C  CG  . GLN A 1 195 ? 17.419  -6.333  -3.237  1.00 90.60 195 A 1 
ATOM   1538 C  CD  . GLN A 1 195 ? 18.452  -7.134  -4.031  1.00 88.15 195 A 1 
ATOM   1539 O  OE1 . GLN A 1 195 ? 19.060  -6.693  -4.988  1.00 83.50 195 A 1 
ATOM   1540 N  NE2 . GLN A 1 195 ? 18.692  -8.370  -3.662  1.00 79.71 195 A 1 
ATOM   1541 N  N   . ILE A 1 196 ? 16.604  -1.799  -3.722  1.00 95.14 196 A 1 
ATOM   1542 C  CA  . ILE A 1 196 ? 16.830  -0.343  -3.696  1.00 95.98 196 A 1 
ATOM   1543 C  C   . ILE A 1 196 ? 15.888  0.335   -2.699  1.00 95.77 196 A 1 
ATOM   1544 O  O   . ILE A 1 196 ? 16.323  1.171   -1.909  1.00 95.13 196 A 1 
ATOM   1545 C  CB  . ILE A 1 196 ? 16.690  0.245   -5.113  1.00 96.70 196 A 1 
ATOM   1546 C  CG1 . ILE A 1 196 ? 17.901  -0.190  -5.972  1.00 96.30 196 A 1 
ATOM   1547 C  CG2 . ILE A 1 196 ? 16.600  1.781   -5.090  1.00 96.17 196 A 1 
ATOM   1548 C  CD1 . ILE A 1 196 ? 17.747  0.101   -7.467  1.00 94.96 196 A 1 
ATOM   1549 N  N   . THR A 1 197 ? 14.614  -0.052  -2.696  1.00 95.89 197 A 1 
ATOM   1550 C  CA  . THR A 1 197 ? 13.606  0.521   -1.798  1.00 95.55 197 A 1 
ATOM   1551 C  C   . THR A 1 197 ? 13.954  0.256   -0.342  1.00 95.05 197 A 1 
ATOM   1552 O  O   . THR A 1 197 ? 13.940  1.188   0.453   1.00 94.10 197 A 1 
ATOM   1553 C  CB  . THR A 1 197 ? 12.206  -0.024  -2.124  1.00 95.40 197 A 1 
ATOM   1554 O  OG1 . THR A 1 197 ? 11.860  0.284   -3.444  1.00 91.87 197 A 1 
ATOM   1555 C  CG2 . THR A 1 197 ? 11.134  0.607   -1.248  1.00 91.38 197 A 1 
ATOM   1556 N  N   . ILE A 1 198 ? 14.311  -0.966  0.028   1.00 94.59 198 A 1 
ATOM   1557 C  CA  . ILE A 1 198 ? 14.625  -1.281  1.425   1.00 93.41 198 A 1 
ATOM   1558 C  C   . ILE A 1 198 ? 15.931  -0.626  1.885   1.00 93.45 198 A 1 
ATOM   1559 O  O   . ILE A 1 198 ? 16.006  -0.150  3.012   1.00 93.05 198 A 1 
ATOM   1560 C  CB  . ILE A 1 198 ? 14.567  -2.803  1.684   1.00 91.84 198 A 1 
ATOM   1561 C  CG1 . ILE A 1 198 ? 14.347  -3.077  3.183   1.00 88.45 198 A 1 
ATOM   1562 C  CG2 . ILE A 1 198 ? 15.802  -3.550  1.158   1.00 87.04 198 A 1 
ATOM   1563 C  CD1 . ILE A 1 198 ? 13.881  -4.506  3.477   1.00 82.30 198 A 1 
ATOM   1564 N  N   . PHE A 1 199 ? 16.940  -0.538  1.017   1.00 94.56 199 A 1 
ATOM   1565 C  CA  . PHE A 1 199 ? 18.208  0.108   1.352   1.00 94.63 199 A 1 
ATOM   1566 C  C   . PHE A 1 199 ? 18.057  1.618   1.535   1.00 94.68 199 A 1 
ATOM   1567 O  O   . PHE A 1 199 ? 18.499  2.153   2.549   1.00 94.06 199 A 1 
ATOM   1568 C  CB  . PHE A 1 199 ? 19.257  -0.228  0.289   1.00 94.49 199 A 1 
ATOM   1569 C  CG  . PHE A 1 199 ? 19.673  -1.682  0.197   1.00 94.28 199 A 1 
ATOM   1570 C  CD1 . PHE A 1 199 ? 19.642  -2.532  1.317   1.00 91.24 199 A 1 
ATOM   1571 C  CD2 . PHE A 1 199 ? 20.141  -2.199  -1.029  1.00 91.13 199 A 1 
ATOM   1572 C  CE1 . PHE A 1 199 ? 20.061  -3.863  1.224   1.00 89.93 199 A 1 
ATOM   1573 C  CE2 . PHE A 1 199 ? 20.571  -3.532  -1.133  1.00 89.83 199 A 1 
ATOM   1574 C  CZ  . PHE A 1 199 ? 20.525  -4.365  -0.002  1.00 91.11 199 A 1 
ATOM   1575 N  N   . THR A 1 200 ? 17.362  2.278   0.621   1.00 95.21 200 A 1 
ATOM   1576 C  CA  . THR A 1 200 ? 17.113  3.722   0.703   1.00 95.59 200 A 1 
ATOM   1577 C  C   . THR A 1 200 ? 16.228  4.082   1.896   1.00 94.86 200 A 1 
ATOM   1578 O  O   . THR A 1 200 ? 16.559  4.990   2.645   1.00 93.91 200 A 1 
ATOM   1579 C  CB  . THR A 1 200 ? 16.489  4.257   -0.589  1.00 96.10 200 A 1 
ATOM   1580 O  OG1 . THR A 1 200 ? 15.348  3.523   -0.952  1.00 94.09 200 A 1 
ATOM   1581 C  CG2 . THR A 1 200 ? 17.454  4.204   -1.765  1.00 94.01 200 A 1 
ATOM   1582 N  N   . ALA A 1 201 ? 15.138  3.329   2.127   1.00 94.94 201 A 1 
ATOM   1583 C  CA  . ALA A 1 201 ? 14.236  3.593   3.241   1.00 94.02 201 A 1 
ATOM   1584 C  C   . ALA A 1 201 ? 14.890  3.323   4.601   1.00 93.29 201 A 1 
ATOM   1585 O  O   . ALA A 1 201 ? 14.778  4.152   5.502   1.00 91.92 201 A 1 
ATOM   1586 C  CB  . ALA A 1 201 ? 12.957  2.765   3.075   1.00 93.89 201 A 1 
ATOM   1587 N  N   . SER A 1 202 ? 15.592  2.207   4.761   1.00 93.36 202 A 1 
ATOM   1588 C  CA  . SER A 1 202 ? 16.257  1.886   6.025   1.00 92.01 202 A 1 
ATOM   1589 C  C   . SER A 1 202 ? 17.351  2.889   6.368   1.00 91.54 202 A 1 
ATOM   1590 O  O   . SER A 1 202 ? 17.404  3.360   7.510   1.00 89.84 202 A 1 
ATOM   1591 C  CB  . SER A 1 202 ? 16.818  0.466   6.038   1.00 90.94 202 A 1 
ATOM   1592 O  OG  . SER A 1 202 ? 17.761  0.265   5.013   1.00 83.05 202 A 1 
ATOM   1593 N  N   . HIS A 1 203 ? 18.159  3.304   5.403   1.00 92.82 203 A 1 
ATOM   1594 C  CA  . HIS A 1 203 ? 19.213  4.281   5.648   1.00 92.95 203 A 1 
ATOM   1595 C  C   . HIS A 1 203 ? 18.643  5.657   5.986   1.00 92.43 203 A 1 
ATOM   1596 O  O   . HIS A 1 203 ? 19.021  6.252   6.996   1.00 91.50 203 A 1 
ATOM   1597 C  CB  . HIS A 1 203 ? 20.149  4.324   4.441   1.00 93.46 203 A 1 
ATOM   1598 C  CG  . HIS A 1 203 ? 21.469  5.019   4.675   1.00 93.60 203 A 1 
ATOM   1599 N  ND1 . HIS A 1 203 ? 22.524  4.981   3.792   1.00 86.28 203 A 1 
ATOM   1600 C  CD2 . HIS A 1 203 ? 21.887  5.758   5.748   1.00 88.39 203 A 1 
ATOM   1601 C  CE1 . HIS A 1 203 ? 23.533  5.683   4.313   1.00 89.10 203 A 1 
ATOM   1602 N  NE2 . HIS A 1 203 ? 23.191  6.172   5.503   1.00 90.01 203 A 1 
ATOM   1603 N  N   . ALA A 1 204 ? 17.677  6.149   5.211   1.00 92.63 204 A 1 
ATOM   1604 C  CA  . ALA A 1 204 ? 17.096  7.469   5.435   1.00 92.49 204 A 1 
ATOM   1605 C  C   . ALA A 1 204 ? 16.268  7.535   6.732   1.00 91.47 204 A 1 
ATOM   1606 O  O   . ALA A 1 204 ? 16.465  8.443   7.544   1.00 89.75 204 A 1 
ATOM   1607 C  CB  . ALA A 1 204 ? 16.262  7.844   4.210   1.00 93.19 204 A 1 
ATOM   1608 N  N   . LEU A 1 205 ? 15.363  6.577   6.950   1.00 91.10 205 A 1 
ATOM   1609 C  CA  . LEU A 1 205 ? 14.405  6.626   8.053   1.00 89.94 205 A 1 
ATOM   1610 C  C   . LEU A 1 205 ? 14.967  6.110   9.375   1.00 88.52 205 A 1 
ATOM   1611 O  O   . LEU A 1 205 ? 14.576  6.588   10.437  1.00 85.91 205 A 1 
ATOM   1612 C  CB  . LEU A 1 205 ? 13.143  5.825   7.683   1.00 89.78 205 A 1 
ATOM   1613 C  CG  . LEU A 1 205 ? 12.360  6.333   6.459   1.00 89.77 205 A 1 
ATOM   1614 C  CD1 . LEU A 1 205 ? 11.181  5.400   6.196   1.00 88.34 205 A 1 
ATOM   1615 C  CD2 . LEU A 1 205 ? 11.820  7.744   6.683   1.00 88.67 205 A 1 
ATOM   1616 N  N   . GLN A 1 206 ? 15.845  5.110   9.329   1.00 88.60 206 A 1 
ATOM   1617 C  CA  . GLN A 1 206 ? 16.291  4.362   10.503  1.00 86.71 206 A 1 
ATOM   1618 C  C   . GLN A 1 206 ? 17.774  4.567   10.815  1.00 86.35 206 A 1 
ATOM   1619 O  O   . GLN A 1 206 ? 18.241  4.178   11.881  1.00 82.79 206 A 1 
ATOM   1620 C  CB  . GLN A 1 206 ? 15.963  2.877   10.331  1.00 84.12 206 A 1 
ATOM   1621 C  CG  . GLN A 1 206 ? 14.502  2.638   9.939   1.00 82.07 206 A 1 
ATOM   1622 C  CD  . GLN A 1 206 ? 14.160  1.159   9.830   1.00 77.69 206 A 1 
ATOM   1623 O  OE1 . GLN A 1 206 ? 15.004  0.292   9.731   1.00 73.18 206 A 1 
ATOM   1624 N  NE2 . GLN A 1 206 ? 12.893  0.823   9.848   1.00 70.09 206 A 1 
ATOM   1625 N  N   . GLY A 1 207 ? 18.504  5.198   9.915   1.00 86.92 207 A 1 
ATOM   1626 C  CA  . GLY A 1 207 ? 19.903  5.544   10.088  1.00 86.87 207 A 1 
ATOM   1627 C  C   . GLY A 1 207 ? 20.883  4.459   9.637   1.00 88.05 207 A 1 
ATOM   1628 O  O   . GLY A 1 207 ? 20.544  3.308   9.362   1.00 87.08 207 A 1 
ATOM   1629 N  N   . LYS A 1 208 ? 22.159  4.866   9.589   1.00 86.35 208 A 1 
ATOM   1630 C  CA  . LYS A 1 208 ? 23.258  4.048   9.063   1.00 86.44 208 A 1 
ATOM   1631 C  C   . LYS A 1 208 ? 23.473  2.746   9.836   1.00 87.19 208 A 1 
ATOM   1632 O  O   . LYS A 1 208 ? 23.809  1.732   9.233   1.00 85.24 208 A 1 
ATOM   1633 C  CB  . LYS A 1 208 ? 24.527  4.912   9.044   1.00 84.44 208 A 1 
ATOM   1634 C  CG  . LYS A 1 208 ? 25.686  4.235   8.315   1.00 75.06 208 A 1 
ATOM   1635 C  CD  . LYS A 1 208 ? 26.896  5.174   8.242   1.00 70.90 208 A 1 
ATOM   1636 C  CE  . LYS A 1 208 ? 28.041  4.495   7.479   1.00 60.77 208 A 1 
ATOM   1637 N  NZ  . LYS A 1 208 ? 29.205  5.385   7.332   1.00 52.61 208 A 1 
ATOM   1638 N  N   . GLU A 1 209 ? 23.258  2.759   11.145  1.00 85.43 209 A 1 
ATOM   1639 C  CA  . GLU A 1 209 ? 23.474  1.588   12.004  1.00 84.85 209 A 1 
ATOM   1640 C  C   . GLU A 1 209 ? 22.479  0.455   11.703  1.00 85.80 209 A 1 
ATOM   1641 O  O   . GLU A 1 209 ? 22.842  -0.720  11.733  1.00 84.24 209 A 1 
ATOM   1642 C  CB  . GLU A 1 209 ? 23.379  2.020   13.478  1.00 82.44 209 A 1 
ATOM   1643 C  CG  . GLU A 1 209 ? 23.817  0.908   14.435  1.00 73.86 209 A 1 
ATOM   1644 C  CD  . GLU A 1 209 ? 23.670  1.275   15.925  1.00 70.59 209 A 1 
ATOM   1645 O  OE1 . GLU A 1 209 ? 23.726  0.346   16.746  1.00 64.89 209 A 1 
ATOM   1646 O  OE2 . GLU A 1 209 ? 23.518  2.470   16.259  1.00 64.94 209 A 1 
ATOM   1647 N  N   . ILE A 1 210 ? 21.231  0.787   11.385  1.00 86.25 210 A 1 
ATOM   1648 C  CA  . ILE A 1 210 ? 20.242  -0.200  10.954  1.00 86.83 210 A 1 
ATOM   1649 C  C   . ILE A 1 210 ? 20.508  -0.614  9.507   1.00 87.63 210 A 1 
ATOM   1650 O  O   . ILE A 1 210 ? 20.466  -1.806  9.200   1.00 86.89 210 A 1 
ATOM   1651 C  CB  . ILE A 1 210 ? 18.812  0.323   11.163  1.00 86.79 210 A 1 
ATOM   1652 C  CG1 . ILE A 1 210 ? 18.509  0.617   12.650  1.00 84.73 210 A 1 
ATOM   1653 C  CG2 . ILE A 1 210 ? 17.772  -0.656  10.588  1.00 84.83 210 A 1 
ATOM   1654 C  CD1 . ILE A 1 210 ? 18.565  -0.585  13.591  1.00 80.79 210 A 1 
ATOM   1655 N  N   . ARG A 1 211 ? 20.830  0.340   8.639   1.00 87.75 211 A 1 
ATOM   1656 C  CA  . ARG A 1 211 ? 21.149  0.057   7.234   1.00 88.86 211 A 1 
ATOM   1657 C  C   . ARG A 1 211 ? 22.294  -0.939  7.089   1.00 88.75 211 A 1 
ATOM   1658 O  O   . ARG A 1 211 ? 22.184  -1.851  6.267   1.00 87.26 211 A 1 
ATOM   1659 C  CB  . ARG A 1 211 ? 21.448  1.375   6.505   1.00 89.17 211 A 1 
ATOM   1660 C  CG  . ARG A 1 211 ? 21.978  1.187   5.079   1.00 89.39 211 A 1 
ATOM   1661 C  CD  . ARG A 1 211 ? 21.006  0.454   4.155   1.00 88.07 211 A 1 
ATOM   1662 N  NE  . ARG A 1 211 ? 21.660  0.146   2.881   1.00 87.17 211 A 1 
ATOM   1663 C  CZ  . ARG A 1 211 ? 22.358  -0.941  2.603   1.00 87.18 211 A 1 
ATOM   1664 N  NH1 . ARG A 1 211 ? 22.411  -1.953  3.410   1.00 80.42 211 A 1 
ATOM   1665 N  NH2 . ARG A 1 211 ? 23.035  -1.020  1.506   1.00 82.05 211 A 1 
ATOM   1666 N  N   . SER A 1 212 ? 23.348  -0.827  7.874   1.00 88.89 212 A 1 
ATOM   1667 C  CA  . SER A 1 212 ? 24.494  -1.746  7.808   1.00 87.96 212 A 1 
ATOM   1668 C  C   . SER A 1 212 ? 24.120  -3.183  8.178   1.00 87.88 212 A 1 
ATOM   1669 O  O   . SER A 1 212 ? 24.682  -4.117  7.625   1.00 85.60 212 A 1 
ATOM   1670 C  CB  . SER A 1 212 ? 25.627  -1.256  8.705   1.00 86.29 212 A 1 
ATOM   1671 O  OG  . SER A 1 212 ? 25.222  -1.141  10.051  1.00 76.11 212 A 1 
ATOM   1672 N  N   . LYS A 1 213 ? 23.104  -3.378  9.041   1.00 86.72 213 A 1 
ATOM   1673 C  CA  . LYS A 1 213 ? 22.617  -4.718  9.404   1.00 84.79 213 A 1 
ATOM   1674 C  C   . LYS A 1 213 ? 21.842  -5.396  8.267   1.00 84.98 213 A 1 
ATOM   1675 O  O   . LYS A 1 213 ? 21.697  -6.614  8.286   1.00 82.19 213 A 1 
ATOM   1676 C  CB  . LYS A 1 213 ? 21.775  -4.633  10.687  1.00 82.95 213 A 1 
ATOM   1677 C  CG  . LYS A 1 213 ? 22.600  -4.187  11.904  1.00 79.67 213 A 1 
ATOM   1678 C  CD  . LYS A 1 213 ? 21.720  -3.915  13.127  1.00 74.41 213 A 1 
ATOM   1679 C  CE  . LYS A 1 213 ? 22.589  -3.367  14.257  1.00 70.39 213 A 1 
ATOM   1680 N  NZ  . LYS A 1 213 ? 21.803  -2.883  15.420  1.00 62.92 213 A 1 
ATOM   1681 N  N   . PHE A 1 214 ? 21.355  -4.651  7.272   1.00 83.36 214 A 1 
ATOM   1682 C  CA  . PHE A 1 214 ? 20.697  -5.226  6.089   1.00 81.39 214 A 1 
ATOM   1683 C  C   . PHE A 1 214 ? 21.655  -5.955  5.149   1.00 80.48 214 A 1 
ATOM   1684 O  O   . PHE A 1 214 ? 21.194  -6.790  4.378   1.00 78.04 214 A 1 
ATOM   1685 C  CB  . PHE A 1 214 ? 19.931  -4.160  5.318   1.00 80.87 214 A 1 
ATOM   1686 C  CG  . PHE A 1 214 ? 18.531  -3.955  5.818   1.00 80.70 214 A 1 
ATOM   1687 C  CD1 . PHE A 1 214 ? 17.525  -4.858  5.432   1.00 76.13 214 A 1 
ATOM   1688 C  CD2 . PHE A 1 214 ? 18.217  -2.890  6.675   1.00 76.74 214 A 1 
ATOM   1689 C  CE1 . PHE A 1 214 ? 16.213  -4.686  5.889   1.00 76.03 214 A 1 
ATOM   1690 C  CE2 . PHE A 1 214 ? 16.913  -2.717  7.139   1.00 76.02 214 A 1 
ATOM   1691 C  CZ  . PHE A 1 214 ? 15.912  -3.617  6.747   1.00 78.35 214 A 1 
ATOM   1692 N  N   . ASP A 1 215 ? 22.937  -5.679  5.211   1.00 81.03 215 A 1 
ATOM   1693 C  CA  . ASP A 1 215 ? 23.920  -6.383  4.382   1.00 78.49 215 A 1 
ATOM   1694 C  C   . ASP A 1 215 ? 24.199  -7.811  4.887   1.00 79.20 215 A 1 
ATOM   1695 O  O   . ASP A 1 215 ? 24.690  -8.639  4.125   1.00 72.53 215 A 1 
ATOM   1696 C  CB  . ASP A 1 215 ? 25.206  -5.553  4.284   1.00 72.86 215 A 1 
ATOM   1697 C  CG  . ASP A 1 215 ? 25.013  -4.229  3.510   1.00 65.83 215 A 1 
ATOM   1698 O  OD1 . ASP A 1 215 ? 24.197  -4.178  2.557   1.00 59.27 215 A 1 
ATOM   1699 O  OD2 . ASP A 1 215 ? 25.672  -3.239  3.854   1.00 59.28 215 A 1 
ATOM   1700 N  N   . GLU A 1 216 ? 23.838  -8.120  6.132   1.00 75.61 216 A 1 
ATOM   1701 C  CA  . GLU A 1 216 ? 24.100  -9.414  6.757   1.00 73.75 216 A 1 
ATOM   1702 C  C   . GLU A 1 216 ? 22.823  -10.257 6.898   1.00 76.67 216 A 1 
ATOM   1703 O  O   . GLU A 1 216 ? 22.574  -11.157 6.101   1.00 72.18 216 A 1 
ATOM   1704 C  CB  . GLU A 1 216 ? 24.805  -9.222  8.116   1.00 69.61 216 A 1 
ATOM   1705 C  CG  . GLU A 1 216 ? 26.188  -8.584  7.983   1.00 63.16 216 A 1 
ATOM   1706 C  CD  . GLU A 1 216 ? 26.900  -8.406  9.340   1.00 54.49 216 A 1 
ATOM   1707 O  OE1 . GLU A 1 216 ? 28.043  -7.908  9.320   1.00 49.10 216 A 1 
ATOM   1708 O  OE2 . GLU A 1 216 ? 26.299  -8.734  10.387  1.00 52.69 216 A 1 
ATOM   1709 N  N   . SER A 1 217 ? 22.017  -10.007 7.926   1.00 77.77 217 A 1 
ATOM   1710 C  CA  . SER A 1 217 ? 20.918  -10.896 8.329   1.00 78.28 217 A 1 
ATOM   1711 C  C   . SER A 1 217 ? 19.525  -10.270 8.264   1.00 81.36 217 A 1 
ATOM   1712 O  O   . SER A 1 217 ? 18.531  -10.991 8.260   1.00 78.55 217 A 1 
ATOM   1713 C  CB  . SER A 1 217 ? 21.190  -11.423 9.741   1.00 73.52 217 A 1 
ATOM   1714 O  OG  . SER A 1 217 ? 21.237  -10.354 10.673  1.00 65.14 217 A 1 
ATOM   1715 N  N   . LEU A 1 218 ? 19.414  -8.938  8.240   1.00 82.45 218 A 1 
ATOM   1716 C  CA  . LEU A 1 218 ? 18.112  -8.282  8.259   1.00 83.01 218 A 1 
ATOM   1717 C  C   . LEU A 1 218 ? 17.311  -8.515  6.981   1.00 84.57 218 A 1 
ATOM   1718 O  O   . LEU A 1 218 ? 16.092  -8.589  7.072   1.00 83.72 218 A 1 
ATOM   1719 C  CB  . LEU A 1 218 ? 18.269  -6.780  8.563   1.00 80.59 218 A 1 
ATOM   1720 C  CG  . LEU A 1 218 ? 18.090  -6.457  10.051  1.00 75.30 218 A 1 
ATOM   1721 C  CD1 . LEU A 1 218 ? 18.640  -5.072  10.375  1.00 70.58 218 A 1 
ATOM   1722 C  CD2 . LEU A 1 218 ? 16.624  -6.434  10.453  1.00 71.41 218 A 1 
ATOM   1723 N  N   . ALA A 1 219 ? 17.945  -8.657  5.832   1.00 82.56 219 A 1 
ATOM   1724 C  CA  . ALA A 1 219 ? 17.241  -8.874  4.566   1.00 81.49 219 A 1 
ATOM   1725 C  C   . ALA A 1 219 ? 16.381  -10.152 4.600   1.00 83.88 219 A 1 
ATOM   1726 O  O   . ALA A 1 219 ? 15.188  -10.092 4.297   1.00 83.90 219 A 1 
ATOM   1727 C  CB  . ALA A 1 219 ? 18.269  -8.905  3.435   1.00 79.38 219 A 1 
ATOM   1728 N  N   . ASP A 1 220 ? 16.947  -11.267 5.072   1.00 84.68 220 A 1 
ATOM   1729 C  CA  . ASP A 1 220 ? 16.235  -12.540 5.196   1.00 85.88 220 A 1 
ATOM   1730 C  C   . ASP A 1 220 ? 15.127  -12.466 6.249   1.00 88.55 220 A 1 
ATOM   1731 O  O   . ASP A 1 220 ? 14.017  -12.957 6.044   1.00 88.22 220 A 1 
ATOM   1732 C  CB  . ASP A 1 220 ? 17.226  -13.652 5.557   1.00 84.03 220 A 1 
ATOM   1733 C  CG  . ASP A 1 220 ? 18.265  -13.930 4.477   1.00 78.87 220 A 1 
ATOM   1734 O  OD1 . ASP A 1 220 ? 18.001  -13.610 3.298   1.00 73.06 220 A 1 
ATOM   1735 O  OD2 . ASP A 1 220 ? 19.336  -14.461 4.845   1.00 72.65 220 A 1 
ATOM   1736 N  N   . LEU A 1 221 ? 15.378  -11.781 7.366   1.00 88.58 221 A 1 
ATOM   1737 C  CA  . LEU A 1 221 ? 14.373  -11.571 8.404   1.00 89.75 221 A 1 
ATOM   1738 C  C   . LEU A 1 221 ? 13.192  -10.743 7.894   1.00 90.80 221 A 1 
ATOM   1739 O  O   . LEU A 1 221 ? 12.050  -11.063 8.202   1.00 90.15 221 A 1 
ATOM   1740 C  CB  . LEU A 1 221 ? 15.016  -10.897 9.621   1.00 89.57 221 A 1 
ATOM   1741 C  CG  . LEU A 1 221 ? 15.992  -11.778 10.411  1.00 87.55 221 A 1 
ATOM   1742 C  CD1 . LEU A 1 221 ? 16.708  -10.919 11.457  1.00 83.99 221 A 1 
ATOM   1743 C  CD2 . LEU A 1 221 ? 15.282  -12.913 11.152  1.00 83.88 221 A 1 
ATOM   1744 N  N   . TYR A 1 222 ? 13.430  -9.696  7.111   1.00 90.36 222 A 1 
ATOM   1745 C  CA  . TYR A 1 222 ? 12.346  -8.916  6.502   1.00 89.28 222 A 1 
ATOM   1746 C  C   . TYR A 1 222 ? 11.582  -9.717  5.453   1.00 90.04 222 A 1 
ATOM   1747 O  O   . TYR A 1 222 ? 10.364  -9.591  5.388   1.00 89.22 222 A 1 
ATOM   1748 C  CB  . TYR A 1 222 ? 12.874  -7.607  5.911   1.00 87.10 222 A 1 
ATOM   1749 C  CG  . TYR A 1 222 ? 12.876  -6.478  6.918   1.00 80.07 222 A 1 
ATOM   1750 C  CD1 . TYR A 1 222 ? 11.677  -5.810  7.248   1.00 73.22 222 A 1 
ATOM   1751 C  CD2 . TYR A 1 222 ? 14.069  -6.106  7.557   1.00 73.29 222 A 1 
ATOM   1752 C  CE1 . TYR A 1 222 ? 11.675  -4.790  8.220   1.00 68.17 222 A 1 
ATOM   1753 C  CE2 . TYR A 1 222 ? 14.073  -5.087  8.530   1.00 66.83 222 A 1 
ATOM   1754 C  CZ  . TYR A 1 222 ? 12.880  -4.440  8.857   1.00 66.99 222 A 1 
ATOM   1755 O  OH  . TYR A 1 222 ? 12.889  -3.465  9.824   1.00 64.95 222 A 1 
ATOM   1756 N  N   . HIS A 1 223 ? 12.253  -10.576 4.700   1.00 87.89 223 A 1 
ATOM   1757 C  CA  . HIS A 1 223 ? 11.585  -11.497 3.784   1.00 86.95 223 A 1 
ATOM   1758 C  C   . HIS A 1 223 ? 10.657  -12.456 4.524   1.00 88.60 223 A 1 
ATOM   1759 O  O   . HIS A 1 223 ? 9.489   -12.602 4.164   1.00 89.67 223 A 1 
ATOM   1760 C  CB  . HIS A 1 223 ? 12.636  -12.249 2.968   1.00 85.83 223 A 1 
ATOM   1761 C  CG  . HIS A 1 223 ? 12.009  -13.219 2.005   1.00 81.82 223 A 1 
ATOM   1762 N  ND1 . HIS A 1 223 ? 11.380  -12.895 0.819   1.00 72.42 223 A 1 
ATOM   1763 C  CD2 . HIS A 1 223 ? 11.883  -14.585 2.149   1.00 72.17 223 A 1 
ATOM   1764 C  CE1 . HIS A 1 223 ? 10.900  -14.019 0.278   1.00 70.62 223 A 1 
ATOM   1765 N  NE2 . HIS A 1 223 ? 11.189  -15.064 1.056   1.00 72.55 223 A 1 
ATOM   1766 N  N   . ASP A 1 224 ? 11.118  -13.065 5.617   1.00 90.33 224 A 1 
ATOM   1767 C  CA  . ASP A 1 224 ? 10.296  -13.940 6.445   1.00 92.08 224 A 1 
ATOM   1768 C  C   . ASP A 1 224 ? 9.140   -13.201 7.122   1.00 92.70 224 A 1 
ATOM   1769 O  O   . ASP A 1 224 ? 8.026   -13.734 7.240   1.00 91.89 224 A 1 
ATOM   1770 C  CB  . ASP A 1 224 ? 11.182  -14.606 7.514   1.00 92.21 224 A 1 
ATOM   1771 C  CG  . ASP A 1 224 ? 11.928  -15.843 7.033   1.00 91.05 224 A 1 
ATOM   1772 O  OD1 . ASP A 1 224 ? 11.566  -16.403 5.968   1.00 87.48 224 A 1 
ATOM   1773 O  OD2 . ASP A 1 224 ? 12.760  -16.337 7.832   1.00 87.32 224 A 1 
ATOM   1774 N  N   . LEU A 1 225 ? 9.364   -11.966 7.566   1.00 92.93 225 A 1 
ATOM   1775 C  CA  . LEU A 1 225 ? 8.331   -11.119 8.141   1.00 92.98 225 A 1 
ATOM   1776 C  C   . LEU A 1 225 ? 7.257   -10.773 7.108   1.00 92.47 225 A 1 
ATOM   1777 O  O   . LEU A 1 225 ? 6.066   -10.827 7.414   1.00 90.05 225 A 1 
ATOM   1778 C  CB  . LEU A 1 225 ? 8.997   -9.853  8.711   1.00 92.37 225 A 1 
ATOM   1779 C  CG  . LEU A 1 225 ? 8.043   -9.011  9.570   1.00 91.47 225 A 1 
ATOM   1780 C  CD1 . LEU A 1 225 ? 7.634   -9.747  10.849  1.00 89.64 225 A 1 
ATOM   1781 C  CD2 . LEU A 1 225 ? 8.726   -7.711  9.985   1.00 89.15 225 A 1 
ATOM   1782 N  N   . ASP A 1 226 ? 7.676   -10.491 5.888   1.00 91.21 226 A 1 
ATOM   1783 C  CA  . ASP A 1 226 ? 6.811   -10.144 4.766   1.00 89.16 226 A 1 
ATOM   1784 C  C   . ASP A 1 226 ? 5.853   -11.270 4.364   1.00 88.67 226 A 1 
ATOM   1785 O  O   . ASP A 1 226 ? 4.687   -11.024 4.041   1.00 87.96 226 A 1 
ATOM   1786 C  CB  . ASP A 1 226 ? 7.690   -9.743  3.585   1.00 87.72 226 A 1 
ATOM   1787 C  CG  . ASP A 1 226 ? 6.820   -9.252  2.442   1.00 85.24 226 A 1 
ATOM   1788 O  OD1 . ASP A 1 226 ? 5.747   -8.701  2.743   1.00 81.28 226 A 1 
ATOM   1789 O  OD2 . ASP A 1 226 ? 7.206   -9.406  1.263   1.00 79.08 226 A 1 
ATOM   1790 N  N   . MET A 1 227 ? 6.274   -12.533 4.514   1.00 88.77 227 A 1 
ATOM   1791 C  CA  . MET A 1 227 ? 5.387   -13.680 4.294   1.00 87.43 227 A 1 
ATOM   1792 C  C   . MET A 1 227 ? 4.159   -13.676 5.215   1.00 88.58 227 A 1 
ATOM   1793 O  O   . MET A 1 227 ? 3.161   -14.337 4.916   1.00 86.87 227 A 1 
ATOM   1794 C  CB  . MET A 1 227 ? 6.171   -14.981 4.459   1.00 85.45 227 A 1 
ATOM   1795 C  CG  . MET A 1 227 ? 7.270   -15.201 3.408   1.00 79.79 227 A 1 
ATOM   1796 S  SD  . MET A 1 227 ? 6.668   -15.296 1.697   1.00 71.54 227 A 1 
ATOM   1797 C  CE  . MET A 1 227 ? 7.093   -13.634 1.122   1.00 60.93 227 A 1 
ATOM   1798 N  N   . GLY A 1 228 ? 4.177   -12.909 6.291   1.00 90.06 228 A 1 
ATOM   1799 C  CA  . GLY A 1 228 ? 3.021   -12.659 7.141   1.00 90.12 228 A 1 
ATOM   1800 C  C   . GLY A 1 228 ? 1.893   -11.888 6.454   1.00 91.15 228 A 1 
ATOM   1801 O  O   . GLY A 1 228 ? 0.728   -12.064 6.834   1.00 88.90 228 A 1 
ATOM   1802 N  N   . PHE A 1 229 ? 2.194   -11.098 5.428   1.00 89.74 229 A 1 
ATOM   1803 C  CA  . PHE A 1 229 ? 1.206   -10.338 4.649   1.00 88.46 229 A 1 
ATOM   1804 C  C   . PHE A 1 229 ? 0.531   -11.128 3.526   1.00 86.91 229 A 1 
ATOM   1805 O  O   . PHE A 1 229 ? -0.094  -10.550 2.636   1.00 82.86 229 A 1 
ATOM   1806 C  CB  . PHE A 1 229 ? 1.833   -9.039  4.132   1.00 87.56 229 A 1 
ATOM   1807 C  CG  . PHE A 1 229 ? 2.065   -7.985  5.191   1.00 89.54 229 A 1 
ATOM   1808 C  CD1 . PHE A 1 229 ? 1.005   -7.568  6.024   1.00 85.75 229 A 1 
ATOM   1809 C  CD2 . PHE A 1 229 ? 3.315   -7.364  5.294   1.00 86.47 229 A 1 
ATOM   1810 C  CE1 . PHE A 1 229 ? 1.198   -6.539  6.943   1.00 85.36 229 A 1 
ATOM   1811 C  CE2 . PHE A 1 229 ? 3.506   -6.324  6.216   1.00 85.06 229 A 1 
ATOM   1812 C  CZ  . PHE A 1 229 ? 2.447   -5.910  7.039   1.00 86.62 229 A 1 
ATOM   1813 N  N   . SER A 1 230 ? 0.586   -12.439 3.554   1.00 88.03 230 A 1 
ATOM   1814 C  CA  . SER A 1 230 ? -0.176  -13.249 2.614   1.00 86.90 230 A 1 
ATOM   1815 C  C   . SER A 1 230 ? -1.684  -13.071 2.850   1.00 88.00 230 A 1 
ATOM   1816 O  O   . SER A 1 230 ? -2.132  -13.171 3.996   1.00 85.78 230 A 1 
ATOM   1817 C  CB  . SER A 1 230 ? 0.220   -14.716 2.738   1.00 84.36 230 A 1 
ATOM   1818 O  OG  . SER A 1 230 ? -0.471  -15.468 1.765   1.00 74.82 230 A 1 
ATOM   1819 N  N   . PRO A 1 231 ? -2.511  -12.890 1.806   1.00 85.85 231 A 1 
ATOM   1820 C  CA  . PRO A 1 231 ? -3.960  -12.746 1.954   1.00 84.59 231 A 1 
ATOM   1821 C  C   . PRO A 1 231 ? -4.631  -13.902 2.701   1.00 86.30 231 A 1 
ATOM   1822 O  O   . PRO A 1 231 ? -5.643  -13.714 3.366   1.00 85.05 231 A 1 
ATOM   1823 C  CB  . PRO A 1 231 ? -4.507  -12.641 0.529   1.00 82.07 231 A 1 
ATOM   1824 C  CG  . PRO A 1 231 ? -3.342  -12.053 -0.245  1.00 79.18 231 A 1 
ATOM   1825 C  CD  . PRO A 1 231 ? -2.119  -12.666 0.438   1.00 81.10 231 A 1 
ATOM   1826 N  N   . ILE A 1 232 ? -4.057  -15.102 2.638   1.00 85.61 232 A 1 
ATOM   1827 C  CA  . ILE A 1 232 ? -4.547  -16.267 3.383   1.00 87.05 232 A 1 
ATOM   1828 C  C   . ILE A 1 232 ? -4.515  -16.035 4.900   1.00 89.38 232 A 1 
ATOM   1829 O  O   . ILE A 1 232 ? -5.351  -16.583 5.630   1.00 87.99 232 A 1 
ATOM   1830 C  CB  . ILE A 1 232 ? -3.777  -17.533 2.959   1.00 84.60 232 A 1 
ATOM   1831 C  CG1 . ILE A 1 232 ? -4.610  -18.789 3.245   1.00 75.53 232 A 1 
ATOM   1832 C  CG2 . ILE A 1 232 ? -2.381  -17.616 3.615   1.00 73.34 232 A 1 
ATOM   1833 C  CD1 . ILE A 1 232 ? -4.084  -20.042 2.549   1.00 66.11 232 A 1 
ATOM   1834 N  N   . ASN A 1 233 ? -3.619  -15.178 5.383   1.00 89.20 233 A 1 
ATOM   1835 C  CA  . ASN A 1 233 ? -3.489  -14.856 6.795   1.00 91.45 233 A 1 
ATOM   1836 C  C   . ASN A 1 233 ? -4.638  -13.997 7.342   1.00 91.43 233 A 1 
ATOM   1837 O  O   . ASN A 1 233 ? -4.823  -13.976 8.550   1.00 88.94 233 A 1 
ATOM   1838 C  CB  . ASN A 1 233 ? -2.110  -14.264 7.078   1.00 91.65 233 A 1 
ATOM   1839 C  CG  . ASN A 1 233 ? -1.027  -15.325 7.208   1.00 92.01 233 A 1 
ATOM   1840 O  OD1 . ASN A 1 233 ? -1.268  -16.524 7.298   1.00 87.58 233 A 1 
ATOM   1841 N  ND2 . ASN A 1 233 ? 0.209   -14.904 7.291   1.00 87.20 233 A 1 
ATOM   1842 N  N   . PHE A 1 234 ? -5.511  -13.420 6.513   1.00 88.72 234 A 1 
ATOM   1843 C  CA  . PHE A 1 234 ? -6.790  -12.900 7.006   1.00 87.47 234 A 1 
ATOM   1844 C  C   . PHE A 1 234 ? -7.641  -13.971 7.701   1.00 87.61 234 A 1 
ATOM   1845 O  O   . PHE A 1 234 ? -8.488  -13.647 8.535   1.00 85.45 234 A 1 
ATOM   1846 C  CB  . PHE A 1 234 ? -7.595  -12.280 5.862   1.00 86.72 234 A 1 
ATOM   1847 C  CG  . PHE A 1 234 ? -7.217  -10.852 5.543   1.00 85.97 234 A 1 
ATOM   1848 C  CD1 . PHE A 1 234 ? -7.443  -9.839  6.499   1.00 82.42 234 A 1 
ATOM   1849 C  CD2 . PHE A 1 234 ? -6.687  -10.513 4.283   1.00 82.97 234 A 1 
ATOM   1850 C  CE1 . PHE A 1 234 ? -7.150  -8.505  6.201   1.00 81.37 234 A 1 
ATOM   1851 C  CE2 . PHE A 1 234 ? -6.389  -9.178  3.984   1.00 81.28 234 A 1 
ATOM   1852 C  CZ  . PHE A 1 234 ? -6.621  -8.169  4.939   1.00 82.55 234 A 1 
ATOM   1853 N  N   . LYS A 1 235 ? -7.418  -15.249 7.388   1.00 89.06 235 A 1 
ATOM   1854 C  CA  . LYS A 1 235 ? -8.118  -16.395 7.990   1.00 89.51 235 A 1 
ATOM   1855 C  C   . LYS A 1 235 ? -7.197  -17.301 8.802   1.00 91.56 235 A 1 
ATOM   1856 O  O   . LYS A 1 235 ? -7.647  -17.873 9.795   1.00 88.68 235 A 1 
ATOM   1857 C  CB  . LYS A 1 235 ? -8.845  -17.180 6.888   1.00 86.76 235 A 1 
ATOM   1858 C  CG  . LYS A 1 235 ? -9.940  -16.383 6.144   1.00 83.34 235 A 1 
ATOM   1859 C  CD  . LYS A 1 235 ? -11.059 -15.912 7.077   1.00 78.59 235 A 1 
ATOM   1860 C  CE  . LYS A 1 235 ? -12.165 -15.227 6.279   1.00 73.28 235 A 1 
ATOM   1861 N  NZ  . LYS A 1 235 ? -13.239 -14.711 7.148   1.00 64.62 235 A 1 
ATOM   1862 N  N   . LEU A 1 236 ? -5.936  -17.425 8.407   1.00 90.12 236 A 1 
ATOM   1863 C  CA  . LEU A 1 236 ? -4.985  -18.384 8.974   1.00 93.23 236 A 1 
ATOM   1864 C  C   . LEU A 1 236 ? -3.809  -17.729 9.709   1.00 94.77 236 A 1 
ATOM   1865 O  O   . LEU A 1 236 ? -2.821  -18.402 10.002  1.00 92.98 236 A 1 
ATOM   1866 C  CB  . LEU A 1 236 ? -4.520  -19.354 7.874   1.00 91.95 236 A 1 
ATOM   1867 C  CG  . LEU A 1 236 ? -5.629  -20.182 7.198   1.00 89.90 236 A 1 
ATOM   1868 C  CD1 . LEU A 1 236 ? -5.005  -21.115 6.168   1.00 85.68 236 A 1 
ATOM   1869 C  CD2 . LEU A 1 236 ? -6.420  -21.039 8.189   1.00 85.10 236 A 1 
ATOM   1870 N  N   . HIS A 1 237 ? -3.905  -16.446 10.072  1.00 93.82 237 A 1 
ATOM   1871 C  CA  . HIS A 1 237 ? -2.858  -15.715 10.804  1.00 94.33 237 A 1 
ATOM   1872 C  C   . HIS A 1 237 ? -2.472  -16.374 12.142  1.00 95.70 237 A 1 
ATOM   1873 O  O   . HIS A 1 237 ? -1.329  -16.254 12.583  1.00 94.89 237 A 1 
ATOM   1874 C  CB  . HIS A 1 237 ? -3.340  -14.289 11.068  1.00 94.03 237 A 1 
ATOM   1875 C  CG  . HIS A 1 237 ? -4.621  -14.201 11.866  1.00 94.07 237 A 1 
ATOM   1876 N  ND1 . HIS A 1 237 ? -5.907  -14.293 11.372  1.00 87.11 237 A 1 
ATOM   1877 C  CD2 . HIS A 1 237 ? -4.742  -14.059 13.232  1.00 87.51 237 A 1 
ATOM   1878 C  CE1 . HIS A 1 237 ? -6.765  -14.217 12.399  1.00 88.22 237 A 1 
ATOM   1879 N  NE2 . HIS A 1 237 ? -6.093  -14.078 13.537  1.00 89.38 237 A 1 
ATOM   1880 N  N   . TRP A 1 238 ? -3.418  -17.076 12.764  1.00 95.01 238 A 1 
ATOM   1881 C  CA  . TRP A 1 238 ? -3.261  -17.775 14.043  1.00 95.08 238 A 1 
ATOM   1882 C  C   . TRP A 1 238 ? -2.694  -19.194 13.902  1.00 95.40 238 A 1 
ATOM   1883 O  O   . TRP A 1 238 ? -2.220  -19.763 14.881  1.00 94.05 238 A 1 
ATOM   1884 C  CB  . TRP A 1 238 ? -4.633  -17.819 14.728  1.00 94.40 238 A 1 
ATOM   1885 C  CG  . TRP A 1 238 ? -5.704  -18.516 13.925  1.00 93.67 238 A 1 
ATOM   1886 C  CD1 . TRP A 1 238 ? -6.557  -17.920 13.063  1.00 91.06 238 A 1 
ATOM   1887 C  CD2 . TRP A 1 238 ? -6.014  -19.948 13.869  1.00 93.57 238 A 1 
ATOM   1888 N  NE1 . TRP A 1 238 ? -7.372  -18.873 12.471  1.00 89.72 238 A 1 
ATOM   1889 C  CE2 . TRP A 1 238 ? -7.063  -20.131 12.940  1.00 91.88 238 A 1 
ATOM   1890 C  CE3 . TRP A 1 238 ? -5.502  -21.090 14.513  1.00 89.93 238 A 1 
ATOM   1891 C  CZ2 . TRP A 1 238 ? -7.584  -21.411 12.630  1.00 89.40 238 A 1 
ATOM   1892 C  CZ3 . TRP A 1 238 ? -6.019  -22.364 14.214  1.00 87.08 238 A 1 
ATOM   1893 C  CH2 . TRP A 1 238 ? -7.039  -22.521 13.284  1.00 86.36 238 A 1 
ATOM   1894 N  N   . ALA A 1 239 ? -2.766  -19.785 12.725  1.00 95.17 239 A 1 
ATOM   1895 C  CA  . ALA A 1 239 ? -2.381  -21.178 12.522  1.00 95.37 239 A 1 
ATOM   1896 C  C   . ALA A 1 239 ? -0.846  -21.336 12.586  1.00 95.74 239 A 1 
ATOM   1897 O  O   . ALA A 1 239 ? -0.123  -20.509 12.012  1.00 94.35 239 A 1 
ATOM   1898 C  CB  . ALA A 1 239 ? -2.961  -21.676 11.188  1.00 94.44 239 A 1 
ATOM   1899 N  N   . PRO A 1 240 ? -0.328  -22.398 13.223  1.00 95.76 240 A 1 
ATOM   1900 C  CA  . PRO A 1 240 ? 1.110   -22.628 13.362  1.00 95.25 240 A 1 
ATOM   1901 C  C   . PRO A 1 240 ? 1.740   -23.175 12.076  1.00 95.58 240 A 1 
ATOM   1902 O  O   . PRO A 1 240 ? 2.435   -24.189 12.058  1.00 93.38 240 A 1 
ATOM   1903 C  CB  . PRO A 1 240 ? 1.223   -23.576 14.563  1.00 93.83 240 A 1 
ATOM   1904 C  CG  . PRO A 1 240 ? -0.035  -24.424 14.432  1.00 91.34 240 A 1 
ATOM   1905 C  CD  . PRO A 1 240 ? -1.080  -23.418 13.934  1.00 93.97 240 A 1 
ATOM   1906 N  N   . LEU A 1 241 ? 1.474   -22.516 10.963  1.00 95.21 241 A 1 
ATOM   1907 C  CA  . LEU A 1 241 ? 1.997   -22.864 9.652   1.00 95.42 241 A 1 
ATOM   1908 C  C   . LEU A 1 241 ? 3.461   -22.425 9.543   1.00 96.05 241 A 1 
ATOM   1909 O  O   . LEU A 1 241 ? 3.844   -21.433 10.174  1.00 95.30 241 A 1 
ATOM   1910 C  CB  . LEU A 1 241 ? 1.112   -22.211 8.576   1.00 94.16 241 A 1 
ATOM   1911 C  CG  . LEU A 1 241 ? -0.340  -22.728 8.603   1.00 91.61 241 A 1 
ATOM   1912 C  CD1 . LEU A 1 241 ? -1.250  -21.815 7.795   1.00 88.01 241 A 1 
ATOM   1913 C  CD2 . LEU A 1 241 ? -0.439  -24.150 8.044   1.00 87.45 241 A 1 
ATOM   1914 N  N   . PRO A 1 242 ? 4.280   -23.086 8.718   1.00 95.51 242 A 1 
ATOM   1915 C  CA  . PRO A 1 242 ? 5.716   -22.794 8.647   1.00 95.29 242 A 1 
ATOM   1916 C  C   . PRO A 1 242 ? 6.047   -21.322 8.366   1.00 95.79 242 A 1 
ATOM   1917 O  O   . PRO A 1 242 ? 6.955   -20.768 8.983   1.00 95.16 242 A 1 
ATOM   1918 C  CB  . PRO A 1 242 ? 6.257   -23.700 7.537   1.00 94.27 242 A 1 
ATOM   1919 C  CG  . PRO A 1 242 ? 5.301   -24.900 7.569   1.00 92.13 242 A 1 
ATOM   1920 C  CD  . PRO A 1 242 ? 3.957   -24.267 7.927   1.00 94.52 242 A 1 
ATOM   1921 N  N   . TRP A 1 243 ? 5.299   -20.662 7.488   1.00 95.33 243 A 1 
ATOM   1922 C  CA  . TRP A 1 243 ? 5.502   -19.240 7.199   1.00 95.03 243 A 1 
ATOM   1923 C  C   . TRP A 1 243 ? 5.112   -18.345 8.379   1.00 96.01 243 A 1 
ATOM   1924 O  O   . TRP A 1 243 ? 5.780   -17.346 8.620   1.00 95.43 243 A 1 
ATOM   1925 C  CB  . TRP A 1 243 ? 4.736   -18.849 5.934   1.00 92.98 243 A 1 
ATOM   1926 C  CG  . TRP A 1 243 ? 3.246   -19.005 6.000   1.00 89.51 243 A 1 
ATOM   1927 C  CD1 . TRP A 1 243 ? 2.377   -18.108 6.516   1.00 83.97 243 A 1 
ATOM   1928 C  CD2 . TRP A 1 243 ? 2.435   -20.098 5.486   1.00 87.51 243 A 1 
ATOM   1929 N  NE1 . TRP A 1 243 ? 1.076   -18.558 6.346   1.00 80.72 243 A 1 
ATOM   1930 C  CE2 . TRP A 1 243 ? 1.073   -19.767 5.697   1.00 83.94 243 A 1 
ATOM   1931 C  CE3 . TRP A 1 243 ? 2.734   -21.308 4.818   1.00 78.51 243 A 1 
ATOM   1932 C  CZ2 . TRP A 1 243 ? 0.027   -20.599 5.239   1.00 79.17 243 A 1 
ATOM   1933 C  CZ3 . TRP A 1 243 ? 1.694   -22.139 4.378   1.00 78.81 243 A 1 
ATOM   1934 C  CH2 . TRP A 1 243 ? 0.353   -21.784 4.578   1.00 78.26 243 A 1 
ATOM   1935 N  N   . ASN A 1 244 ? 4.095   -18.708 9.170   1.00 95.88 244 A 1 
ATOM   1936 C  CA  . ASN A 1 244 ? 3.713   -17.944 10.359  1.00 96.54 244 A 1 
ATOM   1937 C  C   . ASN A 1 244 ? 4.741   -18.118 11.490  1.00 97.08 244 A 1 
ATOM   1938 O  O   . ASN A 1 244 ? 5.036   -17.153 12.195  1.00 96.61 244 A 1 
ATOM   1939 C  CB  . ASN A 1 244 ? 2.293   -18.345 10.799  1.00 96.10 244 A 1 
ATOM   1940 C  CG  . ASN A 1 244 ? 1.213   -17.782 9.894   1.00 95.53 244 A 1 
ATOM   1941 O  OD1 . ASN A 1 244 ? 1.402   -16.827 9.159   1.00 90.17 244 A 1 
ATOM   1942 N  ND2 . ASN A 1 244 ? 0.023   -18.332 9.950   1.00 89.15 244 A 1 
ATOM   1943 N  N   . GLN A 1 245 ? 5.334   -19.297 11.630  1.00 96.49 245 A 1 
ATOM   1944 C  CA  . GLN A 1 245 ? 6.428   -19.516 12.580  1.00 96.53 245 A 1 
ATOM   1945 C  C   . GLN A 1 245 ? 7.662   -18.679 12.212  1.00 96.79 245 A 1 
ATOM   1946 O  O   . GLN A 1 245 ? 8.252   -18.050 13.096  1.00 96.09 245 A 1 
ATOM   1947 C  CB  . GLN A 1 245 ? 6.790   -20.999 12.633  1.00 96.25 245 A 1 
ATOM   1948 C  CG  . GLN A 1 245 ? 5.675   -21.844 13.271  1.00 93.03 245 A 1 
ATOM   1949 C  CD  . GLN A 1 245 ? 6.023   -23.337 13.305  1.00 88.84 245 A 1 
ATOM   1950 O  OE1 . GLN A 1 245 ? 7.026   -23.793 12.772  1.00 81.23 245 A 1 
ATOM   1951 N  NE2 . GLN A 1 245 ? 5.206   -24.156 13.916  1.00 78.53 245 A 1 
ATOM   1952 N  N   . ARG A 1 246 ? 8.023   -18.622 10.933  1.00 96.16 246 A 1 
ATOM   1953 C  CA  . ARG A 1 246 ? 9.110   -17.763 10.447  1.00 95.72 246 A 1 
ATOM   1954 C  C   . ARG A 1 246 ? 8.796   -16.276 10.655  1.00 95.94 246 A 1 
ATOM   1955 O  O   . ARG A 1 246 ? 9.641   -15.568 11.194  1.00 95.44 246 A 1 
ATOM   1956 C  CB  . ARG A 1 246 ? 9.421   -18.054 8.976   1.00 95.02 246 A 1 
ATOM   1957 C  CG  . ARG A 1 246 ? 10.149  -19.397 8.805   1.00 89.70 246 A 1 
ATOM   1958 C  CD  . ARG A 1 246 ? 10.781  -19.508 7.408   1.00 86.42 246 A 1 
ATOM   1959 N  NE  . ARG A 1 246 ? 9.763   -19.518 6.338   1.00 77.13 246 A 1 
ATOM   1960 C  CZ  . ARG A 1 246 ? 9.234   -20.584 5.758   1.00 69.97 246 A 1 
ATOM   1961 N  NH1 . ARG A 1 246 ? 9.546   -21.794 6.147   1.00 63.37 246 A 1 
ATOM   1962 N  NH2 . ARG A 1 246 ? 8.398   -20.444 4.776   1.00 61.53 246 A 1 
ATOM   1963 N  N   . ARG A 1 247 ? 7.578   -15.838 10.347  1.00 95.70 247 A 1 
ATOM   1964 C  CA  . ARG A 1 247 ? 7.104   -14.475 10.650  1.00 95.99 247 A 1 
ATOM   1965 C  C   . ARG A 1 247 ? 7.295   -14.126 12.123  1.00 96.15 247 A 1 
ATOM   1966 O  O   . ARG A 1 247 ? 7.875   -13.095 12.436  1.00 95.91 247 A 1 
ATOM   1967 C  CB  . ARG A 1 247 ? 5.616   -14.373 10.258  1.00 95.62 247 A 1 
ATOM   1968 C  CG  . ARG A 1 247 ? 4.973   -13.022 10.599  1.00 95.32 247 A 1 
ATOM   1969 C  CD  . ARG A 1 247 ? 3.445   -13.134 10.673  1.00 94.85 247 A 1 
ATOM   1970 N  NE  . ARG A 1 247 ? 3.019   -13.928 11.829  1.00 93.59 247 A 1 
ATOM   1971 C  CZ  . ARG A 1 247 ? 1.830   -14.458 12.053  1.00 94.57 247 A 1 
ATOM   1972 N  NH1 . ARG A 1 247 ? 0.827   -14.294 11.235  1.00 88.58 247 A 1 
ATOM   1973 N  NH2 . ARG A 1 247 ? 1.630   -15.172 13.118  1.00 89.74 247 A 1 
ATOM   1974 N  N   . ASP A 1 248 ? 6.853   -14.998 13.033  1.00 96.63 248 A 1 
ATOM   1975 C  CA  . ASP A 1 248 ? 6.915   -14.727 14.471  1.00 96.68 248 A 1 
ATOM   1976 C  C   . ASP A 1 248 ? 8.361   -14.730 15.009  1.00 96.77 248 A 1 
ATOM   1977 O  O   . ASP A 1 248 ? 8.682   -14.000 15.949  1.00 96.32 248 A 1 
ATOM   1978 C  CB  . ASP A 1 248 ? 6.064   -15.762 15.233  1.00 96.50 248 A 1 
ATOM   1979 C  CG  . ASP A 1 248 ? 4.566   -15.694 14.938  1.00 95.77 248 A 1 
ATOM   1980 O  OD1 . ASP A 1 248 ? 4.094   -14.688 14.368  1.00 92.80 248 A 1 
ATOM   1981 O  OD2 . ASP A 1 248 ? 3.860   -16.663 15.288  1.00 92.63 248 A 1 
ATOM   1982 N  N   . HIS A 1 249 ? 9.218   -15.542 14.425  1.00 96.63 249 A 1 
ATOM   1983 C  CA  . HIS A 1 249 ? 10.646  -15.517 14.706  1.00 96.01 249 A 1 
ATOM   1984 C  C   . HIS A 1 249 ? 11.294  -14.218 14.208  1.00 96.02 249 A 1 
ATOM   1985 O  O   . HIS A 1 249 ? 11.961  -13.531 14.993  1.00 95.56 249 A 1 
ATOM   1986 C  CB  . HIS A 1 249 ? 11.324  -16.756 14.111  1.00 95.48 249 A 1 
ATOM   1987 C  CG  . HIS A 1 249 ? 12.814  -16.747 14.338  1.00 92.33 249 A 1 
ATOM   1988 N  ND1 . HIS A 1 249 ? 13.458  -16.956 15.540  1.00 80.05 249 A 1 
ATOM   1989 C  CD2 . HIS A 1 249 ? 13.782  -16.452 13.419  1.00 80.65 249 A 1 
ATOM   1990 C  CE1 . HIS A 1 249 ? 14.770  -16.794 15.334  1.00 82.76 249 A 1 
ATOM   1991 N  NE2 . HIS A 1 249 ? 15.006  -16.490 14.066  1.00 83.89 249 A 1 
ATOM   1992 N  N   . ALA A 1 250 ? 11.031  -13.841 12.967  1.00 96.28 250 A 1 
ATOM   1993 C  CA  . ALA A 1 250 ? 11.544  -12.624 12.359  1.00 95.53 250 A 1 
ATOM   1994 C  C   . ALA A 1 250 ? 11.091  -11.377 13.126  1.00 95.44 250 A 1 
ATOM   1995 O  O   . ALA A 1 250 ? 11.933  -10.555 13.485  1.00 94.99 250 A 1 
ATOM   1996 C  CB  . ALA A 1 250 ? 11.094  -12.586 10.900  1.00 95.07 250 A 1 
ATOM   1997 N  N   . GLN A 1 251 ? 9.814   -11.287 13.497  1.00 96.06 251 A 1 
ATOM   1998 C  CA  . GLN A 1 251 ? 9.275   -10.165 14.273  1.00 96.07 251 A 1 
ATOM   1999 C  C   . GLN A 1 251 ? 10.025  -9.989  15.596  1.00 95.71 251 A 1 
ATOM   2000 O  O   . GLN A 1 251 ? 10.504  -8.893  15.897  1.00 95.42 251 A 1 
ATOM   2001 C  CB  . GLN A 1 251 ? 7.768   -10.391 14.497  1.00 96.24 251 A 1 
ATOM   2002 C  CG  . GLN A 1 251 ? 7.028   -9.141  15.015  1.00 94.90 251 A 1 
ATOM   2003 C  CD  . GLN A 1 251 ? 7.261   -8.829  16.487  1.00 93.39 251 A 1 
ATOM   2004 O  OE1 . GLN A 1 251 ? 7.507   -9.685  17.324  1.00 86.44 251 A 1 
ATOM   2005 N  NE2 . GLN A 1 251 ? 7.193   -7.575  16.865  1.00 85.21 251 A 1 
ATOM   2006 N  N   . ARG A 1 252 ? 10.196  -11.065 16.368  1.00 96.30 252 A 1 
ATOM   2007 C  CA  . ARG A 1 252 ? 10.915  -11.013 17.652  1.00 95.72 252 A 1 
ATOM   2008 C  C   . ARG A 1 252 ? 12.381  -10.615 17.481  1.00 95.36 252 A 1 
ATOM   2009 O  O   . ARG A 1 252 ? 12.889  -9.831  18.271  1.00 94.25 252 A 1 
ATOM   2010 C  CB  . ARG A 1 252 ? 10.817  -12.369 18.362  1.00 95.19 252 A 1 
ATOM   2011 C  CG  . ARG A 1 252 ? 9.413   -12.604 18.940  1.00 85.86 252 A 1 
ATOM   2012 C  CD  . ARG A 1 252 ? 9.312   -13.966 19.637  1.00 85.59 252 A 1 
ATOM   2013 N  NE  . ARG A 1 252 ? 9.429   -15.071 18.675  1.00 77.38 252 A 1 
ATOM   2014 C  CZ  . ARG A 1 252 ? 9.303   -16.367 18.944  1.00 70.51 252 A 1 
ATOM   2015 N  NH1 . ARG A 1 252 ? 9.053   -16.797 20.146  1.00 62.65 252 A 1 
ATOM   2016 N  NH2 . ARG A 1 252 ? 9.414   -17.253 17.994  1.00 62.88 252 A 1 
ATOM   2017 N  N   . THR A 1 253 ? 13.023  -11.138 16.460  1.00 95.38 253 A 1 
ATOM   2018 C  CA  . THR A 1 253 ? 14.443  -10.875 16.192  1.00 94.33 253 A 1 
ATOM   2019 C  C   . THR A 1 253 ? 14.660  -9.429  15.748  1.00 94.00 253 A 1 
ATOM   2020 O  O   . THR A 1 253 ? 15.510  -8.741  16.313  1.00 93.19 253 A 1 
ATOM   2021 C  CB  . THR A 1 253 ? 14.981  -11.863 15.151  1.00 93.57 253 A 1 
ATOM   2022 O  OG1 . THR A 1 253 ? 14.741  -13.186 15.584  1.00 90.55 253 A 1 
ATOM   2023 C  CG2 . THR A 1 253 ? 16.489  -11.728 14.974  1.00 90.13 253 A 1 
ATOM   2024 N  N   . ILE A 1 254 ? 13.860  -8.932  14.821  1.00 94.33 254 A 1 
ATOM   2025 C  CA  . ILE A 1 254 ? 13.931  -7.551  14.346  1.00 93.56 254 A 1 
ATOM   2026 C  C   . ILE A 1 254 ? 13.582  -6.571  15.467  1.00 93.44 254 A 1 
ATOM   2027 O  O   . ILE A 1 254 ? 14.321  -5.615  15.698  1.00 92.98 254 A 1 
ATOM   2028 C  CB  . ILE A 1 254 ? 13.022  -7.358  13.112  1.00 92.95 254 A 1 
ATOM   2029 C  CG1 . ILE A 1 254 ? 13.530  -8.193  11.915  1.00 91.53 254 A 1 
ATOM   2030 C  CG2 . ILE A 1 254 ? 12.975  -5.872  12.707  1.00 91.72 254 A 1 
ATOM   2031 C  CD1 . ILE A 1 254 ? 12.516  -8.299  10.773  1.00 88.29 254 A 1 
ATOM   2032 N  N   . ALA A 1 255 ? 12.507  -6.819  16.214  1.00 94.84 255 A 1 
ATOM   2033 C  CA  . ALA A 1 255 ? 12.129  -5.977  17.348  1.00 95.16 255 A 1 
ATOM   2034 C  C   . ALA A 1 255 ? 13.246  -5.895  18.389  1.00 94.92 255 A 1 
ATOM   2035 O  O   . ALA A 1 255 ? 13.551  -4.817  18.886  1.00 94.32 255 A 1 
ATOM   2036 C  CB  . ALA A 1 255 ? 10.832  -6.521  17.965  1.00 95.44 255 A 1 
ATOM   2037 N  N   . LYS A 1 256 ? 13.912  -7.022  18.675  1.00 94.45 256 A 1 
ATOM   2038 C  CA  . LYS A 1 256 ? 15.077  -7.050  19.557  1.00 93.80 256 A 1 
ATOM   2039 C  C   . LYS A 1 256 ? 16.242  -6.220  19.014  1.00 93.21 256 A 1 
ATOM   2040 O  O   . LYS A 1 256 ? 16.819  -5.462  19.777  1.00 92.55 256 A 1 
ATOM   2041 C  CB  . LYS A 1 256 ? 15.479  -8.501  19.848  1.00 94.12 256 A 1 
ATOM   2042 C  CG  . LYS A 1 256 ? 16.699  -8.541  20.777  1.00 90.07 256 A 1 
ATOM   2043 C  CD  . LYS A 1 256 ? 16.972  -9.944  21.356  1.00 85.21 256 A 1 
ATOM   2044 C  CE  . LYS A 1 256 ? 18.308  -9.945  22.112  1.00 76.88 256 A 1 
ATOM   2045 N  NZ  . LYS A 1 256 ? 18.485  -8.770  23.016  1.00 68.04 256 A 1 
ATOM   2046 N  N   . ILE A 1 257 ? 16.540  -6.290  17.723  1.00 93.01 257 A 1 
ATOM   2047 C  CA  . ILE A 1 257 ? 17.596  -5.475  17.096  1.00 91.70 257 A 1 
ATOM   2048 C  C   . ILE A 1 257 ? 17.314  -3.976  17.282  1.00 91.68 257 A 1 
ATOM   2049 O  O   . ILE A 1 257 ? 18.219  -3.228  17.649  1.00 90.92 257 A 1 
ATOM   2050 C  CB  . ILE A 1 257 ? 17.754  -5.852  15.602  1.00 90.98 257 A 1 
ATOM   2051 C  CG1 . ILE A 1 257 ? 18.408  -7.246  15.476  1.00 89.53 257 A 1 
ATOM   2052 C  CG2 . ILE A 1 257 ? 18.591  -4.811  14.845  1.00 89.78 257 A 1 
ATOM   2053 C  CD1 . ILE A 1 257 ? 18.281  -7.867  14.078  1.00 85.15 257 A 1 
ATOM   2054 N  N   . TYR A 1 258 ? 16.061  -3.540  17.076  1.00 92.91 258 A 1 
ATOM   2055 C  CA  . TYR A 1 258 ? 15.686  -2.152  17.322  1.00 92.79 258 A 1 
ATOM   2056 C  C   . TYR A 1 258 ? 15.792  -1.774  18.804  1.00 92.80 258 A 1 
ATOM   2057 O  O   . TYR A 1 258 ? 16.427  -0.768  19.115  1.00 92.07 258 A 1 
ATOM   2058 C  CB  . TYR A 1 258 ? 14.261  -1.870  16.816  1.00 92.07 258 A 1 
ATOM   2059 C  CG  . TYR A 1 258 ? 14.155  -1.742  15.317  1.00 91.45 258 A 1 
ATOM   2060 C  CD1 . TYR A 1 258 ? 14.762  -0.662  14.651  1.00 87.56 258 A 1 
ATOM   2061 C  CD2 . TYR A 1 258 ? 13.432  -2.696  14.586  1.00 87.71 258 A 1 
ATOM   2062 C  CE1 . TYR A 1 258 ? 14.676  -0.557  13.254  1.00 85.82 258 A 1 
ATOM   2063 C  CE2 . TYR A 1 258 ? 13.344  -2.604  13.196  1.00 85.76 258 A 1 
ATOM   2064 C  CZ  . TYR A 1 258 ? 13.970  -1.542  12.524  1.00 87.45 258 A 1 
ATOM   2065 O  OH  . TYR A 1 258 ? 13.905  -1.488  11.166  1.00 85.28 258 A 1 
ATOM   2066 N  N   . MET A 1 259 ? 15.272  -2.589  19.720  1.00 93.86 259 A 1 
ATOM   2067 C  CA  . MET A 1 259 ? 15.342  -2.320  21.162  1.00 94.12 259 A 1 
ATOM   2068 C  C   . MET A 1 259 ? 16.792  -2.253  21.667  1.00 93.91 259 A 1 
ATOM   2069 O  O   . MET A 1 259 ? 17.128  -1.357  22.439  1.00 93.18 259 A 1 
ATOM   2070 C  CB  . MET A 1 259 ? 14.554  -3.374  21.939  1.00 94.41 259 A 1 
ATOM   2071 C  CG  . MET A 1 259 ? 13.044  -3.207  21.765  1.00 90.67 259 A 1 
ATOM   2072 S  SD  . MET A 1 259 ? 12.044  -4.303  22.821  1.00 86.57 259 A 1 
ATOM   2073 C  CE  . MET A 1 259 ? 12.347  -5.904  22.042  1.00 74.43 259 A 1 
ATOM   2074 N  N   . ASP A 1 260 ? 17.650  -3.148  21.203  1.00 93.23 260 A 1 
ATOM   2075 C  CA  . ASP A 1 260 ? 19.071  -3.142  21.560  1.00 92.45 260 A 1 
ATOM   2076 C  C   . ASP A 1 260 ? 19.774  -1.886  20.997  1.00 91.98 260 A 1 
ATOM   2077 O  O   . ASP A 1 260 ? 20.570  -1.252  21.694  1.00 90.79 260 A 1 
ATOM   2078 C  CB  . ASP A 1 260 ? 19.741  -4.440  21.060  1.00 92.37 260 A 1 
ATOM   2079 C  CG  . ASP A 1 260 ? 19.314  -5.723  21.803  1.00 90.63 260 A 1 
ATOM   2080 O  OD1 . ASP A 1 260 ? 18.761  -5.668  22.918  1.00 87.21 260 A 1 
ATOM   2081 O  OD2 . ASP A 1 260 ? 19.585  -6.844  21.303  1.00 87.58 260 A 1 
ATOM   2082 N  N   . THR A 1 261 ? 19.408  -1.445  19.792  1.00 91.14 261 A 1 
ATOM   2083 C  CA  . THR A 1 261 ? 19.927  -0.204  19.190  1.00 90.00 261 A 1 
ATOM   2084 C  C   . THR A 1 261 ? 19.461  1.032   19.967  1.00 90.48 261 A 1 
ATOM   2085 O  O   . THR A 1 261 ? 20.271  1.906   20.271  1.00 89.63 261 A 1 
ATOM   2086 C  CB  . THR A 1 261 ? 19.521  -0.096  17.711  1.00 88.66 261 A 1 
ATOM   2087 O  OG1 . THR A 1 261 ? 19.959  -1.235  17.008  1.00 85.12 261 A 1 
ATOM   2088 C  CG2 . THR A 1 261 ? 20.154  1.109   17.022  1.00 84.33 261 A 1 
ATOM   2089 N  N   . ILE A 1 262 ? 18.183  1.090   20.357  1.00 90.69 262 A 1 
ATOM   2090 C  CA  . ILE A 1 262 ? 17.624  2.168   21.194  1.00 90.99 262 A 1 
ATOM   2091 C  C   . ILE A 1 262 ? 18.365  2.239   22.535  1.00 91.05 262 A 1 
ATOM   2092 O  O   . ILE A 1 262 ? 18.791  3.319   22.964  1.00 90.59 262 A 1 
ATOM   2093 C  CB  . ILE A 1 262 ? 16.112  1.940   21.406  1.00 91.00 262 A 1 
ATOM   2094 C  CG1 . ILE A 1 262 ? 15.331  2.151   20.091  1.00 89.41 262 A 1 
ATOM   2095 C  CG2 . ILE A 1 262 ? 15.537  2.872   22.487  1.00 89.52 262 A 1 
ATOM   2096 C  CD1 . ILE A 1 262 ? 13.936  1.506   20.106  1.00 86.45 262 A 1 
ATOM   2097 N  N   . LYS A 1 263 ? 18.567  1.090   23.173  1.00 91.41 263 A 1 
ATOM   2098 C  CA  . LYS A 1 263 ? 19.273  1.007   24.453  1.00 91.40 263 A 1 
ATOM   2099 C  C   . LYS A 1 263 ? 20.726  1.469   24.320  1.00 91.40 263 A 1 
ATOM   2100 O  O   . LYS A 1 263 ? 21.202  2.221   25.168  1.00 90.34 263 A 1 
ATOM   2101 C  CB  . LYS A 1 263 ? 19.155  -0.436  24.964  1.00 91.47 263 A 1 
ATOM   2102 C  CG  . LYS A 1 263 ? 19.434  -0.544  26.473  1.00 81.63 263 A 1 
ATOM   2103 C  CD  . LYS A 1 263 ? 19.234  -1.988  26.920  1.00 78.52 263 A 1 
ATOM   2104 C  CE  . LYS A 1 263 ? 19.376  -2.118  28.436  1.00 68.51 263 A 1 
ATOM   2105 N  NZ  . LYS A 1 263 ? 19.210  -3.529  28.873  1.00 60.20 263 A 1 
ATOM   2106 N  N   . SER A 1 264 ? 21.390  1.096   23.238  1.00 91.22 264 A 1 
ATOM   2107 C  CA  . SER A 1 264 ? 22.745  1.538   22.917  1.00 90.18 264 A 1 
ATOM   2108 C  C   . SER A 1 264 ? 22.822  3.052   22.686  1.00 89.95 264 A 1 
ATOM   2109 O  O   . SER A 1 264 ? 23.704  3.713   23.244  1.00 88.32 264 A 1 
ATOM   2110 C  CB  . SER A 1 264 ? 23.240  0.783   21.684  1.00 88.77 264 A 1 
ATOM   2111 O  OG  . SER A 1 264 ? 24.581  1.125   21.393  1.00 75.88 264 A 1 
ATOM   2112 N  N   . ARG A 1 265 ? 21.872  3.636   21.950  1.00 89.67 265 A 1 
ATOM   2113 C  CA  . ARG A 1 265 ? 21.787  5.087   21.735  1.00 88.91 265 A 1 
ATOM   2114 C  C   . ARG A 1 265 ? 21.587  5.849   23.046  1.00 88.83 265 A 1 
ATOM   2115 O  O   . ARG A 1 265 ? 22.315  6.810   23.300  1.00 87.40 265 A 1 
ATOM   2116 C  CB  . ARG A 1 265 ? 20.652  5.425   20.760  1.00 87.73 265 A 1 
ATOM   2117 C  CG  . ARG A 1 265 ? 21.048  5.144   19.310  1.00 83.63 265 A 1 
ATOM   2118 C  CD  . ARG A 1 265 ? 19.909  5.575   18.389  1.00 82.83 265 A 1 
ATOM   2119 N  NE  . ARG A 1 265 ? 20.263  5.465   16.979  1.00 80.76 265 A 1 
ATOM   2120 C  CZ  . ARG A 1 265 ? 19.598  6.034   15.993  1.00 79.19 265 A 1 
ATOM   2121 N  NH1 . ARG A 1 265 ? 18.508  6.705   16.194  1.00 74.80 265 A 1 
ATOM   2122 N  NH2 . ARG A 1 265 ? 20.022  5.946   14.766  1.00 72.69 265 A 1 
ATOM   2123 N  N   . ARG A 1 266 ? 20.679  5.398   23.912  1.00 88.69 266 A 1 
ATOM   2124 C  CA  . ARG A 1 266 ? 20.480  6.012   25.231  1.00 87.96 266 A 1 
ATOM   2125 C  C   . ARG A 1 266 ? 21.734  5.933   26.098  1.00 88.10 266 A 1 
ATOM   2126 O  O   . ARG A 1 266 ? 22.080  6.914   26.741  1.00 86.55 266 A 1 
ATOM   2127 C  CB  . ARG A 1 266 ? 19.305  5.367   25.965  1.00 87.56 266 A 1 
ATOM   2128 C  CG  . ARG A 1 266 ? 17.960  5.785   25.378  1.00 84.65 266 A 1 
ATOM   2129 C  CD  . ARG A 1 266 ? 16.859  5.347   26.330  1.00 82.81 266 A 1 
ATOM   2130 N  NE  . ARG A 1 266 ? 15.516  5.590   25.764  1.00 81.35 266 A 1 
ATOM   2131 C  CZ  . ARG A 1 266 ? 14.533  4.711   25.751  1.00 79.72 266 A 1 
ATOM   2132 N  NH1 . ARG A 1 266 ? 14.634  3.565   26.351  1.00 72.84 266 A 1 
ATOM   2133 N  NH2 . ARG A 1 266 ? 13.442  4.956   25.109  1.00 75.07 266 A 1 
ATOM   2134 N  N   . ALA A 1 267 ? 22.410  4.805   26.098  1.00 89.75 267 A 1 
ATOM   2135 C  CA  . ALA A 1 267 ? 23.639  4.628   26.876  1.00 89.90 267 A 1 
ATOM   2136 C  C   . ALA A 1 267 ? 24.781  5.536   26.389  1.00 89.70 267 A 1 
ATOM   2137 O  O   . ALA A 1 267 ? 25.574  6.006   27.199  1.00 87.06 267 A 1 
ATOM   2138 C  CB  . ALA A 1 267 ? 24.037  3.146   26.822  1.00 89.66 267 A 1 
ATOM   2139 N  N   . ARG A 1 268 ? 24.837  5.820   25.077  1.00 88.77 268 A 1 
ATOM   2140 C  CA  . ARG A 1 268 ? 25.834  6.725   24.479  1.00 86.96 268 A 1 
ATOM   2141 C  C   . ARG A 1 268 ? 25.465  8.211   24.603  1.00 86.51 268 A 1 
ATOM   2142 O  O   . ARG A 1 268 ? 26.329  9.049   24.360  1.00 81.54 268 A 1 
ATOM   2143 C  CB  . ARG A 1 268 ? 26.071  6.326   23.011  1.00 84.04 268 A 1 
ATOM   2144 C  CG  . ARG A 1 268 ? 26.867  5.013   22.902  1.00 77.64 268 A 1 
ATOM   2145 C  CD  . ARG A 1 268 ? 27.172  4.631   21.443  1.00 76.60 268 A 1 
ATOM   2146 N  NE  . ARG A 1 268 ? 26.000  4.058   20.752  1.00 71.40 268 A 1 
ATOM   2147 C  CZ  . ARG A 1 268 ? 25.905  3.794   19.453  1.00 67.04 268 A 1 
ATOM   2148 N  NH1 . ARG A 1 268 ? 26.870  4.027   18.618  1.00 61.79 268 A 1 
ATOM   2149 N  NH2 . ARG A 1 268 ? 24.816  3.276   18.957  1.00 59.75 268 A 1 
ATOM   2150 N  N   . GLY A 1 269 ? 24.223  8.534   24.964  1.00 83.77 269 A 1 
ATOM   2151 C  CA  . GLY A 1 269 ? 23.743  9.918   24.971  1.00 81.15 269 A 1 
ATOM   2152 C  C   . GLY A 1 269 ? 23.701  10.548  23.574  1.00 80.61 269 A 1 
ATOM   2153 O  O   . GLY A 1 269 ? 23.996  11.729  23.418  1.00 74.25 269 A 1 
ATOM   2154 N  N   . GLU A 1 270 ? 23.384  9.771   22.566  1.00 77.25 270 A 1 
ATOM   2155 C  CA  . GLU A 1 270 ? 23.400  10.212  21.174  1.00 73.70 270 A 1 
ATOM   2156 C  C   . GLU A 1 270 ? 22.255  11.206  20.905  1.00 72.46 270 A 1 
ATOM   2157 O  O   . GLU A 1 270 ? 21.078  10.855  21.016  1.00 65.92 270 A 1 
ATOM   2158 C  CB  . GLU A 1 270 ? 23.350  8.968   20.278  1.00 69.06 270 A 1 
ATOM   2159 C  CG  . GLU A 1 270 ? 23.695  9.223   18.803  1.00 62.38 270 A 1 
ATOM   2160 C  CD  . GLU A 1 270 ? 23.904  7.910   18.017  1.00 59.33 270 A 1 
ATOM   2161 O  OE1 . GLU A 1 270 ? 24.545  7.949   16.950  1.00 54.98 270 A 1 
ATOM   2162 O  OE2 . GLU A 1 270 ? 23.478  6.833   18.496  1.00 56.71 270 A 1 
ATOM   2163 N  N   . THR A 1 271 ? 22.582  12.454  20.550  1.00 69.75 271 A 1 
ATOM   2164 C  CA  . THR A 1 271 ? 21.627  13.568  20.396  1.00 65.83 271 A 1 
ATOM   2165 C  C   . THR A 1 271 ? 21.462  14.056  18.957  1.00 66.11 271 A 1 
ATOM   2166 O  O   . THR A 1 271 ? 20.476  14.723  18.660  1.00 59.07 271 A 1 
ATOM   2167 C  CB  . THR A 1 271 ? 22.022  14.757  21.278  1.00 59.15 271 A 1 
ATOM   2168 O  OG1 . THR A 1 271 ? 23.371  15.118  21.037  1.00 52.61 271 A 1 
ATOM   2169 C  CG2 . THR A 1 271 ? 21.887  14.432  22.757  1.00 50.37 271 A 1 
ATOM   2170 N  N   . ASP A 1 272 ? 22.372  13.721  18.055  1.00 63.70 272 A 1 
ATOM   2171 C  CA  . ASP A 1 272 ? 22.439  14.327  16.716  1.00 62.11 272 A 1 
ATOM   2172 C  C   . ASP A 1 272 ? 21.770  13.480  15.621  1.00 64.39 272 A 1 
ATOM   2173 O  O   . ASP A 1 272 ? 21.819  13.817  14.433  1.00 58.68 272 A 1 
ATOM   2174 C  CB  . ASP A 1 272 ? 23.899  14.636  16.357  1.00 55.16 272 A 1 
ATOM   2175 C  CG  . ASP A 1 272 ? 24.504  15.754  17.210  1.00 49.04 272 A 1 
ATOM   2176 O  OD1 . ASP A 1 272 ? 23.759  16.425  17.951  1.00 43.78 272 A 1 
ATOM   2177 O  OD2 . ASP A 1 272 ? 25.737  15.942  17.085  1.00 43.04 272 A 1 
ATOM   2178 N  N   . ALA A 1 273 ? 21.121  12.384  15.990  1.00 63.13 273 A 1 
ATOM   2179 C  CA  . ALA A 1 273 ? 20.412  11.555  15.035  1.00 61.38 273 A 1 
ATOM   2180 C  C   . ALA A 1 273 ? 19.199  12.310  14.460  1.00 64.24 273 A 1 
ATOM   2181 O  O   . ALA A 1 273 ? 18.390  12.865  15.195  1.00 59.58 273 A 1 
ATOM   2182 C  CB  . ALA A 1 273 ? 20.029  10.229  15.691  1.00 55.54 273 A 1 
ATOM   2183 N  N   . LYS A 1 274 ? 19.054  12.316  13.138  1.00 69.86 274 A 1 
ATOM   2184 C  CA  . LYS A 1 274 ? 17.925  12.941  12.426  1.00 68.94 274 A 1 
ATOM   2185 C  C   . LYS A 1 274 ? 16.906  11.921  11.923  1.00 72.26 274 A 1 
ATOM   2186 O  O   . LYS A 1 274 ? 15.999  12.270  11.179  1.00 66.55 274 A 1 
ATOM   2187 C  CB  . LYS A 1 274 ? 18.446  13.836  11.296  1.00 62.08 274 A 1 
ATOM   2188 C  CG  . LYS A 1 274 ? 19.273  15.013  11.830  1.00 54.98 274 A 1 
ATOM   2189 C  CD  . LYS A 1 274 ? 19.612  15.979  10.697  1.00 49.90 274 A 1 
ATOM   2190 C  CE  . LYS A 1 274 ? 20.410  17.157  11.245  1.00 44.05 274 A 1 
ATOM   2191 N  NZ  . LYS A 1 274 ? 20.695  18.176  10.203  1.00 39.28 274 A 1 
ATOM   2192 N  N   . ASP A 1 275 ? 17.072  10.662  12.297  1.00 78.58 275 A 1 
ATOM   2193 C  CA  . ASP A 1 275 ? 16.170  9.593   11.902  1.00 78.92 275 A 1 
ATOM   2194 C  C   . ASP A 1 275 ? 14.904  9.563   12.764  1.00 82.17 275 A 1 
ATOM   2195 O  O   . ASP A 1 275 ? 14.814  10.143  13.844  1.00 82.30 275 A 1 
ATOM   2196 C  CB  . ASP A 1 275 ? 16.920  8.257   11.863  1.00 76.69 275 A 1 
ATOM   2197 C  CG  . ASP A 1 275 ? 17.496  7.854   13.213  1.00 76.26 275 A 1 
ATOM   2198 O  OD1 . ASP A 1 275 ? 16.739  7.650   14.176  1.00 72.84 275 A 1 
ATOM   2199 O  OD2 . ASP A 1 275 ? 18.733  7.693   13.314  1.00 73.31 275 A 1 
ATOM   2200 N  N   . ILE A 1 276 ? 13.886  8.868   12.259  1.00 83.66 276 A 1 
ATOM   2201 C  CA  . ILE A 1 276 ? 12.592  8.750   12.940  1.00 85.35 276 A 1 
ATOM   2202 C  C   . ILE A 1 276 ? 12.742  8.091   14.305  1.00 87.47 276 A 1 
ATOM   2203 O  O   . ILE A 1 276 ? 12.059  8.481   15.246  1.00 86.61 276 A 1 
ATOM   2204 C  CB  . ILE A 1 276 ? 11.591  7.980   12.051  1.00 83.52 276 A 1 
ATOM   2205 C  CG1 . ILE A 1 276 ? 11.287  8.832   10.801  1.00 78.76 276 A 1 
ATOM   2206 C  CG2 . ILE A 1 276 ? 10.295  7.643   12.812  1.00 78.82 276 A 1 
ATOM   2207 C  CD1 . ILE A 1 276 ? 10.286  8.207   9.839   1.00 73.51 276 A 1 
ATOM   2208 N  N   . MET A 1 277 ? 13.631  7.115   14.437  1.00 86.28 277 A 1 
ATOM   2209 C  CA  . MET A 1 277 ? 13.823  6.394   15.686  1.00 86.63 277 A 1 
ATOM   2210 C  C   . MET A 1 277 ? 14.229  7.328   16.825  1.00 88.08 277 A 1 
ATOM   2211 O  O   . MET A 1 277 ? 13.686  7.228   17.919  1.00 87.37 277 A 1 
ATOM   2212 C  CB  . MET A 1 277 ? 14.840  5.273   15.477  1.00 84.90 277 A 1 
ATOM   2213 C  CG  . MET A 1 277 ? 14.919  4.344   16.689  1.00 81.25 277 A 1 
ATOM   2214 S  SD  . MET A 1 277 ? 15.768  2.762   16.361  1.00 79.21 277 A 1 
ATOM   2215 C  CE  . MET A 1 277 ? 17.410  3.349   15.942  1.00 71.47 277 A 1 
ATOM   2216 N  N   . TRP A 1 278 ? 15.089  8.312   16.557  1.00 85.19 278 A 1 
ATOM   2217 C  CA  . TRP A 1 278 ? 15.464  9.328   17.539  1.00 84.31 278 A 1 
ATOM   2218 C  C   . TRP A 1 278 ? 14.275  10.194  17.962  1.00 85.98 278 A 1 
ATOM   2219 O  O   . TRP A 1 278 ? 14.075  10.432  19.154  1.00 85.13 278 A 1 
ATOM   2220 C  CB  . TRP A 1 278 ? 16.591  10.182  16.974  1.00 81.83 278 A 1 
ATOM   2221 C  CG  . TRP A 1 278 ? 17.093  11.201  17.944  1.00 76.51 278 A 1 
ATOM   2222 C  CD1 . TRP A 1 278 ? 18.082  11.000  18.845  1.00 68.53 278 A 1 
ATOM   2223 C  CD2 . TRP A 1 278 ? 16.635  12.570  18.140  1.00 71.17 278 A 1 
ATOM   2224 N  NE1 . TRP A 1 278 ? 18.269  12.155  19.584  1.00 61.94 278 A 1 
ATOM   2225 C  CE2 . TRP A 1 278 ? 17.404  13.139  19.183  1.00 65.14 278 A 1 
ATOM   2226 C  CE3 . TRP A 1 278 ? 15.648  13.377  17.536  1.00 60.67 278 A 1 
ATOM   2227 C  CZ2 . TRP A 1 278 ? 17.204  14.478  19.617  1.00 61.80 278 A 1 
ATOM   2228 C  CZ3 . TRP A 1 278 ? 15.444  14.700  17.975  1.00 57.45 278 A 1 
ATOM   2229 C  CH2 . TRP A 1 278 ? 16.222  15.240  18.997  1.00 57.59 278 A 1 
ATOM   2230 N  N   . HIS A 1 279 ? 13.422  10.614  17.020  1.00 86.96 279 A 1 
ATOM   2231 C  CA  . HIS A 1 279 ? 12.203  11.357  17.339  1.00 87.07 279 A 1 
ATOM   2232 C  C   . HIS A 1 279 ? 11.230  10.535  18.196  1.00 89.29 279 A 1 
ATOM   2233 O  O   . HIS A 1 279 ? 10.686  11.056  19.168  1.00 88.62 279 A 1 
ATOM   2234 C  CB  . HIS A 1 279 ? 11.527  11.832  16.053  1.00 85.18 279 A 1 
ATOM   2235 C  CG  . HIS A 1 279 ? 12.162  13.065  15.490  1.00 76.59 279 A 1 
ATOM   2236 N  ND1 . HIS A 1 279 ? 11.998  14.344  15.973  1.00 66.41 279 A 1 
ATOM   2237 C  CD2 . HIS A 1 279 ? 12.984  13.156  14.404  1.00 64.98 279 A 1 
ATOM   2238 C  CE1 . HIS A 1 279 ? 12.706  15.176  15.190  1.00 61.99 279 A 1 
ATOM   2239 N  NE2 . HIS A 1 279 ? 13.320  14.487  14.226  1.00 62.71 279 A 1 
ATOM   2240 N  N   . LEU A 1 280 ? 11.054  9.261   17.886  1.00 88.61 280 A 1 
ATOM   2241 C  CA  . LEU A 1 280 ? 10.188  8.366   18.662  1.00 89.69 280 A 1 
ATOM   2242 C  C   . LEU A 1 280 ? 10.725  8.135   20.079  1.00 91.26 280 A 1 
ATOM   2243 O  O   . LEU A 1 280 ? 9.938   8.106   21.023  1.00 90.91 280 A 1 
ATOM   2244 C  CB  . LEU A 1 280 ? 10.001  7.036   17.922  1.00 89.75 280 A 1 
ATOM   2245 C  CG  . LEU A 1 280 ? 9.260   7.126   16.577  1.00 89.10 280 A 1 
ATOM   2246 C  CD1 . LEU A 1 280 ? 9.146   5.721   15.979  1.00 86.54 280 A 1 
ATOM   2247 C  CD2 . LEU A 1 280 ? 7.858   7.710   16.706  1.00 86.84 280 A 1 
ATOM   2248 N  N   . MET A 1 281 ? 12.034  8.042   20.261  1.00 89.77 281 A 1 
ATOM   2249 C  CA  . MET A 1 281 ? 12.672  7.916   21.575  1.00 88.75 281 A 1 
ATOM   2250 C  C   . MET A 1 281 ? 12.399  9.104   22.498  1.00 88.98 281 A 1 
ATOM   2251 O  O   . MET A 1 281 ? 12.440  8.951   23.719  1.00 87.90 281 A 1 
ATOM   2252 C  CB  . MET A 1 281 ? 14.191  7.766   21.415  1.00 88.04 281 A 1 
ATOM   2253 C  CG  . MET A 1 281 ? 14.613  6.385   20.904  1.00 86.25 281 A 1 
ATOM   2254 S  SD  . MET A 1 281 ? 16.368  6.254   20.450  1.00 85.39 281 A 1 
ATOM   2255 C  CE  . MET A 1 281 ? 17.142  6.586   22.039  1.00 77.54 281 A 1 
ATOM   2256 N  N   . ASN A 1 282 ? 12.111  10.275  21.928  1.00 89.83 282 A 1 
ATOM   2257 C  CA  . ASN A 1 282 ? 11.817  11.511  22.648  1.00 88.50 282 A 1 
ATOM   2258 C  C   . ASN A 1 282 ? 10.325  11.882  22.626  1.00 89.37 282 A 1 
ATOM   2259 O  O   . ASN A 1 282 ? 9.949   12.955  23.092  1.00 86.71 282 A 1 
ATOM   2260 C  CB  . ASN A 1 282 ? 12.708  12.622  22.080  1.00 85.92 282 A 1 
ATOM   2261 C  CG  . ASN A 1 282 ? 14.176  12.340  22.343  1.00 81.45 282 A 1 
ATOM   2262 O  OD1 . ASN A 1 282 ? 14.612  12.196  23.466  1.00 73.61 282 A 1 
ATOM   2263 N  ND2 . ASN A 1 282 ? 14.967  12.227  21.314  1.00 72.04 282 A 1 
ATOM   2264 N  N   . SER A 1 283 ? 9.466   11.007  22.089  1.00 90.23 283 A 1 
ATOM   2265 C  CA  . SER A 1 283 ? 8.033   11.252  21.992  1.00 91.32 283 A 1 
ATOM   2266 C  C   . SER A 1 283 ? 7.296   10.830  23.264  1.00 92.81 283 A 1 
ATOM   2267 O  O   . SER A 1 283 ? 7.657   9.862   23.933  1.00 92.42 283 A 1 
ATOM   2268 C  CB  . SER A 1 283 ? 7.443   10.562  20.762  1.00 90.53 283 A 1 
ATOM   2269 O  OG  . SER A 1 283 ? 7.985   11.114  19.583  1.00 85.63 283 A 1 
ATOM   2270 N  N   . GLU A 1 284 ? 6.224   11.568  23.567  1.00 94.13 284 A 1 
ATOM   2271 C  CA  . GLU A 1 284 ? 5.377   11.358  24.730  1.00 94.84 284 A 1 
ATOM   2272 C  C   . GLU A 1 284 ? 3.903   11.480  24.320  1.00 95.49 284 A 1 
ATOM   2273 O  O   . GLU A 1 284 ? 3.528   12.379  23.562  1.00 93.46 284 A 1 
ATOM   2274 C  CB  . GLU A 1 284 ? 5.770   12.376  25.811  1.00 91.83 284 A 1 
ATOM   2275 C  CG  . GLU A 1 284 ? 5.093   12.110  27.166  1.00 82.74 284 A 1 
ATOM   2276 C  CD  . GLU A 1 284 ? 5.573   13.074  28.267  1.00 83.76 284 A 1 
ATOM   2277 O  OE1 . GLU A 1 284 ? 4.796   13.291  29.218  1.00 77.06 284 A 1 
ATOM   2278 O  OE2 . GLU A 1 284 ? 6.716   13.564  28.184  1.00 80.02 284 A 1 
ATOM   2279 N  N   . TYR A 1 285 ? 3.068   10.568  24.799  1.00 95.12 285 A 1 
ATOM   2280 C  CA  . TYR A 1 285 ? 1.633   10.610  24.594  1.00 95.68 285 A 1 
ATOM   2281 C  C   . TYR A 1 285 ? 0.993   11.747  25.403  1.00 95.50 285 A 1 
ATOM   2282 O  O   . TYR A 1 285 ? 1.535   12.203  26.404  1.00 93.32 285 A 1 
ATOM   2283 C  CB  . TYR A 1 285 ? 1.010   9.262   24.973  1.00 95.44 285 A 1 
ATOM   2284 C  CG  . TYR A 1 285 ? 1.371   8.112   24.053  1.00 96.51 285 A 1 
ATOM   2285 C  CD1 . TYR A 1 285 ? 0.749   7.991   22.799  1.00 95.27 285 A 1 
ATOM   2286 C  CD2 . TYR A 1 285 ? 2.305   7.143   24.459  1.00 95.20 285 A 1 
ATOM   2287 C  CE1 . TYR A 1 285 ? 1.051   6.911   21.953  1.00 94.96 285 A 1 
ATOM   2288 C  CE2 . TYR A 1 285 ? 2.612   6.049   23.618  1.00 95.00 285 A 1 
ATOM   2289 C  CZ  . TYR A 1 285 ? 1.980   5.933   22.368  1.00 96.16 285 A 1 
ATOM   2290 O  OH  . TYR A 1 285 ? 2.267   4.883   21.546  1.00 95.39 285 A 1 
ATOM   2291 N  N   . LYS A 1 286 ? -0.216  12.159  25.028  1.00 96.01 286 A 1 
ATOM   2292 C  CA  . LYS A 1 286 ? -0.971  13.204  25.740  1.00 95.52 286 A 1 
ATOM   2293 C  C   . LYS A 1 286 ? -1.242  12.896  27.212  1.00 95.69 286 A 1 
ATOM   2294 O  O   . LYS A 1 286 ? -1.509  13.808  27.980  1.00 92.89 286 A 1 
ATOM   2295 C  CB  . LYS A 1 286 ? -2.318  13.428  25.046  1.00 94.19 286 A 1 
ATOM   2296 C  CG  . LYS A 1 286 ? -2.183  14.108  23.686  1.00 85.60 286 A 1 
ATOM   2297 C  CD  . LYS A 1 286 ? -3.579  14.270  23.082  1.00 81.04 286 A 1 
ATOM   2298 C  CE  . LYS A 1 286 ? -3.491  14.925  21.710  1.00 70.88 286 A 1 
ATOM   2299 N  NZ  . LYS A 1 286 ? -4.841  15.033  21.100  1.00 62.95 286 A 1 
ATOM   2300 N  N   . ASN A 1 287 ? -1.205  11.640  27.604  1.00 95.01 287 A 1 
ATOM   2301 C  CA  . ASN A 1 287 ? -1.366  11.200  28.987  1.00 94.04 287 A 1 
ATOM   2302 C  C   . ASN A 1 287 ? -0.062  11.274  29.810  1.00 94.60 287 A 1 
ATOM   2303 O  O   . ASN A 1 287 ? -0.053  10.814  30.948  1.00 91.35 287 A 1 
ATOM   2304 C  CB  . ASN A 1 287 ? -2.004  9.799   28.991  1.00 91.82 287 A 1 
ATOM   2305 C  CG  . ASN A 1 287 ? -1.101  8.724   28.424  1.00 88.88 287 A 1 
ATOM   2306 O  OD1 . ASN A 1 287 ? -0.004  8.961   27.976  1.00 81.59 287 A 1 
ATOM   2307 N  ND2 . ASN A 1 287 ? -1.554  7.485   28.415  1.00 81.92 287 A 1 
ATOM   2308 N  N   . GLY A 1 288 ? 1.021   11.796  29.252  1.00 94.98 288 A 1 
ATOM   2309 C  CA  . GLY A 1 288 ? 2.325   11.908  29.917  1.00 94.51 288 A 1 
ATOM   2310 C  C   . GLY A 1 288 ? 3.180   10.636  29.875  1.00 95.23 288 A 1 
ATOM   2311 O  O   . GLY A 1 288 ? 4.261   10.588  30.455  1.00 92.50 288 A 1 
ATOM   2312 N  N   . VAL A 1 289 ? 2.715   9.580   29.197  1.00 95.47 289 A 1 
ATOM   2313 C  CA  . VAL A 1 289 ? 3.475   8.338   29.067  1.00 95.00 289 A 1 
ATOM   2314 C  C   . VAL A 1 289 ? 4.440   8.442   27.889  1.00 95.52 289 A 1 
ATOM   2315 O  O   . VAL A 1 289 ? 4.028   8.594   26.742  1.00 94.52 289 A 1 
ATOM   2316 C  CB  . VAL A 1 289 ? 2.559   7.110   28.948  1.00 93.10 289 A 1 
ATOM   2317 C  CG1 . VAL A 1 289 ? 3.347   5.815   28.805  1.00 87.67 289 A 1 
ATOM   2318 C  CG2 . VAL A 1 289 ? 1.681   6.970   30.195  1.00 88.00 289 A 1 
ATOM   2319 N  N   . LYS A 1 290 ? 5.741   8.314   28.169  1.00 95.75 290 A 1 
ATOM   2320 C  CA  . LYS A 1 290 ? 6.762   8.199   27.123  1.00 95.20 290 A 1 
ATOM   2321 C  C   . LYS A 1 290 ? 6.546   6.936   26.306  1.00 95.70 290 A 1 
ATOM   2322 O  O   . LYS A 1 290 ? 6.186   5.897   26.858  1.00 94.33 290 A 1 
ATOM   2323 C  CB  . LYS A 1 290 ? 8.174   8.193   27.719  1.00 93.32 290 A 1 
ATOM   2324 C  CG  . LYS A 1 290 ? 8.514   9.553   28.343  1.00 84.43 290 A 1 
ATOM   2325 C  CD  . LYS A 1 290 ? 9.977   9.607   28.764  1.00 76.42 290 A 1 
ATOM   2326 C  CE  . LYS A 1 290 ? 10.263  11.012  29.302  1.00 66.89 290 A 1 
ATOM   2327 N  NZ  . LYS A 1 290 ? 11.699  11.221  29.595  1.00 58.66 290 A 1 
ATOM   2328 N  N   . VAL A 1 291 ? 6.819   7.015   25.010  1.00 95.22 291 A 1 
ATOM   2329 C  CA  . VAL A 1 291 ? 6.672   5.855   24.131  1.00 95.39 291 A 1 
ATOM   2330 C  C   . VAL A 1 291 ? 7.621   4.741   24.589  1.00 95.53 291 A 1 
ATOM   2331 O  O   . VAL A 1 291 ? 8.837   4.948   24.618  1.00 94.88 291 A 1 
ATOM   2332 C  CB  . VAL A 1 291 ? 6.921   6.220   22.653  1.00 94.84 291 A 1 
ATOM   2333 C  CG1 . VAL A 1 291 ? 6.625   5.016   21.757  1.00 91.51 291 A 1 
ATOM   2334 C  CG2 . VAL A 1 291 ? 6.011   7.364   22.195  1.00 91.94 291 A 1 
ATOM   2335 N  N   . PRO A 1 292 ? 7.109   3.556   24.965  1.00 96.00 292 A 1 
ATOM   2336 C  CA  . PRO A 1 292 ? 7.957   2.437   25.374  1.00 95.86 292 A 1 
ATOM   2337 C  C   . PRO A 1 292 ? 8.845   1.920   24.234  1.00 96.03 292 A 1 
ATOM   2338 O  O   . PRO A 1 292 ? 8.452   1.961   23.066  1.00 95.33 292 A 1 
ATOM   2339 C  CB  . PRO A 1 292 ? 7.003   1.351   25.864  1.00 94.82 292 A 1 
ATOM   2340 C  CG  . PRO A 1 292 ? 5.718   2.093   26.195  1.00 92.82 292 A 1 
ATOM   2341 C  CD  . PRO A 1 292 ? 5.718   3.225   25.174  1.00 95.55 292 A 1 
ATOM   2342 N  N   . ASP A 1 293 ? 9.986   1.339   24.563  1.00 95.84 293 A 1 
ATOM   2343 C  CA  . ASP A 1 293 ? 10.960  0.863   23.566  1.00 95.58 293 A 1 
ATOM   2344 C  C   . ASP A 1 293 ? 10.392  -0.193  22.618  1.00 95.93 293 A 1 
ATOM   2345 O  O   . ASP A 1 293 ? 10.716  -0.198  21.428  1.00 95.10 293 A 1 
ATOM   2346 C  CB  . ASP A 1 293 ? 12.204  0.288   24.270  1.00 94.13 293 A 1 
ATOM   2347 C  CG  . ASP A 1 293 ? 13.013  1.352   24.987  1.00 92.41 293 A 1 
ATOM   2348 O  OD1 . ASP A 1 293 ? 12.557  2.515   25.054  1.00 89.34 293 A 1 
ATOM   2349 O  OD2 . ASP A 1 293 ? 14.115  1.067   25.510  1.00 88.52 293 A 1 
ATOM   2350 N  N   . HIS A 1 294 ? 9.519   -1.064  23.126  1.00 95.72 294 A 1 
ATOM   2351 C  CA  . HIS A 1 294 ? 8.854   -2.052  22.287  1.00 96.05 294 A 1 
ATOM   2352 C  C   . HIS A 1 294 ? 7.911   -1.392  21.275  1.00 96.57 294 A 1 
ATOM   2353 O  O   . HIS A 1 294 ? 7.907   -1.786  20.114  1.00 95.90 294 A 1 
ATOM   2354 C  CB  . HIS A 1 294 ? 8.122   -3.098  23.147  1.00 95.30 294 A 1 
ATOM   2355 C  CG  . HIS A 1 294 ? 6.823   -2.635  23.735  1.00 94.28 294 A 1 
ATOM   2356 N  ND1 . HIS A 1 294 ? 6.661   -1.852  24.865  1.00 86.34 294 A 1 
ATOM   2357 C  CD2 . HIS A 1 294 ? 5.578   -2.935  23.252  1.00 85.67 294 A 1 
ATOM   2358 C  CE1 . HIS A 1 294 ? 5.338   -1.693  25.056  1.00 87.57 294 A 1 
ATOM   2359 N  NE2 . HIS A 1 294 ? 4.664   -2.337  24.100  1.00 88.82 294 A 1 
ATOM   2360 N  N   . GLU A 1 295 ? 7.191   -0.335  21.654  1.00 96.53 295 A 1 
ATOM   2361 C  CA  . GLU A 1 295 ? 6.334   0.402   20.728  1.00 96.66 295 A 1 
ATOM   2362 C  C   . GLU A 1 295 ? 7.172   1.170   19.692  1.00 96.31 295 A 1 
ATOM   2363 O  O   . GLU A 1 295 ? 6.803   1.197   18.514  1.00 95.55 295 A 1 
ATOM   2364 C  CB  . GLU A 1 295 ? 5.400   1.380   21.456  1.00 96.74 295 A 1 
ATOM   2365 C  CG  . GLU A 1 295 ? 4.360   0.701   22.344  1.00 96.11 295 A 1 
ATOM   2366 C  CD  . GLU A 1 295 ? 3.319   1.678   22.922  1.00 96.76 295 A 1 
ATOM   2367 O  OE1 . GLU A 1 295 ? 2.534   1.276   23.810  1.00 92.92 295 A 1 
ATOM   2368 O  OE2 . GLU A 1 295 ? 3.243   2.844   22.490  1.00 94.15 295 A 1 
ATOM   2369 N  N   . ILE A 1 296 ? 8.310   1.734   20.083  1.00 96.39 296 A 1 
ATOM   2370 C  CA  . ILE A 1 296 ? 9.244   2.363   19.139  1.00 95.35 296 A 1 
ATOM   2371 C  C   . ILE A 1 296 ? 9.713   1.336   18.106  1.00 95.07 296 A 1 
ATOM   2372 O  O   . ILE A 1 296 ? 9.595   1.568   16.910  1.00 94.29 296 A 1 
ATOM   2373 C  CB  . ILE A 1 296 ? 10.454  3.006   19.864  1.00 94.38 296 A 1 
ATOM   2374 C  CG1 . ILE A 1 296 ? 9.989   4.089   20.859  1.00 92.66 296 A 1 
ATOM   2375 C  CG2 . ILE A 1 296 ? 11.436  3.600   18.841  1.00 92.88 296 A 1 
ATOM   2376 C  CD1 . ILE A 1 296 ? 11.100  4.622   21.768  1.00 89.00 296 A 1 
ATOM   2377 N  N   . ALA A 1 297 ? 10.169  0.173   18.562  1.00 95.53 297 A 1 
ATOM   2378 C  CA  . ALA A 1 297 ? 10.614  -0.902  17.689  1.00 95.25 297 A 1 
ATOM   2379 C  C   . ALA A 1 297 ? 9.503   -1.354  16.729  1.00 95.35 297 A 1 
ATOM   2380 O  O   . ALA A 1 297 ? 9.723   -1.456  15.518  1.00 94.77 297 A 1 
ATOM   2381 C  CB  . ALA A 1 297 ? 11.111  -2.061  18.561  1.00 94.86 297 A 1 
ATOM   2382 N  N   . HIS A 1 298 ? 8.292   -1.554  17.243  1.00 96.11 298 A 1 
ATOM   2383 C  CA  . HIS A 1 298 ? 7.150   -1.979  16.446  1.00 96.57 298 A 1 
ATOM   2384 C  C   . HIS A 1 298 ? 6.673   -0.908  15.457  1.00 95.90 298 A 1 
ATOM   2385 O  O   . HIS A 1 298 ? 6.313   -1.237  14.328  1.00 95.28 298 A 1 
ATOM   2386 C  CB  . HIS A 1 298 ? 6.017   -2.426  17.382  1.00 96.85 298 A 1 
ATOM   2387 C  CG  . HIS A 1 298 ? 6.330   -3.598  18.269  1.00 97.29 298 A 1 
ATOM   2388 N  ND1 . HIS A 1 298 ? 5.549   -4.019  19.327  1.00 89.32 298 A 1 
ATOM   2389 C  CD2 . HIS A 1 298 ? 7.387   -4.461  18.211  1.00 89.59 298 A 1 
ATOM   2390 C  CE1 . HIS A 1 298 ? 6.127   -5.094  19.878  1.00 91.82 298 A 1 
ATOM   2391 N  NE2 . HIS A 1 298 ? 7.252   -5.389  19.234  1.00 92.87 298 A 1 
ATOM   2392 N  N   . MET A 1 299 ? 6.731   0.375   15.811  1.00 96.13 299 A 1 
ATOM   2393 C  CA  . MET A 1 299 ? 6.475   1.479   14.882  1.00 95.65 299 A 1 
ATOM   2394 C  C   . MET A 1 299 ? 7.519   1.553   13.767  1.00 94.83 299 A 1 
ATOM   2395 O  O   . MET A 1 299 ? 7.155   1.781   12.616  1.00 93.71 299 A 1 
ATOM   2396 C  CB  . MET A 1 299 ? 6.412   2.817   15.635  1.00 95.66 299 A 1 
ATOM   2397 C  CG  . MET A 1 299 ? 5.085   3.013   16.358  1.00 93.61 299 A 1 
ATOM   2398 S  SD  . MET A 1 299 ? 4.857   4.682   17.035  1.00 91.20 299 A 1 
ATOM   2399 C  CE  . MET A 1 299 ? 5.928   4.610   18.469  1.00 80.83 299 A 1 
ATOM   2400 N  N   . MET A 1 300 ? 8.782   1.317   14.076  1.00 94.92 300 A 1 
ATOM   2401 C  CA  . MET A 1 300 ? 9.842   1.283   13.067  1.00 93.50 300 A 1 
ATOM   2402 C  C   . MET A 1 300 ? 9.659   0.132   12.074  1.00 93.04 300 A 1 
ATOM   2403 O  O   . MET A 1 300 ? 9.817   0.335   10.870  1.00 91.70 300 A 1 
ATOM   2404 C  CB  . MET A 1 300 ? 11.217  1.195   13.748  1.00 92.67 300 A 1 
ATOM   2405 C  CG  . MET A 1 300 ? 11.581  2.470   14.522  1.00 89.74 300 A 1 
ATOM   2406 S  SD  . MET A 1 300 ? 11.523  4.017   13.584  1.00 85.63 300 A 1 
ATOM   2407 C  CE  . MET A 1 300 ? 12.802  3.715   12.360  1.00 75.73 300 A 1 
ATOM   2408 N  N   . ILE A 1 301 ? 9.256   -1.047  12.562  1.00 94.30 301 A 1 
ATOM   2409 C  CA  . ILE A 1 301 ? 8.894   -2.174  11.687  1.00 94.33 301 A 1 
ATOM   2410 C  C   . ILE A 1 301 ? 7.704   -1.788  10.808  1.00 93.96 301 A 1 
ATOM   2411 O  O   . ILE A 1 301 ? 7.757   -1.965  9.593   1.00 92.98 301 A 1 
ATOM   2412 C  CB  . ILE A 1 301 ? 8.590   -3.448  12.510  1.00 94.58 301 A 1 
ATOM   2413 C  CG1 . ILE A 1 301 ? 9.841   -3.926  13.274  1.00 93.75 301 A 1 
ATOM   2414 C  CG2 . ILE A 1 301 ? 8.090   -4.573  11.585  1.00 93.56 301 A 1 
ATOM   2415 C  CD1 . ILE A 1 301 ? 9.573   -5.036  14.299  1.00 91.92 301 A 1 
ATOM   2416 N  N   . ALA A 1 302 ? 6.645   -1.219  11.391  1.00 94.98 302 A 1 
ATOM   2417 C  CA  . ALA A 1 302 ? 5.442   -0.837  10.668  1.00 94.67 302 A 1 
ATOM   2418 C  C   . ALA A 1 302 ? 5.728   0.183   9.556   1.00 94.17 302 A 1 
ATOM   2419 O  O   . ALA A 1 302 ? 5.235   0.024   8.440   1.00 93.03 302 A 1 
ATOM   2420 C  CB  . ALA A 1 302 ? 4.413   -0.298  11.665  1.00 94.94 302 A 1 
ATOM   2421 N  N   . LEU A 1 303 ? 6.540   1.201   9.827   1.00 93.63 303 A 1 
ATOM   2422 C  CA  . LEU A 1 303 ? 6.946   2.205   8.843   1.00 92.24 303 A 1 
ATOM   2423 C  C   . LEU A 1 303 ? 7.693   1.579   7.664   1.00 91.62 303 A 1 
ATOM   2424 O  O   . LEU A 1 303 ? 7.382   1.882   6.514   1.00 89.66 303 A 1 
ATOM   2425 C  CB  . LEU A 1 303 ? 7.843   3.251   9.513   1.00 90.92 303 A 1 
ATOM   2426 C  CG  . LEU A 1 303 ? 7.080   4.308   10.322  1.00 87.81 303 A 1 
ATOM   2427 C  CD1 . LEU A 1 303 ? 8.091   5.129   11.118  1.00 84.54 303 A 1 
ATOM   2428 C  CD2 . LEU A 1 303 ? 6.292   5.250   9.422   1.00 84.84 303 A 1 
ATOM   2429 N  N   . LEU A 1 304 ? 8.652   0.712   7.953   1.00 91.68 304 A 1 
ATOM   2430 C  CA  . LEU A 1 304 ? 9.441   0.101   6.894   1.00 90.40 304 A 1 
ATOM   2431 C  C   . LEU A 1 304 ? 8.589   -0.851  6.052   1.00 90.86 304 A 1 
ATOM   2432 O  O   . LEU A 1 304 ? 8.617   -0.755  4.832   1.00 89.38 304 A 1 
ATOM   2433 C  CB  . LEU A 1 304 ? 10.673  -0.582  7.513   1.00 88.52 304 A 1 
ATOM   2434 C  CG  . LEU A 1 304 ? 11.699  -1.019  6.443   1.00 82.88 304 A 1 
ATOM   2435 C  CD1 . LEU A 1 304 ? 12.281  0.162   5.667   1.00 78.66 304 A 1 
ATOM   2436 C  CD2 . LEU A 1 304 ? 12.877  -1.707  7.121   1.00 78.48 304 A 1 
ATOM   2437 N  N   . MET A 1 305 ? 7.793   -1.707  6.690   1.00 92.18 305 A 1 
ATOM   2438 C  CA  . MET A 1 305 ? 6.928   -2.666  5.995   1.00 91.83 305 A 1 
ATOM   2439 C  C   . MET A 1 305 ? 5.824   -1.978  5.187   1.00 92.03 305 A 1 
ATOM   2440 O  O   . MET A 1 305 ? 5.580   -2.343  4.039   1.00 90.27 305 A 1 
ATOM   2441 C  CB  . MET A 1 305 ? 6.314   -3.639  7.008   1.00 90.78 305 A 1 
ATOM   2442 C  CG  . MET A 1 305 ? 7.347   -4.562  7.667   1.00 86.39 305 A 1 
ATOM   2443 S  SD  . MET A 1 305 ? 8.344   -5.573  6.545   1.00 82.47 305 A 1 
ATOM   2444 C  CE  . MET A 1 305 ? 7.089   -6.648  5.833   1.00 73.55 305 A 1 
ATOM   2445 N  N   . ALA A 1 306 ? 5.178   -0.946  5.735   1.00 91.24 306 A 1 
ATOM   2446 C  CA  . ALA A 1 306 ? 4.125   -0.218  5.037   1.00 90.21 306 A 1 
ATOM   2447 C  C   . ALA A 1 306 ? 4.650   0.508   3.784   1.00 91.25 306 A 1 
ATOM   2448 O  O   . ALA A 1 306 ? 3.972   0.556   2.756   1.00 88.69 306 A 1 
ATOM   2449 C  CB  . ALA A 1 306 ? 3.464   0.761   6.012   1.00 88.10 306 A 1 
ATOM   2450 N  N   . GLY A 1 307 ? 5.847   1.059   3.870   1.00 91.78 307 A 1 
ATOM   2451 C  CA  . GLY A 1 307 ? 6.495   1.715   2.737   1.00 91.23 307 A 1 
ATOM   2452 C  C   . GLY A 1 307 ? 7.046   0.743   1.696   1.00 92.60 307 A 1 
ATOM   2453 O  O   . GLY A 1 307 ? 6.936   1.006   0.500   1.00 91.29 307 A 1 
ATOM   2454 N  N   . GLN A 1 308 ? 7.590   -0.384  2.134   1.00 92.23 308 A 1 
ATOM   2455 C  CA  . GLN A 1 308 ? 8.351   -1.294  1.283   1.00 92.74 308 A 1 
ATOM   2456 C  C   . GLN A 1 308 ? 7.536   -1.796  0.087   1.00 93.15 308 A 1 
ATOM   2457 O  O   . GLN A 1 308 ? 7.939   -1.581  -1.056  1.00 92.19 308 A 1 
ATOM   2458 C  CB  . GLN A 1 308 ? 8.892   -2.461  2.128   1.00 92.05 308 A 1 
ATOM   2459 C  CG  . GLN A 1 308 ? 9.720   -3.474  1.314   1.00 88.99 308 A 1 
ATOM   2460 C  CD  . GLN A 1 308 ? 10.955  -2.868  0.642   1.00 89.86 308 A 1 
ATOM   2461 O  OE1 . GLN A 1 308 ? 11.424  -1.800  0.982   1.00 83.06 308 A 1 
ATOM   2462 N  NE2 . GLN A 1 308 ? 11.506  -3.530  -0.341  1.00 82.07 308 A 1 
ATOM   2463 N  N   . HIS A 1 309 ? 6.381   -2.399  0.321   1.00 92.85 309 A 1 
ATOM   2464 C  CA  . HIS A 1 309 ? 5.556   -2.941  -0.765  1.00 91.82 309 A 1 
ATOM   2465 C  C   . HIS A 1 309 ? 5.073   -1.866  -1.725  1.00 94.23 309 A 1 
ATOM   2466 O  O   . HIS A 1 309 ? 5.145   -2.013  -2.938  1.00 93.62 309 A 1 
ATOM   2467 C  CB  . HIS A 1 309 ? 4.325   -3.655  -0.195  1.00 88.37 309 A 1 
ATOM   2468 C  CG  . HIS A 1 309 ? 4.737   -4.845  0.586   1.00 83.62 309 A 1 
ATOM   2469 N  ND1 . HIS A 1 309 ? 5.365   -5.935  0.040   1.00 72.17 309 A 1 
ATOM   2470 C  CD2 . HIS A 1 309 ? 4.860   -4.894  1.950   1.00 70.77 309 A 1 
ATOM   2471 C  CE1 . HIS A 1 309 ? 5.896   -6.599  1.040   1.00 70.31 309 A 1 
ATOM   2472 N  NE2 . HIS A 1 309 ? 5.609   -6.004  2.219   1.00 70.25 309 A 1 
ATOM   2473 N  N   . SER A 1 310 ? 4.583   -0.766  -1.157  1.00 93.36 310 A 1 
ATOM   2474 C  CA  . SER A 1 310 ? 3.995   0.316   -1.921  1.00 94.79 310 A 1 
ATOM   2475 C  C   . SER A 1 310 ? 5.034   1.005   -2.812  1.00 96.43 310 A 1 
ATOM   2476 O  O   . SER A 1 310 ? 4.834   1.131   -4.020  1.00 96.19 310 A 1 
ATOM   2477 C  CB  . SER A 1 310 ? 3.341   1.317   -0.961  1.00 93.20 310 A 1 
ATOM   2478 O  OG  . SER A 1 310 ? 2.361   0.662   -0.173  1.00 85.64 310 A 1 
ATOM   2479 N  N   . SER A 1 311 ? 6.172   1.387   -2.252  1.00 95.82 311 A 1 
ATOM   2480 C  CA  . SER A 1 311 ? 7.245   2.048   -2.993  1.00 96.66 311 A 1 
ATOM   2481 C  C   . SER A 1 311 ? 7.986   1.101   -3.941  1.00 97.18 311 A 1 
ATOM   2482 O  O   . SER A 1 311 ? 8.295   1.489   -5.062  1.00 96.87 311 A 1 
ATOM   2483 C  CB  . SER A 1 311 ? 8.234   2.709   -2.028  1.00 96.32 311 A 1 
ATOM   2484 O  OG  . SER A 1 311 ? 7.596   3.722   -1.273  1.00 93.04 311 A 1 
ATOM   2485 N  N   . SER A 1 312 ? 8.206   -0.148  -3.550  1.00 96.24 312 A 1 
ATOM   2486 C  CA  . SER A 1 312 ? 8.844   -1.163  -4.395  1.00 96.08 312 A 1 
ATOM   2487 C  C   . SER A 1 312 ? 7.999   -1.500  -5.628  1.00 97.09 312 A 1 
ATOM   2488 O  O   . SER A 1 312 ? 8.499   -1.477  -6.750  1.00 96.82 312 A 1 
ATOM   2489 C  CB  . SER A 1 312 ? 9.100   -2.437  -3.579  1.00 93.86 312 A 1 
ATOM   2490 O  OG  . SER A 1 312 ? 9.557   -3.485  -4.405  1.00 81.93 312 A 1 
ATOM   2491 N  N   . SER A 1 313 ? 6.699   -1.725  -5.435  1.00 96.04 313 A 1 
ATOM   2492 C  CA  . SER A 1 313 ? 5.772   -1.957  -6.543  1.00 96.78 313 A 1 
ATOM   2493 C  C   . SER A 1 313 ? 5.720   -0.740  -7.469  1.00 97.66 313 A 1 
ATOM   2494 O  O   . SER A 1 313 ? 5.912   -0.868  -8.677  1.00 97.70 313 A 1 
ATOM   2495 C  CB  . SER A 1 313 ? 4.383   -2.294  -5.995  1.00 96.16 313 A 1 
ATOM   2496 O  OG  . SER A 1 313 ? 3.467   -2.454  -7.057  1.00 92.50 313 A 1 
ATOM   2497 N  N   . THR A 1 314 ? 5.559   0.452   -6.907  1.00 97.41 314 A 1 
ATOM   2498 C  CA  . THR A 1 314 ? 5.476   1.692   -7.691  1.00 98.00 314 A 1 
ATOM   2499 C  C   . THR A 1 314 ? 6.762   1.958   -8.474  1.00 98.32 314 A 1 
ATOM   2500 O  O   . THR A 1 314 ? 6.691   2.253   -9.662  1.00 98.32 314 A 1 
ATOM   2501 C  CB  . THR A 1 314 ? 5.153   2.895   -6.797  1.00 97.92 314 A 1 
ATOM   2502 O  OG1 . THR A 1 314 ? 3.983   2.656   -6.057  1.00 96.41 314 A 1 
ATOM   2503 C  CG2 . THR A 1 314 ? 4.902   4.163   -7.615  1.00 96.81 314 A 1 
ATOM   2504 N  N   . SER A 1 315 ? 7.930   1.813   -7.862  1.00 98.05 315 A 1 
ATOM   2505 C  CA  . SER A 1 315 ? 9.206   1.993   -8.562  1.00 98.16 315 A 1 
ATOM   2506 C  C   . SER A 1 315 ? 9.409   0.954   -9.665  1.00 98.43 315 A 1 
ATOM   2507 O  O   . SER A 1 315 ? 9.851   1.319   -10.754 1.00 98.14 315 A 1 
ATOM   2508 C  CB  . SER A 1 315 ? 10.388  1.984   -7.581  1.00 97.16 315 A 1 
ATOM   2509 O  OG  . SER A 1 315 ? 10.470  0.771   -6.871  1.00 89.68 315 A 1 
ATOM   2510 N  N   . SER A 1 316 ? 8.995   -0.284  -9.456  1.00 98.19 316 A 1 
ATOM   2511 C  CA  . SER A 1 316 ? 9.034   -1.320  -10.491 1.00 98.13 316 A 1 
ATOM   2512 C  C   . SER A 1 316 ? 8.149   -0.957  -11.689 1.00 98.47 316 A 1 
ATOM   2513 O  O   . SER A 1 316 ? 8.599   -1.043  -12.826 1.00 98.32 316 A 1 
ATOM   2514 C  CB  . SER A 1 316 ? 8.607   -2.676  -9.922  1.00 97.51 316 A 1 
ATOM   2515 O  OG  . SER A 1 316 ? 9.467   -3.068  -8.873  1.00 94.35 316 A 1 
ATOM   2516 N  N   . TRP A 1 317 ? 6.931   -0.476  -11.429 1.00 98.50 317 A 1 
ATOM   2517 C  CA  . TRP A 1 317 ? 6.039   0.001   -12.477 1.00 98.66 317 A 1 
ATOM   2518 C  C   . TRP A 1 317 ? 6.611   1.196   -13.233 1.00 98.71 317 A 1 
ATOM   2519 O  O   . TRP A 1 317 ? 6.508   1.225   -14.457 1.00 98.57 317 A 1 
ATOM   2520 C  CB  . TRP A 1 317 ? 4.673   0.343   -11.887 1.00 98.47 317 A 1 
ATOM   2521 C  CG  . TRP A 1 317 ? 3.800   -0.847  -11.621 1.00 98.30 317 A 1 
ATOM   2522 C  CD1 . TRP A 1 317 ? 3.266   -1.192  -10.435 1.00 97.66 317 A 1 
ATOM   2523 C  CD2 . TRP A 1 317 ? 3.348   -1.844  -12.590 1.00 97.96 317 A 1 
ATOM   2524 N  NE1 . TRP A 1 317 ? 2.495   -2.329  -10.584 1.00 97.24 317 A 1 
ATOM   2525 C  CE2 . TRP A 1 317 ? 2.523   -2.761  -11.895 1.00 97.45 317 A 1 
ATOM   2526 C  CE3 . TRP A 1 317 ? 3.557   -2.042  -13.972 1.00 97.47 317 A 1 
ATOM   2527 C  CZ2 . TRP A 1 317 ? 1.913   -3.853  -12.547 1.00 96.55 317 A 1 
ATOM   2528 C  CZ3 . TRP A 1 317 ? 2.946   -3.140  -14.623 1.00 96.45 317 A 1 
ATOM   2529 C  CH2 . TRP A 1 317 ? 2.143   -4.027  -13.917 1.00 96.10 317 A 1 
ATOM   2530 N  N   . ILE A 1 318 ? 7.240   2.142   -12.550 1.00 98.63 318 A 1 
ATOM   2531 C  CA  . ILE A 1 318 ? 7.920   3.264   -13.199 1.00 98.72 318 A 1 
ATOM   2532 C  C   . ILE A 1 318 ? 8.978   2.746   -14.174 1.00 98.74 318 A 1 
ATOM   2533 O  O   . ILE A 1 318 ? 8.956   3.128   -15.340 1.00 98.58 318 A 1 
ATOM   2534 C  CB  . ILE A 1 318 ? 8.528   4.232   -12.160 1.00 98.66 318 A 1 
ATOM   2535 C  CG1 . ILE A 1 318 ? 7.416   4.989   -11.400 1.00 98.22 318 A 1 
ATOM   2536 C  CG2 . ILE A 1 318 ? 9.453   5.244   -12.856 1.00 98.30 318 A 1 
ATOM   2537 C  CD1 . ILE A 1 318 ? 7.897   5.695   -10.122 1.00 97.34 318 A 1 
ATOM   2538 N  N   . MET A 1 319 ? 9.843   1.839   -13.750 1.00 98.68 319 A 1 
ATOM   2539 C  CA  . MET A 1 319 ? 10.906  1.321   -14.623 1.00 98.52 319 A 1 
ATOM   2540 C  C   . MET A 1 319 ? 10.348  0.557   -15.827 1.00 98.55 319 A 1 
ATOM   2541 O  O   . MET A 1 319 ? 10.834  0.715   -16.941 1.00 98.26 319 A 1 
ATOM   2542 C  CB  . MET A 1 319 ? 11.881  0.441   -13.827 1.00 98.43 319 A 1 
ATOM   2543 C  CG  . MET A 1 319 ? 12.537  1.155   -12.632 1.00 97.79 319 A 1 
ATOM   2544 S  SD  . MET A 1 319 ? 13.238  2.784   -12.971 1.00 96.75 319 A 1 
ATOM   2545 C  CE  . MET A 1 319 ? 13.303  3.451   -11.299 1.00 91.65 319 A 1 
ATOM   2546 N  N   . LEU A 1 320 ? 9.278   -0.217  -15.627 1.00 98.54 320 A 1 
ATOM   2547 C  CA  . LEU A 1 320 ? 8.607   -0.928  -16.721 1.00 98.52 320 A 1 
ATOM   2548 C  C   . LEU A 1 320 ? 7.924   0.034   -17.703 1.00 98.51 320 A 1 
ATOM   2549 O  O   . LEU A 1 320 ? 7.988   -0.188  -18.915 1.00 98.08 320 A 1 
ATOM   2550 C  CB  . LEU A 1 320 ? 7.575   -1.903  -16.128 1.00 98.39 320 A 1 
ATOM   2551 C  CG  . LEU A 1 320 ? 8.223   -3.095  -15.394 1.00 97.74 320 A 1 
ATOM   2552 C  CD1 . LEU A 1 320 ? 7.145   -3.834  -14.603 1.00 96.93 320 A 1 
ATOM   2553 C  CD2 . LEU A 1 320 ? 8.867   -4.076  -16.369 1.00 96.55 320 A 1 
ATOM   2554 N  N   . ARG A 1 321 ? 7.318   1.110   -17.207 1.00 98.56 321 A 1 
ATOM   2555 C  CA  . ARG A 1 321 ? 6.723   2.148   -18.055 1.00 98.51 321 A 1 
ATOM   2556 C  C   . ARG A 1 321 ? 7.791   2.912   -18.828 1.00 98.47 321 A 1 
ATOM   2557 O  O   . ARG A 1 321 ? 7.627   3.094   -20.029 1.00 97.88 321 A 1 
ATOM   2558 C  CB  . ARG A 1 321 ? 5.852   3.080   -17.199 1.00 98.46 321 A 1 
ATOM   2559 C  CG  . ARG A 1 321 ? 4.523   2.432   -16.751 1.00 97.73 321 A 1 
ATOM   2560 C  CD  . ARG A 1 321 ? 3.570   2.224   -17.928 1.00 96.91 321 A 1 
ATOM   2561 N  NE  . ARG A 1 321 ? 2.264   1.691   -17.498 1.00 96.17 321 A 1 
ATOM   2562 C  CZ  . ARG A 1 321 ? 1.221   1.454   -18.270 1.00 96.79 321 A 1 
ATOM   2563 N  NH1 . ARG A 1 321 ? 1.246   1.659   -19.558 1.00 92.58 321 A 1 
ATOM   2564 N  NH2 . ARG A 1 321 ? 0.113   0.980   -17.767 1.00 92.99 321 A 1 
ATOM   2565 N  N   . LEU A 1 322 ? 8.910   3.254   -18.213 1.00 98.53 322 A 1 
ATOM   2566 C  CA  . LEU A 1 322 ? 10.052  3.863   -18.894 1.00 98.44 322 A 1 
ATOM   2567 C  C   . LEU A 1 322 ? 10.662  2.925   -19.951 1.00 98.37 322 A 1 
ATOM   2568 O  O   . LEU A 1 322 ? 10.980  3.367   -21.050 1.00 97.61 322 A 1 
ATOM   2569 C  CB  . LEU A 1 322 ? 11.113  4.289   -17.870 1.00 98.40 322 A 1 
ATOM   2570 C  CG  . LEU A 1 322 ? 10.687  5.441   -16.939 1.00 97.69 322 A 1 
ATOM   2571 C  CD1 . LEU A 1 322 ? 11.825  5.759   -15.969 1.00 96.83 322 A 1 
ATOM   2572 C  CD2 . LEU A 1 322 ? 10.322  6.705   -17.708 1.00 96.43 322 A 1 
ATOM   2573 N  N   . ALA A 1 323 ? 10.728  1.627   -19.673 1.00 98.47 323 A 1 
ATOM   2574 C  CA  . ALA A 1 323 ? 11.171  0.653   -20.668 1.00 98.30 323 A 1 
ATOM   2575 C  C   . ALA A 1 323 ? 10.213  0.535   -21.871 1.00 98.08 323 A 1 
ATOM   2576 O  O   . ALA A 1 323 ? 10.649  0.235   -22.982 1.00 97.03 323 A 1 
ATOM   2577 C  CB  . ALA A 1 323 ? 11.366  -0.698  -19.976 1.00 98.09 323 A 1 
ATOM   2578 N  N   . SER A 1 324 ? 8.913   0.801   -21.664 1.00 98.26 324 A 1 
ATOM   2579 C  CA  . SER A 1 324 ? 7.922   0.850   -22.745 1.00 97.94 324 A 1 
ATOM   2580 C  C   . SER A 1 324 ? 7.884   2.189   -23.492 1.00 97.70 324 A 1 
ATOM   2581 O  O   . SER A 1 324 ? 7.334   2.257   -24.595 1.00 96.29 324 A 1 
ATOM   2582 C  CB  . SER A 1 324 ? 6.537   0.495   -22.206 1.00 97.49 324 A 1 
ATOM   2583 O  OG  . SER A 1 324 ? 5.945   1.535   -21.452 1.00 93.27 324 A 1 
ATOM   2584 N  N   . ARG A 1 325 ? 8.467   3.240   -22.905 1.00 97.97 325 A 1 
ATOM   2585 C  CA  . ARG A 1 325 ? 8.520   4.612   -23.436 1.00 97.81 325 A 1 
ATOM   2586 C  C   . ARG A 1 325 ? 9.940   5.178   -23.322 1.00 98.00 325 A 1 
ATOM   2587 O  O   . ARG A 1 325 ? 10.199  6.068   -22.513 1.00 97.25 325 A 1 
ATOM   2588 C  CB  . ARG A 1 325 ? 7.482   5.491   -22.711 1.00 97.28 325 A 1 
ATOM   2589 C  CG  . ARG A 1 325 ? 6.014   5.139   -23.006 1.00 94.67 325 A 1 
ATOM   2590 C  CD  . ARG A 1 325 ? 5.590   5.443   -24.464 1.00 92.50 325 A 1 
ATOM   2591 N  NE  . ARG A 1 325 ? 5.722   6.867   -24.806 1.00 90.91 325 A 1 
ATOM   2592 C  CZ  . ARG A 1 325 ? 4.893   7.862   -24.521 1.00 90.55 325 A 1 
ATOM   2593 N  NH1 . ARG A 1 325 ? 3.784   7.680   -23.864 1.00 85.04 325 A 1 
ATOM   2594 N  NH2 . ARG A 1 325 ? 5.175   9.074   -24.889 1.00 83.75 325 A 1 
ATOM   2595 N  N   . PRO A 1 326 ? 10.883  4.667   -24.118 1.00 97.89 326 A 1 
ATOM   2596 C  CA  . PRO A 1 326 ? 12.264  5.159   -24.122 1.00 97.65 326 A 1 
ATOM   2597 C  C   . PRO A 1 326 ? 12.386  6.648   -24.465 1.00 97.64 326 A 1 
ATOM   2598 O  O   . PRO A 1 326 ? 13.316  7.304   -24.009 1.00 96.34 326 A 1 
ATOM   2599 C  CB  . PRO A 1 326 ? 13.003  4.304   -25.158 1.00 96.65 326 A 1 
ATOM   2600 C  CG  . PRO A 1 326 ? 12.165  3.038   -25.260 1.00 94.74 326 A 1 
ATOM   2601 C  CD  . PRO A 1 326 ? 10.752  3.552   -25.038 1.00 97.28 326 A 1 
ATOM   2602 N  N   . ASP A 1 327 ? 11.444  7.175   -25.249 1.00 97.71 327 A 1 
ATOM   2603 C  CA  . ASP A 1 327 ? 11.283  8.590   -25.566 1.00 97.51 327 A 1 
ATOM   2604 C  C   . ASP A 1 327 ? 11.102  9.431   -24.293 1.00 97.96 327 A 1 
ATOM   2605 O  O   . ASP A 1 327 ? 11.884  10.359  -24.060 1.00 97.22 327 A 1 
ATOM   2606 C  CB  . ASP A 1 327 ? 10.094  8.759   -26.533 1.00 96.64 327 A 1 
ATOM   2607 C  CG  . ASP A 1 327 ? 8.761   8.196   -26.009 1.00 93.90 327 A 1 
ATOM   2608 O  OD1 . ASP A 1 327 ? 8.727   7.052   -25.494 1.00 89.72 327 A 1 
ATOM   2609 O  OD2 . ASP A 1 327 ? 7.714   8.880   -26.117 1.00 89.56 327 A 1 
ATOM   2610 N  N   . ILE A 1 328 ? 10.188  9.049   -23.401 1.00 98.06 328 A 1 
ATOM   2611 C  CA  . ILE A 1 328 ? 9.973   9.749   -22.123 1.00 98.18 328 A 1 
ATOM   2612 C  C   . ILE A 1 328 ? 11.202  9.632   -21.212 1.00 98.36 328 A 1 
ATOM   2613 O  O   . ILE A 1 328 ? 11.546  10.574  -20.507 1.00 97.97 328 A 1 
ATOM   2614 C  CB  . ILE A 1 328 ? 8.699   9.225   -21.425 1.00 97.69 328 A 1 
ATOM   2615 C  CG1 . ILE A 1 328 ? 7.474   9.615   -22.281 1.00 94.95 328 A 1 
ATOM   2616 C  CG2 . ILE A 1 328 ? 8.569   9.777   -19.994 1.00 95.48 328 A 1 
ATOM   2617 C  CD1 . ILE A 1 328 ? 6.117   9.259   -21.669 1.00 83.45 328 A 1 
ATOM   2618 N  N   . MET A 1 329 ? 11.886  8.485   -21.211 1.00 97.93 329 A 1 
ATOM   2619 C  CA  . MET A 1 329 ? 13.116  8.341   -20.424 1.00 98.01 329 A 1 
ATOM   2620 C  C   . MET A 1 329 ? 14.220  9.286   -20.904 1.00 98.20 329 A 1 
ATOM   2621 O  O   . MET A 1 329 ? 15.003  9.785   -20.087 1.00 97.60 329 A 1 
ATOM   2622 C  CB  . MET A 1 329 ? 13.580  6.878   -20.445 1.00 97.44 329 A 1 
ATOM   2623 C  CG  . MET A 1 329 ? 14.634  6.645   -19.359 1.00 95.14 329 A 1 
ATOM   2624 S  SD  . MET A 1 329 ? 15.035  4.886   -19.116 1.00 95.76 329 A 1 
ATOM   2625 C  CE  . MET A 1 329 ? 16.011  5.036   -17.602 1.00 92.27 329 A 1 
ATOM   2626 N  N   . GLU A 1 330 ? 14.281  9.568   -22.198 1.00 98.13 330 A 1 
ATOM   2627 C  CA  . GLU A 1 330 ? 15.204  10.560  -22.749 1.00 98.02 330 A 1 
ATOM   2628 C  C   . GLU A 1 330 ? 14.747  11.989  -22.422 1.00 98.27 330 A 1 
ATOM   2629 O  O   . GLU A 1 330 ? 15.579  12.800  -22.015 1.00 97.87 330 A 1 
ATOM   2630 C  CB  . GLU A 1 330 ? 15.383  10.327  -24.257 1.00 97.21 330 A 1 
ATOM   2631 C  CG  . GLU A 1 330 ? 16.535  11.153  -24.851 1.00 85.32 330 A 1 
ATOM   2632 C  CD  . GLU A 1 330 ? 17.911  10.866  -24.198 1.00 85.39 330 A 1 
ATOM   2633 O  OE1 . GLU A 1 330 ? 18.767  11.766  -24.188 1.00 78.31 330 A 1 
ATOM   2634 O  OE2 . GLU A 1 330 ? 18.141  9.738   -23.696 1.00 80.95 330 A 1 
ATOM   2635 N  N   . GLU A 1 331 ? 13.458  12.291  -22.486 1.00 98.33 331 A 1 
ATOM   2636 C  CA  . GLU A 1 331 ? 12.922  13.588  -22.055 1.00 98.39 331 A 1 
ATOM   2637 C  C   . GLU A 1 331 ? 13.246  13.887  -20.584 1.00 98.43 331 A 1 
ATOM   2638 O  O   . GLU A 1 331 ? 13.695  14.992  -20.261 1.00 98.07 331 A 1 
ATOM   2639 C  CB  . GLU A 1 331 ? 11.409  13.629  -22.258 1.00 97.91 331 A 1 
ATOM   2640 C  CG  . GLU A 1 331 ? 11.002  13.722  -23.730 1.00 92.07 331 A 1 
ATOM   2641 C  CD  . GLU A 1 331 ? 9.475   13.691  -23.883 1.00 92.83 331 A 1 
ATOM   2642 O  OE1 . GLU A 1 331 ? 8.981   12.930  -24.738 1.00 85.53 331 A 1 
ATOM   2643 O  OE2 . GLU A 1 331 ? 8.802   14.412  -23.121 1.00 88.01 331 A 1 
ATOM   2644 N  N   . LEU A 1 332 ? 13.129  12.884  -19.700 1.00 98.42 332 A 1 
ATOM   2645 C  CA  . LEU A 1 332 ? 13.534  13.014  -18.293 1.00 98.59 332 A 1 
ATOM   2646 C  C   . LEU A 1 332 ? 15.022  13.321  -18.134 1.00 98.51 332 A 1 
ATOM   2647 O  O   . LEU A 1 332 ? 15.409  14.081  -17.249 1.00 98.22 332 A 1 
ATOM   2648 C  CB  . LEU A 1 332 ? 13.228  11.692  -17.562 1.00 98.43 332 A 1 
ATOM   2649 C  CG  . LEU A 1 332 ? 11.746  11.448  -17.262 1.00 97.72 332 A 1 
ATOM   2650 C  CD1 . LEU A 1 332 ? 11.578  10.002  -16.790 1.00 96.99 332 A 1 
ATOM   2651 C  CD2 . LEU A 1 332 ? 11.244  12.374  -16.152 1.00 96.66 332 A 1 
ATOM   2652 N  N   . TYR A 1 333 ? 15.872  12.730  -18.965 1.00 98.42 333 A 1 
ATOM   2653 C  CA  . TYR A 1 333 ? 17.298  13.026  -18.957 1.00 98.43 333 A 1 
ATOM   2654 C  C   . TYR A 1 333 ? 17.560  14.465  -19.419 1.00 98.44 333 A 1 
ATOM   2655 O  O   . TYR A 1 333 ? 18.285  15.201  -18.743 1.00 98.15 333 A 1 
ATOM   2656 C  CB  . TYR A 1 333 ? 18.050  12.012  -19.824 1.00 98.26 333 A 1 
ATOM   2657 C  CG  . TYR A 1 333 ? 19.538  12.254  -19.850 1.00 97.97 333 A 1 
ATOM   2658 C  CD1 . TYR A 1 333 ? 20.136  12.918  -20.938 1.00 96.80 333 A 1 
ATOM   2659 C  CD2 . TYR A 1 333 ? 20.340  11.843  -18.771 1.00 96.91 333 A 1 
ATOM   2660 C  CE1 . TYR A 1 333 ? 21.524  13.161  -20.957 1.00 96.21 333 A 1 
ATOM   2661 C  CE2 . TYR A 1 333 ? 21.726  12.080  -18.767 1.00 96.10 333 A 1 
ATOM   2662 C  CZ  . TYR A 1 333 ? 22.312  12.745  -19.865 1.00 96.41 333 A 1 
ATOM   2663 O  OH  . TYR A 1 333 ? 23.662  12.987  -19.867 1.00 94.91 333 A 1 
ATOM   2664 N  N   . GLN A 1 334 ? 16.920  14.892  -20.499 1.00 98.28 334 A 1 
ATOM   2665 C  CA  . GLN A 1 334 ? 17.052  16.248  -21.022 1.00 98.23 334 A 1 
ATOM   2666 C  C   . GLN A 1 334 ? 16.470  17.298  -20.065 1.00 98.37 334 A 1 
ATOM   2667 O  O   . GLN A 1 334 ? 17.041  18.376  -19.939 1.00 97.80 334 A 1 
ATOM   2668 C  CB  . GLN A 1 334 ? 16.383  16.343  -22.404 1.00 97.84 334 A 1 
ATOM   2669 C  CG  . GLN A 1 334 ? 17.057  15.458  -23.472 1.00 93.40 334 A 1 
ATOM   2670 C  CD  . GLN A 1 334 ? 18.547  15.746  -23.669 1.00 88.21 334 A 1 
ATOM   2671 O  OE1 . GLN A 1 334 ? 19.037  16.843  -23.475 1.00 78.26 334 A 1 
ATOM   2672 N  NE2 . GLN A 1 334 ? 19.310  14.748  -24.061 1.00 75.92 334 A 1 
ATOM   2673 N  N   . GLU A 1 335 ? 15.415  16.978  -19.337 1.00 98.27 335 A 1 
ATOM   2674 C  CA  . GLU A 1 335 ? 14.877  17.831  -18.270 1.00 98.20 335 A 1 
ATOM   2675 C  C   . GLU A 1 335 ? 15.934  18.099  -17.187 1.00 98.34 335 A 1 
ATOM   2676 O  O   . GLU A 1 335 ? 16.154  19.251  -16.808 1.00 97.86 335 A 1 
ATOM   2677 C  CB  . GLU A 1 335 ? 13.629  17.183  -17.650 1.00 97.68 335 A 1 
ATOM   2678 C  CG  . GLU A 1 335 ? 12.994  18.075  -16.578 1.00 97.16 335 A 1 
ATOM   2679 C  CD  . GLU A 1 335 ? 11.813  17.414  -15.857 1.00 97.75 335 A 1 
ATOM   2680 O  OE1 . GLU A 1 335 ? 10.689  17.937  -15.958 1.00 95.42 335 A 1 
ATOM   2681 O  OE2 . GLU A 1 335 ? 12.033  16.398  -15.153 1.00 96.18 335 A 1 
ATOM   2682 N  N   . GLN A 1 336 ? 16.642  17.075  -16.742 1.00 98.36 336 A 1 
ATOM   2683 C  CA  . GLN A 1 336 ? 17.710  17.238  -15.764 1.00 98.38 336 A 1 
ATOM   2684 C  C   . GLN A 1 336 ? 18.870  18.070  -16.319 1.00 98.21 336 A 1 
ATOM   2685 O  O   . GLN A 1 336 ? 19.323  18.996  -15.646 1.00 97.58 336 A 1 
ATOM   2686 C  CB  . GLN A 1 336 ? 18.226  15.872  -15.279 1.00 98.10 336 A 1 
ATOM   2687 C  CG  . GLN A 1 336 ? 17.215  15.176  -14.358 1.00 97.11 336 A 1 
ATOM   2688 C  CD  . GLN A 1 336 ? 17.798  13.905  -13.747 1.00 97.60 336 A 1 
ATOM   2689 O  OE1 . GLN A 1 336 ? 18.809  13.921  -13.063 1.00 91.39 336 A 1 
ATOM   2690 N  NE2 . GLN A 1 336 ? 17.186  12.770  -13.976 1.00 91.27 336 A 1 
ATOM   2691 N  N   . VAL A 1 337 ? 19.299  17.793  -17.540 1.00 98.20 337 A 1 
ATOM   2692 C  CA  . VAL A 1 337 ? 20.371  18.562  -18.201 1.00 98.09 337 A 1 
ATOM   2693 C  C   . VAL A 1 337 ? 19.983  20.039  -18.321 1.00 98.06 337 A 1 
ATOM   2694 O  O   . VAL A 1 337 ? 20.786  20.919  -18.012 1.00 97.10 337 A 1 
ATOM   2695 C  CB  . VAL A 1 337 ? 20.686  17.959  -19.580 1.00 97.44 337 A 1 
ATOM   2696 C  CG1 . VAL A 1 337 ? 21.616  18.836  -20.419 1.00 95.15 337 A 1 
ATOM   2697 C  CG2 . VAL A 1 337 ? 21.362  16.594  -19.431 1.00 95.47 337 A 1 
ATOM   2698 N  N   . LYS A 1 338 ? 18.753  20.325  -18.730 1.00 98.06 338 A 1 
ATOM   2699 C  CA  . LYS A 1 338 ? 18.264  21.692  -18.927 1.00 97.82 338 A 1 
ATOM   2700 C  C   . LYS A 1 338 ? 18.080  22.450  -17.613 1.00 97.89 338 A 1 
ATOM   2701 O  O   . LYS A 1 338 ? 18.424  23.626  -17.538 1.00 96.59 338 A 1 
ATOM   2702 C  CB  . LYS A 1 338 ? 16.953  21.617  -19.726 1.00 97.06 338 A 1 
ATOM   2703 C  CG  . LYS A 1 338 ? 16.385  22.997  -20.063 1.00 85.12 338 A 1 
ATOM   2704 C  CD  . LYS A 1 338 ? 15.068  22.841  -20.821 1.00 80.80 338 A 1 
ATOM   2705 C  CE  . LYS A 1 338 ? 14.429  24.211  -21.079 1.00 67.23 338 A 1 
ATOM   2706 N  NZ  . LYS A 1 338 ? 13.081  24.077  -21.674 1.00 58.98 338 A 1 
ATOM   2707 N  N   . ASN A 1 339 ? 17.521  21.806  -16.603 1.00 98.00 339 A 1 
ATOM   2708 C  CA  . ASN A 1 339 ? 17.053  22.487  -15.395 1.00 97.93 339 A 1 
ATOM   2709 C  C   . ASN A 1 339 ? 18.062  22.438  -14.234 1.00 97.73 339 A 1 
ATOM   2710 O  O   . ASN A 1 339 ? 17.983  23.279  -13.335 1.00 95.12 339 A 1 
ATOM   2711 C  CB  . ASN A 1 339 ? 15.686  21.917  -14.991 1.00 97.51 339 A 1 
ATOM   2712 C  CG  . ASN A 1 339 ? 14.577  22.176  -16.000 1.00 97.03 339 A 1 
ATOM   2713 O  OD1 . ASN A 1 339 ? 14.714  22.881  -16.997 1.00 90.12 339 A 1 
ATOM   2714 N  ND2 . ASN A 1 339 ? 13.411  21.609  -15.761 1.00 89.11 339 A 1 
ATOM   2715 N  N   . LEU A 1 340 ? 18.980  21.478  -14.241 1.00 97.61 340 A 1 
ATOM   2716 C  CA  . LEU A 1 340 ? 19.987  21.299  -13.189 1.00 97.43 340 A 1 
ATOM   2717 C  C   . LEU A 1 340 ? 21.419  21.587  -13.665 1.00 96.77 340 A 1 
ATOM   2718 O  O   . LEU A 1 340 ? 22.278  21.889  -12.841 1.00 92.23 340 A 1 
ATOM   2719 C  CB  . LEU A 1 340 ? 19.891  19.884  -12.582 1.00 97.27 340 A 1 
ATOM   2720 C  CG  . LEU A 1 340 ? 18.491  19.451  -12.120 1.00 97.06 340 A 1 
ATOM   2721 C  CD1 . LEU A 1 340 ? 18.581  18.050  -11.494 1.00 95.80 340 A 1 
ATOM   2722 C  CD2 . LEU A 1 340 ? 17.905  20.393  -11.065 1.00 95.35 340 A 1 
ATOM   2723 N  N   . GLY A 1 341 ? 21.667  21.519  -14.968 1.00 96.79 341 A 1 
ATOM   2724 C  CA  . GLY A 1 341 ? 22.980  21.715  -15.575 1.00 96.11 341 A 1 
ATOM   2725 C  C   . GLY A 1 341 ? 23.496  20.466  -16.286 1.00 96.46 341 A 1 
ATOM   2726 O  O   . GLY A 1 341 ? 23.208  19.337  -15.893 1.00 93.92 341 A 1 
ATOM   2727 N  N   . ALA A 1 342 ? 24.279  20.684  -17.350 1.00 95.62 342 A 1 
ATOM   2728 C  CA  . ALA A 1 342 ? 24.799  19.597  -18.187 1.00 94.71 342 A 1 
ATOM   2729 C  C   . ALA A 1 342 ? 25.777  18.657  -17.456 1.00 94.64 342 A 1 
ATOM   2730 O  O   . ALA A 1 342 ? 25.949  17.511  -17.854 1.00 90.17 342 A 1 
ATOM   2731 C  CB  . ALA A 1 342 ? 25.465  20.220  -19.414 1.00 92.71 342 A 1 
ATOM   2732 N  N   . ASP A 1 343 ? 26.393  19.147  -16.392 1.00 95.15 343 A 1 
ATOM   2733 C  CA  . ASP A 1 343 ? 27.267  18.400  -15.492 1.00 93.95 343 A 1 
ATOM   2734 C  C   . ASP A 1 343 ? 26.509  17.511  -14.491 1.00 94.57 343 A 1 
ATOM   2735 O  O   . ASP A 1 343 ? 27.134  16.729  -13.778 1.00 90.79 343 A 1 
ATOM   2736 C  CB  . ASP A 1 343 ? 28.198  19.391  -14.777 1.00 91.19 343 A 1 
ATOM   2737 C  CG  . ASP A 1 343 ? 27.476  20.403  -13.871 1.00 80.96 343 A 1 
ATOM   2738 O  OD1 . ASP A 1 343 ? 26.398  20.904  -14.269 1.00 70.16 343 A 1 
ATOM   2739 O  OD2 . ASP A 1 343 ? 28.024  20.710  -12.795 1.00 73.09 343 A 1 
ATOM   2740 N  N   . LEU A 1 344 ? 25.181  17.602  -14.446 1.00 95.69 344 A 1 
ATOM   2741 C  CA  . LEU A 1 344 ? 24.301  16.847  -13.551 1.00 96.27 344 A 1 
ATOM   2742 C  C   . LEU A 1 344 ? 24.813  16.849  -12.089 1.00 96.51 344 A 1 
ATOM   2743 O  O   . LEU A 1 344 ? 25.162  15.796  -11.549 1.00 94.57 344 A 1 
ATOM   2744 C  CB  . LEU A 1 344 ? 24.068  15.432  -14.101 1.00 95.43 344 A 1 
ATOM   2745 C  CG  . LEU A 1 344 ? 23.343  15.378  -15.458 1.00 94.40 344 A 1 
ATOM   2746 C  CD1 . LEU A 1 344 ? 23.225  13.917  -15.893 1.00 91.93 344 A 1 
ATOM   2747 C  CD2 . LEU A 1 344 ? 21.931  15.968  -15.389 1.00 91.25 344 A 1 
ATOM   2748 N  N   . PRO A 1 345 ? 24.861  18.025  -11.437 1.00 96.82 345 A 1 
ATOM   2749 C  CA  . PRO A 1 345 ? 25.419  18.154  -10.098 1.00 96.52 345 A 1 
ATOM   2750 C  C   . PRO A 1 345 ? 24.698  17.238  -9.095  1.00 97.26 345 A 1 
ATOM   2751 O  O   . PRO A 1 345 ? 23.561  16.811  -9.336  1.00 96.20 345 A 1 
ATOM   2752 C  CB  . PRO A 1 345 ? 25.266  19.636  -9.733  1.00 94.83 345 A 1 
ATOM   2753 C  CG  . PRO A 1 345 ? 24.091  20.097  -10.583 1.00 91.58 345 A 1 
ATOM   2754 C  CD  . PRO A 1 345 ? 24.272  19.283  -11.863 1.00 95.23 345 A 1 
ATOM   2755 N  N   . PRO A 1 346 ? 25.304  16.943  -7.926  1.00 97.37 346 A 1 
ATOM   2756 C  CA  . PRO A 1 346 ? 24.680  16.122  -6.896  1.00 97.39 346 A 1 
ATOM   2757 C  C   . PRO A 1 346 ? 23.253  16.574  -6.578  1.00 97.48 346 A 1 
ATOM   2758 O  O   . PRO A 1 346 ? 23.014  17.745  -6.274  1.00 96.25 346 A 1 
ATOM   2759 C  CB  . PRO A 1 346 ? 25.597  16.226  -5.671  1.00 96.47 346 A 1 
ATOM   2760 C  CG  . PRO A 1 346 ? 26.964  16.483  -6.292  1.00 94.51 346 A 1 
ATOM   2761 C  CD  . PRO A 1 346 ? 26.634  17.355  -7.509  1.00 96.71 346 A 1 
ATOM   2762 N  N   . LEU A 1 347 ? 22.301  15.645  -6.638  1.00 97.47 347 A 1 
ATOM   2763 C  CA  . LEU A 1 347 ? 20.883  15.926  -6.494  1.00 97.62 347 A 1 
ATOM   2764 C  C   . LEU A 1 347 ? 20.574  16.409  -5.072  1.00 97.69 347 A 1 
ATOM   2765 O  O   . LEU A 1 347 ? 20.976  15.792  -4.087  1.00 96.71 347 A 1 
ATOM   2766 C  CB  . LEU A 1 347 ? 20.082  14.666  -6.864  1.00 96.90 347 A 1 
ATOM   2767 C  CG  . LEU A 1 347 ? 18.577  14.918  -7.078  1.00 94.52 347 A 1 
ATOM   2768 C  CD1 . LEU A 1 347 ? 18.307  15.628  -8.401  1.00 92.60 347 A 1 
ATOM   2769 C  CD2 . LEU A 1 347 ? 17.834  13.588  -7.112  1.00 92.26 347 A 1 
ATOM   2770 N  N   . LYS A 1 348 ? 19.801  17.492  -4.973  1.00 97.55 348 A 1 
ATOM   2771 C  CA  . LYS A 1 348 ? 19.322  18.069  -3.719  1.00 97.18 348 A 1 
ATOM   2772 C  C   . LYS A 1 348 ? 17.802  17.970  -3.644  1.00 97.34 348 A 1 
ATOM   2773 O  O   . LYS A 1 348 ? 17.131  17.821  -4.655  1.00 96.20 348 A 1 
ATOM   2774 C  CB  . LYS A 1 348 ? 19.780  19.530  -3.605  1.00 95.02 348 A 1 
ATOM   2775 C  CG  . LYS A 1 348 ? 21.302  19.673  -3.616  1.00 87.66 348 A 1 
ATOM   2776 C  CD  . LYS A 1 348 ? 21.692  21.151  -3.611  1.00 86.63 348 A 1 
ATOM   2777 C  CE  . LYS A 1 348 ? 23.203  21.276  -3.775  1.00 74.21 348 A 1 
ATOM   2778 N  NZ  . LYS A 1 348 ? 23.597  22.681  -3.962  1.00 66.96 348 A 1 
ATOM   2779 N  N   . TYR A 1 349 ? 17.255  18.112  -2.446  1.00 97.39 349 A 1 
ATOM   2780 C  CA  . TYR A 1 349 ? 15.804  18.131  -2.256  1.00 97.23 349 A 1 
ATOM   2781 C  C   . TYR A 1 349 ? 15.129  19.230  -3.081  1.00 97.35 349 A 1 
ATOM   2782 O  O   . TYR A 1 349 ? 14.125  18.982  -3.742  1.00 96.84 349 A 1 
ATOM   2783 C  CB  . TYR A 1 349 ? 15.496  18.302  -0.763  1.00 96.61 349 A 1 
ATOM   2784 C  CG  . TYR A 1 349 ? 14.030  18.486  -0.483  1.00 96.22 349 A 1 
ATOM   2785 C  CD1 . TYR A 1 349 ? 13.517  19.750  -0.116  1.00 94.71 349 A 1 
ATOM   2786 C  CD2 . TYR A 1 349 ? 13.130  17.407  -0.644  1.00 94.83 349 A 1 
ATOM   2787 C  CE1 . TYR A 1 349 ? 12.141  19.933  0.093   1.00 93.98 349 A 1 
ATOM   2788 C  CE2 . TYR A 1 349 ? 11.754  17.582  -0.444  1.00 93.77 349 A 1 
ATOM   2789 C  CZ  . TYR A 1 349 ? 11.264  18.847  -0.074  1.00 94.30 349 A 1 
ATOM   2790 O  OH  . TYR A 1 349 ? 9.909   19.021  0.122   1.00 92.65 349 A 1 
ATOM   2791 N  N   . GLU A 1 350 ? 15.719  20.426  -3.111  1.00 97.19 350 A 1 
ATOM   2792 C  CA  . GLU A 1 350 ? 15.211  21.576  -3.855  1.00 96.67 350 A 1 
ATOM   2793 C  C   . GLU A 1 350 ? 15.243  21.369  -5.376  1.00 96.85 350 A 1 
ATOM   2794 O  O   . GLU A 1 350 ? 14.528  22.063  -6.099  1.00 95.64 350 A 1 
ATOM   2795 C  CB  . GLU A 1 350 ? 16.020  22.835  -3.500  1.00 95.75 350 A 1 
ATOM   2796 C  CG  . GLU A 1 350 ? 15.880  23.311  -2.041  1.00 91.12 350 A 1 
ATOM   2797 C  CD  . GLU A 1 350 ? 16.636  22.478  -0.987  1.00 86.64 350 A 1 
ATOM   2798 O  OE1 . GLU A 1 350 ? 16.349  22.672  0.208   1.00 77.43 350 A 1 
ATOM   2799 O  OE2 . GLU A 1 350 ? 17.502  21.655  -1.366  1.00 80.05 350 A 1 
ATOM   2800 N  N   . ASP A 1 351 ? 16.027  20.435  -5.876  1.00 97.37 351 A 1 
ATOM   2801 C  CA  . ASP A 1 351 ? 16.086  20.130  -7.302  1.00 97.39 351 A 1 
ATOM   2802 C  C   . ASP A 1 351 ? 14.885  19.301  -7.762  1.00 97.75 351 A 1 
ATOM   2803 O  O   . ASP A 1 351 ? 14.466  19.449  -8.907  1.00 96.98 351 A 1 
ATOM   2804 C  CB  . ASP A 1 351 ? 17.412  19.438  -7.652  1.00 96.86 351 A 1 
ATOM   2805 C  CG  . ASP A 1 351 ? 18.634  20.309  -7.358  1.00 96.29 351 A 1 
ATOM   2806 O  OD1 . ASP A 1 351 ? 18.552  21.553  -7.538  1.00 93.76 351 A 1 
ATOM   2807 O  OD2 . ASP A 1 351 ? 19.669  19.734  -6.948  1.00 93.64 351 A 1 
ATOM   2808 N  N   . LEU A 1 352 ? 14.270  18.522  -6.888  1.00 97.06 352 A 1 
ATOM   2809 C  CA  . LEU A 1 352 ? 13.077  17.735  -7.230  1.00 97.10 352 A 1 
ATOM   2810 C  C   . LEU A 1 352 ? 11.909  18.618  -7.687  1.00 97.09 352 A 1 
ATOM   2811 O  O   . LEU A 1 352 ? 11.164  18.239  -8.586  1.00 96.32 352 A 1 
ATOM   2812 C  CB  . LEU A 1 352 ? 12.644  16.873  -6.019  1.00 97.04 352 A 1 
ATOM   2813 C  CG  . LEU A 1 352 ? 13.687  15.875  -5.494  1.00 96.41 352 A 1 
ATOM   2814 C  CD1 . LEU A 1 352 ? 13.096  15.081  -4.333  1.00 95.25 352 A 1 
ATOM   2815 C  CD2 . LEU A 1 352 ? 14.139  14.881  -6.568  1.00 94.47 352 A 1 
ATOM   2816 N  N   . ALA A 1 353 ? 11.781  19.817  -7.116  1.00 96.70 353 A 1 
ATOM   2817 C  CA  . ALA A 1 353 ? 10.771  20.792  -7.523  1.00 95.81 353 A 1 
ATOM   2818 C  C   . ALA A 1 353 ? 11.030  21.394  -8.918  1.00 96.08 353 A 1 
ATOM   2819 O  O   . ALA A 1 353 ? 10.114  21.934  -9.531  1.00 94.43 353 A 1 
ATOM   2820 C  CB  . ALA A 1 353 ? 10.696  21.881  -6.453  1.00 94.32 353 A 1 
ATOM   2821 N  N   . LYS A 1 354 ? 12.251  21.295  -9.435  1.00 97.18 354 A 1 
ATOM   2822 C  CA  . LYS A 1 354 ? 12.654  21.784  -10.760 1.00 97.06 354 A 1 
ATOM   2823 C  C   . LYS A 1 354 ? 12.461  20.738  -11.866 1.00 97.37 354 A 1 
ATOM   2824 O  O   . LYS A 1 354 ? 12.779  21.021  -13.017 1.00 96.33 354 A 1 
ATOM   2825 C  CB  . LYS A 1 354 ? 14.118  22.240  -10.736 1.00 96.58 354 A 1 
ATOM   2826 C  CG  . LYS A 1 354 ? 14.435  23.297  -9.659  1.00 95.24 354 A 1 
ATOM   2827 C  CD  . LYS A 1 354 ? 15.956  23.538  -9.666  1.00 92.89 354 A 1 
ATOM   2828 C  CE  . LYS A 1 354 ? 16.389  24.385  -8.479  1.00 88.04 354 A 1 
ATOM   2829 N  NZ  . LYS A 1 354 ? 17.850  24.200  -8.246  1.00 80.28 354 A 1 
ATOM   2830 N  N   . LEU A 1 355 ? 11.970  19.547  -11.520 1.00 97.37 355 A 1 
ATOM   2831 C  CA  . LEU A 1 355 ? 11.803  18.410  -12.420 1.00 97.57 355 A 1 
ATOM   2832 C  C   . LEU A 1 355 ? 10.317  18.026  -12.539 1.00 97.56 355 A 1 
ATOM   2833 O  O   . LEU A 1 355 ? 9.895   17.002  -11.973 1.00 97.02 355 A 1 
ATOM   2834 C  CB  . LEU A 1 355 ? 12.682  17.247  -11.925 1.00 97.60 355 A 1 
ATOM   2835 C  CG  . LEU A 1 355 ? 14.187  17.539  -11.801 1.00 97.21 355 A 1 
ATOM   2836 C  CD1 . LEU A 1 355 ? 14.900  16.286  -11.293 1.00 96.48 355 A 1 
ATOM   2837 C  CD2 . LEU A 1 355 ? 14.824  17.960  -13.122 1.00 96.17 355 A 1 
ATOM   2838 N  N   . PRO A 1 356 ? 9.488   18.843  -13.222 1.00 96.85 356 A 1 
ATOM   2839 C  CA  . PRO A 1 356 ? 8.048   18.597  -13.308 1.00 96.16 356 A 1 
ATOM   2840 C  C   . PRO A 1 356 ? 7.702   17.274  -13.997 1.00 96.46 356 A 1 
ATOM   2841 O  O   . PRO A 1 356 ? 6.818   16.569  -13.511 1.00 95.84 356 A 1 
ATOM   2842 C  CB  . PRO A 1 356 ? 7.469   19.809  -14.048 1.00 94.98 356 A 1 
ATOM   2843 C  CG  . PRO A 1 356 ? 8.644   20.350  -14.850 1.00 93.01 356 A 1 
ATOM   2844 C  CD  . PRO A 1 356 ? 9.829   20.060  -13.934 1.00 96.02 356 A 1 
ATOM   2845 N  N   . LEU A 1 357 ? 8.408   16.898  -15.059 1.00 97.46 357 A 1 
ATOM   2846 C  CA  . LEU A 1 357 ? 8.166   15.623  -15.731 1.00 97.67 357 A 1 
ATOM   2847 C  C   . LEU A 1 357 ? 8.521   14.442  -14.817 1.00 97.81 357 A 1 
ATOM   2848 O  O   . LEU A 1 357 ? 7.749   13.491  -14.705 1.00 97.56 357 A 1 
ATOM   2849 C  CB  . LEU A 1 357 ? 8.917   15.580  -17.072 1.00 97.50 357 A 1 
ATOM   2850 C  CG  . LEU A 1 357 ? 8.613   14.338  -17.927 1.00 96.63 357 A 1 
ATOM   2851 C  CD1 . LEU A 1 357 ? 7.143   14.273  -18.357 1.00 95.57 357 A 1 
ATOM   2852 C  CD2 . LEU A 1 357 ? 9.472   14.356  -19.197 1.00 95.56 357 A 1 
ATOM   2853 N  N   . ASN A 1 358 ? 9.618   14.534  -14.077 1.00 97.94 358 A 1 
ATOM   2854 C  CA  . ASN A 1 358 ? 10.000  13.518  -13.090 1.00 97.90 358 A 1 
ATOM   2855 C  C   . ASN A 1 358 ? 8.928   13.349  -11.991 1.00 97.98 358 A 1 
ATOM   2856 O  O   . ASN A 1 358 ? 8.625   12.223  -11.578 1.00 97.58 358 A 1 
ATOM   2857 C  CB  . ASN A 1 358 ? 11.364  13.917  -12.502 1.00 97.98 358 A 1 
ATOM   2858 C  CG  . ASN A 1 358 ? 11.992  12.809  -11.689 1.00 97.97 358 A 1 
ATOM   2859 O  OD1 . ASN A 1 358 ? 12.542  11.853  -12.202 1.00 91.27 358 A 1 
ATOM   2860 N  ND2 . ASN A 1 358 ? 11.972  12.910  -10.373 1.00 91.47 358 A 1 
ATOM   2861 N  N   . GLN A 1 359 ? 8.304   14.446  -11.555 1.00 97.18 359 A 1 
ATOM   2862 C  CA  . GLN A 1 359 ? 7.155   14.388  -10.646 1.00 96.43 359 A 1 
ATOM   2863 C  C   . GLN A 1 359 ? 5.936   13.739  -11.320 1.00 96.58 359 A 1 
ATOM   2864 O  O   . GLN A 1 359 ? 5.251   12.925  -10.694 1.00 96.20 359 A 1 
ATOM   2865 C  CB  . GLN A 1 359 ? 6.784   15.797  -10.174 1.00 95.61 359 A 1 
ATOM   2866 C  CG  . GLN A 1 359 ? 7.856   16.461  -9.296  1.00 90.63 359 A 1 
ATOM   2867 C  CD  . GLN A 1 359 ? 7.479   17.901  -8.995  1.00 86.84 359 A 1 
ATOM   2868 O  OE1 . GLN A 1 359 ? 6.363   18.213  -8.594  1.00 78.04 359 A 1 
ATOM   2869 N  NE2 . GLN A 1 359 ? 8.371   18.843  -9.200  1.00 75.20 359 A 1 
ATOM   2870 N  N   . ALA A 1 360 ? 5.678   14.081  -12.588 1.00 96.80 360 A 1 
ATOM   2871 C  CA  . ALA A 1 360 ? 4.551   13.560  -13.349 1.00 96.52 360 A 1 
ATOM   2872 C  C   . ALA A 1 360 ? 4.651   12.044  -13.588 1.00 96.97 360 A 1 
ATOM   2873 O  O   . ALA A 1 360 ? 3.644   11.353  -13.499 1.00 96.54 360 A 1 
ATOM   2874 C  CB  . ALA A 1 360 ? 4.444   14.338  -14.662 1.00 96.07 360 A 1 
ATOM   2875 N  N   . ILE A 1 361 ? 5.852   11.506  -13.765 1.00 97.63 361 A 1 
ATOM   2876 C  CA  . ILE A 1 361 ? 6.099   10.054  -13.840 1.00 97.66 361 A 1 
ATOM   2877 C  C   . ILE A 1 361 ? 5.554   9.340   -12.605 1.00 97.96 361 A 1 
ATOM   2878 O  O   . ILE A 1 361 ? 4.869   8.317   -12.718 1.00 97.28 361 A 1 
ATOM   2879 C  CB  . ILE A 1 361 ? 7.608   9.766   -13.991 1.00 96.23 361 A 1 
ATOM   2880 C  CG1 . ILE A 1 361 ? 8.181   10.301  -15.318 1.00 91.09 361 A 1 
ATOM   2881 C  CG2 . ILE A 1 361 ? 7.939   8.268   -13.859 1.00 92.30 361 A 1 
ATOM   2882 C  CD1 . ILE A 1 361 ? 7.699   9.616   -16.578 1.00 83.25 361 A 1 
ATOM   2883 N  N   . VAL A 1 362 ? 5.830   9.869   -11.416 1.00 97.76 362 A 1 
ATOM   2884 C  CA  . VAL A 1 362 ? 5.360   9.279   -10.162 1.00 97.59 362 A 1 
ATOM   2885 C  C   . VAL A 1 362 ? 3.835   9.389   -10.060 1.00 97.49 362 A 1 
ATOM   2886 O  O   . VAL A 1 362 ? 3.178   8.391   -9.776  1.00 97.08 362 A 1 
ATOM   2887 C  CB  . VAL A 1 362 ? 6.052   9.913   -8.940  1.00 97.29 362 A 1 
ATOM   2888 C  CG1 . VAL A 1 362 ? 5.559   9.298   -7.627  1.00 96.43 362 A 1 
ATOM   2889 C  CG2 . VAL A 1 362 ? 7.571   9.712   -9.006  1.00 96.59 362 A 1 
ATOM   2890 N  N   . LYS A 1 363 ? 3.269   10.561  -10.359 1.00 97.12 363 A 1 
ATOM   2891 C  CA  . LYS A 1 363 ? 1.818   10.797  -10.325 1.00 96.34 363 A 1 
ATOM   2892 C  C   . LYS A 1 363 ? 1.066   9.881   -11.281 1.00 96.71 363 A 1 
ATOM   2893 O  O   . LYS A 1 363 ? 0.111   9.220   -10.878 1.00 96.13 363 A 1 
ATOM   2894 C  CB  . LYS A 1 363 ? 1.510   12.267  -10.659 1.00 94.57 363 A 1 
ATOM   2895 C  CG  . LYS A 1 363 ? 1.929   13.264  -9.566  1.00 86.16 363 A 1 
ATOM   2896 C  CD  . LYS A 1 363 ? 1.609   14.685  -10.023 1.00 82.58 363 A 1 
ATOM   2897 C  CE  . LYS A 1 363 ? 2.023   15.737  -8.994  1.00 71.00 363 A 1 
ATOM   2898 N  NZ  . LYS A 1 363 ? 1.780   17.119  -9.503  1.00 63.54 363 A 1 
ATOM   2899 N  N   . GLU A 1 364 ? 1.505   9.793   -12.526 1.00 97.41 364 A 1 
ATOM   2900 C  CA  . GLU A 1 364 ? 0.846   8.996   -13.556 1.00 97.62 364 A 1 
ATOM   2901 C  C   . GLU A 1 364 ? 0.979   7.491   -13.304 1.00 97.85 364 A 1 
ATOM   2902 O  O   . GLU A 1 364 ? 0.041   6.728   -13.531 1.00 97.52 364 A 1 
ATOM   2903 C  CB  . GLU A 1 364 ? 1.406   9.395   -14.924 1.00 97.48 364 A 1 
ATOM   2904 C  CG  . GLU A 1 364 ? 0.715   8.716   -16.116 1.00 96.96 364 A 1 
ATOM   2905 C  CD  . GLU A 1 364 ? -0.780  9.057   -16.278 1.00 97.70 364 A 1 
ATOM   2906 O  OE1 . GLU A 1 364 ? -1.377  8.560   -17.249 1.00 95.56 364 A 1 
ATOM   2907 O  OE2 . GLU A 1 364 ? -1.383  9.762   -15.445 1.00 96.20 364 A 1 
ATOM   2908 N  N   . THR A 1 365 ? 2.109   7.068   -12.749 1.00 98.18 365 A 1 
ATOM   2909 C  CA  . THR A 1 365 ? 2.279   5.667   -12.352 1.00 98.25 365 A 1 
ATOM   2910 C  C   . THR A 1 365 ? 1.373   5.309   -11.178 1.00 98.20 365 A 1 
ATOM   2911 O  O   . THR A 1 365 ? 0.707   4.285   -11.227 1.00 97.76 365 A 1 
ATOM   2912 C  CB  . THR A 1 365 ? 3.741   5.352   -12.028 1.00 98.29 365 A 1 
ATOM   2913 O  OG1 . THR A 1 365 ? 4.537   5.666   -13.144 1.00 96.77 365 A 1 
ATOM   2914 C  CG2 . THR A 1 365 ? 3.943   3.872   -11.739 1.00 96.96 365 A 1 
ATOM   2915 N  N   . LEU A 1 366 ? 1.249   6.164   -10.173 1.00 97.87 366 A 1 
ATOM   2916 C  CA  . LEU A 1 366 ? 0.324   5.946   -9.061  1.00 97.59 366 A 1 
ATOM   2917 C  C   . LEU A 1 366 ? -1.146  5.994   -9.494  1.00 97.29 366 A 1 
ATOM   2918 O  O   . LEU A 1 366 ? -1.974  5.333   -8.869  1.00 96.43 366 A 1 
ATOM   2919 C  CB  . LEU A 1 366 ? 0.580   6.989   -7.962  1.00 97.27 366 A 1 
ATOM   2920 C  CG  . LEU A 1 366 ? 1.862   6.745   -7.142  1.00 96.49 366 A 1 
ATOM   2921 C  CD1 . LEU A 1 366 ? 2.110   7.937   -6.227  1.00 95.55 366 A 1 
ATOM   2922 C  CD2 . LEU A 1 366 ? 1.742   5.500   -6.264  1.00 95.02 366 A 1 
ATOM   2923 N  N   . ARG A 1 367 ? -1.487  6.728   -10.557 1.00 97.49 367 A 1 
ATOM   2924 C  CA  . ARG A 1 367 ? -2.845  6.761   -11.107 1.00 97.14 367 A 1 
ATOM   2925 C  C   . ARG A 1 367 ? -3.276  5.399   -11.636 1.00 97.06 367 A 1 
ATOM   2926 O  O   . ARG A 1 367 ? -4.377  4.945   -11.335 1.00 96.31 367 A 1 
ATOM   2927 C  CB  . ARG A 1 367 ? -2.926  7.840   -12.197 1.00 96.63 367 A 1 
ATOM   2928 C  CG  . ARG A 1 367 ? -4.371  8.095   -12.634 1.00 95.03 367 A 1 
ATOM   2929 C  CD  . ARG A 1 367 ? -4.447  9.107   -13.785 1.00 95.55 367 A 1 
ATOM   2930 N  NE  . ARG A 1 367 ? -3.887  8.579   -15.030 1.00 94.77 367 A 1 
ATOM   2931 C  CZ  . ARG A 1 367 ? -4.465  7.739   -15.893 1.00 96.60 367 A 1 
ATOM   2932 N  NH1 . ARG A 1 367 ? -5.662  7.271   -15.698 1.00 91.83 367 A 1 
ATOM   2933 N  NH2 . ARG A 1 367 ? -3.836  7.373   -16.957 1.00 92.78 367 A 1 
ATOM   2934 N  N   . LEU A 1 368 ? -2.412  4.741   -12.400 1.00 97.80 368 A 1 
ATOM   2935 C  CA  . LEU A 1 368 ? -2.717  3.456   -13.043 1.00 97.51 368 A 1 
ATOM   2936 C  C   . LEU A 1 368 ? -2.323  2.228   -12.225 1.00 97.24 368 A 1 
ATOM   2937 O  O   . LEU A 1 368 ? -2.928  1.170   -12.371 1.00 95.28 368 A 1 
ATOM   2938 C  CB  . LEU A 1 368 ? -2.032  3.416   -14.414 1.00 97.04 368 A 1 
ATOM   2939 C  CG  . LEU A 1 368 ? -2.724  4.291   -15.478 1.00 95.06 368 A 1 
ATOM   2940 C  CD1 . LEU A 1 368 ? -1.888  4.271   -16.752 1.00 91.41 368 A 1 
ATOM   2941 C  CD2 . LEU A 1 368 ? -4.124  3.784   -15.823 1.00 90.57 368 A 1 
ATOM   2942 N  N   . HIS A 1 369 ? -1.312  2.355   -11.378 1.00 97.87 369 A 1 
ATOM   2943 C  CA  . HIS A 1 369 ? -0.661  1.245   -10.693 1.00 97.64 369 A 1 
ATOM   2944 C  C   . HIS A 1 369 ? -0.659  1.404   -9.173  1.00 96.98 369 A 1 
ATOM   2945 O  O   . HIS A 1 369 ? 0.263   0.933   -8.503  1.00 94.88 369 A 1 
ATOM   2946 C  CB  . HIS A 1 369 ? 0.750   1.065   -11.258 1.00 97.59 369 A 1 
ATOM   2947 C  CG  . HIS A 1 369 ? 0.779   0.768   -12.721 1.00 97.88 369 A 1 
ATOM   2948 N  ND1 . HIS A 1 369 ? 0.376   -0.421  -13.299 1.00 92.58 369 A 1 
ATOM   2949 C  CD2 . HIS A 1 369 ? 1.236   1.585   -13.720 1.00 92.83 369 A 1 
ATOM   2950 C  CE1 . HIS A 1 369 ? 0.604   -0.323  -14.608 1.00 94.12 369 A 1 
ATOM   2951 N  NE2 . HIS A 1 369 ? 1.125   0.883   -14.908 1.00 94.90 369 A 1 
ATOM   2952 N  N   . ALA A 1 370 ? -1.678  2.075   -8.602  1.00 95.41 370 A 1 
ATOM   2953 C  CA  . ALA A 1 370 ? -1.794  2.235   -7.159  1.00 94.35 370 A 1 
ATOM   2954 C  C   . ALA A 1 370 ? -1.754  0.861   -6.453  1.00 94.83 370 A 1 
ATOM   2955 O  O   . ALA A 1 370 ? -2.632  0.033   -6.691  1.00 92.62 370 A 1 
ATOM   2956 C  CB  . ALA A 1 370 ? -3.088  2.989   -6.837  1.00 91.83 370 A 1 
ATOM   2957 N  N   . PRO A 1 371 ? -0.773  0.605   -5.575  1.00 95.36 371 A 1 
ATOM   2958 C  CA  . PRO A 1 371 ? -0.569  -0.736  -5.014  1.00 95.04 371 A 1 
ATOM   2959 C  C   . PRO A 1 371 ? -1.730  -1.232  -4.158  1.00 95.01 371 A 1 
ATOM   2960 O  O   . PRO A 1 371 ? -1.956  -2.431  -4.054  1.00 93.23 371 A 1 
ATOM   2961 C  CB  . PRO A 1 371 ? 0.722   -0.638  -4.197  1.00 93.77 371 A 1 
ATOM   2962 C  CG  . PRO A 1 371 ? 1.464   0.522   -4.853  1.00 91.60 371 A 1 
ATOM   2963 C  CD  . PRO A 1 371 ? 0.346   1.464   -5.259  1.00 94.53 371 A 1 
ATOM   2964 N  N   . ILE A 1 372 ? -2.487  -0.326  -3.547  1.00 95.36 372 A 1 
ATOM   2965 C  CA  . ILE A 1 372 ? -3.653  -0.637  -2.719  1.00 95.23 372 A 1 
ATOM   2966 C  C   . ILE A 1 372 ? -4.916  -0.391  -3.549  1.00 95.45 372 A 1 
ATOM   2967 O  O   . ILE A 1 372 ? -5.409  0.727   -3.643  1.00 94.40 372 A 1 
ATOM   2968 C  CB  . ILE A 1 372 ? -3.632  0.150   -1.396  1.00 94.32 372 A 1 
ATOM   2969 C  CG1 . ILE A 1 372 ? -2.326  -0.133  -0.612  1.00 91.45 372 A 1 
ATOM   2970 C  CG2 . ILE A 1 372 ? -4.864  -0.224  -0.560  1.00 91.02 372 A 1 
ATOM   2971 C  CD1 . ILE A 1 372 ? -2.178  0.672   0.682   1.00 86.32 372 A 1 
ATOM   2972 N  N   . HIS A 1 373 ? -5.462  -1.458  -4.122  1.00 95.61 373 A 1 
ATOM   2973 C  CA  . HIS A 1 373 ? -6.693  -1.397  -4.920  1.00 95.62 373 A 1 
ATOM   2974 C  C   . HIS A 1 373 ? -7.980  -1.410  -4.079  1.00 96.25 373 A 1 
ATOM   2975 O  O   . HIS A 1 373 ? -9.034  -1.013  -4.558  1.00 95.40 373 A 1 
ATOM   2976 C  CB  . HIS A 1 373 ? -6.677  -2.552  -5.929  1.00 94.55 373 A 1 
ATOM   2977 C  CG  . HIS A 1 373 ? -6.638  -3.910  -5.290  1.00 93.73 373 A 1 
ATOM   2978 N  ND1 . HIS A 1 373 ? -7.676  -4.551  -4.657  1.00 83.49 373 A 1 
ATOM   2979 C  CD2 . HIS A 1 373 ? -5.543  -4.729  -5.165  1.00 85.45 373 A 1 
ATOM   2980 C  CE1 . HIS A 1 373 ? -7.222  -5.713  -4.166  1.00 85.75 373 A 1 
ATOM   2981 N  NE2 . HIS A 1 373 ? -5.923  -5.860  -4.456  1.00 86.97 373 A 1 
ATOM   2982 N  N   . SER A 1 374 ? -7.925  -1.883  -2.827  1.00 96.29 374 A 1 
ATOM   2983 C  CA  . SER A 1 374 ? -9.086  -2.106  -1.967  1.00 96.24 374 A 1 
ATOM   2984 C  C   . SER A 1 374 ? -8.799  -1.660  -0.534  1.00 96.03 374 A 1 
ATOM   2985 O  O   . SER A 1 374 ? -7.999  -2.273  0.167   1.00 94.78 374 A 1 
ATOM   2986 C  CB  . SER A 1 374 ? -9.474  -3.585  -1.982  1.00 95.83 374 A 1 
ATOM   2987 O  OG  . SER A 1 374 ? -9.885  -3.985  -3.276  1.00 94.18 374 A 1 
ATOM   2988 N  N   . ILE A 1 375 ? -9.503  -0.629  -0.074  1.00 96.29 375 A 1 
ATOM   2989 C  CA  . ILE A 1 375 ? -9.451  -0.155  1.309   1.00 96.30 375 A 1 
ATOM   2990 C  C   . ILE A 1 375 ? -10.709 -0.642  2.026   1.00 96.52 375 A 1 
ATOM   2991 O  O   . ILE A 1 375 ? -11.813 -0.267  1.648   1.00 96.17 375 A 1 
ATOM   2992 C  CB  . ILE A 1 375 ? -9.305  1.373   1.365   1.00 95.84 375 A 1 
ATOM   2993 C  CG1 . ILE A 1 375 ? -8.005  1.828   0.654   1.00 94.81 375 A 1 
ATOM   2994 C  CG2 . ILE A 1 375 ? -9.326  1.842   2.824   1.00 94.75 375 A 1 
ATOM   2995 C  CD1 . ILE A 1 375 ? -7.818  3.343   0.584   1.00 92.74 375 A 1 
ATOM   2996 N  N   . MET A 1 376 ? -10.554 -1.442  3.067   1.00 96.99 376 A 1 
ATOM   2997 C  CA  . MET A 1 376 ? -11.675 -2.054  3.777   1.00 96.89 376 A 1 
ATOM   2998 C  C   . MET A 1 376 ? -11.910 -1.431  5.159   1.00 97.04 376 A 1 
ATOM   2999 O  O   . MET A 1 376 ? -10.982 -0.964  5.821   1.00 96.19 376 A 1 
ATOM   3000 C  CB  . MET A 1 376 ? -11.487 -3.573  3.875   1.00 95.93 376 A 1 
ATOM   3001 C  CG  . MET A 1 376 ? -11.422 -4.239  2.495   1.00 93.48 376 A 1 
ATOM   3002 S  SD  . MET A 1 376 ? -11.314 -6.049  2.586   1.00 89.57 376 A 1 
ATOM   3003 C  CE  . MET A 1 376 ? -11.027 -6.445  0.863   1.00 77.93 376 A 1 
ATOM   3004 N  N   . ARG A 1 377 ? -13.177 -1.447  5.603   1.00 97.39 377 A 1 
ATOM   3005 C  CA  . ARG A 1 377 ? -13.599 -1.012  6.942   1.00 97.70 377 A 1 
ATOM   3006 C  C   . ARG A 1 377 ? -14.685 -1.946  7.474   1.00 97.96 377 A 1 
ATOM   3007 O  O   . ARG A 1 377 ? -15.575 -2.345  6.732   1.00 97.53 377 A 1 
ATOM   3008 C  CB  . ARG A 1 377 ? -14.134 0.427   6.896   1.00 97.22 377 A 1 
ATOM   3009 C  CG  . ARG A 1 377 ? -13.136 1.489   6.403   1.00 95.91 377 A 1 
ATOM   3010 C  CD  . ARG A 1 377 ? -11.984 1.715   7.375   1.00 95.23 377 A 1 
ATOM   3011 N  NE  . ARG A 1 377 ? -11.050 2.731   6.878   1.00 94.53 377 A 1 
ATOM   3012 C  CZ  . ARG A 1 377 ? -9.891  2.531   6.258   1.00 94.63 377 A 1 
ATOM   3013 N  NH1 . ARG A 1 377 ? -9.437  1.342   6.007   1.00 91.11 377 A 1 
ATOM   3014 N  NH2 . ARG A 1 377 ? -9.168  3.544   5.885   1.00 91.86 377 A 1 
ATOM   3015 N  N   . ALA A 1 378 ? -14.640 -2.256  8.762   1.00 97.62 378 A 1 
ATOM   3016 C  CA  . ALA A 1 378 ? -15.765 -2.892  9.435   1.00 97.62 378 A 1 
ATOM   3017 C  C   . ALA A 1 378 ? -16.883 -1.868  9.659   1.00 97.89 378 A 1 
ATOM   3018 O  O   . ALA A 1 378 ? -16.615 -0.726  10.020  1.00 96.91 378 A 1 
ATOM   3019 C  CB  . ALA A 1 378 ? -15.293 -3.515  10.751  1.00 96.94 378 A 1 
ATOM   3020 N  N   . VAL A 1 379 ? -18.150 -2.282  9.484   1.00 97.94 379 A 1 
ATOM   3021 C  CA  . VAL A 1 379 ? -19.328 -1.462  9.756   1.00 98.06 379 A 1 
ATOM   3022 C  C   . VAL A 1 379 ? -19.763 -1.700  11.199  1.00 97.89 379 A 1 
ATOM   3023 O  O   . VAL A 1 379 ? -20.109 -2.821  11.569  1.00 96.74 379 A 1 
ATOM   3024 C  CB  . VAL A 1 379 ? -20.466 -1.768  8.765   1.00 97.60 379 A 1 
ATOM   3025 C  CG1 . VAL A 1 379 ? -21.663 -0.841  8.991   1.00 96.16 379 A 1 
ATOM   3026 C  CG2 . VAL A 1 379 ? -19.998 -1.601  7.316   1.00 96.34 379 A 1 
ATOM   3027 N  N   . LYS A 1 380 ? -19.741 -0.652  12.026  1.00 97.98 380 A 1 
ATOM   3028 C  CA  . LYS A 1 380 ? -20.049 -0.737  13.457  1.00 97.51 380 A 1 
ATOM   3029 C  C   . LYS A 1 380 ? -21.492 -0.360  13.777  1.00 97.59 380 A 1 
ATOM   3030 O  O   . LYS A 1 380 ? -22.046 -0.854  14.748  1.00 96.11 380 A 1 
ATOM   3031 C  CB  . LYS A 1 380 ? -19.078 0.150   14.259  1.00 96.56 380 A 1 
ATOM   3032 C  CG  . LYS A 1 380 ? -17.587 -0.210  14.069  1.00 93.60 380 A 1 
ATOM   3033 C  CD  . LYS A 1 380 ? -17.258 -1.679  14.337  1.00 87.09 380 A 1 
ATOM   3034 C  CE  . LYS A 1 380 ? -17.561 -2.075  15.794  1.00 81.92 380 A 1 
ATOM   3035 N  NZ  . LYS A 1 380 ? -17.268 -3.513  16.003  1.00 73.76 380 A 1 
ATOM   3036 N  N   . GLN A 1 381 ? -22.092 0.500   12.964  1.00 97.54 381 A 1 
ATOM   3037 C  CA  . GLN A 1 381 ? -23.489 0.913   13.049  1.00 97.20 381 A 1 
ATOM   3038 C  C   . GLN A 1 381 ? -24.105 0.866   11.651  1.00 97.89 381 A 1 
ATOM   3039 O  O   . GLN A 1 381 ? -23.380 1.089   10.688  1.00 96.89 381 A 1 
ATOM   3040 C  CB  . GLN A 1 381 ? -23.605 2.323   13.647  1.00 94.90 381 A 1 
ATOM   3041 C  CG  . GLN A 1 381 ? -23.081 2.372   15.086  1.00 84.62 381 A 1 
ATOM   3042 C  CD  . GLN A 1 381 ? -23.360 3.683   15.800  1.00 81.81 381 A 1 
ATOM   3043 O  OE1 . GLN A 1 381 ? -23.987 4.604   15.309  1.00 73.61 381 A 1 
ATOM   3044 N  NE2 . GLN A 1 381 ? -22.923 3.816   17.032  1.00 71.14 381 A 1 
ATOM   3045 N  N   . PRO A 1 382 ? -25.411 0.595   11.508  1.00 97.87 382 A 1 
ATOM   3046 C  CA  . PRO A 1 382 ? -26.068 0.668   10.213  1.00 97.70 382 A 1 
ATOM   3047 C  C   . PRO A 1 382 ? -25.851 2.038   9.562   1.00 97.72 382 A 1 
ATOM   3048 O  O   . PRO A 1 382 ? -26.106 3.066   10.181  1.00 96.62 382 A 1 
ATOM   3049 C  CB  . PRO A 1 382 ? -27.551 0.375   10.478  1.00 97.13 382 A 1 
ATOM   3050 C  CG  . PRO A 1 382 ? -27.521 -0.428  11.774  1.00 95.48 382 A 1 
ATOM   3051 C  CD  . PRO A 1 382 ? -26.356 0.191   12.538  1.00 97.28 382 A 1 
ATOM   3052 N  N   . MET A 1 383 ? -25.378 2.047   8.319   1.00 97.89 383 A 1 
ATOM   3053 C  CA  . MET A 1 383 ? -25.017 3.270   7.602   1.00 97.85 383 A 1 
ATOM   3054 C  C   . MET A 1 383 ? -25.966 3.492   6.420   1.00 97.82 383 A 1 
ATOM   3055 O  O   . MET A 1 383 ? -25.884 2.745   5.440   1.00 97.07 383 A 1 
ATOM   3056 C  CB  . MET A 1 383 ? -23.561 3.203   7.131   1.00 97.41 383 A 1 
ATOM   3057 C  CG  . MET A 1 383 ? -22.569 3.205   8.296   1.00 95.78 383 A 1 
ATOM   3058 S  SD  . MET A 1 383 ? -20.838 3.081   7.775   1.00 95.12 383 A 1 
ATOM   3059 C  CE  . MET A 1 383 ? -20.599 4.721   7.052   1.00 90.21 383 A 1 
ATOM   3060 N  N   . PRO A 1 384 ? -26.854 4.491   6.485   1.00 97.85 384 A 1 
ATOM   3061 C  CA  . PRO A 1 384 ? -27.665 4.872   5.331   1.00 97.52 384 A 1 
ATOM   3062 C  C   . PRO A 1 384 ? -26.787 5.546   4.272   1.00 97.49 384 A 1 
ATOM   3063 O  O   . PRO A 1 384 ? -25.982 6.425   4.585   1.00 96.26 384 A 1 
ATOM   3064 C  CB  . PRO A 1 384 ? -28.735 5.816   5.888   1.00 96.59 384 A 1 
ATOM   3065 C  CG  . PRO A 1 384 ? -28.054 6.451   7.096   1.00 93.39 384 A 1 
ATOM   3066 C  CD  . PRO A 1 384 ? -27.134 5.359   7.624   1.00 96.77 384 A 1 
ATOM   3067 N  N   . ILE A 1 385 ? -26.967 5.159   3.007   1.00 97.25 385 A 1 
ATOM   3068 C  CA  . ILE A 1 385 ? -26.295 5.811   1.877   1.00 96.85 385 A 1 
ATOM   3069 C  C   . ILE A 1 385 ? -27.132 7.021   1.440   1.00 96.66 385 A 1 
ATOM   3070 O  O   . ILE A 1 385 ? -28.282 6.832   1.024   1.00 95.11 385 A 1 
ATOM   3071 C  CB  . ILE A 1 385 ? -26.039 4.830   0.719   1.00 96.02 385 A 1 
ATOM   3072 C  CG1 . ILE A 1 385 ? -25.166 3.658   1.204   1.00 92.98 385 A 1 
ATOM   3073 C  CG2 . ILE A 1 385 ? -25.359 5.571   -0.452  1.00 93.38 385 A 1 
ATOM   3074 C  CD1 . ILE A 1 385 ? -24.854 2.628   0.119   1.00 83.46 385 A 1 
ATOM   3075 N  N   . PRO A 1 386 ? -26.577 8.242   1.490   1.00 95.90 386 A 1 
ATOM   3076 C  CA  . PRO A 1 386 ? -27.299 9.446   1.102   1.00 94.70 386 A 1 
ATOM   3077 C  C   . PRO A 1 386 ? -27.861 9.361   -0.319  1.00 94.64 386 A 1 
ATOM   3078 O  O   . PRO A 1 386 ? -27.225 8.825   -1.224  1.00 91.89 386 A 1 
ATOM   3079 C  CB  . PRO A 1 386 ? -26.293 10.595  1.241   1.00 92.71 386 A 1 
ATOM   3080 C  CG  . PRO A 1 386 ? -25.304 10.084  2.277   1.00 90.25 386 A 1 
ATOM   3081 C  CD  . PRO A 1 386 ? -25.250 8.594   1.979   1.00 93.62 386 A 1 
ATOM   3082 N  N   . GLY A 1 387 ? -29.081 9.887   -0.519  1.00 94.15 387 A 1 
ATOM   3083 C  CA  . GLY A 1 387 ? -29.735 9.890   -1.838  1.00 93.50 387 A 1 
ATOM   3084 C  C   . GLY A 1 387 ? -30.265 8.529   -2.305  1.00 94.06 387 A 1 
ATOM   3085 O  O   . GLY A 1 387 ? -30.788 8.423   -3.406  1.00 90.96 387 A 1 
ATOM   3086 N  N   . THR A 1 388 ? -30.160 7.485   -1.481  1.00 94.22 388 A 1 
ATOM   3087 C  CA  . THR A 1 388 ? -30.653 6.146   -1.801  1.00 94.46 388 A 1 
ATOM   3088 C  C   . THR A 1 388 ? -31.522 5.593   -0.662  1.00 95.29 388 A 1 
ATOM   3089 O  O   . THR A 1 388 ? -31.573 6.145   0.432   1.00 93.75 388 A 1 
ATOM   3090 C  CB  . THR A 1 388 ? -29.514 5.161   -2.112  1.00 93.26 388 A 1 
ATOM   3091 O  OG1 . THR A 1 388 ? -28.901 4.732   -0.926  1.00 89.11 388 A 1 
ATOM   3092 C  CG2 . THR A 1 388 ? -28.440 5.718   -3.048  1.00 88.51 388 A 1 
ATOM   3093 N  N   . LYS A 1 389 ? -32.180 4.473   -0.920  1.00 95.25 389 A 1 
ATOM   3094 C  CA  . LYS A 1 389 ? -32.885 3.687   0.104   1.00 95.16 389 A 1 
ATOM   3095 C  C   . LYS A 1 389 ? -31.988 2.667   0.811   1.00 96.16 389 A 1 
ATOM   3096 O  O   . LYS A 1 389 ? -32.468 1.915   1.651   1.00 94.51 389 A 1 
ATOM   3097 C  CB  . LYS A 1 389 ? -34.123 3.017   -0.518  1.00 92.39 389 A 1 
ATOM   3098 C  CG  . LYS A 1 389 ? -33.748 2.031   -1.629  1.00 80.49 389 A 1 
ATOM   3099 C  CD  . LYS A 1 389 ? -35.004 1.377   -2.220  1.00 76.52 389 A 1 
ATOM   3100 C  CE  . LYS A 1 389 ? -34.584 0.452   -3.348  1.00 64.44 389 A 1 
ATOM   3101 N  NZ  . LYS A 1 389 ? -35.741 -0.284  -3.910  1.00 56.27 389 A 1 
ATOM   3102 N  N   . TYR A 1 390 ? -30.714 2.588   0.420   1.00 96.56 390 A 1 
ATOM   3103 C  CA  . TYR A 1 390 ? -29.817 1.555   0.915   1.00 96.90 390 A 1 
ATOM   3104 C  C   . TYR A 1 390 ? -29.300 1.879   2.306   1.00 97.31 390 A 1 
ATOM   3105 O  O   . TYR A 1 390 ? -28.828 2.984   2.572   1.00 96.42 390 A 1 
ATOM   3106 C  CB  . TYR A 1 390 ? -28.671 1.310   -0.071  1.00 96.37 390 A 1 
ATOM   3107 C  CG  . TYR A 1 390 ? -29.086 0.903   -1.466  1.00 96.05 390 A 1 
ATOM   3108 C  CD1 . TYR A 1 390 ? -30.088 -0.062  -1.675  1.00 93.54 390 A 1 
ATOM   3109 C  CD2 . TYR A 1 390 ? -28.456 1.483   -2.592  1.00 93.52 390 A 1 
ATOM   3110 C  CE1 . TYR A 1 390 ? -30.476 -0.440  -2.969  1.00 92.34 390 A 1 
ATOM   3111 C  CE2 . TYR A 1 390 ? -28.828 1.111   -3.894  1.00 92.21 390 A 1 
ATOM   3112 C  CZ  . TYR A 1 390 ? -29.843 0.148   -4.078  1.00 93.02 390 A 1 
ATOM   3113 O  OH  . TYR A 1 390 ? -30.219 -0.214  -5.337  1.00 90.77 390 A 1 
ATOM   3114 N  N   . VAL A 1 391 ? -29.345 0.881   3.177   1.00 97.22 391 A 1 
ATOM   3115 C  CA  . VAL A 1 391 ? -28.719 0.898   4.496   1.00 97.49 391 A 1 
ATOM   3116 C  C   . VAL A 1 391 ? -27.744 -0.267  4.569   1.00 97.59 391 A 1 
ATOM   3117 O  O   . VAL A 1 391 ? -28.121 -1.420  4.360   1.00 96.66 391 A 1 
ATOM   3118 C  CB  . VAL A 1 391 ? -29.757 0.824   5.628   1.00 96.84 391 A 1 
ATOM   3119 C  CG1 . VAL A 1 391 ? -29.077 0.890   6.994   1.00 94.29 391 A 1 
ATOM   3120 C  CG2 . VAL A 1 391 ? -30.751 1.984   5.542   1.00 94.68 391 A 1 
ATOM   3121 N  N   . ILE A 1 392 ? -26.481 0.032   4.860   1.00 97.72 392 A 1 
ATOM   3122 C  CA  . ILE A 1 392 ? -25.433 -0.983  4.981   1.00 97.72 392 A 1 
ATOM   3123 C  C   . ILE A 1 392 ? -25.469 -1.543  6.401   1.00 97.86 392 A 1 
ATOM   3124 O  O   . ILE A 1 392 ? -25.262 -0.795  7.358   1.00 97.29 392 A 1 
ATOM   3125 C  CB  . ILE A 1 392 ? -24.056 -0.411  4.619   1.00 97.17 392 A 1 
ATOM   3126 C  CG1 . ILE A 1 392 ? -24.086 0.220   3.214   1.00 93.93 392 A 1 
ATOM   3127 C  CG2 . ILE A 1 392 ? -23.003 -1.532  4.686   1.00 94.23 392 A 1 
ATOM   3128 C  CD1 . ILE A 1 392 ? -22.801 0.968   2.861   1.00 81.83 392 A 1 
ATOM   3129 N  N   . PRO A 1 393 ? -25.720 -2.854  6.573   1.00 97.81 393 A 1 
ATOM   3130 C  CA  . PRO A 1 393 ? -25.813 -3.473  7.892   1.00 97.61 393 A 1 
ATOM   3131 C  C   . PRO A 1 393 ? -24.427 -3.768  8.487   1.00 97.99 393 A 1 
ATOM   3132 O  O   . PRO A 1 393 ? -23.427 -3.871  7.784   1.00 97.36 393 A 1 
ATOM   3133 C  CB  . PRO A 1 393 ? -26.649 -4.735  7.658   1.00 96.54 393 A 1 
ATOM   3134 C  CG  . PRO A 1 393 ? -26.236 -5.157  6.255   1.00 94.66 393 A 1 
ATOM   3135 C  CD  . PRO A 1 393 ? -26.027 -3.832  5.534   1.00 96.69 393 A 1 
ATOM   3136 N  N   . THR A 1 394 ? -24.377 -3.991  9.799   1.00 97.79 394 A 1 
ATOM   3137 C  CA  . THR A 1 394 ? -23.122 -4.233  10.541  1.00 97.65 394 A 1 
ATOM   3138 C  C   . THR A 1 394 ? -22.444 -5.565  10.222  1.00 97.31 394 A 1 
ATOM   3139 O  O   . THR A 1 394 ? -21.272 -5.757  10.538  1.00 95.22 394 A 1 
ATOM   3140 C  CB  . THR A 1 394 ? -23.370 -4.176  12.054  1.00 97.01 394 A 1 
ATOM   3141 O  OG1 . THR A 1 394 ? -24.368 -5.106  12.414  1.00 91.02 394 A 1 
ATOM   3142 C  CG2 . THR A 1 394 ? -23.851 -2.795  12.504  1.00 90.40 394 A 1 
ATOM   3143 N  N   . ASN A 1 395 ? -23.151 -6.500  9.589   1.00 97.34 395 A 1 
ATOM   3144 C  CA  . ASN A 1 395 ? -22.565 -7.763  9.136   1.00 96.42 395 A 1 
ATOM   3145 C  C   . ASN A 1 395 ? -21.828 -7.634  7.786   1.00 96.81 395 A 1 
ATOM   3146 O  O   . ASN A 1 395 ? -21.238 -8.614  7.338   1.00 95.09 395 A 1 
ATOM   3147 C  CB  . ASN A 1 395 ? -23.643 -8.865  9.120   1.00 94.38 395 A 1 
ATOM   3148 C  CG  . ASN A 1 395 ? -24.697 -8.652  8.049   1.00 89.49 395 A 1 
ATOM   3149 O  OD1 . ASN A 1 395 ? -25.015 -7.553  7.672   1.00 79.80 395 A 1 
ATOM   3150 N  ND2 . ASN A 1 395 ? -25.284 -9.697  7.533   1.00 80.72 395 A 1 
ATOM   3151 N  N   . HIS A 1 396 ? -21.833 -6.456  7.155   1.00 97.49 396 A 1 
ATOM   3152 C  CA  . HIS A 1 396 ? -21.065 -6.173  5.952   1.00 97.65 396 A 1 
ATOM   3153 C  C   . HIS A 1 396 ? -19.697 -5.575  6.287   1.00 97.61 396 A 1 
ATOM   3154 O  O   . HIS A 1 396 ? -19.473 -5.009  7.355   1.00 96.68 396 A 1 
ATOM   3155 C  CB  . HIS A 1 396 ? -21.866 -5.259  4.999   1.00 97.12 396 A 1 
ATOM   3156 C  CG  . HIS A 1 396 ? -23.065 -5.890  4.347   1.00 96.85 396 A 1 
ATOM   3157 N  ND1 . HIS A 1 396 ? -23.686 -5.436  3.196   1.00 90.77 396 A 1 
ATOM   3158 C  CD2 . HIS A 1 396 ? -23.762 -6.997  4.742   1.00 91.39 396 A 1 
ATOM   3159 C  CE1 . HIS A 1 396 ? -24.723 -6.238  2.930   1.00 91.81 396 A 1 
ATOM   3160 N  NE2 . HIS A 1 396 ? -24.797 -7.204  3.839   1.00 92.49 396 A 1 
ATOM   3161 N  N   . VAL A 1 397 ? -18.762 -5.718  5.361   1.00 98.08 397 A 1 
ATOM   3162 C  CA  . VAL A 1 397 ? -17.527 -4.934  5.292   1.00 97.91 397 A 1 
ATOM   3163 C  C   . VAL A 1 397 ? -17.710 -3.885  4.202   1.00 98.15 397 A 1 
ATOM   3164 O  O   . VAL A 1 397 ? -18.278 -4.193  3.164   1.00 97.57 397 A 1 
ATOM   3165 C  CB  . VAL A 1 397 ? -16.324 -5.851  5.013   1.00 96.68 397 A 1 
ATOM   3166 C  CG1 . VAL A 1 397 ? -15.029 -5.090  4.733   1.00 93.44 397 A 1 
ATOM   3167 C  CG2 . VAL A 1 397 ? -16.065 -6.762  6.219   1.00 93.76 397 A 1 
ATOM   3168 N  N   . LEU A 1 398 ? -17.222 -2.667  4.419   1.00 98.14 398 A 1 
ATOM   3169 C  CA  . LEU A 1 398 ? -17.160 -1.633  3.387   1.00 98.01 398 A 1 
ATOM   3170 C  C   . LEU A 1 398 ? -15.842 -1.710  2.634   1.00 98.07 398 A 1 
ATOM   3171 O  O   . LEU A 1 398 ? -14.797 -1.932  3.239   1.00 97.09 398 A 1 
ATOM   3172 C  CB  . LEU A 1 398 ? -17.349 -0.250  4.021   1.00 97.38 398 A 1 
ATOM   3173 C  CG  . LEU A 1 398 ? -18.827 0.136   4.199   1.00 92.97 398 A 1 
ATOM   3174 C  CD1 . LEU A 1 398 ? -18.910 1.384   5.068   1.00 91.41 398 A 1 
ATOM   3175 C  CD2 . LEU A 1 398 ? -19.479 0.435   2.859   1.00 91.52 398 A 1 
ATOM   3176 N  N   . LEU A 1 399 ? -15.890 -1.467  1.325   1.00 97.96 399 A 1 
ATOM   3177 C  CA  . LEU A 1 399 ? -14.727 -1.436  0.449   1.00 98.02 399 A 1 
ATOM   3178 C  C   . LEU A 1 399 ? -14.754 -0.182  -0.435  1.00 98.02 399 A 1 
ATOM   3179 O  O   . LEU A 1 399 ? -15.655 -0.014  -1.252  1.00 97.53 399 A 1 
ATOM   3180 C  CB  . LEU A 1 399 ? -14.656 -2.761  -0.329  1.00 97.77 399 A 1 
ATOM   3181 C  CG  . LEU A 1 399 ? -13.370 -2.973  -1.150  1.00 97.30 399 A 1 
ATOM   3182 C  CD1 . LEU A 1 399 ? -13.208 -4.467  -1.462  1.00 94.89 399 A 1 
ATOM   3183 C  CD2 . LEU A 1 399 ? -13.386 -2.238  -2.499  1.00 94.39 399 A 1 
ATOM   3184 N  N   . ALA A 1 400 ? -13.735 0.662   -0.287  1.00 97.20 400 A 1 
ATOM   3185 C  CA  . ALA A 1 400 ? -13.437 1.755   -1.197  1.00 96.94 400 A 1 
ATOM   3186 C  C   . ALA A 1 400 ? -12.365 1.321   -2.210  1.00 96.80 400 A 1 
ATOM   3187 O  O   . ALA A 1 400 ? -11.429 0.600   -1.850  1.00 95.90 400 A 1 
ATOM   3188 C  CB  . ALA A 1 400 ? -12.992 2.987   -0.396  1.00 96.35 400 A 1 
ATOM   3189 N  N   . ALA A 1 401 ? -12.485 1.794   -3.443  1.00 96.86 401 A 1 
ATOM   3190 C  CA  . ALA A 1 401 ? -11.552 1.500   -4.526  1.00 96.69 401 A 1 
ATOM   3191 C  C   . ALA A 1 401 ? -11.121 2.794   -5.245  1.00 96.33 401 A 1 
ATOM   3192 O  O   . ALA A 1 401 ? -11.579 3.051   -6.362  1.00 95.02 401 A 1 
ATOM   3193 C  CB  . ALA A 1 401 ? -12.203 0.473   -5.451  1.00 96.37 401 A 1 
ATOM   3194 N  N   . PRO A 1 402 ? -10.237 3.613   -4.644  1.00 95.37 402 A 1 
ATOM   3195 C  CA  . PRO A 1 402 ? -9.810  4.890   -5.229  1.00 94.60 402 A 1 
ATOM   3196 C  C   . PRO A 1 402 ? -9.208  4.775   -6.631  1.00 94.87 402 A 1 
ATOM   3197 O  O   . PRO A 1 402 ? -9.311  5.696   -7.431  1.00 93.21 402 A 1 
ATOM   3198 C  CB  . PRO A 1 402 ? -8.793  5.470   -4.243  1.00 92.95 402 A 1 
ATOM   3199 C  CG  . PRO A 1 402 ? -9.200  4.849   -2.902  1.00 90.27 402 A 1 
ATOM   3200 C  CD  . PRO A 1 402 ? -9.680  3.462   -3.311  1.00 93.41 402 A 1 
ATOM   3201 N  N   . GLY A 1 403 ? -8.623  3.632   -6.969  1.00 95.16 403 A 1 
ATOM   3202 C  CA  . GLY A 1 403 ? -8.107  3.371   -8.316  1.00 94.96 403 A 1 
ATOM   3203 C  C   . GLY A 1 403 ? -9.176  3.398   -9.417  1.00 95.51 403 A 1 
ATOM   3204 O  O   . GLY A 1 403 ? -8.857  3.685   -10.564 1.00 94.21 403 A 1 
ATOM   3205 N  N   . VAL A 1 404 ? -10.435 3.142   -9.075  1.00 96.44 404 A 1 
ATOM   3206 C  CA  . VAL A 1 404 ? -11.540 3.186   -10.051 1.00 96.38 404 A 1 
ATOM   3207 C  C   . VAL A 1 404 ? -11.851 4.618   -10.470 1.00 96.18 404 A 1 
ATOM   3208 O  O   . VAL A 1 404 ? -12.007 4.870   -11.659 1.00 94.82 404 A 1 
ATOM   3209 C  CB  . VAL A 1 404 ? -12.799 2.487   -9.512  1.00 96.06 404 A 1 
ATOM   3210 C  CG1 . VAL A 1 404 ? -13.975 2.574   -10.489 1.00 94.07 404 A 1 
ATOM   3211 C  CG2 . VAL A 1 404 ? -12.519 1.007   -9.258  1.00 94.33 404 A 1 
ATOM   3212 N  N   . SER A 1 405 ? -11.892 5.565   -9.529  1.00 95.16 405 A 1 
ATOM   3213 C  CA  . SER A 1 405 ? -12.054 6.983   -9.872  1.00 94.83 405 A 1 
ATOM   3214 C  C   . SER A 1 405 ? -10.820 7.537   -10.600 1.00 95.04 405 A 1 
ATOM   3215 O  O   . SER A 1 405 ? -10.976 8.344   -11.510 1.00 93.68 405 A 1 
ATOM   3216 C  CB  . SER A 1 405 ? -12.394 7.824   -8.640  1.00 93.28 405 A 1 
ATOM   3217 O  OG  . SER A 1 405 ? -11.523 7.581   -7.553  1.00 87.57 405 A 1 
ATOM   3218 N  N   . ALA A 1 406 ? -9.631  7.045   -10.289 1.00 95.52 406 A 1 
ATOM   3219 C  CA  . ALA A 1 406 ? -8.394  7.426   -10.973 1.00 95.79 406 A 1 
ATOM   3220 C  C   . ALA A 1 406 ? -8.285  6.900   -12.421 1.00 95.90 406 A 1 
ATOM   3221 O  O   . ALA A 1 406 ? -7.402  7.321   -13.161 1.00 94.80 406 A 1 
ATOM   3222 C  CB  . ALA A 1 406 ? -7.216  6.948   -10.119 1.00 95.32 406 A 1 
ATOM   3223 N  N   . SER A 1 407 ? -9.168  5.994   -12.827 1.00 95.71 407 A 1 
ATOM   3224 C  CA  . SER A 1 407 ? -9.280  5.472   -14.192 1.00 95.14 407 A 1 
ATOM   3225 C  C   . SER A 1 407 ? -10.637 5.782   -14.832 1.00 95.45 407 A 1 
ATOM   3226 O  O   . SER A 1 407 ? -11.035 5.133   -15.797 1.00 93.21 407 A 1 
ATOM   3227 C  CB  . SER A 1 407 ? -8.963  3.968   -14.210 1.00 93.24 407 A 1 
ATOM   3228 O  OG  . SER A 1 407 ? -9.876  3.233   -13.416 1.00 79.26 407 A 1 
ATOM   3229 N  N   . ASP A 1 408 ? -11.372 6.757   -14.287 1.00 95.10 408 A 1 
ATOM   3230 C  CA  . ASP A 1 408 ? -12.659 7.151   -14.828 1.00 94.80 408 A 1 
ATOM   3231 C  C   . ASP A 1 408 ? -12.475 8.219   -15.931 1.00 95.49 408 A 1 
ATOM   3232 O  O   . ASP A 1 408 ? -11.899 9.281   -15.663 1.00 94.99 408 A 1 
ATOM   3233 C  CB  . ASP A 1 408 ? -13.574 7.635   -13.688 1.00 93.58 408 A 1 
ATOM   3234 C  CG  . ASP A 1 408 ? -15.036 7.686   -14.116 1.00 91.78 408 A 1 
ATOM   3235 O  OD1 . ASP A 1 408 ? -15.312 8.220   -15.211 1.00 88.19 408 A 1 
ATOM   3236 O  OD2 . ASP A 1 408 ? -15.885 7.158   -13.367 1.00 86.87 408 A 1 
ATOM   3237 N  N   . PRO A 1 409 ? -12.971 7.978   -17.165 1.00 95.08 409 A 1 
ATOM   3238 C  CA  . PRO A 1 409 ? -12.794 8.919   -18.276 1.00 94.87 409 A 1 
ATOM   3239 C  C   . PRO A 1 409 ? -13.436 10.289  -18.041 1.00 94.80 409 A 1 
ATOM   3240 O  O   . PRO A 1 409 ? -13.034 11.254  -18.682 1.00 93.07 409 A 1 
ATOM   3241 C  CB  . PRO A 1 409 ? -13.413 8.215   -19.492 1.00 93.90 409 A 1 
ATOM   3242 C  CG  . PRO A 1 409 ? -14.416 7.245   -18.889 1.00 91.81 409 A 1 
ATOM   3243 C  CD  . PRO A 1 409 ? -13.724 6.820   -17.596 1.00 94.67 409 A 1 
ATOM   3244 N  N   . GLN A 1 410 ? -14.382 10.425  -17.116 1.00 93.07 410 A 1 
ATOM   3245 C  CA  . GLN A 1 410 ? -14.957 11.725  -16.775 1.00 91.75 410 A 1 
ATOM   3246 C  C   . GLN A 1 410 ? -13.953 12.656  -16.071 1.00 92.42 410 A 1 
ATOM   3247 O  O   . GLN A 1 410 ? -14.072 13.880  -16.167 1.00 90.88 410 A 1 
ATOM   3248 C  CB  . GLN A 1 410 ? -16.241 11.539  -15.951 1.00 89.04 410 A 1 
ATOM   3249 C  CG  . GLN A 1 410 ? -15.988 11.156  -14.488 1.00 78.67 410 A 1 
ATOM   3250 C  CD  . GLN A 1 410 ? -17.269 10.838  -13.719 1.00 74.77 410 A 1 
ATOM   3251 O  OE1 . GLN A 1 410 ? -18.282 11.496  -13.868 1.00 67.57 410 A 1 
ATOM   3252 N  NE2 . GLN A 1 410 ? -17.284 9.838   -12.878 1.00 65.43 410 A 1 
ATOM   3253 N  N   . TYR A 1 411 ? -12.953 12.085  -15.386 1.00 93.19 411 A 1 
ATOM   3254 C  CA  . TYR A 1 411 ? -11.913 12.830  -14.676 1.00 93.11 411 A 1 
ATOM   3255 C  C   . TYR A 1 411 ? -10.566 12.783  -15.395 1.00 94.03 411 A 1 
ATOM   3256 O  O   . TYR A 1 411 ? -9.810  13.758  -15.338 1.00 93.06 411 A 1 
ATOM   3257 C  CB  . TYR A 1 411 ? -11.777 12.279  -13.257 1.00 91.97 411 A 1 
ATOM   3258 C  CG  . TYR A 1 411 ? -13.048 12.264  -12.446 1.00 91.39 411 A 1 
ATOM   3259 C  CD1 . TYR A 1 411 ? -13.747 13.460  -12.187 1.00 88.65 411 A 1 
ATOM   3260 C  CD2 . TYR A 1 411 ? -13.551 11.053  -11.944 1.00 88.72 411 A 1 
ATOM   3261 C  CE1 . TYR A 1 411 ? -14.935 13.443  -11.434 1.00 87.20 411 A 1 
ATOM   3262 C  CE2 . TYR A 1 411 ? -14.734 11.020  -11.188 1.00 87.07 411 A 1 
ATOM   3263 C  CZ  . TYR A 1 411 ? -15.431 12.221  -10.936 1.00 87.45 411 A 1 
ATOM   3264 O  OH  . TYR A 1 411 ? -16.580 12.192  -10.214 1.00 85.26 411 A 1 
ATOM   3265 N  N   . PHE A 1 412 ? -10.277 11.689  -16.081 1.00 95.02 412 A 1 
ATOM   3266 C  CA  . PHE A 1 412 ? -9.017  11.412  -16.758 1.00 95.55 412 A 1 
ATOM   3267 C  C   . PHE A 1 412 ? -9.298  11.017  -18.217 1.00 95.92 412 A 1 
ATOM   3268 O  O   . PHE A 1 412 ? -9.666  9.874   -18.481 1.00 95.22 412 A 1 
ATOM   3269 C  CB  . PHE A 1 412 ? -8.262  10.306  -16.012 1.00 94.84 412 A 1 
ATOM   3270 C  CG  . PHE A 1 412 ? -7.927  10.652  -14.576 1.00 94.58 412 A 1 
ATOM   3271 C  CD1 . PHE A 1 412 ? -6.784  11.411  -14.273 1.00 93.15 412 A 1 
ATOM   3272 C  CD2 . PHE A 1 412 ? -8.790  10.261  -13.535 1.00 93.27 412 A 1 
ATOM   3273 C  CE1 . PHE A 1 412 ? -6.506  11.779  -12.959 1.00 92.31 412 A 1 
ATOM   3274 C  CE2 . PHE A 1 412 ? -8.518  10.636  -12.206 1.00 92.52 412 A 1 
ATOM   3275 C  CZ  . PHE A 1 412 ? -7.376  11.403  -11.924 1.00 92.43 412 A 1 
ATOM   3276 N  N   . PRO A 1 413 ? -9.127  11.948  -19.181 1.00 95.13 413 A 1 
ATOM   3277 C  CA  . PRO A 1 413 ? -9.245  11.615  -20.595 1.00 95.34 413 A 1 
ATOM   3278 C  C   . PRO A 1 413 ? -8.288  10.479  -20.977 1.00 96.11 413 A 1 
ATOM   3279 O  O   . PRO A 1 413 ? -7.166  10.436  -20.490 1.00 95.48 413 A 1 
ATOM   3280 C  CB  . PRO A 1 413 ? -8.921  12.907  -21.353 1.00 94.06 413 A 1 
ATOM   3281 C  CG  . PRO A 1 413 ? -9.231  14.006  -20.334 1.00 92.24 413 A 1 
ATOM   3282 C  CD  . PRO A 1 413 ? -8.853  13.364  -19.008 1.00 94.58 413 A 1 
ATOM   3283 N  N   . GLU A 1 414 ? -8.727  9.563   -21.829 1.00 96.78 414 A 1 
ATOM   3284 C  CA  . GLU A 1 414 ? -7.958  8.362   -22.198 1.00 96.91 414 A 1 
ATOM   3285 C  C   . GLU A 1 414 ? -7.330  7.662   -20.971 1.00 97.04 414 A 1 
ATOM   3286 O  O   . GLU A 1 414 ? -6.107  7.581   -20.828 1.00 96.01 414 A 1 
ATOM   3287 C  CB  . GLU A 1 414 ? -6.930  8.689   -23.285 1.00 96.51 414 A 1 
ATOM   3288 C  CG  . GLU A 1 414 ? -7.593  9.155   -24.583 1.00 91.87 414 A 1 
ATOM   3289 C  CD  . GLU A 1 414 ? -6.571  9.379   -25.704 1.00 86.82 414 A 1 
ATOM   3290 O  OE1 . GLU A 1 414 ? -6.643  10.451  -26.339 1.00 78.45 414 A 1 
ATOM   3291 O  OE2 . GLU A 1 414 ? -5.734  8.475   -25.900 1.00 82.06 414 A 1 
ATOM   3292 N  N   . PRO A 1 415 ? -8.152  7.181   -20.031 1.00 97.28 415 A 1 
ATOM   3293 C  CA  . PRO A 1 415 ? -7.689  6.797   -18.695 1.00 97.06 415 A 1 
ATOM   3294 C  C   . PRO A 1 415 ? -6.715  5.624   -18.702 1.00 96.99 415 A 1 
ATOM   3295 O  O   . PRO A 1 415 ? -5.866  5.543   -17.824 1.00 95.72 415 A 1 
ATOM   3296 C  CB  . PRO A 1 415 ? -8.957  6.464   -17.919 1.00 96.15 415 A 1 
ATOM   3297 C  CG  . PRO A 1 415 ? -9.940  6.035   -19.002 1.00 94.85 415 A 1 
ATOM   3298 C  CD  . PRO A 1 415 ? -9.573  6.955   -20.159 1.00 96.24 415 A 1 
ATOM   3299 N  N   . ASP A 1 416 ? -6.796  4.740   -19.694 1.00 97.01 416 A 1 
ATOM   3300 C  CA  . ASP A 1 416 ? -5.946  3.546   -19.784 1.00 96.52 416 A 1 
ATOM   3301 C  C   . ASP A 1 416 ? -4.551  3.858   -20.376 1.00 96.98 416 A 1 
ATOM   3302 O  O   . ASP A 1 416 ? -3.627  3.051   -20.252 1.00 95.80 416 A 1 
ATOM   3303 C  CB  . ASP A 1 416 ? -6.693  2.455   -20.577 1.00 95.21 416 A 1 
ATOM   3304 C  CG  . ASP A 1 416 ? -8.013  1.999   -19.915 1.00 92.64 416 A 1 
ATOM   3305 O  OD1 . ASP A 1 416 ? -8.086  1.960   -18.669 1.00 88.48 416 A 1 
ATOM   3306 O  OD2 . ASP A 1 416 ? -8.978  1.677   -20.643 1.00 87.16 416 A 1 
ATOM   3307 N  N   . LEU A 1 417 ? -4.362  5.048   -20.967 1.00 97.22 417 A 1 
ATOM   3308 C  CA  . LEU A 1 417 ? -3.081  5.510   -21.482 1.00 97.34 417 A 1 
ATOM   3309 C  C   . LEU A 1 417 ? -2.206  6.026   -20.338 1.00 97.66 417 A 1 
ATOM   3310 O  O   . LEU A 1 417 ? -2.582  6.965   -19.633 1.00 97.09 417 A 1 
ATOM   3311 C  CB  . LEU A 1 417 ? -3.327  6.573   -22.561 1.00 96.74 417 A 1 
ATOM   3312 C  CG  . LEU A 1 417 ? -2.046  7.116   -23.230 1.00 93.49 417 A 1 
ATOM   3313 C  CD1 . LEU A 1 417 ? -1.304  6.038   -24.015 1.00 89.95 417 A 1 
ATOM   3314 C  CD2 . LEU A 1 417 ? -2.405  8.244   -24.191 1.00 89.29 417 A 1 
ATOM   3315 N  N   . TRP A 1 418 ? -1.016  5.467   -20.184 1.00 97.64 418 A 1 
ATOM   3316 C  CA  . TRP A 1 418 ? 0.015   6.032   -19.322 1.00 97.90 418 A 1 
ATOM   3317 C  C   . TRP A 1 418 ? 0.711   7.175   -20.060 1.00 97.99 418 A 1 
ATOM   3318 O  O   . TRP A 1 418 ? 1.519   6.940   -20.957 1.00 97.34 418 A 1 
ATOM   3319 C  CB  . TRP A 1 418 ? 0.989   4.944   -18.878 1.00 98.00 418 A 1 
ATOM   3320 C  CG  . TRP A 1 418 ? 2.005   5.397   -17.883 1.00 98.17 418 A 1 
ATOM   3321 C  CD1 . TRP A 1 418 ? 1.844   5.382   -16.551 1.00 97.76 418 A 1 
ATOM   3322 C  CD2 . TRP A 1 418 ? 3.347   5.918   -18.134 1.00 98.16 418 A 1 
ATOM   3323 N  NE1 . TRP A 1 418 ? 3.010   5.831   -15.937 1.00 97.79 418 A 1 
ATOM   3324 C  CE2 . TRP A 1 418 ? 3.958   6.158   -16.872 1.00 98.01 418 A 1 
ATOM   3325 C  CE3 . TRP A 1 418 ? 4.106   6.180   -19.291 1.00 98.10 418 A 1 
ATOM   3326 C  CZ2 . TRP A 1 418 ? 5.291   6.621   -16.762 1.00 97.81 418 A 1 
ATOM   3327 C  CZ3 . TRP A 1 418 ? 5.430   6.650   -19.174 1.00 97.62 418 A 1 
ATOM   3328 C  CH2 . TRP A 1 418 ? 6.010   6.856   -17.934 1.00 97.61 418 A 1 
ATOM   3329 N  N   . GLU A 1 419 ? 0.369   8.407   -19.701 1.00 97.63 419 A 1 
ATOM   3330 C  CA  . GLU A 1 419 ? 0.922   9.617   -20.309 1.00 97.63 419 A 1 
ATOM   3331 C  C   . GLU A 1 419 ? 1.241   10.662  -19.231 1.00 97.71 419 A 1 
ATOM   3332 O  O   . GLU A 1 419 ? 0.344   11.367  -18.776 1.00 97.29 419 A 1 
ATOM   3333 C  CB  . GLU A 1 419 ? -0.047  10.145  -21.382 1.00 97.18 419 A 1 
ATOM   3334 C  CG  . GLU A 1 419 ? 0.513   11.346  -22.151 1.00 95.79 419 A 1 
ATOM   3335 C  CD  . GLU A 1 419 ? 1.944   11.067  -22.646 1.00 95.27 419 A 1 
ATOM   3336 O  OE1 . GLU A 1 419 ? 2.872   11.602  -22.008 1.00 89.79 419 A 1 
ATOM   3337 O  OE2 . GLU A 1 419 ? 2.130   10.237  -23.565 1.00 90.98 419 A 1 
ATOM   3338 N  N   . PRO A 1 420 ? 2.506   10.778  -18.798 1.00 97.40 420 A 1 
ATOM   3339 C  CA  . PRO A 1 420 ? 2.915   11.751  -17.785 1.00 97.32 420 A 1 
ATOM   3340 C  C   . PRO A 1 420 ? 2.613   13.202  -18.163 1.00 97.04 420 A 1 
ATOM   3341 O  O   . PRO A 1 420 ? 2.259   13.993  -17.296 1.00 95.92 420 A 1 
ATOM   3342 C  CB  . PRO A 1 420 ? 4.411   11.530  -17.587 1.00 97.02 420 A 1 
ATOM   3343 C  CG  . PRO A 1 420 ? 4.603   10.074  -17.989 1.00 95.23 420 A 1 
ATOM   3344 C  CD  . PRO A 1 420 ? 3.604   9.889   -19.125 1.00 97.25 420 A 1 
ATOM   3345 N  N   . HIS A 1 421 ? 2.662   13.540  -19.448 1.00 96.99 421 A 1 
ATOM   3346 C  CA  . HIS A 1 421 ? 2.378   14.889  -19.946 1.00 96.79 421 A 1 
ATOM   3347 C  C   . HIS A 1 421 ? 0.945   15.354  -19.670 1.00 96.53 421 A 1 
ATOM   3348 O  O   . HIS A 1 421 ? 0.686   16.553  -19.668 1.00 95.18 421 A 1 
ATOM   3349 C  CB  . HIS A 1 421 ? 2.679   14.954  -21.439 1.00 96.51 421 A 1 
ATOM   3350 C  CG  . HIS A 1 421 ? 4.144   14.922  -21.732 1.00 96.18 421 A 1 
ATOM   3351 N  ND1 . HIS A 1 421 ? 5.045   15.922  -21.406 1.00 87.02 421 A 1 
ATOM   3352 C  CD2 . HIS A 1 421 ? 4.846   13.921  -22.360 1.00 88.22 421 A 1 
ATOM   3353 C  CE1 . HIS A 1 421 ? 6.250   15.532  -21.845 1.00 89.23 421 A 1 
ATOM   3354 N  NE2 . HIS A 1 421 ? 6.164   14.324  -22.424 1.00 90.80 421 A 1 
ATOM   3355 N  N   . ARG A 1 422 ? 0.014   14.445  -19.332 1.00 95.85 422 A 1 
ATOM   3356 C  CA  . ARG A 1 422 ? -1.334  14.860  -18.918 1.00 95.57 422 A 1 
ATOM   3357 C  C   . ARG A 1 422 ? -1.347  15.749  -17.667 1.00 95.68 422 A 1 
ATOM   3358 O  O   . ARG A 1 422 ? -2.339  16.418  -17.422 1.00 94.12 422 A 1 
ATOM   3359 C  CB  . ARG A 1 422 ? -2.239  13.635  -18.700 1.00 94.31 422 A 1 
ATOM   3360 C  CG  . ARG A 1 422 ? -2.019  12.954  -17.342 1.00 92.18 422 A 1 
ATOM   3361 C  CD  . ARG A 1 422 ? -3.054  11.861  -17.037 1.00 93.57 422 A 1 
ATOM   3362 N  NE  . ARG A 1 422 ? -3.080  10.811  -18.060 1.00 92.80 422 A 1 
ATOM   3363 C  CZ  . ARG A 1 422 ? -4.066  10.534  -18.895 1.00 95.08 422 A 1 
ATOM   3364 N  NH1 . ARG A 1 422 ? -5.181  11.206  -18.908 1.00 87.24 422 A 1 
ATOM   3365 N  NH2 . ARG A 1 422 ? -3.954  9.560   -19.730 1.00 88.59 422 A 1 
ATOM   3366 N  N   . TRP A 1 423 ? -0.292  15.719  -16.866 1.00 95.48 423 A 1 
ATOM   3367 C  CA  . TRP A 1 423 ? -0.172  16.527  -15.648 1.00 94.68 423 A 1 
ATOM   3368 C  C   . TRP A 1 423 ? 0.290   17.963  -15.917 1.00 94.00 423 A 1 
ATOM   3369 O  O   . TRP A 1 423 ? 0.331   18.770  -14.988 1.00 90.36 423 A 1 
ATOM   3370 C  CB  . TRP A 1 423 ? 0.724   15.793  -14.654 1.00 94.27 423 A 1 
ATOM   3371 C  CG  . TRP A 1 423 ? 0.156   14.484  -14.174 1.00 94.51 423 A 1 
ATOM   3372 C  CD1 . TRP A 1 423 ? 0.429   13.270  -14.696 1.00 92.67 423 A 1 
ATOM   3373 C  CD2 . TRP A 1 423 ? -0.828  14.270  -13.117 1.00 93.92 423 A 1 
ATOM   3374 N  NE1 . TRP A 1 423 ? -0.308  12.302  -14.022 1.00 92.40 423 A 1 
ATOM   3375 C  CE2 . TRP A 1 423 ? -1.088  12.878  -13.047 1.00 93.51 423 A 1 
ATOM   3376 C  CE3 . TRP A 1 423 ? -1.505  15.118  -12.212 1.00 93.54 423 A 1 
ATOM   3377 C  CZ2 . TRP A 1 423 ? -2.004  12.328  -12.120 1.00 93.44 423 A 1 
ATOM   3378 C  CZ3 . TRP A 1 423 ? -2.421  14.570  -11.281 1.00 92.00 423 A 1 
ATOM   3379 C  CH2 . TRP A 1 423 ? -2.668  13.199  -11.242 1.00 92.01 423 A 1 
ATOM   3380 N  N   . GLU A 1 424 ? 0.584   18.302  -17.172 1.00 93.53 424 A 1 
ATOM   3381 C  CA  . GLU A 1 424 ? 0.747   19.673  -17.642 1.00 92.26 424 A 1 
ATOM   3382 C  C   . GLU A 1 424 ? -0.634  20.312  -17.837 1.00 91.40 424 A 1 
ATOM   3383 O  O   . GLU A 1 424 ? -1.551  19.703  -18.389 1.00 88.78 424 A 1 
ATOM   3384 C  CB  . GLU A 1 424 ? 1.555   19.702  -18.944 1.00 90.79 424 A 1 
ATOM   3385 C  CG  . GLU A 1 424 ? 2.979   19.164  -18.745 1.00 84.40 424 A 1 
ATOM   3386 C  CD  . GLU A 1 424 ? 3.730   18.881  -20.055 1.00 83.63 424 A 1 
ATOM   3387 O  OE1 . GLU A 1 424 ? 4.733   18.140  -19.991 1.00 75.97 424 A 1 
ATOM   3388 O  OE2 . GLU A 1 424 ? 3.297   19.356  -21.126 1.00 78.93 424 A 1 
ATOM   3389 N  N   . LYS A 1 425 ? -0.812  21.553  -17.379 1.00 89.96 425 A 1 
ATOM   3390 C  CA  . LYS A 1 425 ? -2.116  22.225  -17.334 1.00 87.50 425 A 1 
ATOM   3391 C  C   . LYS A 1 425 ? -2.743  22.410  -18.722 1.00 88.49 425 A 1 
ATOM   3392 O  O   . LYS A 1 425 ? -3.958  22.303  -18.881 1.00 83.82 425 A 1 
ATOM   3393 C  CB  . LYS A 1 425 ? -1.934  23.567  -16.619 1.00 82.61 425 A 1 
ATOM   3394 C  CG  . LYS A 1 425 ? -3.257  24.282  -16.363 1.00 71.39 425 A 1 
ATOM   3395 C  CD  . LYS A 1 425 ? -2.979  25.551  -15.557 1.00 64.90 425 A 1 
ATOM   3396 C  CE  . LYS A 1 425 ? -4.280  26.224  -15.123 1.00 56.84 425 A 1 
ATOM   3397 N  NZ  . LYS A 1 425 ? -4.002  27.196  -14.046 1.00 49.41 425 A 1 
ATOM   3398 N  N   . GLU A 1 426 ? -1.904  22.694  -19.714 1.00 88.20 426 A 1 
ATOM   3399 C  CA  . GLU A 1 426 ? -2.246  22.900  -21.113 1.00 88.74 426 A 1 
ATOM   3400 C  C   . GLU A 1 426 ? -2.437  21.591  -21.898 1.00 90.92 426 A 1 
ATOM   3401 O  O   . GLU A 1 426 ? -2.865  21.622  -23.048 1.00 88.14 426 A 1 
ATOM   3402 C  CB  . GLU A 1 426 ? -1.187  23.801  -21.773 1.00 86.17 426 A 1 
ATOM   3403 C  CG  . GLU A 1 426 ? 0.268   23.305  -21.696 1.00 77.76 426 A 1 
ATOM   3404 C  CD  . GLU A 1 426 ? 1.016   23.687  -20.410 1.00 65.41 426 A 1 
ATOM   3405 O  OE1 . GLU A 1 426 ? 2.249   23.530  -20.387 1.00 56.13 426 A 1 
ATOM   3406 O  OE2 . GLU A 1 426 ? 0.362   24.152  -19.444 1.00 59.84 426 A 1 
ATOM   3407 N  N   . SER A 1 427 ? -2.169  20.454  -21.301 1.00 90.57 427 A 1 
ATOM   3408 C  CA  . SER A 1 427 ? -2.338  19.169  -21.971 1.00 91.08 427 A 1 
ATOM   3409 C  C   . SER A 1 427 ? -3.806  18.920  -22.336 1.00 92.07 427 A 1 
ATOM   3410 O  O   . SER A 1 427 ? -4.695  19.056  -21.487 1.00 90.54 427 A 1 
ATOM   3411 C  CB  . SER A 1 427 ? -1.830  18.030  -21.092 1.00 90.79 427 A 1 
ATOM   3412 O  OG  . SER A 1 427 ? -2.003  16.786  -21.745 1.00 88.25 427 A 1 
ATOM   3413 N  N   . PRO A 1 428 ? -4.094  18.445  -23.565 1.00 91.65 428 A 1 
ATOM   3414 C  CA  . PRO A 1 428 ? -5.453  18.035  -23.925 1.00 90.19 428 A 1 
ATOM   3415 C  C   . PRO A 1 428 ? -5.958  16.846  -23.098 1.00 91.46 428 A 1 
ATOM   3416 O  O   . PRO A 1 428 ? -7.162  16.636  -22.996 1.00 87.79 428 A 1 
ATOM   3417 C  CB  . PRO A 1 428 ? -5.378  17.705  -25.415 1.00 88.16 428 A 1 
ATOM   3418 C  CG  . PRO A 1 428 ? -3.921  17.286  -25.617 1.00 87.32 428 A 1 
ATOM   3419 C  CD  . PRO A 1 428 ? -3.166  18.185  -24.642 1.00 91.61 428 A 1 
ATOM   3420 N  N   . LEU A 1 429 ? -5.052  16.101  -22.483 1.00 92.65 429 A 1 
ATOM   3421 C  CA  . LEU A 1 429 ? -5.354  14.974  -21.596 1.00 92.90 429 A 1 
ATOM   3422 C  C   . LEU A 1 429 ? -5.361  15.369  -20.113 1.00 93.57 429 A 1 
ATOM   3423 O  O   . LEU A 1 429 ? -5.435  14.485  -19.254 1.00 91.41 429 A 1 
ATOM   3424 C  CB  . LEU A 1 429 ? -4.361  13.831  -21.861 1.00 92.52 429 A 1 
ATOM   3425 C  CG  . LEU A 1 429 ? -4.334  13.306  -23.304 1.00 91.61 429 A 1 
ATOM   3426 C  CD1 . LEU A 1 429 ? -3.337  12.151  -23.397 1.00 88.95 429 A 1 
ATOM   3427 C  CD2 . LEU A 1 429 ? -5.697  12.807  -23.767 1.00 88.99 429 A 1 
ATOM   3428 N  N   . ALA A 1 430 ? -5.274  16.665  -19.797 1.00 90.21 430 A 1 
ATOM   3429 C  CA  . ALA A 1 430 ? -5.199  17.129  -18.419 1.00 88.54 430 A 1 
ATOM   3430 C  C   . ALA A 1 430 ? -6.382  16.625  -17.582 1.00 89.09 430 A 1 
ATOM   3431 O  O   . ALA A 1 430 ? -7.547  16.756  -17.995 1.00 88.15 430 A 1 
ATOM   3432 C  CB  . ALA A 1 430 ? -5.092  18.653  -18.383 1.00 87.10 430 A 1 
ATOM   3433 N  N   . PRO A 1 431 ? -6.127  16.085  -16.380 1.00 91.15 431 A 1 
ATOM   3434 C  CA  . PRO A 1 431 ? -7.176  15.693  -15.448 1.00 88.92 431 A 1 
ATOM   3435 C  C   . PRO A 1 431 ? -8.058  16.879  -15.060 1.00 88.80 431 A 1 
ATOM   3436 O  O   . PRO A 1 431 ? -7.628  18.033  -15.083 1.00 86.57 431 A 1 
ATOM   3437 C  CB  . PRO A 1 431 ? -6.454  15.116  -14.223 1.00 86.15 431 A 1 
ATOM   3438 C  CG  . PRO A 1 431 ? -5.081  14.727  -14.743 1.00 86.95 431 A 1 
ATOM   3439 C  CD  . PRO A 1 431 ? -4.826  15.750  -15.838 1.00 91.03 431 A 1 
ATOM   3440 N  N   . SER A 1 432 ? -9.294  16.616  -14.641 1.00 87.61 432 A 1 
ATOM   3441 C  CA  . SER A 1 432 ? -10.197 17.658  -14.160 1.00 84.71 432 A 1 
ATOM   3442 C  C   . SER A 1 432 ? -9.620  18.440  -12.975 1.00 84.14 432 A 1 
ATOM   3443 O  O   . SER A 1 432 ? -9.772  19.656  -12.938 1.00 81.56 432 A 1 
ATOM   3444 C  CB  . SER A 1 432 ? -11.548 17.055  -13.784 1.00 83.08 432 A 1 
ATOM   3445 O  OG  . SER A 1 432 ? -11.402 16.015  -12.839 1.00 78.65 432 A 1 
ATOM   3446 N  N   . ILE A 1 433 ? -8.893  17.785  -12.088 1.00 85.51 433 A 1 
ATOM   3447 C  CA  . ILE A 1 433 ? -8.216  18.391  -10.930 1.00 83.15 433 A 1 
ATOM   3448 C  C   . ILE A 1 433 ? -7.082  19.346  -11.340 1.00 82.54 433 A 1 
ATOM   3449 O  O   . ILE A 1 433 ? -6.858  20.339  -10.670 1.00 79.78 433 A 1 
ATOM   3450 C  CB  . ILE A 1 433 ? -7.698  17.308  -9.961  1.00 81.35 433 A 1 
ATOM   3451 C  CG1 . ILE A 1 433 ? -6.757  16.292  -10.635 1.00 76.26 433 A 1 
ATOM   3452 C  CG2 . ILE A 1 433 ? -8.915  16.600  -9.321  1.00 74.16 433 A 1 
ATOM   3453 C  CD1 . ILE A 1 433 ? -6.129  15.263  -9.677  1.00 72.13 433 A 1 
ATOM   3454 N  N   . VAL A 1 434 ? -6.415  19.101  -12.460 1.00 84.41 434 A 1 
ATOM   3455 C  CA  . VAL A 1 434 ? -5.364  19.991  -12.987 1.00 82.94 434 A 1 
ATOM   3456 C  C   . VAL A 1 434 ? -5.971  21.179  -13.733 1.00 81.92 434 A 1 
ATOM   3457 O  O   . VAL A 1 434 ? -5.493  22.303  -13.619 1.00 77.51 434 A 1 
ATOM   3458 C  CB  . VAL A 1 434 ? -4.402  19.216  -13.897 1.00 81.57 434 A 1 
ATOM   3459 C  CG1 . VAL A 1 434 ? -3.365  20.111  -14.573 1.00 75.94 434 A 1 
ATOM   3460 C  CG2 . VAL A 1 434 ? -3.646  18.158  -13.095 1.00 79.57 434 A 1 
ATOM   3461 N  N   . ARG A 1 435 ? -7.057  20.952  -14.484 1.00 82.79 435 A 1 
ATOM   3462 C  CA  . ARG A 1 435 ? -7.764  22.024  -15.200 1.00 78.23 435 A 1 
ATOM   3463 C  C   . ARG A 1 435 ? -8.452  23.012  -14.269 1.00 76.40 435 A 1 
ATOM   3464 O  O   . ARG A 1 435 ? -8.525  24.195  -14.593 1.00 71.34 435 A 1 
ATOM   3465 C  CB  . ARG A 1 435 ? -8.765  21.414  -16.182 1.00 76.26 435 A 1 
ATOM   3466 C  CG  . ARG A 1 435 ? -8.046  20.752  -17.373 1.00 70.96 435 A 1 
ATOM   3467 C  CD  . ARG A 1 435 ? -9.043  20.196  -18.382 1.00 68.21 435 A 1 
ATOM   3468 N  NE  . ARG A 1 435 ? -9.658  18.943  -17.912 1.00 61.61 435 A 1 
ATOM   3469 C  CZ  . ARG A 1 435 ? -10.753 18.367  -18.386 1.00 55.81 435 A 1 
ATOM   3470 N  NH1 . ARG A 1 435 ? -11.444 18.906  -19.353 1.00 51.16 435 A 1 
ATOM   3471 N  NH2 . ARG A 1 435 ? -11.156 17.228  -17.904 1.00 49.27 435 A 1 
ATOM   3472 N  N   . ASN A 1 436 ? -8.947  22.540  -13.140 1.00 76.67 436 A 1 
ATOM   3473 C  CA  . ASN A 1 436 ? -9.738  23.301  -12.188 1.00 71.82 436 A 1 
ATOM   3474 C  C   . ASN A 1 436 ? -8.949  23.637  -10.913 1.00 68.95 436 A 1 
ATOM   3475 O  O   . ASN A 1 436 ? -9.540  23.639  -9.840  1.00 63.35 436 A 1 
ATOM   3476 C  CB  . ASN A 1 436 ? -11.042 22.542  -11.877 1.00 68.11 436 A 1 
ATOM   3477 C  CG  . ASN A 1 436 ? -11.952 22.296  -13.072 1.00 62.51 436 A 1 
ATOM   3478 O  OD1 . ASN A 1 436 ? -11.863 22.888  -14.128 1.00 55.97 436 A 1 
ATOM   3479 N  ND2 . ASN A 1 436 ? -12.887 21.390  -12.916 1.00 56.19 436 A 1 
ATOM   3480 N  N   . GLU A 1 437 ? -7.644  23.938  -11.005 1.00 66.95 437 A 1 
ATOM   3481 C  CA  . GLU A 1 437 ? -6.703  24.185  -9.885  1.00 64.08 437 A 1 
ATOM   3482 C  C   . GLU A 1 437 ? -7.304  24.862  -8.638  1.00 62.60 437 A 1 
ATOM   3483 O  O   . GLU A 1 437 ? -7.041  24.440  -7.515  1.00 56.83 437 A 1 
ATOM   3484 C  CB  . GLU A 1 437 ? -5.540  25.073  -10.371 1.00 58.57 437 A 1 
ATOM   3485 C  CG  . GLU A 1 437 ? -4.355  24.298  -10.954 1.00 53.07 437 A 1 
ATOM   3486 C  CD  . GLU A 1 437 ? -3.329  25.216  -11.623 1.00 48.08 437 A 1 
ATOM   3487 O  OE1 . GLU A 1 437 ? -2.414  24.705  -12.304 1.00 43.98 437 A 1 
ATOM   3488 O  OE2 . GLU A 1 437 ? -3.504  26.460  -11.637 1.00 45.86 437 A 1 
ATOM   3489 N  N   . ALA A 1 438 ? -8.164  25.867  -8.827  1.00 53.87 438 A 1 
ATOM   3490 C  CA  . ALA A 1 438 ? -8.807  26.590  -7.732  1.00 51.32 438 A 1 
ATOM   3491 C  C   . ALA A 1 438 ? -9.643  25.697  -6.793  1.00 52.84 438 A 1 
ATOM   3492 O  O   . ALA A 1 438 ? -9.821  26.029  -5.628  1.00 49.25 438 A 1 
ATOM   3493 C  CB  . ALA A 1 438 ? -9.671  27.690  -8.351  1.00 44.21 438 A 1 
ATOM   3494 N  N   . ALA A 1 439 ? -10.154 24.575  -7.266  1.00 53.62 439 A 1 
ATOM   3495 C  CA  . ALA A 1 439 ? -10.987 23.685  -6.456  1.00 52.78 439 A 1 
ATOM   3496 C  C   . ALA A 1 439 ? -10.191 22.812  -5.473  1.00 53.62 439 A 1 
ATOM   3497 O  O   . ALA A 1 439 ? -10.746 22.370  -4.469  1.00 50.62 439 A 1 
ATOM   3498 C  CB  . ALA A 1 439 ? -11.842 22.832  -7.394  1.00 48.15 439 A 1 
ATOM   3499 N  N   . GLU A 1 440 ? -8.895  22.535  -5.729  1.00 57.91 440 A 1 
ATOM   3500 C  CA  . GLU A 1 440 ? -8.071  21.739  -4.801  1.00 57.40 440 A 1 
ATOM   3501 C  C   . GLU A 1 440 ? -7.646  22.551  -3.569  1.00 58.07 440 A 1 
ATOM   3502 O  O   . GLU A 1 440 ? -7.501  21.990  -2.475  1.00 54.33 440 A 1 
ATOM   3503 C  CB  . GLU A 1 440 ? -6.823  21.172  -5.500  1.00 53.16 440 A 1 
ATOM   3504 C  CG  . GLU A 1 440 ? -7.109  19.914  -6.333  1.00 48.27 440 A 1 
ATOM   3505 C  CD  . GLU A 1 440 ? -5.843  19.148  -6.743  1.00 44.96 440 A 1 
ATOM   3506 O  OE1 . GLU A 1 440 ? -5.966  17.938  -7.028  1.00 41.50 440 A 1 
ATOM   3507 O  OE2 . GLU A 1 440 ? -4.748  19.748  -6.774  1.00 41.18 440 A 1 
ATOM   3508 N  N   . GLU A 1 441 ? -7.467  23.871  -3.700  1.00 55.72 441 A 1 
ATOM   3509 C  CA  . GLU A 1 441 ? -7.148  24.732  -2.557  1.00 55.36 441 A 1 
ATOM   3510 C  C   . GLU A 1 441 ? -8.321  24.850  -1.577  1.00 57.20 441 A 1 
ATOM   3511 O  O   . GLU A 1 441 ? -8.101  24.950  -0.362  1.00 52.73 441 A 1 
ATOM   3512 C  CB  . GLU A 1 441 ? -6.713  26.129  -3.033  1.00 49.60 441 A 1 
ATOM   3513 C  CG  . GLU A 1 441 ? -5.349  26.105  -3.736  1.00 43.97 441 A 1 
ATOM   3514 C  CD  . GLU A 1 441 ? -4.745  27.508  -3.921  1.00 40.47 441 A 1 
ATOM   3515 O  OE1 . GLU A 1 441 ? -3.500  27.576  -4.052  1.00 36.34 441 A 1 
ATOM   3516 O  OE2 . GLU A 1 441 ? -5.500  28.499  -3.863  1.00 37.91 441 A 1 
ATOM   3517 N  N   . ASP A 1 442 ? -9.544  24.747  -2.087  1.00 58.38 442 A 1 
ATOM   3518 C  CA  . ASP A 1 442 ? -10.781 24.793  -1.307  1.00 58.76 442 A 1 
ATOM   3519 C  C   . ASP A 1 442 ? -11.161 23.445  -0.675  1.00 61.72 442 A 1 
ATOM   3520 O  O   . ASP A 1 442 ? -12.211 23.316  -0.036  1.00 57.62 442 A 1 
ATOM   3521 C  CB  . ASP A 1 442 ? -11.923 25.348  -2.179  1.00 52.24 442 A 1 
ATOM   3522 C  CG  . ASP A 1 442 ? -11.902 26.866  -2.365  1.00 45.66 442 A 1 
ATOM   3523 O  OD1 . ASP A 1 442 ? -11.298 27.576  -1.527  1.00 41.26 442 A 1 
ATOM   3524 O  OD2 . ASP A 1 442 ? -12.583 27.328  -3.306  1.00 39.59 442 A 1 
ATOM   3525 N  N   . GLU A 1 443 ? -10.326 22.402  -0.804  1.00 66.15 443 A 1 
ATOM   3526 C  CA  . GLU A 1 443 ? -10.603 21.132  -0.143  1.00 67.24 443 A 1 
ATOM   3527 C  C   . GLU A 1 443 ? -10.577 21.276  1.377   1.00 69.76 443 A 1 
ATOM   3528 O  O   . GLU A 1 443 ? -9.607  21.724  1.999   1.00 67.04 443 A 1 
ATOM   3529 C  CB  . GLU A 1 443 ? -9.665  20.004  -0.578  1.00 62.85 443 A 1 
ATOM   3530 C  CG  . GLU A 1 443 ? -10.070 19.341  -1.896  1.00 57.15 443 A 1 
ATOM   3531 C  CD  . GLU A 1 443 ? -9.388  17.980  -2.103  1.00 53.46 443 A 1 
ATOM   3532 O  OE1 . GLU A 1 443 ? -9.923  17.178  -2.902  1.00 49.32 443 A 1 
ATOM   3533 O  OE2 . GLU A 1 443 ? -8.414  17.666  -1.380  1.00 49.69 443 A 1 
ATOM   3534 N  N   . GLU A 1 444 ? -11.648 20.798  2.013   1.00 71.21 444 A 1 
ATOM   3535 C  CA  . GLU A 1 444 ? -11.774 20.817  3.459   1.00 72.56 444 A 1 
ATOM   3536 C  C   . GLU A 1 444 ? -10.636 20.026  4.112   1.00 74.10 444 A 1 
ATOM   3537 O  O   . GLU A 1 444 ? -10.462 18.819  3.916   1.00 71.57 444 A 1 
ATOM   3538 C  CB  . GLU A 1 444 ? -13.150 20.290  3.881   1.00 68.76 444 A 1 
ATOM   3539 C  CG  . GLU A 1 444 ? -13.478 20.653  5.338   1.00 61.47 444 A 1 
ATOM   3540 C  CD  . GLU A 1 444 ? -14.696 19.901  5.905   1.00 56.41 444 A 1 
ATOM   3541 O  OE1 . GLU A 1 444 ? -14.871 19.889  7.140   1.00 52.80 444 A 1 
ATOM   3542 O  OE2 . GLU A 1 444 ? -15.382 19.157  5.169   1.00 54.66 444 A 1 
ATOM   3543 N  N   . LYS A 1 445 ? -9.865  20.714  4.960   1.00 73.61 445 A 1 
ATOM   3544 C  CA  . LYS A 1 445 ? -8.794  20.124  5.762   1.00 75.97 445 A 1 
ATOM   3545 C  C   . LYS A 1 445 ? -9.291  19.854  7.175   1.00 75.82 445 A 1 
ATOM   3546 O  O   . LYS A 1 445 ? -9.977  20.671  7.775   1.00 74.97 445 A 1 
ATOM   3547 C  CB  . LYS A 1 445 ? -7.540  21.010  5.724   1.00 74.15 445 A 1 
ATOM   3548 C  CG  . LYS A 1 445 ? -6.945  21.076  4.306   1.00 71.59 445 A 1 
ATOM   3549 C  CD  . LYS A 1 445 ? -5.765  22.049  4.177   1.00 67.80 445 A 1 
ATOM   3550 C  CE  . LYS A 1 445 ? -5.382  22.135  2.696   1.00 63.68 445 A 1 
ATOM   3551 N  NZ  . LYS A 1 445 ? -4.436  23.230  2.375   1.00 57.21 445 A 1 
ATOM   3552 N  N   . VAL A 1 446 ? -8.893  18.713  7.725   1.00 78.47 446 A 1 
ATOM   3553 C  CA  . VAL A 1 446 ? -9.251  18.294  9.080   1.00 79.07 446 A 1 
ATOM   3554 C  C   . VAL A 1 446 ? -8.005  17.807  9.810   1.00 77.86 446 A 1 
ATOM   3555 O  O   . VAL A 1 446 ? -7.168  17.108  9.243   1.00 76.44 446 A 1 
ATOM   3556 C  CB  . VAL A 1 446 ? -10.341 17.210  9.067   1.00 77.55 446 A 1 
ATOM   3557 C  CG1 . VAL A 1 446 ? -10.718 16.724  10.471  1.00 70.42 446 A 1 
ATOM   3558 C  CG2 . VAL A 1 446 ? -11.619 17.775  8.441   1.00 72.59 446 A 1 
ATOM   3559 N  N   . ASP A 1 447 ? -7.903  18.160  11.094  1.00 79.30 447 A 1 
ATOM   3560 C  CA  . ASP A 1 447 ? -6.890  17.597  11.984  1.00 79.73 447 A 1 
ATOM   3561 C  C   . ASP A 1 447 ? -7.505  16.486  12.845  1.00 77.18 447 A 1 
ATOM   3562 O  O   . ASP A 1 447 ? -8.299  16.725  13.750  1.00 73.35 447 A 1 
ATOM   3563 C  CB  . ASP A 1 447 ? -6.230  18.705  12.816  1.00 77.57 447 A 1 
ATOM   3564 C  CG  . ASP A 1 447 ? -4.973  18.209  13.539  1.00 78.10 447 A 1 
ATOM   3565 O  OD1 . ASP A 1 447 ? -4.758  16.976  13.615  1.00 73.88 447 A 1 
ATOM   3566 O  OD2 . ASP A 1 447 ? -4.178  19.052  13.990  1.00 75.41 447 A 1 
ATOM   3567 N  N   . TYR A 1 448 ? -7.106  15.248  12.580  1.00 82.60 448 A 1 
ATOM   3568 C  CA  . TYR A 1 448 ? -7.502  14.079  13.367  1.00 81.04 448 A 1 
ATOM   3569 C  C   . TYR A 1 448 ? -6.594  13.827  14.581  1.00 79.74 448 A 1 
ATOM   3570 O  O   . TYR A 1 448 ? -6.745  12.819  15.268  1.00 73.49 448 A 1 
ATOM   3571 C  CB  . TYR A 1 448 ? -7.580  12.855  12.459  1.00 80.68 448 A 1 
ATOM   3572 C  CG  . TYR A 1 448 ? -8.589  12.983  11.349  1.00 81.01 448 A 1 
ATOM   3573 C  CD1 . TYR A 1 448 ? -9.967  12.900  11.623  1.00 78.09 448 A 1 
ATOM   3574 C  CD2 . TYR A 1 448 ? -8.164  13.180  10.021  1.00 79.50 448 A 1 
ATOM   3575 C  CE1 . TYR A 1 448 ? -10.915 12.998  10.589  1.00 75.83 448 A 1 
ATOM   3576 C  CE2 . TYR A 1 448 ? -9.097  13.278  8.984   1.00 77.20 448 A 1 
ATOM   3577 C  CZ  . TYR A 1 448 ? -10.474 13.180  9.269   1.00 78.36 448 A 1 
ATOM   3578 O  OH  . TYR A 1 448 ? -11.394 13.257  8.248   1.00 77.60 448 A 1 
ATOM   3579 N  N   . GLY A 1 449 ? -5.625  14.725  14.839  1.00 75.89 449 A 1 
ATOM   3580 C  CA  . GLY A 1 449 ? -4.648  14.639  15.915  1.00 72.24 449 A 1 
ATOM   3581 C  C   . GLY A 1 449 ? -3.202  14.429  15.446  1.00 75.18 449 A 1 
ATOM   3582 O  O   . GLY A 1 449 ? -2.294  14.393  16.285  1.00 68.64 449 A 1 
ATOM   3583 N  N   . TYR A 1 450 ? -2.967  14.332  14.144  1.00 80.72 450 A 1 
ATOM   3584 C  CA  . TYR A 1 450 ? -1.628  14.226  13.551  1.00 78.99 450 A 1 
ATOM   3585 C  C   . TYR A 1 450 ? -1.315  15.358  12.545  1.00 77.38 450 A 1 
ATOM   3586 O  O   . TYR A 1 450 ? -0.434  15.220  11.703  1.00 71.72 450 A 1 
ATOM   3587 C  CB  . TYR A 1 450 ? -1.417  12.816  12.968  1.00 78.58 450 A 1 
ATOM   3588 C  CG  . TYR A 1 450 ? -2.321  12.477  11.803  1.00 78.77 450 A 1 
ATOM   3589 C  CD1 . TYR A 1 450 ? -3.597  11.933  12.034  1.00 78.29 450 A 1 
ATOM   3590 C  CD2 . TYR A 1 450 ? -1.881  12.686  10.490  1.00 78.07 450 A 1 
ATOM   3591 C  CE1 . TYR A 1 450 ? -4.434  11.604  10.957  1.00 72.61 450 A 1 
ATOM   3592 C  CE2 . TYR A 1 450 ? -2.707  12.357  9.409   1.00 75.16 450 A 1 
ATOM   3593 C  CZ  . TYR A 1 450 ? -3.982  11.815  9.639   1.00 75.25 450 A 1 
ATOM   3594 O  OH  . TYR A 1 450 ? -4.791  11.491  8.585   1.00 73.65 450 A 1 
ATOM   3595 N  N   . GLY A 1 451 ? -2.014  16.484  12.664  1.00 72.81 451 A 1 
ATOM   3596 C  CA  . GLY A 1 451 ? -1.893  17.648  11.797  1.00 72.46 451 A 1 
ATOM   3597 C  C   . GLY A 1 451 ? -2.964  17.691  10.700  1.00 74.30 451 A 1 
ATOM   3598 O  O   . GLY A 1 451 ? -3.679  16.717  10.462  1.00 71.60 451 A 1 
ATOM   3599 N  N   . LEU A 1 452 ? -3.050  18.839  10.026  1.00 70.81 452 A 1 
ATOM   3600 C  CA  . LEU A 1 452 ? -4.020  19.071  8.959   1.00 71.31 452 A 1 
ATOM   3601 C  C   . LEU A 1 452 ? -3.767  18.127  7.773   1.00 69.27 452 A 1 
ATOM   3602 O  O   . LEU A 1 452 ? -2.654  18.042  7.251   1.00 69.54 452 A 1 
ATOM   3603 C  CB  . LEU A 1 452 ? -3.959  20.542  8.516   1.00 71.58 452 A 1 
ATOM   3604 C  CG  . LEU A 1 452 ? -4.538  21.529  9.545   1.00 66.98 452 A 1 
ATOM   3605 C  CD1 . LEU A 1 452 ? -4.163  22.957  9.164   1.00 62.10 452 A 1 
ATOM   3606 C  CD2 . LEU A 1 452 ? -6.070  21.449  9.610   1.00 66.01 452 A 1 
ATOM   3607 N  N   . VAL A 1 453 ? -4.838  17.469  7.343   1.00 74.32 453 A 1 
ATOM   3608 C  CA  . VAL A 1 453 ? -4.865  16.631  6.139   1.00 73.82 453 A 1 
ATOM   3609 C  C   . VAL A 1 453 ? -6.132  16.923  5.350   1.00 74.07 453 A 1 
ATOM   3610 O  O   . VAL A 1 453 ? -7.179  17.190  5.937   1.00 74.16 453 A 1 
ATOM   3611 C  CB  . VAL A 1 453 ? -4.757  15.134  6.465   1.00 72.17 453 A 1 
ATOM   3612 C  CG1 . VAL A 1 453 ? -3.400  14.815  7.098   1.00 66.24 453 A 1 
ATOM   3613 C  CG2 . VAL A 1 453 ? -5.860  14.605  7.390   1.00 68.31 453 A 1 
ATOM   3614 N  N   . SER A 1 454 ? -6.044  16.853  4.020   1.00 69.13 454 A 1 
ATOM   3615 C  CA  . SER A 1 454 ? -7.237  16.919  3.183   1.00 66.12 454 A 1 
ATOM   3616 C  C   . SER A 1 454 ? -8.155  15.727  3.486   1.00 65.71 454 A 1 
ATOM   3617 O  O   . SER A 1 454 ? -7.686  14.595  3.645   1.00 64.81 454 A 1 
ATOM   3618 C  CB  . SER A 1 454 ? -6.874  16.962  1.690   1.00 63.33 454 A 1 
ATOM   3619 O  OG  . SER A 1 454 ? -8.075  16.858  0.966   1.00 57.77 454 A 1 
ATOM   3620 N  N   . LYS A 1 455 ? -9.467  15.988  3.547   1.00 65.68 455 A 1 
ATOM   3621 C  CA  . LYS A 1 455 ? -10.473 14.920  3.546   1.00 63.63 455 A 1 
ATOM   3622 C  C   . LYS A 1 455 ? -10.493 14.176  2.214   1.00 63.93 455 A 1 
ATOM   3623 O  O   . LYS A 1 455 ? -10.806 12.993  2.200   1.00 59.60 455 A 1 
ATOM   3624 C  CB  . LYS A 1 455 ? -11.858 15.496  3.848   1.00 59.63 455 A 1 
ATOM   3625 C  CG  . LYS A 1 455 ? -12.086 15.794  5.332   1.00 56.69 455 A 1 
ATOM   3626 C  CD  . LYS A 1 455 ? -13.542 16.224  5.503   1.00 53.93 455 A 1 
ATOM   3627 C  CE  . LYS A 1 455 ? -13.931 16.483  6.946   1.00 50.06 455 A 1 
ATOM   3628 N  NZ  . LYS A 1 455 ? -15.289 17.085  6.999   1.00 45.29 455 A 1 
ATOM   3629 N  N   . GLY A 1 456 ? -10.186 14.849  1.107   1.00 62.89 456 A 1 
ATOM   3630 C  CA  . GLY A 1 456 ? -10.205 14.286  -0.242  1.00 60.07 456 A 1 
ATOM   3631 C  C   . GLY A 1 456 ? -11.601 13.987  -0.786  1.00 62.04 456 A 1 
ATOM   3632 O  O   . GLY A 1 456 ? -11.726 13.204  -1.718  1.00 57.06 456 A 1 
ATOM   3633 N  N   . ALA A 1 457 ? -12.646 14.585  -0.217  1.00 61.02 457 A 1 
ATOM   3634 C  CA  . ALA A 1 457 ? -14.036 14.271  -0.540  1.00 58.66 457 A 1 
ATOM   3635 C  C   . ALA A 1 457 ? -14.381 14.357  -2.035  1.00 62.82 457 A 1 
ATOM   3636 O  O   . ALA A 1 457 ? -15.168 13.559  -2.539  1.00 57.44 457 A 1 
ATOM   3637 C  CB  . ALA A 1 457 ? -14.920 15.232  0.266   1.00 50.22 457 A 1 
ATOM   3638 N  N   . GLY A 1 458 ? -13.777 15.316  -2.757  1.00 68.47 458 A 1 
ATOM   3639 C  CA  . GLY A 1 458 ? -14.025 15.564  -4.170  1.00 69.15 458 A 1 
ATOM   3640 C  C   . GLY A 1 458 ? -12.968 15.011  -5.123  1.00 74.13 458 A 1 
ATOM   3641 O  O   . GLY A 1 458 ? -13.210 14.990  -6.335  1.00 71.78 458 A 1 
ATOM   3642 N  N   . SER A 1 459 ? -11.815 14.581  -4.629  1.00 82.60 459 A 1 
ATOM   3643 C  CA  . SER A 1 459 ? -10.713 14.197  -5.508  1.00 85.79 459 A 1 
ATOM   3644 C  C   . SER A 1 459 ? -10.915 12.789  -6.091  1.00 88.85 459 A 1 
ATOM   3645 O  O   . SER A 1 459 ? -11.056 11.818  -5.341  1.00 88.89 459 A 1 
ATOM   3646 C  CB  . SER A 1 459 ? -9.373  14.301  -4.800  1.00 83.59 459 A 1 
ATOM   3647 O  OG  . SER A 1 459 ? -8.339  14.063  -5.735  1.00 80.28 459 A 1 
ATOM   3648 N  N   . PRO A 1 460 ? -10.855 12.630  -7.428  1.00 90.42 460 A 1 
ATOM   3649 C  CA  . PRO A 1 460 ? -10.843 11.310  -8.052  1.00 91.56 460 A 1 
ATOM   3650 C  C   . PRO A 1 460 ? -9.480  10.616  -7.943  1.00 92.83 460 A 1 
ATOM   3651 O  O   . PRO A 1 460 ? -9.365  9.436   -8.280  1.00 91.83 460 A 1 
ATOM   3652 C  CB  . PRO A 1 460 ? -11.233 11.579  -9.501  1.00 90.34 460 A 1 
ATOM   3653 C  CG  . PRO A 1 460 ? -10.633 12.958  -9.771  1.00 88.83 460 A 1 
ATOM   3654 C  CD  . PRO A 1 460 ? -10.794 13.673  -8.430  1.00 90.82 460 A 1 
ATOM   3655 N  N   . TYR A 1 461 ? -8.442  11.318  -7.476  1.00 92.28 461 A 1 
ATOM   3656 C  CA  . TYR A 1 461 ? -7.062  10.838  -7.394  1.00 92.84 461 A 1 
ATOM   3657 C  C   . TYR A 1 461 ? -6.591  10.711  -5.936  1.00 92.67 461 A 1 
ATOM   3658 O  O   . TYR A 1 461 ? -6.104  11.669  -5.334  1.00 91.30 461 A 1 
ATOM   3659 C  CB  . TYR A 1 461 ? -6.165  11.759  -8.223  1.00 93.12 461 A 1 
ATOM   3660 C  CG  . TYR A 1 461 ? -4.729  11.305  -8.275  1.00 94.10 461 A 1 
ATOM   3661 C  CD1 . TYR A 1 461 ? -3.744  11.978  -7.530  1.00 93.19 461 A 1 
ATOM   3662 C  CD2 . TYR A 1 461 ? -4.367  10.198  -9.070  1.00 93.30 461 A 1 
ATOM   3663 C  CE1 . TYR A 1 461 ? -2.408  11.566  -7.584  1.00 92.98 461 A 1 
ATOM   3664 C  CE2 . TYR A 1 461 ? -3.025  9.770   -9.125  1.00 92.99 461 A 1 
ATOM   3665 C  CZ  . TYR A 1 461 ? -2.044  10.459  -8.384  1.00 94.37 461 A 1 
ATOM   3666 O  OH  . TYR A 1 461 ? -0.743  10.061  -8.442  1.00 93.72 461 A 1 
ATOM   3667 N  N   . LEU A 1 462 ? -6.744  9.521   -5.361  1.00 92.88 462 A 1 
ATOM   3668 C  CA  . LEU A 1 462 ? -6.450  9.240   -3.954  1.00 92.80 462 A 1 
ATOM   3669 C  C   . LEU A 1 462 ? -5.524  8.020   -3.766  1.00 93.36 462 A 1 
ATOM   3670 O  O   . LEU A 1 462 ? -5.872  7.085   -3.034  1.00 92.59 462 A 1 
ATOM   3671 C  CB  . LEU A 1 462 ? -7.775  9.076   -3.183  1.00 91.64 462 A 1 
ATOM   3672 C  CG  . LEU A 1 462 ? -8.689  10.314  -3.159  1.00 90.24 462 A 1 
ATOM   3673 C  CD1 . LEU A 1 462 ? -9.991  9.943   -2.445  1.00 88.86 462 A 1 
ATOM   3674 C  CD2 . LEU A 1 462 ? -8.050  11.485  -2.417  1.00 88.38 462 A 1 
ATOM   3675 N  N   . PRO A 1 463 ? -4.323  7.993   -4.380  1.00 93.70 463 A 1 
ATOM   3676 C  CA  . PRO A 1 463 ? -3.424  6.832   -4.276  1.00 93.95 463 A 1 
ATOM   3677 C  C   . PRO A 1 463 ? -2.919  6.596   -2.851  1.00 94.07 463 A 1 
ATOM   3678 O  O   . PRO A 1 463 ? -2.583  5.470   -2.490  1.00 92.68 463 A 1 
ATOM   3679 C  CB  . PRO A 1 463 ? -2.279  7.138   -5.239  1.00 93.37 463 A 1 
ATOM   3680 C  CG  . PRO A 1 463 ? -2.234  8.664   -5.277  1.00 92.01 463 A 1 
ATOM   3681 C  CD  . PRO A 1 463 ? -3.706  9.052   -5.159  1.00 94.25 463 A 1 
ATOM   3682 N  N   . PHE A 1 464 ? -2.917  7.632   -2.006  1.00 94.19 464 A 1 
ATOM   3683 C  CA  . PHE A 1 464 ? -2.530  7.578   -0.595  1.00 93.98 464 A 1 
ATOM   3684 C  C   . PHE A 1 464 ? -3.732  7.541   0.369   1.00 93.48 464 A 1 
ATOM   3685 O  O   . PHE A 1 464 ? -3.556  7.673   1.586   1.00 91.69 464 A 1 
ATOM   3686 C  CB  . PHE A 1 464 ? -1.581  8.742   -0.298  1.00 94.11 464 A 1 
ATOM   3687 C  CG  . PHE A 1 464 ? -0.289  8.681   -1.086  1.00 94.56 464 A 1 
ATOM   3688 C  CD1 . PHE A 1 464 ? 0.731   7.800   -0.682  1.00 93.99 464 A 1 
ATOM   3689 C  CD2 . PHE A 1 464 ? -0.102  9.483   -2.225  1.00 94.03 464 A 1 
ATOM   3690 C  CE1 . PHE A 1 464 ? 1.936   7.731   -1.396  1.00 93.71 464 A 1 
ATOM   3691 C  CE2 . PHE A 1 464 ? 1.108   9.421   -2.940  1.00 93.65 464 A 1 
ATOM   3692 C  CZ  . PHE A 1 464 ? 2.123   8.547   -2.517  1.00 94.21 464 A 1 
ATOM   3693 N  N   . GLY A 1 465 ? -4.939  7.344   -0.150  1.00 92.17 465 A 1 
ATOM   3694 C  CA  . GLY A 1 465 ? -6.179  7.388   0.613   1.00 91.63 465 A 1 
ATOM   3695 C  C   . GLY A 1 465 ? -6.558  8.805   1.071   1.00 91.36 465 A 1 
ATOM   3696 O  O   . GLY A 1 465 ? -6.024  9.804   0.591   1.00 89.63 465 A 1 
ATOM   3697 N  N   . ALA A 1 466 ? -7.499  8.878   2.007   1.00 90.82 466 A 1 
ATOM   3698 C  CA  . ALA A 1 466 ? -8.011  10.123  2.564   1.00 90.57 466 A 1 
ATOM   3699 C  C   . ALA A 1 466 ? -8.487  9.931   4.016   1.00 90.93 466 A 1 
ATOM   3700 O  O   . ALA A 1 466 ? -8.529  8.814   4.543   1.00 89.56 466 A 1 
ATOM   3701 C  CB  . ALA A 1 466 ? -9.132  10.643  1.663   1.00 89.17 466 A 1 
ATOM   3702 N  N   . GLY A 1 467 ? -8.847  11.044  4.662   1.00 88.87 467 A 1 
ATOM   3703 C  CA  . GLY A 1 467 ? -9.390  11.032  6.008   1.00 88.80 467 A 1 
ATOM   3704 C  C   . GLY A 1 467 ? -8.373  10.647  7.081   1.00 89.82 467 A 1 
ATOM   3705 O  O   . GLY A 1 467 ? -7.154  10.805  6.927   1.00 88.46 467 A 1 
ATOM   3706 N  N   . ARG A 1 468 ? -8.876  10.120  8.217   1.00 90.35 468 A 1 
ATOM   3707 C  CA  . ARG A 1 468 ? -8.051  9.816   9.393   1.00 90.63 468 A 1 
ATOM   3708 C  C   . ARG A 1 468 ? -6.961  8.768   9.152   1.00 91.89 468 A 1 
ATOM   3709 O  O   . ARG A 1 468 ? -5.931  8.798   9.826   1.00 89.62 468 A 1 
ATOM   3710 C  CB  . ARG A 1 468 ? -8.958  9.373   10.550  1.00 87.76 468 A 1 
ATOM   3711 C  CG  . ARG A 1 468 ? -9.716  8.056   10.278  1.00 79.54 468 A 1 
ATOM   3712 C  CD  . ARG A 1 468 ? -10.606 7.614   11.432  1.00 80.16 468 A 1 
ATOM   3713 N  NE  . ARG A 1 468 ? -11.574 8.669   11.812  1.00 75.41 468 A 1 
ATOM   3714 C  CZ  . ARG A 1 468 ? -11.455 9.506   12.825  1.00 70.83 468 A 1 
ATOM   3715 N  NH1 . ARG A 1 468 ? -10.491 9.399   13.692  1.00 63.05 468 A 1 
ATOM   3716 N  NH2 . ARG A 1 468 ? -12.305 10.479  12.968  1.00 63.91 468 A 1 
ATOM   3717 N  N   . HIS A 1 469 ? -7.188  7.866   8.208   1.00 91.14 469 A 1 
ATOM   3718 C  CA  . HIS A 1 469 ? -6.250  6.796   7.865   1.00 91.44 469 A 1 
ATOM   3719 C  C   . HIS A 1 469 ? -5.368  7.128   6.656   1.00 91.55 469 A 1 
ATOM   3720 O  O   . HIS A 1 469 ? -4.593  6.268   6.243   1.00 89.72 469 A 1 
ATOM   3721 C  CB  . HIS A 1 469 ? -7.007  5.472   7.692   1.00 91.93 469 A 1 
ATOM   3722 C  CG  . HIS A 1 469 ? -7.517  4.929   9.001   1.00 93.32 469 A 1 
ATOM   3723 N  ND1 . HIS A 1 469 ? -6.741  4.429   10.031  1.00 87.22 469 A 1 
ATOM   3724 C  CD2 . HIS A 1 469 ? -8.831  4.843   9.403   1.00 86.90 469 A 1 
ATOM   3725 C  CE1 . HIS A 1 469 ? -7.574  4.055   11.019  1.00 88.70 469 A 1 
ATOM   3726 N  NE2 . HIS A 1 469 ? -8.844  4.292   10.678  1.00 89.15 469 A 1 
ATOM   3727 N  N   . ARG A 1 470 ? -5.411  8.356   6.126   1.00 91.99 470 A 1 
ATOM   3728 C  CA  . ARG A 1 470 ? -4.532  8.804   5.039   1.00 91.39 470 A 1 
ATOM   3729 C  C   . ARG A 1 470 ? -3.077  8.460   5.342   1.00 91.70 470 A 1 
ATOM   3730 O  O   . ARG A 1 470 ? -2.623  8.569   6.490   1.00 89.93 470 A 1 
ATOM   3731 C  CB  . ARG A 1 470 ? -4.708  10.317  4.795   1.00 89.38 470 A 1 
ATOM   3732 C  CG  . ARG A 1 470 ? -3.904  10.809  3.579   1.00 85.75 470 A 1 
ATOM   3733 C  CD  . ARG A 1 470 ? -4.076  12.300  3.323   1.00 82.13 470 A 1 
ATOM   3734 N  NE  . ARG A 1 470 ? -3.289  12.752  2.166   1.00 77.56 470 A 1 
ATOM   3735 C  CZ  . ARG A 1 470 ? -3.696  13.504  1.161   1.00 72.81 470 A 1 
ATOM   3736 N  NH1 . ARG A 1 470 ? -4.900  13.988  1.084   1.00 65.57 470 A 1 
ATOM   3737 N  NH2 . ARG A 1 470 ? -2.890  13.803  0.183   1.00 66.46 470 A 1 
ATOM   3738 N  N   . CYS A 1 471 ? -2.363  8.046   4.309   1.00 92.86 471 A 1 
ATOM   3739 C  CA  . CYS A 1 471 ? -0.957  7.685   4.392   1.00 92.90 471 A 1 
ATOM   3740 C  C   . CYS A 1 471 ? -0.130  8.844   4.967   1.00 92.48 471 A 1 
ATOM   3741 O  O   . CYS A 1 471 ? -0.172  9.959   4.464   1.00 91.20 471 A 1 
ATOM   3742 C  CB  . CYS A 1 471 ? -0.473  7.285   2.996   1.00 92.80 471 A 1 
ATOM   3743 S  SG  . CYS A 1 471 ? 1.229   6.680   3.096   1.00 92.58 471 A 1 
ATOM   3744 N  N   . ILE A 1 472 ? 0.663   8.568   5.991   1.00 91.14 472 A 1 
ATOM   3745 C  CA  . ILE A 1 472 ? 1.622   9.541   6.533   1.00 90.20 472 A 1 
ATOM   3746 C  C   . ILE A 1 472 ? 2.953   9.527   5.792   1.00 91.72 472 A 1 
ATOM   3747 O  O   . ILE A 1 472 ? 3.732   10.458  5.922   1.00 90.16 472 A 1 
ATOM   3748 C  CB  . ILE A 1 472 ? 1.854   9.303   8.033   1.00 87.07 472 A 1 
ATOM   3749 C  CG1 . ILE A 1 472 ? 2.294   7.850   8.311   1.00 79.29 472 A 1 
ATOM   3750 C  CG2 . ILE A 1 472 ? 0.579   9.675   8.814   1.00 76.64 472 A 1 
ATOM   3751 C  CD1 . ILE A 1 472 ? 2.921   7.675   9.693   1.00 75.21 472 A 1 
ATOM   3752 N  N   . GLY A 1 473 ? 3.214   8.470   5.018   1.00 91.90 473 A 1 
ATOM   3753 C  CA  . GLY A 1 473 ? 4.433   8.295   4.241   1.00 92.41 473 A 1 
ATOM   3754 C  C   . GLY A 1 473 ? 4.394   8.925   2.854   1.00 94.03 473 A 1 
ATOM   3755 O  O   . GLY A 1 473 ? 5.369   8.809   2.136   1.00 93.38 473 A 1 
ATOM   3756 N  N   . GLU A 1 474 ? 3.304   9.599   2.478   1.00 92.97 474 A 1 
ATOM   3757 C  CA  . GLU A 1 474 ? 3.109   10.171  1.136   1.00 93.25 474 A 1 
ATOM   3758 C  C   . GLU A 1 474 ? 4.265   11.065  0.674   1.00 94.32 474 A 1 
ATOM   3759 O  O   . GLU A 1 474 ? 4.802   10.890  -0.416  1.00 94.13 474 A 1 
ATOM   3760 C  CB  . GLU A 1 474 ? 1.787   10.943  1.139   1.00 91.67 474 A 1 
ATOM   3761 C  CG  . GLU A 1 474 ? 1.526   11.766  -0.120  1.00 89.01 474 A 1 
ATOM   3762 C  CD  . GLU A 1 474 ? 0.110   12.368  -0.151  1.00 87.95 474 A 1 
ATOM   3763 O  OE1 . GLU A 1 474 ? -0.280  12.945  -1.183  1.00 82.13 474 A 1 
ATOM   3764 O  OE2 . GLU A 1 474 ? -0.624  12.259  0.853   1.00 83.34 474 A 1 
ATOM   3765 N  N   . GLN A 1 475 ? 4.680   12.025  1.504   1.00 92.83 475 A 1 
ATOM   3766 C  CA  . GLN A 1 475 ? 5.775   12.935  1.158   1.00 93.15 475 A 1 
ATOM   3767 C  C   . GLN A 1 475 ? 7.109   12.197  1.066   1.00 94.82 475 A 1 
ATOM   3768 O  O   . GLN A 1 475 ? 7.862   12.417  0.123   1.00 94.54 475 A 1 
ATOM   3769 C  CB  . GLN A 1 475 ? 5.863   14.074  2.184   1.00 92.06 475 A 1 
ATOM   3770 C  CG  . GLN A 1 475 ? 4.653   15.012  2.122   1.00 85.00 475 A 1 
ATOM   3771 C  CD  . GLN A 1 475 ? 4.761   16.177  3.110   1.00 73.84 475 A 1 
ATOM   3772 O  OE1 . GLN A 1 475 ? 5.561   16.198  4.020   1.00 65.57 475 A 1 
ATOM   3773 N  NE2 . GLN A 1 475 ? 3.930   17.181  2.972   1.00 62.82 475 A 1 
ATOM   3774 N  N   . PHE A 1 476 ? 7.375   11.283  2.003   1.00 94.58 476 A 1 
ATOM   3775 C  CA  . PHE A 1 476 ? 8.575   10.456  1.944   1.00 95.35 476 A 1 
ATOM   3776 C  C   . PHE A 1 476 ? 8.587   9.560   0.699   1.00 96.36 476 A 1 
ATOM   3777 O  O   . PHE A 1 476 ? 9.597   9.496   0.010   1.00 96.46 476 A 1 
ATOM   3778 C  CB  . PHE A 1 476 ? 8.711   9.621   3.220   1.00 94.99 476 A 1 
ATOM   3779 C  CG  . PHE A 1 476 ? 9.928   8.724   3.182   1.00 94.99 476 A 1 
ATOM   3780 C  CD1 . PHE A 1 476 ? 9.813   7.381   2.770   1.00 94.00 476 A 1 
ATOM   3781 C  CD2 . PHE A 1 476 ? 11.197  9.254   3.479   1.00 93.97 476 A 1 
ATOM   3782 C  CE1 . PHE A 1 476 ? 10.958  6.580   2.642   1.00 93.32 476 A 1 
ATOM   3783 C  CE2 . PHE A 1 476 ? 12.345  8.451   3.347   1.00 92.99 476 A 1 
ATOM   3784 C  CZ  . PHE A 1 476 ? 12.229  7.117   2.925   1.00 93.35 476 A 1 
ATOM   3785 N  N   . ALA A 1 477 ? 7.459   8.920   0.383   1.00 95.69 477 A 1 
ATOM   3786 C  CA  . ALA A 1 477 ? 7.325   8.081   -0.799  1.00 96.44 477 A 1 
ATOM   3787 C  C   . ALA A 1 477 ? 7.596   8.880   -2.080  1.00 97.24 477 A 1 
ATOM   3788 O  O   . ALA A 1 477 ? 8.354   8.425   -2.929  1.00 97.34 477 A 1 
ATOM   3789 C  CB  . ALA A 1 477 ? 5.924   7.454   -0.812  1.00 96.22 477 A 1 
ATOM   3790 N  N   . ASN A 1 478 ? 7.048   10.090  -2.191  1.00 96.02 478 A 1 
ATOM   3791 C  CA  . ASN A 1 478 ? 7.313   10.968  -3.327  1.00 96.28 478 A 1 
ATOM   3792 C  C   . ASN A 1 478 ? 8.798   11.341  -3.425  1.00 96.95 478 A 1 
ATOM   3793 O  O   . ASN A 1 478 ? 9.386   11.191  -4.496  1.00 96.76 478 A 1 
ATOM   3794 C  CB  . ASN A 1 478 ? 6.425   12.214  -3.242  1.00 95.10 478 A 1 
ATOM   3795 C  CG  . ASN A 1 478 ? 5.034   11.942  -3.777  1.00 88.55 478 A 1 
ATOM   3796 O  OD1 . ASN A 1 478 ? 4.853   11.483  -4.885  1.00 78.22 478 A 1 
ATOM   3797 N  ND2 . ASN A 1 478 ? 4.011   12.216  -3.006  1.00 76.50 478 A 1 
ATOM   3798 N  N   . VAL A 1 479 ? 9.429   11.743  -2.329  1.00 96.85 479 A 1 
ATOM   3799 C  CA  . VAL A 1 479 ? 10.870  12.066  -2.297  1.00 97.11 479 A 1 
ATOM   3800 C  C   . VAL A 1 479 ? 11.708  10.853  -2.687  1.00 97.74 479 A 1 
ATOM   3801 O  O   . VAL A 1 479 ? 12.597  10.956  -3.534  1.00 97.72 479 A 1 
ATOM   3802 C  CB  . VAL A 1 479 ? 11.282  12.606  -0.918  1.00 96.48 479 A 1 
ATOM   3803 C  CG1 . VAL A 1 479 ? 12.792  12.721  -0.739  1.00 94.32 479 A 1 
ATOM   3804 C  CG2 . VAL A 1 479 ? 10.693  14.007  -0.703  1.00 94.71 479 A 1 
ATOM   3805 N  N   . GLN A 1 480 ? 11.412  9.692   -2.115  1.00 97.87 480 A 1 
ATOM   3806 C  CA  . GLN A 1 480 ? 12.126  8.452   -2.400  1.00 97.99 480 A 1 
ATOM   3807 C  C   . GLN A 1 480 ? 11.985  8.057   -3.875  1.00 98.27 480 A 1 
ATOM   3808 O  O   . GLN A 1 480 ? 12.981  7.845   -4.549  1.00 98.14 480 A 1 
ATOM   3809 C  CB  . GLN A 1 480 ? 11.602  7.348   -1.468  1.00 97.51 480 A 1 
ATOM   3810 C  CG  . GLN A 1 480 ? 12.376  6.034   -1.614  1.00 96.34 480 A 1 
ATOM   3811 C  CD  . GLN A 1 480 ? 11.741  4.882   -0.813  1.00 95.80 480 A 1 
ATOM   3812 O  OE1 . GLN A 1 480 ? 10.527  4.803   -0.644  1.00 90.62 480 A 1 
ATOM   3813 N  NE2 . GLN A 1 480 ? 12.514  3.965   -0.316  1.00 89.26 480 A 1 
ATOM   3814 N  N   . LEU A 1 481 ? 10.750  8.003   -4.389  1.00 97.95 481 A 1 
ATOM   3815 C  CA  . LEU A 1 481 ? 10.473  7.603   -5.767  1.00 98.12 481 A 1 
ATOM   3816 C  C   . LEU A 1 481 ? 11.091  8.578   -6.770  1.00 98.30 481 A 1 
ATOM   3817 O  O   . LEU A 1 481 ? 11.791  8.139   -7.674  1.00 98.13 481 A 1 
ATOM   3818 C  CB  . LEU A 1 481 ? 8.959   7.479   -5.983  1.00 98.13 481 A 1 
ATOM   3819 C  CG  . LEU A 1 481 ? 8.308   6.284   -5.256  1.00 97.56 481 A 1 
ATOM   3820 C  CD1 . LEU A 1 481 ? 6.784   6.407   -5.339  1.00 96.87 481 A 1 
ATOM   3821 C  CD2 . LEU A 1 481 ? 8.720   4.949   -5.864  1.00 96.39 481 A 1 
ATOM   3822 N  N   . GLN A 1 482 ? 10.908  9.888   -6.586  1.00 98.27 482 A 1 
ATOM   3823 C  CA  . GLN A 1 482 ? 11.470  10.896  -7.480  1.00 98.19 482 A 1 
ATOM   3824 C  C   . GLN A 1 482 ? 13.000  10.849  -7.498  1.00 98.24 482 A 1 
ATOM   3825 O  O   . GLN A 1 482 ? 13.601  10.929  -8.570  1.00 98.00 482 A 1 
ATOM   3826 C  CB  . GLN A 1 482 ? 10.997  12.300  -7.068  1.00 97.82 482 A 1 
ATOM   3827 C  CG  . GLN A 1 482 ? 9.511   12.540  -7.374  1.00 94.75 482 A 1 
ATOM   3828 C  CD  . GLN A 1 482 ? 9.048   13.907  -6.886  1.00 90.95 482 A 1 
ATOM   3829 O  OE1 . GLN A 1 482 ? 9.785   14.878  -6.855  1.00 80.50 482 A 1 
ATOM   3830 N  NE2 . GLN A 1 482 ? 7.799   14.047  -6.507  1.00 78.26 482 A 1 
ATOM   3831 N  N   . THR A 1 483 ? 13.624  10.639  -6.340  1.00 98.26 483 A 1 
ATOM   3832 C  CA  . THR A 1 483 ? 15.087  10.521  -6.251  1.00 98.36 483 A 1 
ATOM   3833 C  C   . THR A 1 483 ? 15.585  9.251   -6.940  1.00 98.31 483 A 1 
ATOM   3834 O  O   . THR A 1 483 ? 16.532  9.308   -7.718  1.00 98.09 483 A 1 
ATOM   3835 C  CB  . THR A 1 483 ? 15.556  10.554  -4.790  1.00 98.13 483 A 1 
ATOM   3836 O  OG1 . THR A 1 483 ? 15.089  11.711  -4.146  1.00 96.89 483 A 1 
ATOM   3837 C  CG2 . THR A 1 483 ? 17.079  10.586  -4.685  1.00 96.97 483 A 1 
ATOM   3838 N  N   . ILE A 1 484 ? 14.923  8.106   -6.717  1.00 98.53 484 A 1 
ATOM   3839 C  CA  . ILE A 1 484 ? 15.267  6.840   -7.382  1.00 98.50 484 A 1 
ATOM   3840 C  C   . ILE A 1 484 ? 15.138  6.984   -8.902  1.00 98.50 484 A 1 
ATOM   3841 O  O   . ILE A 1 484 ? 16.043  6.575   -9.632  1.00 98.27 484 A 1 
ATOM   3842 C  CB  . ILE A 1 484 ? 14.400  5.683   -6.840  1.00 98.40 484 A 1 
ATOM   3843 C  CG1 . ILE A 1 484 ? 14.808  5.332   -5.387  1.00 97.87 484 A 1 
ATOM   3844 C  CG2 . ILE A 1 484 ? 14.521  4.427   -7.729  1.00 97.87 484 A 1 
ATOM   3845 C  CD1 . ILE A 1 484 ? 13.801  4.423   -4.660  1.00 96.69 484 A 1 
ATOM   3846 N  N   . VAL A 1 485 ? 14.046  7.578   -9.388  1.00 98.52 485 A 1 
ATOM   3847 C  CA  . VAL A 1 485 ? 13.824  7.799   -10.820 1.00 98.51 485 A 1 
ATOM   3848 C  C   . VAL A 1 485 ? 14.895  8.716   -11.390 1.00 98.58 485 A 1 
ATOM   3849 O  O   . VAL A 1 485 ? 15.561  8.329   -12.346 1.00 98.15 485 A 1 
ATOM   3850 C  CB  . VAL A 1 485 ? 12.421  8.361   -11.107 1.00 98.01 485 A 1 
ATOM   3851 C  CG1 . VAL A 1 485 ? 12.215  8.686   -12.592 1.00 95.25 485 A 1 
ATOM   3852 C  CG2 . VAL A 1 485 ? 11.348  7.340   -10.733 1.00 95.47 485 A 1 
ATOM   3853 N  N   . ALA A 1 486 ? 15.130  9.870   -10.785 1.00 98.57 486 A 1 
ATOM   3854 C  CA  . ALA A 1 486 ? 16.110  10.838  -11.266 1.00 98.43 486 A 1 
ATOM   3855 C  C   . ALA A 1 486 ? 17.513  10.227  -11.360 1.00 98.41 486 A 1 
ATOM   3856 O  O   . ALA A 1 486 ? 18.180  10.357  -12.388 1.00 97.93 486 A 1 
ATOM   3857 C  CB  . ALA A 1 486 ? 16.087  12.070  -10.343 1.00 98.21 486 A 1 
ATOM   3858 N  N   . MET A 1 487 ? 17.938  9.494   -10.333 1.00 98.58 487 A 1 
ATOM   3859 C  CA  . MET A 1 487 ? 19.247  8.837   -10.341 1.00 98.42 487 A 1 
ATOM   3860 C  C   . MET A 1 487 ? 19.325  7.689   -11.346 1.00 98.33 487 A 1 
ATOM   3861 O  O   . MET A 1 487 ? 20.344  7.530   -12.016 1.00 97.69 487 A 1 
ATOM   3862 C  CB  . MET A 1 487 ? 19.599  8.354   -8.932  1.00 98.18 487 A 1 
ATOM   3863 C  CG  . MET A 1 487 ? 19.809  9.510   -7.939  1.00 96.22 487 A 1 
ATOM   3864 S  SD  . MET A 1 487 ? 20.934  10.837  -8.471  1.00 94.92 487 A 1 
ATOM   3865 C  CE  . MET A 1 487 ? 22.458  9.907   -8.712  1.00 88.14 487 A 1 
ATOM   3866 N  N   . THR A 1 488 ? 18.250  6.924   -11.510 1.00 98.46 488 A 1 
ATOM   3867 C  CA  . THR A 1 488 ? 18.204  5.851   -12.505 1.00 98.47 488 A 1 
ATOM   3868 C  C   . THR A 1 488 ? 18.284  6.402   -13.927 1.00 98.48 488 A 1 
ATOM   3869 O  O   . THR A 1 488 ? 19.042  5.886   -14.741 1.00 97.85 488 A 1 
ATOM   3870 C  CB  . THR A 1 488 ? 16.944  4.986   -12.334 1.00 98.23 488 A 1 
ATOM   3871 O  OG1 . THR A 1 488 ? 16.881  4.474   -11.020 1.00 96.06 488 A 1 
ATOM   3872 C  CG2 . THR A 1 488 ? 16.938  3.780   -13.268 1.00 96.09 488 A 1 
ATOM   3873 N  N   . VAL A 1 489 ? 17.572  7.496   -14.213 1.00 98.49 489 A 1 
ATOM   3874 C  CA  . VAL A 1 489 ? 17.588  8.187   -15.509 1.00 98.36 489 A 1 
ATOM   3875 C  C   . VAL A 1 489 ? 18.975  8.748   -15.845 1.00 98.29 489 A 1 
ATOM   3876 O  O   . VAL A 1 489 ? 19.370  8.709   -17.008 1.00 97.37 489 A 1 
ATOM   3877 C  CB  . VAL A 1 489 ? 16.518  9.294   -15.523 1.00 97.97 489 A 1 
ATOM   3878 C  CG1 . VAL A 1 489 ? 16.659  10.269  -16.699 1.00 96.29 489 A 1 
ATOM   3879 C  CG2 . VAL A 1 489 ? 15.126  8.677   -15.598 1.00 96.71 489 A 1 
ATOM   3880 N  N   . ARG A 1 490 ? 19.727  9.216   -14.852 1.00 98.19 490 A 1 
ATOM   3881 C  CA  . ARG A 1 490 ? 21.125  9.658   -15.061 1.00 97.99 490 A 1 
ATOM   3882 C  C   . ARG A 1 490 ? 22.035  8.521   -15.519 1.00 97.71 490 A 1 
ATOM   3883 O  O   . ARG A 1 490 ? 22.935  8.745   -16.317 1.00 96.39 490 A 1 
ATOM   3884 C  CB  . ARG A 1 490 ? 21.698  10.256  -13.769 1.00 97.24 490 A 1 
ATOM   3885 C  CG  . ARG A 1 490 ? 21.110  11.636  -13.453 1.00 95.66 490 A 1 
ATOM   3886 C  CD  . ARG A 1 490 ? 21.673  12.168  -12.133 1.00 95.50 490 A 1 
ATOM   3887 N  NE  . ARG A 1 490 ? 21.074  13.457  -11.813 1.00 95.40 490 A 1 
ATOM   3888 C  CZ  . ARG A 1 490 ? 21.617  14.435  -11.099 1.00 96.11 490 A 1 
ATOM   3889 N  NH1 . ARG A 1 490 ? 22.782  14.321  -10.516 1.00 93.19 490 A 1 
ATOM   3890 N  NH2 . ARG A 1 490 ? 20.983  15.551  -10.969 1.00 92.79 490 A 1 
ATOM   3891 N  N   . LEU A 1 491 ? 21.816  7.331   -14.989 1.00 97.92 491 A 1 
ATOM   3892 C  CA  . LEU A 1 491 ? 22.737  6.203   -15.163 1.00 97.68 491 A 1 
ATOM   3893 C  C   . LEU A 1 491 ? 22.403  5.335   -16.379 1.00 97.66 491 A 1 
ATOM   3894 O  O   . LEU A 1 491 ? 23.315  4.799   -17.005 1.00 96.74 491 A 1 
ATOM   3895 C  CB  . LEU A 1 491 ? 22.717  5.372   -13.867 1.00 96.99 491 A 1 
ATOM   3896 C  CG  . LEU A 1 491 ? 23.267  6.107   -12.633 1.00 95.10 491 A 1 
ATOM   3897 C  CD1 . LEU A 1 491 ? 22.997  5.268   -11.381 1.00 91.33 491 A 1 
ATOM   3898 C  CD2 . LEU A 1 491 ? 24.774  6.353   -12.732 1.00 90.58 491 A 1 
ATOM   3899 N  N   . PHE A 1 492 ? 21.113  5.187   -16.711 1.00 98.08 492 A 1 
ATOM   3900 C  CA  . PHE A 1 492 ? 20.655  4.170   -17.648 1.00 98.22 492 A 1 
ATOM   3901 C  C   . PHE A 1 492 ? 19.699  4.694   -18.720 1.00 98.26 492 A 1 
ATOM   3902 O  O   . PHE A 1 492 ? 18.951  5.661   -18.532 1.00 97.62 492 A 1 
ATOM   3903 C  CB  . PHE A 1 492 ? 19.999  3.019   -16.873 1.00 97.99 492 A 1 
ATOM   3904 C  CG  . PHE A 1 492 ? 20.939  2.299   -15.936 1.00 98.04 492 A 1 
ATOM   3905 C  CD1 . PHE A 1 492 ? 21.913  1.422   -16.446 1.00 96.91 492 A 1 
ATOM   3906 C  CD2 . PHE A 1 492 ? 20.857  2.507   -14.549 1.00 96.87 492 A 1 
ATOM   3907 C  CE1 . PHE A 1 492 ? 22.798  0.769   -15.588 1.00 96.00 492 A 1 
ATOM   3908 C  CE2 . PHE A 1 492 ? 21.745  1.853   -13.678 1.00 96.14 492 A 1 
ATOM   3909 C  CZ  . PHE A 1 492 ? 22.717  0.983   -14.199 1.00 96.61 492 A 1 
ATOM   3910 N  N   . LYS A 1 493 ? 19.674  3.968   -19.830 1.00 98.19 493 A 1 
ATOM   3911 C  CA  . LYS A 1 493 ? 18.577  3.905   -20.787 1.00 98.05 493 A 1 
ATOM   3912 C  C   . LYS A 1 493 ? 17.892  2.554   -20.636 1.00 98.18 493 A 1 
ATOM   3913 O  O   . LYS A 1 493 ? 18.570  1.543   -20.493 1.00 97.32 493 A 1 
ATOM   3914 C  CB  . LYS A 1 493 ? 19.093  4.096   -22.221 1.00 97.28 493 A 1 
ATOM   3915 C  CG  . LYS A 1 493 ? 19.750  5.462   -22.406 1.00 94.81 493 A 1 
ATOM   3916 C  CD  . LYS A 1 493 ? 20.227  5.646   -23.843 1.00 92.72 493 A 1 
ATOM   3917 C  CE  . LYS A 1 493 ? 20.869  7.025   -23.973 1.00 85.22 493 A 1 
ATOM   3918 N  NZ  . LYS A 1 493 ? 21.257  7.325   -25.366 1.00 79.06 493 A 1 
ATOM   3919 N  N   . PHE A 1 494 ? 16.565  2.533   -20.689 1.00 98.04 494 A 1 
ATOM   3920 C  CA  . PHE A 1 494 ? 15.787  1.299   -20.670 1.00 98.13 494 A 1 
ATOM   3921 C  C   . PHE A 1 494 ? 15.004  1.123   -21.956 1.00 97.99 494 A 1 
ATOM   3922 O  O   . PHE A 1 494 ? 14.618  2.083   -22.617 1.00 96.86 494 A 1 
ATOM   3923 C  CB  . PHE A 1 494 ? 14.859  1.244   -19.442 1.00 97.99 494 A 1 
ATOM   3924 C  CG  . PHE A 1 494 ? 15.529  1.212   -18.079 1.00 98.21 494 A 1 
ATOM   3925 C  CD1 . PHE A 1 494 ? 16.821  0.699   -17.893 1.00 97.19 494 A 1 
ATOM   3926 C  CD2 . PHE A 1 494 ? 14.809  1.673   -16.958 1.00 97.09 494 A 1 
ATOM   3927 C  CE1 . PHE A 1 494 ? 17.402  0.661   -16.618 1.00 96.68 494 A 1 
ATOM   3928 C  CE2 . PHE A 1 494 ? 15.389  1.629   -15.676 1.00 96.60 494 A 1 
ATOM   3929 C  CZ  . PHE A 1 494 ? 16.681  1.129   -15.509 1.00 97.29 494 A 1 
ATOM   3930 N  N   . ARG A 1 495 ? 14.727  -0.132  -22.295 1.00 97.80 495 A 1 
ATOM   3931 C  CA  . ARG A 1 495 ? 13.731  -0.519  -23.292 1.00 97.69 495 A 1 
ATOM   3932 C  C   . ARG A 1 495 ? 13.178  -1.893  -22.956 1.00 97.96 495 A 1 
ATOM   3933 O  O   . ARG A 1 495 ? 13.782  -2.647  -22.190 1.00 96.96 495 A 1 
ATOM   3934 C  CB  . ARG A 1 495 ? 14.317  -0.451  -24.713 1.00 95.91 495 A 1 
ATOM   3935 C  CG  . ARG A 1 495 ? 15.493  -1.405  -24.953 1.00 88.50 495 A 1 
ATOM   3936 C  CD  . ARG A 1 495 ? 15.974  -1.300  -26.402 1.00 86.75 495 A 1 
ATOM   3937 N  NE  . ARG A 1 495 ? 17.109  -2.193  -26.698 1.00 77.97 495 A 1 
ATOM   3938 C  CZ  . ARG A 1 495 ? 17.059  -3.468  -27.038 1.00 72.52 495 A 1 
ATOM   3939 N  NH1 . ARG A 1 495 ? 15.938  -4.127  -27.094 1.00 64.58 495 A 1 
ATOM   3940 N  NH2 . ARG A 1 495 ? 18.143  -4.102  -27.331 1.00 63.72 495 A 1 
ATOM   3941 N  N   . ASN A 1 496 ? 12.056  -2.243  -23.563 1.00 97.68 496 A 1 
ATOM   3942 C  CA  . ASN A 1 496 ? 11.588  -3.623  -23.516 1.00 97.62 496 A 1 
ATOM   3943 C  C   . ASN A 1 496 ? 12.552  -4.544  -24.275 1.00 97.52 496 A 1 
ATOM   3944 O  O   . ASN A 1 496 ? 13.210  -4.138  -25.235 1.00 95.97 496 A 1 
ATOM   3945 C  CB  . ASN A 1 496 ? 10.162  -3.701  -24.064 1.00 96.97 496 A 1 
ATOM   3946 C  CG  . ASN A 1 496 ? 9.129   -3.239  -23.051 1.00 96.27 496 A 1 
ATOM   3947 O  OD1 . ASN A 1 496 ? 9.335   -3.265  -21.845 1.00 90.85 496 A 1 
ATOM   3948 N  ND2 . ASN A 1 496 ? 7.968   -2.842  -23.516 1.00 90.24 496 A 1 
ATOM   3949 N  N   . VAL A 1 497 ? 12.623  -5.801  -23.835 1.00 97.43 497 A 1 
ATOM   3950 C  CA  . VAL A 1 497 ? 13.503  -6.813  -24.446 1.00 97.00 497 A 1 
ATOM   3951 C  C   . VAL A 1 497 ? 13.156  -7.027  -25.921 1.00 96.51 497 A 1 
ATOM   3952 O  O   . VAL A 1 497 ? 14.051  -7.145  -26.756 1.00 92.45 497 A 1 
ATOM   3953 C  CB  . VAL A 1 497 ? 13.411  -8.135  -23.667 1.00 96.00 497 A 1 
ATOM   3954 C  CG1 . VAL A 1 497 ? 14.287  -9.227  -24.282 1.00 91.77 497 A 1 
ATOM   3955 C  CG2 . VAL A 1 497 ? 13.860  -7.939  -22.207 1.00 92.98 497 A 1 
ATOM   3956 N  N   . ASP A 1 498 ? 11.854  -7.014  -26.249 1.00 96.41 498 A 1 
ATOM   3957 C  CA  . ASP A 1 498 ? 11.324  -7.143  -27.608 1.00 95.50 498 A 1 
ATOM   3958 C  C   . ASP A 1 498 ? 11.199  -5.795  -28.350 1.00 95.59 498 A 1 
ATOM   3959 O  O   . ASP A 1 498 ? 10.675  -5.747  -29.461 1.00 90.82 498 A 1 
ATOM   3960 C  CB  . ASP A 1 498 ? 9.976   -7.887  -27.538 1.00 93.17 498 A 1 
ATOM   3961 C  CG  . ASP A 1 498 ? 8.851   -7.091  -26.871 1.00 90.72 498 A 1 
ATOM   3962 O  OD1 . ASP A 1 498 ? 9.123   -6.032  -26.279 1.00 85.75 498 A 1 
ATOM   3963 O  OD2 . ASP A 1 498 ? 7.684   -7.526  -26.960 1.00 86.06 498 A 1 
ATOM   3964 N  N   . SER A 1 499 ? 11.659  -4.697  -27.739 1.00 93.91 499 A 1 
ATOM   3965 C  CA  . SER A 1 499 ? 11.521  -3.326  -28.246 1.00 93.70 499 A 1 
ATOM   3966 C  C   . SER A 1 499 ? 10.073  -2.862  -28.478 1.00 94.59 499 A 1 
ATOM   3967 O  O   . SER A 1 499 ? 9.854   -1.857  -29.151 1.00 89.20 499 A 1 
ATOM   3968 C  CB  . SER A 1 499 ? 12.400  -3.094  -29.479 1.00 91.36 499 A 1 
ATOM   3969 O  OG  . SER A 1 499 ? 13.740  -3.477  -29.206 1.00 82.04 499 A 1 
ATOM   3970 N  N   . SER A 1 500 ? 9.076   -3.565  -27.913 1.00 93.87 500 A 1 
ATOM   3971 C  CA  . SER A 1 500 ? 7.686   -3.143  -27.968 1.00 94.02 500 A 1 
ATOM   3972 C  C   . SER A 1 500 ? 7.388   -2.039  -26.949 1.00 94.77 500 A 1 
ATOM   3973 O  O   . SER A 1 500 ? 8.165   -1.760  -26.041 1.00 92.22 500 A 1 
ATOM   3974 C  CB  . SER A 1 500 ? 6.753   -4.342  -27.773 1.00 92.37 500 A 1 
ATOM   3975 O  OG  . SER A 1 500 ? 6.656   -4.743  -26.419 1.00 90.19 500 A 1 
ATOM   3976 N  N   . ASN A 1 501 ? 6.204   -1.439  -27.070 1.00 94.46 501 A 1 
ATOM   3977 C  CA  . ASN A 1 501 ? 5.639   -0.518  -26.079 1.00 93.91 501 A 1 
ATOM   3978 C  C   . ASN A 1 501 ? 4.674   -1.209  -25.098 1.00 94.86 501 A 1 
ATOM   3979 O  O   . ASN A 1 501 ? 3.936   -0.546  -24.373 1.00 91.06 501 A 1 
ATOM   3980 C  CB  . ASN A 1 501 ? 4.991   0.661   -26.816 1.00 90.50 501 A 1 
ATOM   3981 C  CG  . ASN A 1 501 ? 3.795   0.268   -27.664 1.00 80.53 501 A 1 
ATOM   3982 O  OD1 . ASN A 1 501 ? 3.485   -0.884  -27.902 1.00 69.64 501 A 1 
ATOM   3983 N  ND2 . ASN A 1 501 ? 3.079   1.248   -28.167 1.00 71.80 501 A 1 
ATOM   3984 N  N   . LYS A 1 502 ? 4.635   -2.537  -25.078 1.00 95.29 502 A 1 
ATOM   3985 C  CA  . LYS A 1 502 ? 3.750   -3.296  -24.195 1.00 95.11 502 A 1 
ATOM   3986 C  C   . LYS A 1 502 ? 4.262   -3.251  -22.760 1.00 96.15 502 A 1 
ATOM   3987 O  O   . LYS A 1 502 ? 5.456   -3.192  -22.500 1.00 93.99 502 A 1 
ATOM   3988 C  CB  . LYS A 1 502 ? 3.593   -4.740  -24.684 1.00 92.35 502 A 1 
ATOM   3989 C  CG  . LYS A 1 502 ? 2.881   -4.805  -26.039 1.00 81.36 502 A 1 
ATOM   3990 C  CD  . LYS A 1 502 ? 2.744   -6.269  -26.491 1.00 73.20 502 A 1 
ATOM   3991 C  CE  . LYS A 1 502 ? 2.082   -6.323  -27.855 1.00 61.81 502 A 1 
ATOM   3992 N  NZ  . LYS A 1 502 ? 2.037   -7.712  -28.365 1.00 52.50 502 A 1 
ATOM   3993 N  N   . VAL A 1 503 ? 3.325   -3.327  -21.829 1.00 96.21 503 A 1 
ATOM   3994 C  CA  . VAL A 1 503 ? 3.631   -3.420  -20.393 1.00 96.67 503 A 1 
ATOM   3995 C  C   . VAL A 1 503 ? 3.091   -4.740  -19.872 1.00 96.72 503 A 1 
ATOM   3996 O  O   . VAL A 1 503 ? 2.023   -5.187  -20.289 1.00 93.90 503 A 1 
ATOM   3997 C  CB  . VAL A 1 503 ? 3.089   -2.201  -19.632 1.00 94.59 503 A 1 
ATOM   3998 C  CG1 . VAL A 1 503 ? 3.443   -2.253  -18.148 1.00 87.13 503 A 1 
ATOM   3999 C  CG2 . VAL A 1 503 ? 3.701   -0.917  -20.198 1.00 86.86 503 A 1 
ATOM   4000 N  N   . ILE A 1 504 ? 3.842   -5.386  -18.986 1.00 96.55 504 A 1 
ATOM   4001 C  CA  . ILE A 1 504 ? 3.442   -6.646  -18.361 1.00 96.32 504 A 1 
ATOM   4002 C  C   . ILE A 1 504 ? 2.154   -6.474  -17.540 1.00 96.86 504 A 1 
ATOM   4003 O  O   . ILE A 1 504 ? 1.817   -5.369  -17.112 1.00 95.59 504 A 1 
ATOM   4004 C  CB  . ILE A 1 504 ? 4.628   -7.212  -17.556 1.00 93.73 504 A 1 
ATOM   4005 C  CG1 . ILE A 1 504 ? 4.447   -8.720  -17.288 1.00 83.70 504 A 1 
ATOM   4006 C  CG2 . ILE A 1 504 ? 4.861   -6.433  -16.248 1.00 81.17 504 A 1 
ATOM   4007 C  CD1 . ILE A 1 504 ? 5.758   -9.418  -16.938 1.00 74.85 504 A 1 
ATOM   4008 N  N   . GLY A 1 505 ? 1.424   -7.564  -17.325 1.00 96.54 505 A 1 
ATOM   4009 C  CA  . GLY A 1 505 ? 0.215   -7.549  -16.509 1.00 96.53 505 A 1 
ATOM   4010 C  C   . GLY A 1 505 ? 0.498   -7.371  -15.014 1.00 97.29 505 A 1 
ATOM   4011 O  O   . GLY A 1 505 ? 1.636   -7.414  -14.557 1.00 96.31 505 A 1 
ATOM   4012 N  N   . THR A 1 506 ? -0.569  -7.200  -14.246 1.00 96.70 506 A 1 
ATOM   4013 C  CA  . THR A 1 506 ? -0.517  -7.008  -12.799 1.00 96.94 506 A 1 
ATOM   4014 C  C   . THR A 1 506 ? -0.788  -8.320  -12.065 1.00 96.80 506 A 1 
ATOM   4015 O  O   . THR A 1 506 ? -1.739  -9.032  -12.390 1.00 95.57 506 A 1 
ATOM   4016 C  CB  . THR A 1 506 ? -1.511  -5.932  -12.359 1.00 96.58 506 A 1 
ATOM   4017 O  OG1 . THR A 1 506 ? -1.372  -4.768  -13.138 1.00 92.67 506 A 1 
ATOM   4018 C  CG2 . THR A 1 506 ? -1.312  -5.520  -10.903 1.00 93.13 506 A 1 
ATOM   4019 N  N   . ASP A 1 507 ? 0.016   -8.633  -11.061 1.00 96.48 507 A 1 
ATOM   4020 C  CA  . ASP A 1 507 ? -0.241  -9.681  -10.079 1.00 95.58 507 A 1 
ATOM   4021 C  C   . ASP A 1 507 ? -1.060  -9.110  -8.916  1.00 95.45 507 A 1 
ATOM   4022 O  O   . ASP A 1 507 ? -0.591  -8.252  -8.166  1.00 93.98 507 A 1 
ATOM   4023 C  CB  . ASP A 1 507 ? 1.083   -10.293 -9.603  1.00 93.91 507 A 1 
ATOM   4024 C  CG  . ASP A 1 507 ? 0.916   -11.333 -8.482  1.00 91.95 507 A 1 
ATOM   4025 O  OD1 . ASP A 1 507 ? -0.212  -11.827 -8.308  1.00 88.31 507 A 1 
ATOM   4026 O  OD2 . ASP A 1 507 ? 1.909   -11.590 -7.764  1.00 86.28 507 A 1 
ATOM   4027 N  N   . TYR A 1 508 ? -2.285  -9.602  -8.752  1.00 94.29 508 A 1 
ATOM   4028 C  CA  . TYR A 1 508 ? -3.200  -9.238  -7.679  1.00 93.48 508 A 1 
ATOM   4029 C  C   . TYR A 1 508 ? -3.300  -10.318 -6.586  1.00 91.25 508 A 1 
ATOM   4030 O  O   . TYR A 1 508 ? -4.124  -10.194 -5.677  1.00 87.30 508 A 1 
ATOM   4031 C  CB  . TYR A 1 508 ? -4.575  -8.921  -8.270  1.00 93.93 508 A 1 
ATOM   4032 C  CG  . TYR A 1 508 ? -4.597  -7.752  -9.222  1.00 94.98 508 A 1 
ATOM   4033 C  CD1 . TYR A 1 508 ? -4.527  -6.431  -8.731  1.00 93.99 508 A 1 
ATOM   4034 C  CD2 . TYR A 1 508 ? -4.716  -7.964  -10.605 1.00 94.37 508 A 1 
ATOM   4035 C  CE1 . TYR A 1 508 ? -4.593  -5.337  -9.598  1.00 93.98 508 A 1 
ATOM   4036 C  CE2 . TYR A 1 508 ? -4.781  -6.875  -11.493 1.00 94.00 508 A 1 
ATOM   4037 C  CZ  . TYR A 1 508 ? -4.721  -5.557  -10.985 1.00 94.50 508 A 1 
ATOM   4038 O  OH  . TYR A 1 508 ? -4.804  -4.494  -11.839 1.00 93.67 508 A 1 
ATOM   4039 N  N   . ALA A 1 509 ? -2.496  -11.371 -6.650  1.00 89.96 509 A 1 
ATOM   4040 C  CA  . ALA A 1 509 ? -2.578  -12.472 -5.693  1.00 86.79 509 A 1 
ATOM   4041 C  C   . ALA A 1 509 ? -2.045  -12.090 -4.304  1.00 85.69 509 A 1 
ATOM   4042 O  O   . ALA A 1 509 ? -2.406  -12.716 -3.308  1.00 81.31 509 A 1 
ATOM   4043 C  CB  . ALA A 1 509 ? -1.806  -13.669 -6.263  1.00 84.86 509 A 1 
ATOM   4044 N  N   . SER A 1 510 ? -1.203  -11.069 -4.218  1.00 84.78 510 A 1 
ATOM   4045 C  CA  . SER A 1 510 ? -0.700  -10.519 -2.966  1.00 82.60 510 A 1 
ATOM   4046 C  C   . SER A 1 510 ? -1.575  -9.365  -2.458  1.00 84.10 510 A 1 
ATOM   4047 O  O   . SER A 1 510 ? -2.437  -8.844  -3.158  1.00 81.10 510 A 1 
ATOM   4048 C  CB  . SER A 1 510 ? 0.767   -10.111 -3.117  1.00 78.91 510 A 1 
ATOM   4049 O  OG  . SER A 1 510 ? 0.920   -9.077  -4.067  1.00 69.06 510 A 1 
ATOM   4050 N  N   . LEU A 1 511 ? -1.345  -8.958  -1.207  1.00 79.70 511 A 1 
ATOM   4051 C  CA  . LEU A 1 511 ? -2.100  -7.862  -0.586  1.00 79.79 511 A 1 
ATOM   4052 C  C   . LEU A 1 511 ? -1.903  -6.519  -1.297  1.00 82.36 511 A 1 
ATOM   4053 O  O   . LEU A 1 511 ? -2.791  -5.674  -1.305  1.00 79.95 511 A 1 
ATOM   4054 C  CB  . LEU A 1 511 ? -1.665  -7.747  0.878   1.00 76.43 511 A 1 
ATOM   4055 C  CG  . LEU A 1 511 ? -2.871  -7.526  1.805   1.00 72.45 511 A 1 
ATOM   4056 C  CD1 . LEU A 1 511 ? -2.923  -8.690  2.786   1.00 69.48 511 A 1 
ATOM   4057 C  CD2 . LEU A 1 511 ? -2.769  -6.228  2.591   1.00 69.02 511 A 1 
ATOM   4058 N  N   . PHE A 1 512 ? -0.718  -6.341  -1.867  1.00 88.12 512 A 1 
ATOM   4059 C  CA  . PHE A 1 512 ? -0.332  -5.196  -2.671  1.00 88.82 512 A 1 
ATOM   4060 C  C   . PHE A 1 512 ? -0.157  -5.663  -4.104  1.00 90.53 512 A 1 
ATOM   4061 O  O   . PHE A 1 512 ? 0.557   -6.642  -4.361  1.00 88.58 512 A 1 
ATOM   4062 C  CB  . PHE A 1 512 ? 0.963   -4.599  -2.123  1.00 86.22 512 A 1 
ATOM   4063 C  CG  . PHE A 1 512 ? 0.865   -4.127  -0.681  1.00 84.82 512 A 1 
ATOM   4064 C  CD1 . PHE A 1 512 ? 0.468   -2.813  -0.396  1.00 78.04 512 A 1 
ATOM   4065 C  CD2 . PHE A 1 512 ? 1.154   -5.008  0.369   1.00 78.21 512 A 1 
ATOM   4066 C  CE1 . PHE A 1 512 ? 0.369   -2.377  0.926   1.00 75.73 512 A 1 
ATOM   4067 C  CE2 . PHE A 1 512 ? 1.048   -4.574  1.706   1.00 75.20 512 A 1 
ATOM   4068 C  CZ  . PHE A 1 512 ? 0.660   -3.252  1.984   1.00 76.10 512 A 1 
ATOM   4069 N  N   . SER A 1 513 ? -0.783  -4.963  -5.046  1.00 93.48 513 A 1 
ATOM   4070 C  CA  . SER A 1 513 ? -0.585  -5.248  -6.456  1.00 94.37 513 A 1 
ATOM   4071 C  C   . SER A 1 513 ? 0.847   -4.940  -6.880  1.00 95.18 513 A 1 
ATOM   4072 O  O   . SER A 1 513 ? 1.472   -3.992  -6.402  1.00 94.10 513 A 1 
ATOM   4073 C  CB  . SER A 1 513 ? -1.608  -4.507  -7.326  1.00 92.58 513 A 1 
ATOM   4074 O  OG  . SER A 1 513 ? -1.460  -3.108  -7.220  1.00 83.33 513 A 1 
ATOM   4075 N  N   . ARG A 1 514 ? 1.374   -5.739  -7.794  1.00 95.69 514 A 1 
ATOM   4076 C  CA  . ARG A 1 514 ? 2.742   -5.633  -8.303  1.00 95.53 514 A 1 
ATOM   4077 C  C   . ARG A 1 514 ? 2.796   -6.128  -9.750  1.00 96.64 514 A 1 
ATOM   4078 O  O   . ARG A 1 514 ? 1.841   -6.763  -10.198 1.00 96.08 514 A 1 
ATOM   4079 C  CB  . ARG A 1 514 ? 3.688   -6.398  -7.363  1.00 92.74 514 A 1 
ATOM   4080 C  CG  . ARG A 1 514 ? 3.364   -7.893  -7.256  1.00 85.11 514 A 1 
ATOM   4081 C  CD  . ARG A 1 514 ? 4.282   -8.587  -6.244  1.00 82.80 514 A 1 
ATOM   4082 N  NE  . ARG A 1 514 ? 3.965   -10.011 -6.169  1.00 71.56 514 A 1 
ATOM   4083 C  CZ  . ARG A 1 514 ? 4.457   -10.902 -5.344  1.00 64.62 514 A 1 
ATOM   4084 N  NH1 . ARG A 1 514 ? 5.367   -10.593 -4.450  1.00 59.65 514 A 1 
ATOM   4085 N  NH2 . ARG A 1 514 ? 4.044   -12.125 -5.422  1.00 54.19 514 A 1 
ATOM   4086 N  N   . PRO A 1 515 ? 3.871   -5.872  -10.486 1.00 97.21 515 A 1 
ATOM   4087 C  CA  . PRO A 1 515 ? 4.041   -6.486  -11.800 1.00 97.40 515 A 1 
ATOM   4088 C  C   . PRO A 1 515 ? 4.087   -8.011  -11.708 1.00 97.29 515 A 1 
ATOM   4089 O  O   . PRO A 1 515 ? 4.662   -8.558  -10.761 1.00 96.34 515 A 1 
ATOM   4090 C  CB  . PRO A 1 515 ? 5.347   -5.912  -12.355 1.00 97.42 515 A 1 
ATOM   4091 C  CG  . PRO A 1 515 ? 5.573   -4.644  -11.531 1.00 96.59 515 A 1 
ATOM   4092 C  CD  . PRO A 1 515 ? 4.966   -4.994  -10.179 1.00 97.57 515 A 1 
ATOM   4093 N  N   . LEU A 1 516 ? 3.537   -8.697  -12.701 1.00 96.90 516 A 1 
ATOM   4094 C  CA  . LEU A 1 516 ? 3.797   -10.117 -12.891 1.00 96.89 516 A 1 
ATOM   4095 C  C   . LEU A 1 516 ? 5.291   -10.338 -13.124 1.00 96.78 516 A 1 
ATOM   4096 O  O   . LEU A 1 516 ? 5.947   -9.580  -13.844 1.00 95.66 516 A 1 
ATOM   4097 C  CB  . LEU A 1 516 ? 2.967   -10.673 -14.066 1.00 96.24 516 A 1 
ATOM   4098 C  CG  . LEU A 1 516 ? 1.475   -10.872 -13.755 1.00 92.58 516 A 1 
ATOM   4099 C  CD1 . LEU A 1 516 ? 0.713   -11.180 -15.043 1.00 89.01 516 A 1 
ATOM   4100 C  CD2 . LEU A 1 516 ? 1.242   -12.038 -12.792 1.00 88.88 516 A 1 
ATOM   4101 N  N   . GLU A 1 517 ? 5.828   -11.396 -12.542 1.00 96.41 517 A 1 
ATOM   4102 C  CA  . GLU A 1 517 ? 7.238   -11.741 -12.712 1.00 95.51 517 A 1 
ATOM   4103 C  C   . GLU A 1 517 ? 7.415   -12.991 -13.592 1.00 95.51 517 A 1 
ATOM   4104 O  O   . GLU A 1 517 ? 6.567   -13.879 -13.573 1.00 92.61 517 A 1 
ATOM   4105 C  CB  . GLU A 1 517 ? 7.917   -11.892 -11.343 1.00 93.36 517 A 1 
ATOM   4106 C  CG  . GLU A 1 517 ? 8.075   -10.539 -10.640 1.00 88.05 517 A 1 
ATOM   4107 C  CD  . GLU A 1 517 ? 9.037   -10.594 -9.444  1.00 87.82 517 A 1 
ATOM   4108 O  OE1 . GLU A 1 517 ? 8.679   -10.058 -8.384  1.00 79.78 517 A 1 
ATOM   4109 O  OE2 . GLU A 1 517 ? 10.159  -11.133 -9.618  1.00 81.73 517 A 1 
ATOM   4110 N  N   . PRO A 1 518 ? 8.532   -13.095 -14.350 1.00 96.09 518 A 1 
ATOM   4111 C  CA  . PRO A 1 518 ? 9.639   -12.141 -14.418 1.00 96.49 518 A 1 
ATOM   4112 C  C   . PRO A 1 518 ? 9.321   -10.890 -15.260 1.00 96.90 518 A 1 
ATOM   4113 O  O   . PRO A 1 518 ? 8.915   -10.998 -16.411 1.00 94.79 518 A 1 
ATOM   4114 C  CB  . PRO A 1 518 ? 10.795  -12.945 -15.012 1.00 94.89 518 A 1 
ATOM   4115 C  CG  . PRO A 1 518 ? 10.094  -13.947 -15.926 1.00 92.33 518 A 1 
ATOM   4116 C  CD  . PRO A 1 518 ? 8.794   -14.260 -15.176 1.00 94.50 518 A 1 
ATOM   4117 N  N   . ALA A 1 519 ? 9.566   -9.713  -14.697 1.00 97.04 519 A 1 
ATOM   4118 C  CA  . ALA A 1 519 ? 9.405   -8.418  -15.360 1.00 97.33 519 A 1 
ATOM   4119 C  C   . ALA A 1 519 ? 10.744  -7.945  -15.949 1.00 97.64 519 A 1 
ATOM   4120 O  O   . ALA A 1 519 ? 11.426  -7.081  -15.400 1.00 96.53 519 A 1 
ATOM   4121 C  CB  . ALA A 1 519 ? 8.778   -7.440  -14.364 1.00 96.82 519 A 1 
ATOM   4122 N  N   . ASN A 1 520 ? 11.136  -8.562  -17.053 1.00 97.64 520 A 1 
ATOM   4123 C  CA  . ASN A 1 520 ? 12.432  -8.322  -17.681 1.00 97.76 520 A 1 
ATOM   4124 C  C   . ASN A 1 520 ? 12.445  -7.017  -18.487 1.00 97.99 520 A 1 
ATOM   4125 O  O   . ASN A 1 520 ? 11.568  -6.765  -19.302 1.00 97.12 520 A 1 
ATOM   4126 C  CB  . ASN A 1 520 ? 12.813  -9.521  -18.558 1.00 97.12 520 A 1 
ATOM   4127 C  CG  . ASN A 1 520 ? 13.140  -10.756 -17.749 1.00 96.32 520 A 1 
ATOM   4128 O  OD1 . ASN A 1 520 ? 13.703  -10.717 -16.670 1.00 90.62 520 A 1 
ATOM   4129 N  ND2 . ASN A 1 520 ? 12.816  -11.935 -18.255 1.00 90.19 520 A 1 
ATOM   4130 N  N   . ILE A 1 521 ? 13.521  -6.249  -18.317 1.00 97.90 521 A 1 
ATOM   4131 C  CA  . ILE A 1 521 ? 13.848  -5.080  -19.134 1.00 97.96 521 A 1 
ATOM   4132 C  C   . ILE A 1 521 ? 15.280  -5.187  -19.650 1.00 98.13 521 A 1 
ATOM   4133 O  O   . ILE A 1 521 ? 16.141  -5.815  -19.025 1.00 97.62 521 A 1 
ATOM   4134 C  CB  . ILE A 1 521 ? 13.609  -3.759  -18.375 1.00 97.08 521 A 1 
ATOM   4135 C  CG1 . ILE A 1 521 ? 14.562  -3.598  -17.166 1.00 91.35 521 A 1 
ATOM   4136 C  CG2 . ILE A 1 521 ? 12.132  -3.653  -17.945 1.00 90.20 521 A 1 
ATOM   4137 C  CD1 . ILE A 1 521 ? 14.486  -2.212  -16.510 1.00 90.01 521 A 1 
ATOM   4138 N  N   . TYR A 1 522 ? 15.539  -4.555  -20.786 1.00 98.06 522 A 1 
ATOM   4139 C  CA  . TYR A 1 522 ? 16.883  -4.301  -21.265 1.00 98.01 522 A 1 
ATOM   4140 C  C   . TYR A 1 522 ? 17.367  -2.952  -20.733 1.00 98.12 522 A 1 
ATOM   4141 O  O   . TYR A 1 522 ? 16.648  -1.957  -20.833 1.00 97.90 522 A 1 
ATOM   4142 C  CB  . TYR A 1 522 ? 16.904  -4.344  -22.790 1.00 97.80 522 A 1 
ATOM   4143 C  CG  . TYR A 1 522 ? 18.258  -4.067  -23.399 1.00 96.64 522 A 1 
ATOM   4144 C  CD1 . TYR A 1 522 ? 18.637  -2.752  -23.722 1.00 93.82 522 A 1 
ATOM   4145 C  CD2 . TYR A 1 522 ? 19.151  -5.122  -23.646 1.00 94.15 522 A 1 
ATOM   4146 C  CE1 . TYR A 1 522 ? 19.882  -2.491  -24.313 1.00 92.42 522 A 1 
ATOM   4147 C  CE2 . TYR A 1 522 ? 20.397  -4.880  -24.240 1.00 92.51 522 A 1 
ATOM   4148 C  CZ  . TYR A 1 522 ? 20.761  -3.559  -24.582 1.00 92.48 522 A 1 
ATOM   4149 O  OH  . TYR A 1 522 ? 21.965  -3.319  -25.187 1.00 90.51 522 A 1 
ATOM   4150 N  N   . TRP A 1 523 ? 18.573  -2.930  -20.180 1.00 98.12 523 A 1 
ATOM   4151 C  CA  . TRP A 1 523 ? 19.234  -1.727  -19.704 1.00 98.05 523 A 1 
ATOM   4152 C  C   . TRP A 1 523 ? 20.542  -1.491  -20.458 1.00 97.92 523 A 1 
ATOM   4153 O  O   . TRP A 1 523 ? 21.237  -2.433  -20.849 1.00 97.38 523 A 1 
ATOM   4154 C  CB  . TRP A 1 523 ? 19.450  -1.813  -18.190 1.00 97.99 523 A 1 
ATOM   4155 C  CG  . TRP A 1 523 ? 20.331  -2.939  -17.728 1.00 98.04 523 A 1 
ATOM   4156 C  CD1 . TRP A 1 523 ? 19.894  -4.155  -17.324 1.00 97.28 523 A 1 
ATOM   4157 C  CD2 . TRP A 1 523 ? 21.786  -2.983  -17.658 1.00 97.83 523 A 1 
ATOM   4158 N  NE1 . TRP A 1 523 ? 20.984  -4.957  -17.016 1.00 96.97 523 A 1 
ATOM   4159 C  CE2 . TRP A 1 523 ? 22.162  -4.283  -17.215 1.00 97.38 523 A 1 
ATOM   4160 C  CE3 . TRP A 1 523 ? 22.806  -2.058  -17.934 1.00 97.17 523 A 1 
ATOM   4161 C  CZ2 . TRP A 1 523 ? 23.522  -4.667  -17.079 1.00 96.58 523 A 1 
ATOM   4162 C  CZ3 . TRP A 1 523 ? 24.165  -2.433  -17.795 1.00 96.38 523 A 1 
ATOM   4163 C  CH2 . TRP A 1 523 ? 24.514  -3.723  -17.382 1.00 96.10 523 A 1 
ATOM   4164 N  N   . GLU A 1 524 ? 20.888  -0.215  -20.631 1.00 98.04 524 A 1 
ATOM   4165 C  CA  . GLU A 1 524 ? 22.158  0.243   -21.193 1.00 97.73 524 A 1 
ATOM   4166 C  C   . GLU A 1 524 ? 22.658  1.433   -20.370 1.00 97.91 524 A 1 
ATOM   4167 O  O   . GLU A 1 524 ? 21.880  2.319   -20.033 1.00 97.02 524 A 1 
ATOM   4168 C  CB  . GLU A 1 524 ? 21.937  0.617   -22.664 1.00 96.19 524 A 1 
ATOM   4169 C  CG  . GLU A 1 524 ? 23.221  1.050   -23.382 1.00 87.01 524 A 1 
ATOM   4170 C  CD  . GLU A 1 524 ? 22.983  1.467   -24.837 1.00 85.72 524 A 1 
ATOM   4171 O  OE1 . GLU A 1 524 ? 23.965  1.929   -25.468 1.00 78.13 524 A 1 
ATOM   4172 O  OE2 . GLU A 1 524 ? 21.840  1.347   -25.324 1.00 80.13 524 A 1 
ATOM   4173 N  N   . ARG A 1 525 ? 23.937  1.455   -20.025 1.00 97.53 525 A 1 
ATOM   4174 C  CA  . ARG A 1 525 ? 24.548  2.600   -19.338 1.00 97.31 525 A 1 
ATOM   4175 C  C   . ARG A 1 525 ? 24.666  3.790   -20.288 1.00 97.16 525 A 1 
ATOM   4176 O  O   . ARG A 1 525 ? 24.999  3.616   -21.467 1.00 95.74 525 A 1 
ATOM   4177 C  CB  . ARG A 1 525 ? 25.911  2.229   -18.751 1.00 96.14 525 A 1 
ATOM   4178 C  CG  . ARG A 1 525 ? 25.779  1.287   -17.553 1.00 88.53 525 A 1 
ATOM   4179 C  CD  . ARG A 1 525 ? 27.170  0.957   -17.000 1.00 85.69 525 A 1 
ATOM   4180 N  NE  . ARG A 1 525 ? 27.079  0.185   -15.746 1.00 82.87 525 A 1 
ATOM   4181 C  CZ  . ARG A 1 525 ? 27.143  0.667   -14.515 1.00 81.20 525 A 1 
ATOM   4182 N  NH1 . ARG A 1 525 ? 27.334  1.934   -14.276 1.00 69.68 525 A 1 
ATOM   4183 N  NH2 . ARG A 1 525 ? 27.011  -0.129  -13.509 1.00 74.24 525 A 1 
ATOM   4184 N  N   . ARG A 1 526 ? 24.424  4.994   -19.776 1.00 96.43 526 A 1 
ATOM   4185 C  CA  . ARG A 1 526 ? 24.646  6.234   -20.538 1.00 95.47 526 A 1 
ATOM   4186 C  C   . ARG A 1 526 ? 26.130  6.526   -20.699 1.00 93.89 526 A 1 
ATOM   4187 O  O   . ARG A 1 526 ? 26.572  6.780   -21.821 1.00 87.41 526 A 1 
ATOM   4188 C  CB  . ARG A 1 526 ? 23.931  7.418   -19.878 1.00 94.62 526 A 1 
ATOM   4189 C  CG  . ARG A 1 526 ? 22.404  7.279   -19.968 1.00 92.89 526 A 1 
ATOM   4190 C  CD  . ARG A 1 526 ? 21.701  8.493   -19.361 1.00 92.31 526 A 1 
ATOM   4191 N  NE  . ARG A 1 526 ? 20.243  8.380   -19.480 1.00 92.40 526 A 1 
ATOM   4192 C  CZ  . ARG A 1 526 ? 19.480  8.789   -20.491 1.00 94.77 526 A 1 
ATOM   4193 N  NH1 . ARG A 1 526 ? 19.972  9.385   -21.532 1.00 87.65 526 A 1 
ATOM   4194 N  NH2 . ARG A 1 526 ? 18.213  8.582   -20.476 1.00 89.32 526 A 1 
ATOM   4195 N  N   . ASP A 1 527 ? 26.866  6.425   -19.608 1.00 91.46 527 A 1 
ATOM   4196 C  CA  . ASP A 1 527 ? 28.310  6.597   -19.605 1.00 88.14 527 A 1 
ATOM   4197 C  C   . ASP A 1 527 ? 28.989  5.284   -19.993 1.00 85.04 527 A 1 
ATOM   4198 O  O   . ASP A 1 527 ? 28.636  4.209   -19.490 1.00 71.55 527 A 1 
ATOM   4199 C  CB  . ASP A 1 527 ? 28.785  7.119   -18.244 1.00 81.38 527 A 1 
ATOM   4200 C  CG  . ASP A 1 527 ? 28.190  8.487   -17.898 1.00 70.76 527 A 1 
ATOM   4201 O  OD1 . ASP A 1 527 ? 27.860  9.243   -18.838 1.00 60.89 527 A 1 
ATOM   4202 O  OD2 . ASP A 1 527 ? 28.049  8.752   -16.690 1.00 65.35 527 A 1 
ATOM   4203 N  N   . LYS A 1 528 ? 29.945  5.372   -20.906 1.00 83.11 528 A 1 
ATOM   4204 C  CA  . LYS A 1 528 ? 30.814  4.238   -21.204 1.00 77.59 528 A 1 
ATOM   4205 C  C   . LYS A 1 528 ? 31.803  4.093   -20.051 1.00 73.77 528 A 1 
ATOM   4206 O  O   . LYS A 1 528 ? 32.481  5.062   -19.723 1.00 62.10 528 A 1 
ATOM   4207 C  CB  . LYS A 1 528 ? 31.519  4.413   -22.553 1.00 69.18 528 A 1 
ATOM   4208 C  CG  . LYS A 1 528 ? 30.525  4.328   -23.717 1.00 60.54 528 A 1 
ATOM   4209 C  CD  . LYS A 1 528 ? 31.256  4.402   -25.057 1.00 51.55 528 A 1 
ATOM   4210 C  CE  . LYS A 1 528 ? 30.242  4.272   -26.201 1.00 43.11 528 A 1 
ATOM   4211 N  NZ  . LYS A 1 528 ? 30.904  4.300   -27.533 1.00 37.12 528 A 1 
ATOM   4212 N  N   . GLU A 1 529 ? 31.844  2.907   -19.435 1.00 66.71 529 A 1 
ATOM   4213 C  CA  . GLU A 1 529 ? 32.912  2.537   -18.501 1.00 63.06 529 A 1 
ATOM   4214 C  C   . GLU A 1 529 ? 34.270  2.418   -19.215 1.00 57.73 529 A 1 
ATOM   4215 O  O   . GLU A 1 529 ? 34.297  1.984   -20.382 1.00 51.08 529 A 1 
ATOM   4216 C  CB  . GLU A 1 529 ? 32.580  1.248   -17.722 1.00 57.29 529 A 1 
ATOM   4217 C  CG  . GLU A 1 529 ? 31.551  1.476   -16.588 1.00 51.98 529 A 1 
ATOM   4218 C  CD  . GLU A 1 529 ? 31.290  0.246   -15.683 1.00 46.28 529 A 1 
ATOM   4219 O  OE1 . GLU A 1 529 ? 30.547  0.399   -14.692 1.00 42.94 529 A 1 
ATOM   4220 O  OE2 . GLU A 1 529 ? 31.808  -0.865  -15.948 1.00 44.98 529 A 1 
ATOM   4221 O  OXT . GLU A 1 529 ? 35.290  2.783   -18.566 1.00 47.22 529 A 1 
HETATM 4222 C  CHA . HEM B 2 .   ? -1.604  4.085   4.984   1.00 91.53 1   B 1 
HETATM 4223 C  CHB . HEM B 2 .   ? -0.649  4.182   0.267   1.00 90.27 1   B 1 
HETATM 4224 C  CHC . HEM B 2 .   ? 4.038   4.639   1.233   1.00 92.29 1   B 1 
HETATM 4225 C  CHD . HEM B 2 .   ? 3.090   4.463   5.913   1.00 87.98 1   B 1 
HETATM 4226 C  C1A . HEM B 2 .   ? -1.763  4.129   3.635   1.00 90.60 1   B 1 
HETATM 4227 C  C2A . HEM B 2 .   ? -3.019  4.133   2.954   1.00 88.37 1   B 1 
HETATM 4228 C  C3A . HEM B 2 .   ? -2.749  4.137   1.627   1.00 87.95 1   B 1 
HETATM 4229 C  C4A . HEM B 2 .   ? -1.325  4.158   1.467   1.00 89.13 1   B 1 
HETATM 4230 C  CMA . HEM B 2 .   ? -3.782  4.128   0.498   1.00 84.56 1   B 1 
HETATM 4231 C  CAA . HEM B 2 .   ? -4.417  4.156   3.605   1.00 85.96 1   B 1 
HETATM 4232 C  CBA . HEM B 2 .   ? -4.874  2.761   4.017   1.00 85.11 1   B 1 
HETATM 4233 C  CGA . HEM B 2 .   ? -6.235  2.795   4.679   1.00 86.36 1   B 1 
HETATM 4234 O  O1A . HEM B 2 .   ? -6.897  3.851   4.686   1.00 81.73 1   B 1 
HETATM 4235 O  O2A . HEM B 2 .   ? -6.661  1.737   5.208   1.00 79.97 1   B 1 
HETATM 4236 C  C1B . HEM B 2 .   ? 0.708   4.290   0.115   1.00 89.52 1   B 1 
HETATM 4237 C  C2B . HEM B 2 .   ? 1.400   4.330   -1.150  1.00 88.64 1   B 1 
HETATM 4238 C  C3B . HEM B 2 .   ? 2.718   4.468   -0.876  1.00 89.24 1   B 1 
HETATM 4239 C  C4B . HEM B 2 .   ? 2.850   4.504   0.559   1.00 91.22 1   B 1 
HETATM 4240 C  CMB . HEM B 2 .   ? 0.729   4.233   -2.517  1.00 87.30 1   B 1 
HETATM 4241 C  CAB . HEM B 2 .   ? 3.900   4.572   -1.798  1.00 87.27 1   B 1 
HETATM 4242 C  CBB . HEM B 2 .   ? 3.827   4.853   -3.084  1.00 86.02 1   B 1 
HETATM 4243 C  C1C . HEM B 2 .   ? 4.194   4.675   2.576   1.00 91.42 1   B 1 
HETATM 4244 C  C2C . HEM B 2 .   ? 5.433   4.899   3.266   1.00 89.41 1   B 1 
HETATM 4245 C  C3C . HEM B 2 .   ? 5.166   4.856   4.582   1.00 88.89 1   B 1 
HETATM 4246 C  C4C . HEM B 2 .   ? 3.757   4.598   4.733   1.00 89.60 1   B 1 
HETATM 4247 C  CMC . HEM B 2 .   ? 6.779   5.150   2.587   1.00 87.04 1   B 1 
HETATM 4248 C  CAC . HEM B 2 .   ? 6.083   5.035   5.769   1.00 84.30 1   B 1 
HETATM 4249 C  CBC . HEM B 2 .   ? 7.221   5.668   5.745   1.00 77.42 1   B 1 
HETATM 4250 C  C1D . HEM B 2 .   ? 1.737   4.278   6.070   1.00 88.10 1   B 1 
HETATM 4251 C  C2D . HEM B 2 .   ? 1.074   4.059   7.331   1.00 85.70 1   B 1 
HETATM 4252 C  C3D . HEM B 2 .   ? -0.284  3.937   7.063   1.00 86.93 1   B 1 
HETATM 4253 C  C4D . HEM B 2 .   ? -0.416  4.105   5.635   1.00 90.58 1   B 1 
HETATM 4254 C  CMD . HEM B 2 .   ? 1.751   3.975   8.708   1.00 80.90 1   B 1 
HETATM 4255 C  CAD . HEM B 2 .   ? -1.408  3.654   8.073   1.00 81.51 1   B 1 
HETATM 4256 C  CBD . HEM B 2 .   ? -2.143  4.935   8.406   1.00 79.46 1   B 1 
HETATM 4257 C  CGD . HEM B 2 .   ? -3.483  4.667   9.096   1.00 82.70 1   B 1 
HETATM 4258 O  O1D . HEM B 2 .   ? -4.085  3.597   8.902   1.00 75.36 1   B 1 
HETATM 4259 O  O2D . HEM B 2 .   ? -3.954  5.571   9.837   1.00 73.76 1   B 1 
HETATM 4260 N  NA  . HEM B 2 .   ? -0.755  4.164   2.705   1.00 90.80 1   B 1 
HETATM 4261 N  NB  . HEM B 2 .   ? 1.620   4.394   1.111   1.00 91.61 1   B 1 
HETATM 4262 N  NC  . HEM B 2 .   ? 3.212   4.517   3.495   1.00 89.96 1   B 1 
HETATM 4263 N  ND  . HEM B 2 .   ? 0.811   4.292   5.068   1.00 89.70 1   B 1 
HETATM 4264 FE FE  . HEM B 2 .   ? 1.214   4.413   3.101   1.00 93.68 1   B 1 
#
