# Supplementary material for: Structure–activity relationships of fenarimol analogues with potent in vitro and in vivo activity against Madurella mycetomatis, the main causative agent of mycetoma
Source: RSC Med Chem. 2025 Sep 18;16(12):6094–108. doi: 10.1039/d5md00427f (PMC12529582; doi:10.1039/d5md00427f)
Supplement: MD-016-D5MD00427F-s002 [file MD-016-D5MD00427F-s002.cif]

data_mmSterol14alpha_04_seed_25136_sample_0_predicted_by_protenix
#
_entry.id   mmSterol14alpha_04
#
loop_
_entity.id 
_entity.pdbx_description 
_entity.type 
1 . polymer     
2 . non-polymer 
3 . non-polymer 
#
_entity_poly.entity_id        1
_entity_poly.pdbx_strand_id   A
_entity_poly.type             polypeptide(L)
#
loop_
_entity_poly_seq.entity_id 
_entity_poly_seq.hetero 
_entity_poly_seq.mon_id 
_entity_poly_seq.num 
1 n MET 1   
1 n GLY 2   
1 n LEU 3   
1 n VAL 4   
1 n GLN 5   
1 n ASP 6   
1 n ILE 7   
1 n ALA 8   
1 n SER 9   
1 n PRO 10  
1 n LEU 11  
1 n ALA 12  
1 n GLU 13  
1 n GLY 14  
1 n PHE 15  
1 n SER 16  
1 n ARG 17  
1 n PHE 18  
1 n GLY 19  
1 n LEU 20  
1 n ALA 21  
1 n SER 22  
1 n GLN 23  
1 n ILE 24  
1 n GLY 25  
1 n ILE 26  
1 n ALA 27  
1 n PHE 28  
1 n GLY 29  
1 n VAL 30  
1 n PHE 31  
1 n LEU 32  
1 n PHE 33  
1 n VAL 34  
1 n ALA 35  
1 n VAL 36  
1 n LEU 37  
1 n LEU 38  
1 n ASN 39  
1 n VAL 40  
1 n LEU 41  
1 n GLN 42  
1 n GLN 43  
1 n VAL 44  
1 n LEU 45  
1 n PHE 46  
1 n ARG 47  
1 n ASN 48  
1 n PRO 49  
1 n ASN 50  
1 n GLU 51  
1 n PRO 52  
1 n PRO 53  
1 n LEU 54  
1 n VAL 55  
1 n PHE 56  
1 n HIS 57  
1 n TRP 58  
1 n PHE 59  
1 n PRO 60  
1 n LEU 61  
1 n ILE 62  
1 n GLY 63  
1 n SER 64  
1 n THR 65  
1 n ILE 66  
1 n THR 67  
1 n TYR 68  
1 n GLY 69  
1 n MET 70  
1 n ASP 71  
1 n PRO 72  
1 n PRO 73  
1 n ARG 74  
1 n PHE 75  
1 n PHE 76  
1 n LYS 77  
1 n GLU 78  
1 n ASN 79  
1 n ARG 80  
1 n ALA 81  
1 n LYS 82  
1 n TYR 83  
1 n GLY 84  
1 n GLU 85  
1 n CYS 86  
1 n PHE 87  
1 n THR 88  
1 n PHE 89  
1 n VAL 90  
1 n LEU 91  
1 n LEU 92  
1 n GLY 93  
1 n LYS 94  
1 n LYS 95  
1 n THR 96  
1 n THR 97  
1 n VAL 98  
1 n TYR 99  
1 n LEU 100 
1 n GLY 101 
1 n THR 102 
1 n GLN 103 
1 n GLY 104 
1 n ASN 105 
1 n ASP 106 
1 n PHE 107 
1 n ILE 108 
1 n LEU 109 
1 n ASN 110 
1 n GLY 111 
1 n LYS 112 
1 n ILE 113 
1 n ARG 114 
1 n ASP 115 
1 n VAL 116 
1 n CYS 117 
1 n ALA 118 
1 n GLU 119 
1 n GLU 120 
1 n ILE 121 
1 n TYR 122 
1 n THR 123 
1 n VAL 124 
1 n LEU 125 
1 n THR 126 
1 n THR 127 
1 n PRO 128 
1 n VAL 129 
1 n PHE 130 
1 n GLY 131 
1 n LYS 132 
1 n ASP 133 
1 n VAL 134 
1 n VAL 135 
1 n TYR 136 
1 n ASP 137 
1 n CYS 138 
1 n PRO 139 
1 n ASN 140 
1 n SER 141 
1 n LYS 142 
1 n LEU 143 
1 n MET 144 
1 n GLU 145 
1 n GLN 146 
1 n LYS 147 
1 n LYS 148 
1 n PHE 149 
1 n MET 150 
1 n LYS 151 
1 n VAL 152 
1 n ALA 153 
1 n LEU 154 
1 n THR 155 
1 n THR 156 
1 n ASP 157 
1 n ALA 158 
1 n PHE 159 
1 n ARG 160 
1 n SER 161 
1 n TYR 162 
1 n VAL 163 
1 n PRO 164 
1 n ILE 165 
1 n ILE 166 
1 n SER 167 
1 n ASP 168 
1 n GLU 169 
1 n VAL 170 
1 n THR 171 
1 n SER 172 
1 n TYR 173 
1 n PHE 174 
1 n LYS 175 
1 n ARG 176 
1 n THR 177 
1 n SER 178 
1 n ASP 179 
1 n PHE 180 
1 n LYS 181 
1 n GLY 182 
1 n GLN 183 
1 n SER 184 
1 n GLY 185 
1 n ILE 186 
1 n VAL 187 
1 n ASN 188 
1 n ILE 189 
1 n CYS 190 
1 n PRO 191 
1 n LYS 192 
1 n MET 193 
1 n ALA 194 
1 n GLN 195 
1 n ILE 196 
1 n THR 197 
1 n ILE 198 
1 n PHE 199 
1 n THR 200 
1 n ALA 201 
1 n SER 202 
1 n HIS 203 
1 n ALA 204 
1 n LEU 205 
1 n GLN 206 
1 n GLY 207 
1 n LYS 208 
1 n GLU 209 
1 n ILE 210 
1 n ARG 211 
1 n SER 212 
1 n LYS 213 
1 n PHE 214 
1 n ASP 215 
1 n GLU 216 
1 n SER 217 
1 n LEU 218 
1 n ALA 219 
1 n ASP 220 
1 n LEU 221 
1 n TYR 222 
1 n HIS 223 
1 n ASP 224 
1 n LEU 225 
1 n ASP 226 
1 n MET 227 
1 n GLY 228 
1 n PHE 229 
1 n SER 230 
1 n PRO 231 
1 n ILE 232 
1 n ASN 233 
1 n PHE 234 
1 n LYS 235 
1 n LEU 236 
1 n HIS 237 
1 n TRP 238 
1 n ALA 239 
1 n PRO 240 
1 n LEU 241 
1 n PRO 242 
1 n TRP 243 
1 n ASN 244 
1 n GLN 245 
1 n ARG 246 
1 n ARG 247 
1 n ASP 248 
1 n HIS 249 
1 n ALA 250 
1 n GLN 251 
1 n ARG 252 
1 n THR 253 
1 n ILE 254 
1 n ALA 255 
1 n LYS 256 
1 n ILE 257 
1 n TYR 258 
1 n MET 259 
1 n ASP 260 
1 n THR 261 
1 n ILE 262 
1 n LYS 263 
1 n SER 264 
1 n ARG 265 
1 n ARG 266 
1 n ALA 267 
1 n ARG 268 
1 n GLY 269 
1 n GLU 270 
1 n THR 271 
1 n ASP 272 
1 n ALA 273 
1 n LYS 274 
1 n ASP 275 
1 n ILE 276 
1 n MET 277 
1 n TRP 278 
1 n HIS 279 
1 n LEU 280 
1 n MET 281 
1 n ASN 282 
1 n SER 283 
1 n GLU 284 
1 n TYR 285 
1 n LYS 286 
1 n ASN 287 
1 n GLY 288 
1 n VAL 289 
1 n LYS 290 
1 n VAL 291 
1 n PRO 292 
1 n ASP 293 
1 n HIS 294 
1 n GLU 295 
1 n ILE 296 
1 n ALA 297 
1 n HIS 298 
1 n MET 299 
1 n MET 300 
1 n ILE 301 
1 n ALA 302 
1 n LEU 303 
1 n LEU 304 
1 n MET 305 
1 n ALA 306 
1 n GLY 307 
1 n GLN 308 
1 n HIS 309 
1 n SER 310 
1 n SER 311 
1 n SER 312 
1 n SER 313 
1 n THR 314 
1 n SER 315 
1 n SER 316 
1 n TRP 317 
1 n ILE 318 
1 n MET 319 
1 n LEU 320 
1 n ARG 321 
1 n LEU 322 
1 n ALA 323 
1 n SER 324 
1 n ARG 325 
1 n PRO 326 
1 n ASP 327 
1 n ILE 328 
1 n MET 329 
1 n GLU 330 
1 n GLU 331 
1 n LEU 332 
1 n TYR 333 
1 n GLN 334 
1 n GLU 335 
1 n GLN 336 
1 n VAL 337 
1 n LYS 338 
1 n ASN 339 
1 n LEU 340 
1 n GLY 341 
1 n ALA 342 
1 n ASP 343 
1 n LEU 344 
1 n PRO 345 
1 n PRO 346 
1 n LEU 347 
1 n LYS 348 
1 n TYR 349 
1 n GLU 350 
1 n ASP 351 
1 n LEU 352 
1 n ALA 353 
1 n LYS 354 
1 n LEU 355 
1 n PRO 356 
1 n LEU 357 
1 n ASN 358 
1 n GLN 359 
1 n ALA 360 
1 n ILE 361 
1 n VAL 362 
1 n LYS 363 
1 n GLU 364 
1 n THR 365 
1 n LEU 366 
1 n ARG 367 
1 n LEU 368 
1 n HIS 369 
1 n ALA 370 
1 n PRO 371 
1 n ILE 372 
1 n HIS 373 
1 n SER 374 
1 n ILE 375 
1 n MET 376 
1 n ARG 377 
1 n ALA 378 
1 n VAL 379 
1 n LYS 380 
1 n GLN 381 
1 n PRO 382 
1 n MET 383 
1 n PRO 384 
1 n ILE 385 
1 n PRO 386 
1 n GLY 387 
1 n THR 388 
1 n LYS 389 
1 n TYR 390 
1 n VAL 391 
1 n ILE 392 
1 n PRO 393 
1 n THR 394 
1 n ASN 395 
1 n HIS 396 
1 n VAL 397 
1 n LEU 398 
1 n LEU 399 
1 n ALA 400 
1 n ALA 401 
1 n PRO 402 
1 n GLY 403 
1 n VAL 404 
1 n SER 405 
1 n ALA 406 
1 n SER 407 
1 n ASP 408 
1 n PRO 409 
1 n GLN 410 
1 n TYR 411 
1 n PHE 412 
1 n PRO 413 
1 n GLU 414 
1 n PRO 415 
1 n ASP 416 
1 n LEU 417 
1 n TRP 418 
1 n GLU 419 
1 n PRO 420 
1 n HIS 421 
1 n ARG 422 
1 n TRP 423 
1 n GLU 424 
1 n LYS 425 
1 n GLU 426 
1 n SER 427 
1 n PRO 428 
1 n LEU 429 
1 n ALA 430 
1 n PRO 431 
1 n SER 432 
1 n ILE 433 
1 n VAL 434 
1 n ARG 435 
1 n ASN 436 
1 n GLU 437 
1 n ALA 438 
1 n ALA 439 
1 n GLU 440 
1 n GLU 441 
1 n ASP 442 
1 n GLU 443 
1 n GLU 444 
1 n LYS 445 
1 n VAL 446 
1 n ASP 447 
1 n TYR 448 
1 n GLY 449 
1 n TYR 450 
1 n GLY 451 
1 n LEU 452 
1 n VAL 453 
1 n SER 454 
1 n LYS 455 
1 n GLY 456 
1 n ALA 457 
1 n GLY 458 
1 n SER 459 
1 n PRO 460 
1 n TYR 461 
1 n LEU 462 
1 n PRO 463 
1 n PHE 464 
1 n GLY 465 
1 n ALA 466 
1 n GLY 467 
1 n ARG 468 
1 n HIS 469 
1 n ARG 470 
1 n CYS 471 
1 n ILE 472 
1 n GLY 473 
1 n GLU 474 
1 n GLN 475 
1 n PHE 476 
1 n ALA 477 
1 n ASN 478 
1 n VAL 479 
1 n GLN 480 
1 n LEU 481 
1 n GLN 482 
1 n THR 483 
1 n ILE 484 
1 n VAL 485 
1 n ALA 486 
1 n MET 487 
1 n THR 488 
1 n VAL 489 
1 n ARG 490 
1 n LEU 491 
1 n PHE 492 
1 n LYS 493 
1 n PHE 494 
1 n ARG 495 
1 n ASN 496 
1 n VAL 497 
1 n ASP 498 
1 n SER 499 
1 n SER 500 
1 n ASN 501 
1 n LYS 502 
1 n VAL 503 
1 n ILE 504 
1 n GLY 505 
1 n THR 506 
1 n ASP 507 
1 n TYR 508 
1 n ALA 509 
1 n SER 510 
1 n LEU 511 
1 n PHE 512 
1 n SER 513 
1 n ARG 514 
1 n PRO 515 
1 n LEU 516 
1 n GLU 517 
1 n PRO 518 
1 n ALA 519 
1 n ASN 520 
1 n ILE 521 
1 n TYR 522 
1 n TRP 523 
1 n GLU 524 
1 n ARG 525 
1 n ARG 526 
1 n ASP 527 
1 n LYS 528 
1 n GLU 529 
#
loop_
_struct_conn.id 
_struct_conn.conn_type_id 
_struct_conn.pdbx_value_order 
_struct_conn.ptnr1_label_asym_id 
_struct_conn.ptnr2_label_asym_id 
_struct_conn.ptnr1_label_comp_id 
_struct_conn.ptnr2_label_comp_id 
_struct_conn.ptnr1_label_seq_id 
_struct_conn.ptnr2_label_seq_id 
_struct_conn.ptnr1_label_atom_id 
_struct_conn.ptnr2_label_atom_id 
_struct_conn.pdbx_ptnr1_PDB_ins_code 
_struct_conn.pdbx_ptnr2_PDB_ins_code 
1   covale sing A A MET GLY 1   2   C N . . 
2   covale sing A A GLY LEU 2   3   C N . . 
3   covale sing A A LEU VAL 3   4   C N . . 
4   covale sing A A VAL GLN 4   5   C N . . 
5   covale sing A A GLN ASP 5   6   C N . . 
6   covale sing A A ASP ILE 6   7   C N . . 
7   covale sing A A ILE ALA 7   8   C N . . 
8   covale sing A A ALA SER 8   9   C N . . 
9   covale sing A A SER PRO 9   10  C N . . 
10  covale sing A A PRO LEU 10  11  C N . . 
11  covale sing A A LEU ALA 11  12  C N . . 
12  covale sing A A ALA GLU 12  13  C N . . 
13  covale sing A A GLU GLY 13  14  C N . . 
14  covale sing A A GLY PHE 14  15  C N . . 
15  covale sing A A PHE SER 15  16  C N . . 
16  covale sing A A SER ARG 16  17  C N . . 
17  covale sing A A ARG PHE 17  18  C N . . 
18  covale sing A A PHE GLY 18  19  C N . . 
19  covale sing A A GLY LEU 19  20  C N . . 
20  covale sing A A LEU ALA 20  21  C N . . 
21  covale sing A A ALA SER 21  22  C N . . 
22  covale sing A A SER GLN 22  23  C N . . 
23  covale sing A A GLN ILE 23  24  C N . . 
24  covale sing A A ILE GLY 24  25  C N . . 
25  covale sing A A GLY ILE 25  26  C N . . 
26  covale sing A A ILE ALA 26  27  C N . . 
27  covale sing A A ALA PHE 27  28  C N . . 
28  covale sing A A PHE GLY 28  29  C N . . 
29  covale sing A A GLY VAL 29  30  C N . . 
30  covale sing A A VAL PHE 30  31  C N . . 
31  covale sing A A PHE LEU 31  32  C N . . 
32  covale sing A A LEU PHE 32  33  C N . . 
33  covale sing A A PHE VAL 33  34  C N . . 
34  covale sing A A VAL ALA 34  35  C N . . 
35  covale sing A A ALA VAL 35  36  C N . . 
36  covale sing A A VAL LEU 36  37  C N . . 
37  covale sing A A LEU LEU 37  38  C N . . 
38  covale sing A A LEU ASN 38  39  C N . . 
39  covale sing A A ASN VAL 39  40  C N . . 
40  covale sing A A VAL LEU 40  41  C N . . 
41  covale sing A A LEU GLN 41  42  C N . . 
42  covale sing A A GLN GLN 42  43  C N . . 
43  covale sing A A GLN VAL 43  44  C N . . 
44  covale sing A A VAL LEU 44  45  C N . . 
45  covale sing A A LEU PHE 45  46  C N . . 
46  covale sing A A PHE ARG 46  47  C N . . 
47  covale sing A A ARG ASN 47  48  C N . . 
48  covale sing A A ASN PRO 48  49  C N . . 
49  covale sing A A PRO ASN 49  50  C N . . 
50  covale sing A A ASN GLU 50  51  C N . . 
51  covale sing A A GLU PRO 51  52  C N . . 
52  covale sing A A PRO PRO 52  53  C N . . 
53  covale sing A A PRO LEU 53  54  C N . . 
54  covale sing A A LEU VAL 54  55  C N . . 
55  covale sing A A VAL PHE 55  56  C N . . 
56  covale sing A A PHE HIS 56  57  C N . . 
57  covale sing A A HIS TRP 57  58  C N . . 
58  covale sing A A TRP PHE 58  59  C N . . 
59  covale sing A A PHE PRO 59  60  C N . . 
60  covale sing A A PRO LEU 60  61  C N . . 
61  covale sing A A LEU ILE 61  62  C N . . 
62  covale sing A A ILE GLY 62  63  C N . . 
63  covale sing A A GLY SER 63  64  C N . . 
64  covale sing A A SER THR 64  65  C N . . 
65  covale sing A A THR ILE 65  66  C N . . 
66  covale sing A A ILE THR 66  67  C N . . 
67  covale sing A A THR TYR 67  68  C N . . 
68  covale sing A A TYR GLY 68  69  C N . . 
69  covale sing A A GLY MET 69  70  C N . . 
70  covale sing A A MET ASP 70  71  C N . . 
71  covale sing A A ASP PRO 71  72  C N . . 
72  covale sing A A PRO PRO 72  73  C N . . 
73  covale sing A A PRO ARG 73  74  C N . . 
74  covale sing A A ARG PHE 74  75  C N . . 
75  covale sing A A PHE PHE 75  76  C N . . 
76  covale sing A A PHE LYS 76  77  C N . . 
77  covale sing A A LYS GLU 77  78  C N . . 
78  covale sing A A GLU ASN 78  79  C N . . 
79  covale sing A A ASN ARG 79  80  C N . . 
80  covale sing A A ARG ALA 80  81  C N . . 
81  covale sing A A ALA LYS 81  82  C N . . 
82  covale sing A A LYS TYR 82  83  C N . . 
83  covale sing A A TYR GLY 83  84  C N . . 
84  covale sing A A GLY GLU 84  85  C N . . 
85  covale sing A A GLU CYS 85  86  C N . . 
86  covale sing A A CYS PHE 86  87  C N . . 
87  covale sing A A PHE THR 87  88  C N . . 
88  covale sing A A THR PHE 88  89  C N . . 
89  covale sing A A PHE VAL 89  90  C N . . 
90  covale sing A A VAL LEU 90  91  C N . . 
91  covale sing A A LEU LEU 91  92  C N . . 
92  covale sing A A LEU GLY 92  93  C N . . 
93  covale sing A A GLY LYS 93  94  C N . . 
94  covale sing A A LYS LYS 94  95  C N . . 
95  covale sing A A LYS THR 95  96  C N . . 
96  covale sing A A THR THR 96  97  C N . . 
97  covale sing A A THR VAL 97  98  C N . . 
98  covale sing A A VAL TYR 98  99  C N . . 
99  covale sing A A TYR LEU 99  100 C N . . 
100 covale sing A A LEU GLY 100 101 C N . . 
101 covale sing A A GLY THR 101 102 C N . . 
102 covale sing A A THR GLN 102 103 C N . . 
103 covale sing A A GLN GLY 103 104 C N . . 
104 covale sing A A GLY ASN 104 105 C N . . 
105 covale sing A A ASN ASP 105 106 C N . . 
106 covale sing A A ASP PHE 106 107 C N . . 
107 covale sing A A PHE ILE 107 108 C N . . 
108 covale sing A A ILE LEU 108 109 C N . . 
109 covale sing A A LEU ASN 109 110 C N . . 
110 covale sing A A ASN GLY 110 111 C N . . 
111 covale sing A A GLY LYS 111 112 C N . . 
112 covale sing A A LYS ILE 112 113 C N . . 
113 covale sing A A ILE ARG 113 114 C N . . 
114 covale sing A A ARG ASP 114 115 C N . . 
115 covale sing A A ASP VAL 115 116 C N . . 
116 covale sing A A VAL CYS 116 117 C N . . 
117 covale sing A A CYS ALA 117 118 C N . . 
118 covale sing A A ALA GLU 118 119 C N . . 
119 covale sing A A GLU GLU 119 120 C N . . 
120 covale sing A A GLU ILE 120 121 C N . . 
121 covale sing A A ILE TYR 121 122 C N . . 
122 covale sing A A TYR THR 122 123 C N . . 
123 covale sing A A THR VAL 123 124 C N . . 
124 covale sing A A VAL LEU 124 125 C N . . 
125 covale sing A A LEU THR 125 126 C N . . 
126 covale sing A A THR THR 126 127 C N . . 
127 covale sing A A THR PRO 127 128 C N . . 
128 covale sing A A PRO VAL 128 129 C N . . 
129 covale sing A A VAL PHE 129 130 C N . . 
130 covale sing A A PHE GLY 130 131 C N . . 
131 covale sing A A GLY LYS 131 132 C N . . 
132 covale sing A A LYS ASP 132 133 C N . . 
133 covale sing A A ASP VAL 133 134 C N . . 
134 covale sing A A VAL VAL 134 135 C N . . 
135 covale sing A A VAL TYR 135 136 C N . . 
136 covale sing A A TYR ASP 136 137 C N . . 
137 covale sing A A ASP CYS 137 138 C N . . 
138 covale sing A A CYS PRO 138 139 C N . . 
139 covale sing A A PRO ASN 139 140 C N . . 
140 covale sing A A ASN SER 140 141 C N . . 
141 covale sing A A SER LYS 141 142 C N . . 
142 covale sing A A LYS LEU 142 143 C N . . 
143 covale sing A A LEU MET 143 144 C N . . 
144 covale sing A A MET GLU 144 145 C N . . 
145 covale sing A A GLU GLN 145 146 C N . . 
146 covale sing A A GLN LYS 146 147 C N . . 
147 covale sing A A LYS LYS 147 148 C N . . 
148 covale sing A A LYS PHE 148 149 C N . . 
149 covale sing A A PHE MET 149 150 C N . . 
150 covale sing A A MET LYS 150 151 C N . . 
151 covale sing A A LYS VAL 151 152 C N . . 
152 covale sing A A VAL ALA 152 153 C N . . 
153 covale sing A A ALA LEU 153 154 C N . . 
154 covale sing A A LEU THR 154 155 C N . . 
155 covale sing A A THR THR 155 156 C N . . 
156 covale sing A A THR ASP 156 157 C N . . 
157 covale sing A A ASP ALA 157 158 C N . . 
158 covale sing A A ALA PHE 158 159 C N . . 
159 covale sing A A PHE ARG 159 160 C N . . 
160 covale sing A A ARG SER 160 161 C N . . 
161 covale sing A A SER TYR 161 162 C N . . 
162 covale sing A A TYR VAL 162 163 C N . . 
163 covale sing A A VAL PRO 163 164 C N . . 
164 covale sing A A PRO ILE 164 165 C N . . 
165 covale sing A A ILE ILE 165 166 C N . . 
166 covale sing A A ILE SER 166 167 C N . . 
167 covale sing A A SER ASP 167 168 C N . . 
168 covale sing A A ASP GLU 168 169 C N . . 
169 covale sing A A GLU VAL 169 170 C N . . 
170 covale sing A A VAL THR 170 171 C N . . 
171 covale sing A A THR SER 171 172 C N . . 
172 covale sing A A SER TYR 172 173 C N . . 
173 covale sing A A TYR PHE 173 174 C N . . 
174 covale sing A A PHE LYS 174 175 C N . . 
175 covale sing A A LYS ARG 175 176 C N . . 
176 covale sing A A ARG THR 176 177 C N . . 
177 covale sing A A THR SER 177 178 C N . . 
178 covale sing A A SER ASP 178 179 C N . . 
179 covale sing A A ASP PHE 179 180 C N . . 
180 covale sing A A PHE LYS 180 181 C N . . 
181 covale sing A A LYS GLY 181 182 C N . . 
182 covale sing A A GLY GLN 182 183 C N . . 
183 covale sing A A GLN SER 183 184 C N . . 
184 covale sing A A SER GLY 184 185 C N . . 
185 covale sing A A GLY ILE 185 186 C N . . 
186 covale sing A A ILE VAL 186 187 C N . . 
187 covale sing A A VAL ASN 187 188 C N . . 
188 covale sing A A ASN ILE 188 189 C N . . 
189 covale sing A A ILE CYS 189 190 C N . . 
190 covale sing A A CYS PRO 190 191 C N . . 
191 covale sing A A PRO LYS 191 192 C N . . 
192 covale sing A A LYS MET 192 193 C N . . 
193 covale sing A A MET ALA 193 194 C N . . 
194 covale sing A A ALA GLN 194 195 C N . . 
195 covale sing A A GLN ILE 195 196 C N . . 
196 covale sing A A ILE THR 196 197 C N . . 
197 covale sing A A THR ILE 197 198 C N . . 
198 covale sing A A ILE PHE 198 199 C N . . 
199 covale sing A A PHE THR 199 200 C N . . 
200 covale sing A A THR ALA 200 201 C N . . 
201 covale sing A A ALA SER 201 202 C N . . 
202 covale sing A A SER HIS 202 203 C N . . 
203 covale sing A A HIS ALA 203 204 C N . . 
204 covale sing A A ALA LEU 204 205 C N . . 
205 covale sing A A LEU GLN 205 206 C N . . 
206 covale sing A A GLN GLY 206 207 C N . . 
207 covale sing A A GLY LYS 207 208 C N . . 
208 covale sing A A LYS GLU 208 209 C N . . 
209 covale sing A A GLU ILE 209 210 C N . . 
210 covale sing A A ILE ARG 210 211 C N . . 
211 covale sing A A ARG SER 211 212 C N . . 
212 covale sing A A SER LYS 212 213 C N . . 
213 covale sing A A LYS PHE 213 214 C N . . 
214 covale sing A A PHE ASP 214 215 C N . . 
215 covale sing A A ASP GLU 215 216 C N . . 
216 covale sing A A GLU SER 216 217 C N . . 
217 covale sing A A SER LEU 217 218 C N . . 
218 covale sing A A LEU ALA 218 219 C N . . 
219 covale sing A A ALA ASP 219 220 C N . . 
220 covale sing A A ASP LEU 220 221 C N . . 
221 covale sing A A LEU TYR 221 222 C N . . 
222 covale sing A A TYR HIS 222 223 C N . . 
223 covale sing A A HIS ASP 223 224 C N . . 
224 covale sing A A ASP LEU 224 225 C N . . 
225 covale sing A A LEU ASP 225 226 C N . . 
226 covale sing A A ASP MET 226 227 C N . . 
227 covale sing A A MET GLY 227 228 C N . . 
228 covale sing A A GLY PHE 228 229 C N . . 
229 covale sing A A PHE SER 229 230 C N . . 
230 covale sing A A SER PRO 230 231 C N . . 
231 covale sing A A PRO ILE 231 232 C N . . 
232 covale sing A A ILE ASN 232 233 C N . . 
233 covale sing A A ASN PHE 233 234 C N . . 
234 covale sing A A PHE LYS 234 235 C N . . 
235 covale sing A A LYS LEU 235 236 C N . . 
236 covale sing A A LEU HIS 236 237 C N . . 
237 covale sing A A HIS TRP 237 238 C N . . 
238 covale sing A A TRP ALA 238 239 C N . . 
239 covale sing A A ALA PRO 239 240 C N . . 
240 covale sing A A PRO LEU 240 241 C N . . 
241 covale sing A A LEU PRO 241 242 C N . . 
242 covale sing A A PRO TRP 242 243 C N . . 
243 covale sing A A TRP ASN 243 244 C N . . 
244 covale sing A A ASN GLN 244 245 C N . . 
245 covale sing A A GLN ARG 245 246 C N . . 
246 covale sing A A ARG ARG 246 247 C N . . 
247 covale sing A A ARG ASP 247 248 C N . . 
248 covale sing A A ASP HIS 248 249 C N . . 
249 covale sing A A HIS ALA 249 250 C N . . 
250 covale sing A A ALA GLN 250 251 C N . . 
251 covale sing A A GLN ARG 251 252 C N . . 
252 covale sing A A ARG THR 252 253 C N . . 
253 covale sing A A THR ILE 253 254 C N . . 
254 covale sing A A ILE ALA 254 255 C N . . 
255 covale sing A A ALA LYS 255 256 C N . . 
256 covale sing A A LYS ILE 256 257 C N . . 
257 covale sing A A ILE TYR 257 258 C N . . 
258 covale sing A A TYR MET 258 259 C N . . 
259 covale sing A A MET ASP 259 260 C N . . 
260 covale sing A A ASP THR 260 261 C N . . 
261 covale sing A A THR ILE 261 262 C N . . 
262 covale sing A A ILE LYS 262 263 C N . . 
263 covale sing A A LYS SER 263 264 C N . . 
264 covale sing A A SER ARG 264 265 C N . . 
265 covale sing A A ARG ARG 265 266 C N . . 
266 covale sing A A ARG ALA 266 267 C N . . 
267 covale sing A A ALA ARG 267 268 C N . . 
268 covale sing A A ARG GLY 268 269 C N . . 
269 covale sing A A GLY GLU 269 270 C N . . 
270 covale sing A A GLU THR 270 271 C N . . 
271 covale sing A A THR ASP 271 272 C N . . 
272 covale sing A A ASP ALA 272 273 C N . . 
273 covale sing A A ALA LYS 273 274 C N . . 
274 covale sing A A LYS ASP 274 275 C N . . 
275 covale sing A A ASP ILE 275 276 C N . . 
276 covale sing A A ILE MET 276 277 C N . . 
277 covale sing A A MET TRP 277 278 C N . . 
278 covale sing A A TRP HIS 278 279 C N . . 
279 covale sing A A HIS LEU 279 280 C N . . 
280 covale sing A A LEU MET 280 281 C N . . 
281 covale sing A A MET ASN 281 282 C N . . 
282 covale sing A A ASN SER 282 283 C N . . 
283 covale sing A A SER GLU 283 284 C N . . 
284 covale sing A A GLU TYR 284 285 C N . . 
285 covale sing A A TYR LYS 285 286 C N . . 
286 covale sing A A LYS ASN 286 287 C N . . 
287 covale sing A A ASN GLY 287 288 C N . . 
288 covale sing A A GLY VAL 288 289 C N . . 
289 covale sing A A VAL LYS 289 290 C N . . 
290 covale sing A A LYS VAL 290 291 C N . . 
291 covale sing A A VAL PRO 291 292 C N . . 
292 covale sing A A PRO ASP 292 293 C N . . 
293 covale sing A A ASP HIS 293 294 C N . . 
294 covale sing A A HIS GLU 294 295 C N . . 
295 covale sing A A GLU ILE 295 296 C N . . 
296 covale sing A A ILE ALA 296 297 C N . . 
297 covale sing A A ALA HIS 297 298 C N . . 
298 covale sing A A HIS MET 298 299 C N . . 
299 covale sing A A MET MET 299 300 C N . . 
300 covale sing A A MET ILE 300 301 C N . . 
301 covale sing A A ILE ALA 301 302 C N . . 
302 covale sing A A ALA LEU 302 303 C N . . 
303 covale sing A A LEU LEU 303 304 C N . . 
304 covale sing A A LEU MET 304 305 C N . . 
305 covale sing A A MET ALA 305 306 C N . . 
306 covale sing A A ALA GLY 306 307 C N . . 
307 covale sing A A GLY GLN 307 308 C N . . 
308 covale sing A A GLN HIS 308 309 C N . . 
309 covale sing A A HIS SER 309 310 C N . . 
310 covale sing A A SER SER 310 311 C N . . 
311 covale sing A A SER SER 311 312 C N . . 
312 covale sing A A SER SER 312 313 C N . . 
313 covale sing A A SER THR 313 314 C N . . 
314 covale sing A A THR SER 314 315 C N . . 
315 covale sing A A SER SER 315 316 C N . . 
316 covale sing A A SER TRP 316 317 C N . . 
317 covale sing A A TRP ILE 317 318 C N . . 
318 covale sing A A ILE MET 318 319 C N . . 
319 covale sing A A MET LEU 319 320 C N . . 
320 covale sing A A LEU ARG 320 321 C N . . 
321 covale sing A A ARG LEU 321 322 C N . . 
322 covale sing A A LEU ALA 322 323 C N . . 
323 covale sing A A ALA SER 323 324 C N . . 
324 covale sing A A SER ARG 324 325 C N . . 
325 covale sing A A ARG PRO 325 326 C N . . 
326 covale sing A A PRO ASP 326 327 C N . . 
327 covale sing A A ASP ILE 327 328 C N . . 
328 covale sing A A ILE MET 328 329 C N . . 
329 covale sing A A MET GLU 329 330 C N . . 
330 covale sing A A GLU GLU 330 331 C N . . 
331 covale sing A A GLU LEU 331 332 C N . . 
332 covale sing A A LEU TYR 332 333 C N . . 
333 covale sing A A TYR GLN 333 334 C N . . 
334 covale sing A A GLN GLU 334 335 C N . . 
335 covale sing A A GLU GLN 335 336 C N . . 
336 covale sing A A GLN VAL 336 337 C N . . 
337 covale sing A A VAL LYS 337 338 C N . . 
338 covale sing A A LYS ASN 338 339 C N . . 
339 covale sing A A ASN LEU 339 340 C N . . 
340 covale sing A A LEU GLY 340 341 C N . . 
341 covale sing A A GLY ALA 341 342 C N . . 
342 covale sing A A ALA ASP 342 343 C N . . 
343 covale sing A A ASP LEU 343 344 C N . . 
344 covale sing A A LEU PRO 344 345 C N . . 
345 covale sing A A PRO PRO 345 346 C N . . 
346 covale sing A A PRO LEU 346 347 C N . . 
347 covale sing A A LEU LYS 347 348 C N . . 
348 covale sing A A LYS TYR 348 349 C N . . 
349 covale sing A A TYR GLU 349 350 C N . . 
350 covale sing A A GLU ASP 350 351 C N . . 
351 covale sing A A ASP LEU 351 352 C N . . 
352 covale sing A A LEU ALA 352 353 C N . . 
353 covale sing A A ALA LYS 353 354 C N . . 
354 covale sing A A LYS LEU 354 355 C N . . 
355 covale sing A A LEU PRO 355 356 C N . . 
356 covale sing A A PRO LEU 356 357 C N . . 
357 covale sing A A LEU ASN 357 358 C N . . 
358 covale sing A A ASN GLN 358 359 C N . . 
359 covale sing A A GLN ALA 359 360 C N . . 
360 covale sing A A ALA ILE 360 361 C N . . 
361 covale sing A A ILE VAL 361 362 C N . . 
362 covale sing A A VAL LYS 362 363 C N . . 
363 covale sing A A LYS GLU 363 364 C N . . 
364 covale sing A A GLU THR 364 365 C N . . 
365 covale sing A A THR LEU 365 366 C N . . 
366 covale sing A A LEU ARG 366 367 C N . . 
367 covale sing A A ARG LEU 367 368 C N . . 
368 covale sing A A LEU HIS 368 369 C N . . 
369 covale sing A A HIS ALA 369 370 C N . . 
370 covale sing A A ALA PRO 370 371 C N . . 
371 covale sing A A PRO ILE 371 372 C N . . 
372 covale sing A A ILE HIS 372 373 C N . . 
373 covale sing A A HIS SER 373 374 C N . . 
374 covale sing A A SER ILE 374 375 C N . . 
375 covale sing A A ILE MET 375 376 C N . . 
376 covale sing A A MET ARG 376 377 C N . . 
377 covale sing A A ARG ALA 377 378 C N . . 
378 covale sing A A ALA VAL 378 379 C N . . 
379 covale sing A A VAL LYS 379 380 C N . . 
380 covale sing A A LYS GLN 380 381 C N . . 
381 covale sing A A GLN PRO 381 382 C N . . 
382 covale sing A A PRO MET 382 383 C N . . 
383 covale sing A A MET PRO 383 384 C N . . 
384 covale sing A A PRO ILE 384 385 C N . . 
385 covale sing A A ILE PRO 385 386 C N . . 
386 covale sing A A PRO GLY 386 387 C N . . 
387 covale sing A A GLY THR 387 388 C N . . 
388 covale sing A A THR LYS 388 389 C N . . 
389 covale sing A A LYS TYR 389 390 C N . . 
390 covale sing A A TYR VAL 390 391 C N . . 
391 covale sing A A VAL ILE 391 392 C N . . 
392 covale sing A A ILE PRO 392 393 C N . . 
393 covale sing A A PRO THR 393 394 C N . . 
394 covale sing A A THR ASN 394 395 C N . . 
395 covale sing A A ASN HIS 395 396 C N . . 
396 covale sing A A HIS VAL 396 397 C N . . 
397 covale sing A A VAL LEU 397 398 C N . . 
398 covale sing A A LEU LEU 398 399 C N . . 
399 covale sing A A LEU ALA 399 400 C N . . 
400 covale sing A A ALA ALA 400 401 C N . . 
401 covale sing A A ALA PRO 401 402 C N . . 
402 covale sing A A PRO GLY 402 403 C N . . 
403 covale sing A A GLY VAL 403 404 C N . . 
404 covale sing A A VAL SER 404 405 C N . . 
405 covale sing A A SER ALA 405 406 C N . . 
406 covale sing A A ALA SER 406 407 C N . . 
407 covale sing A A SER ASP 407 408 C N . . 
408 covale sing A A ASP PRO 408 409 C N . . 
409 covale sing A A PRO GLN 409 410 C N . . 
410 covale sing A A GLN TYR 410 411 C N . . 
411 covale sing A A TYR PHE 411 412 C N . . 
412 covale sing A A PHE PRO 412 413 C N . . 
413 covale sing A A PRO GLU 413 414 C N . . 
414 covale sing A A GLU PRO 414 415 C N . . 
415 covale sing A A PRO ASP 415 416 C N . . 
416 covale sing A A ASP LEU 416 417 C N . . 
417 covale sing A A LEU TRP 417 418 C N . . 
418 covale sing A A TRP GLU 418 419 C N . . 
419 covale sing A A GLU PRO 419 420 C N . . 
420 covale sing A A PRO HIS 420 421 C N . . 
421 covale sing A A HIS ARG 421 422 C N . . 
422 covale sing A A ARG TRP 422 423 C N . . 
423 covale sing A A TRP GLU 423 424 C N . . 
424 covale sing A A GLU LYS 424 425 C N . . 
425 covale sing A A LYS GLU 425 426 C N . . 
426 covale sing A A GLU SER 426 427 C N . . 
427 covale sing A A SER PRO 427 428 C N . . 
428 covale sing A A PRO LEU 428 429 C N . . 
429 covale sing A A LEU ALA 429 430 C N . . 
430 covale sing A A ALA PRO 430 431 C N . . 
431 covale sing A A PRO SER 431 432 C N . . 
432 covale sing A A SER ILE 432 433 C N . . 
433 covale sing A A ILE VAL 433 434 C N . . 
434 covale sing A A VAL ARG 434 435 C N . . 
435 covale sing A A ARG ASN 435 436 C N . . 
436 covale sing A A ASN GLU 436 437 C N . . 
437 covale sing A A GLU ALA 437 438 C N . . 
438 covale sing A A ALA ALA 438 439 C N . . 
439 covale sing A A ALA GLU 439 440 C N . . 
440 covale sing A A GLU GLU 440 441 C N . . 
441 covale sing A A GLU ASP 441 442 C N . . 
442 covale sing A A ASP GLU 442 443 C N . . 
443 covale sing A A GLU GLU 443 444 C N . . 
444 covale sing A A GLU LYS 444 445 C N . . 
445 covale sing A A LYS VAL 445 446 C N . . 
446 covale sing A A VAL ASP 446 447 C N . . 
447 covale sing A A ASP TYR 447 448 C N . . 
448 covale sing A A TYR GLY 448 449 C N . . 
449 covale sing A A GLY TYR 449 450 C N . . 
450 covale sing A A TYR GLY 450 451 C N . . 
451 covale sing A A GLY LEU 451 452 C N . . 
452 covale sing A A LEU VAL 452 453 C N . . 
453 covale sing A A VAL SER 453 454 C N . . 
454 covale sing A A SER LYS 454 455 C N . . 
455 covale sing A A LYS GLY 455 456 C N . . 
456 covale sing A A GLY ALA 456 457 C N . . 
457 covale sing A A ALA GLY 457 458 C N . . 
458 covale sing A A GLY SER 458 459 C N . . 
459 covale sing A A SER PRO 459 460 C N . . 
460 covale sing A A PRO TYR 460 461 C N . . 
461 covale sing A A TYR LEU 461 462 C N . . 
462 covale sing A A LEU PRO 462 463 C N . . 
463 covale sing A A PRO PHE 463 464 C N . . 
464 covale sing A A PHE GLY 464 465 C N . . 
465 covale sing A A GLY ALA 465 466 C N . . 
466 covale sing A A ALA GLY 466 467 C N . . 
467 covale sing A A GLY ARG 467 468 C N . . 
468 covale sing A A ARG HIS 468 469 C N . . 
469 covale sing A A HIS ARG 469 470 C N . . 
470 covale sing A A ARG CYS 470 471 C N . . 
471 covale sing A A CYS ILE 471 472 C N . . 
472 covale sing A A ILE GLY 472 473 C N . . 
473 covale sing A A GLY GLU 473 474 C N . . 
474 covale sing A A GLU GLN 474 475 C N . . 
475 covale sing A A GLN PHE 475 476 C N . . 
476 covale sing A A PHE ALA 476 477 C N . . 
477 covale sing A A ALA ASN 477 478 C N . . 
478 covale sing A A ASN VAL 478 479 C N . . 
479 covale sing A A VAL GLN 479 480 C N . . 
480 covale sing A A GLN LEU 480 481 C N . . 
481 covale sing A A LEU GLN 481 482 C N . . 
482 covale sing A A GLN THR 482 483 C N . . 
483 covale sing A A THR ILE 483 484 C N . . 
484 covale sing A A ILE VAL 484 485 C N . . 
485 covale sing A A VAL ALA 485 486 C N . . 
486 covale sing A A ALA MET 486 487 C N . . 
487 covale sing A A MET THR 487 488 C N . . 
488 covale sing A A THR VAL 488 489 C N . . 
489 covale sing A A VAL ARG 489 490 C N . . 
490 covale sing A A ARG LEU 490 491 C N . . 
491 covale sing A A LEU PHE 491 492 C N . . 
492 covale sing A A PHE LYS 492 493 C N . . 
493 covale sing A A LYS PHE 493 494 C N . . 
494 covale sing A A PHE ARG 494 495 C N . . 
495 covale sing A A ARG ASN 495 496 C N . . 
496 covale sing A A ASN VAL 496 497 C N . . 
497 covale sing A A VAL ASP 497 498 C N . . 
498 covale sing A A ASP SER 498 499 C N . . 
499 covale sing A A SER SER 499 500 C N . . 
500 covale sing A A SER ASN 500 501 C N . . 
501 covale sing A A ASN LYS 501 502 C N . . 
502 covale sing A A LYS VAL 502 503 C N . . 
503 covale sing A A VAL ILE 503 504 C N . . 
504 covale sing A A ILE GLY 504 505 C N . . 
505 covale sing A A GLY THR 505 506 C N . . 
506 covale sing A A THR ASP 506 507 C N . . 
507 covale sing A A ASP TYR 507 508 C N . . 
508 covale sing A A TYR ALA 508 509 C N . . 
509 covale sing A A ALA SER 509 510 C N . . 
510 covale sing A A SER LEU 510 511 C N . . 
511 covale sing A A LEU PHE 511 512 C N . . 
512 covale sing A A PHE SER 512 513 C N . . 
513 covale sing A A SER ARG 513 514 C N . . 
514 covale sing A A ARG PRO 514 515 C N . . 
515 covale sing A A PRO LEU 515 516 C N . . 
516 covale sing A A LEU GLU 516 517 C N . . 
517 covale sing A A GLU PRO 517 518 C N . . 
518 covale sing A A PRO ALA 518 519 C N . . 
519 covale sing A A ALA ASN 519 520 C N . . 
520 covale sing A A ASN ILE 520 521 C N . . 
521 covale sing A A ILE TYR 521 522 C N . . 
522 covale sing A A TYR TRP 522 523 C N . . 
523 covale sing A A TRP GLU 523 524 C N . . 
524 covale sing A A GLU ARG 524 525 C N . . 
525 covale sing A A ARG ARG 525 526 C N . . 
526 covale sing A A ARG ASP 526 527 C N . . 
527 covale sing A A ASP LYS 527 528 C N . . 
528 covale sing A A LYS GLU 528 529 C N . . 
#
loop_
_atom_site.group_PDB 
_atom_site.type_symbol 
_atom_site.label_atom_id 
_atom_site.label_alt_id 
_atom_site.label_comp_id 
_atom_site.label_asym_id 
_atom_site.label_entity_id 
_atom_site.label_seq_id 
_atom_site.pdbx_PDB_ins_code 
_atom_site.auth_seq_id 
_atom_site.auth_comp_id 
_atom_site.auth_asym_id 
_atom_site.auth_atom_id 
_atom_site.B_iso_or_equiv 
_atom_site.Cartn_x 
_atom_site.Cartn_y 
_atom_site.Cartn_z 
_atom_site.pdbx_PDB_model_num 
_atom_site.id 
_atom_site.occupancy 
ATOM   N  N   . MET A 1 1   . 1   MET A N   69.37 -50.94332    -24.152256    8.551914       1 1    1.0 
ATOM   C  CA  . MET A 1 1   . 1   MET A CA  68.43 -50.425514   -24.08283     9.927591       1 2    1.0 
ATOM   C  C   . MET A 1 1   . 1   MET A C   70.96 -50.397923   -25.46883     10.575979      1 3    1.0 
ATOM   O  O   . MET A 1 1   . 1   MET A O   66.79 -49.585514   -25.720926    11.470173      1 4    1.0 
ATOM   C  CB  . MET A 1 1   . 1   MET A CB  67.09 -51.28302    -23.129137    10.770313      1 5    1.0 
ATOM   C  CG  . MET A 1 1   . 1   MET A CG  62.37 -52.7314     -23.572445    10.927708      1 6    1.0 
ATOM   S  SD  . MET A 1 1   . 1   MET A SD  58.12 -53.6251     -22.530321    12.115423      1 7    1.0 
ATOM   C  CE  . MET A 1 1   . 1   MET A CE  55.34 -52.899254   -23.098698    13.642312      1 8    1.0 
ATOM   N  N   . GLY A 1 2   . 2   GLY A N   71.98 -51.231438   -26.372673    10.124958      1 9    1.0 
ATOM   C  CA  . GLY A 1 2   . 2   GLY A CA  70.32 -51.25666    -27.726177    10.64739       1 10   1.0 
ATOM   C  C   . GLY A 1 2   . 2   GLY A C   71.5  -49.98753    -28.499641    10.333061      1 11   1.0 
ATOM   O  O   . GLY A 1 2   . 2   GLY A O   66.76 -49.45433    -29.206436    11.1849575     1 12   1.0 
ATOM   N  N   . LEU A 1 3   . 3   LEU A N   76.23 -49.5079     -28.37524     9.099798       1 13   1.0 
ATOM   C  CA  . LEU A 1 3   . 3   LEU A CA  75.2  -48.284428   -29.040848    8.6875         1 14   1.0 
ATOM   C  C   . LEU A 1 3   . 3   LEU A C   77.13 -47.075516   -28.509468    9.452262       1 15   1.0 
ATOM   O  O   . LEU A 1 3   . 3   LEU A O   72.51 -46.20584    -29.282255    9.873978       1 16   1.0 
ATOM   C  CB  . LEU A 1 3   . 3   LEU A CB  73.27 -48.07214    -28.883675    7.1856966      1 17   1.0 
ATOM   C  CG  . LEU A 1 3   . 3   LEU A CG  67.47 -49.030914   -29.654062    6.273849       1 18   1.0 
ATOM   C  CD1 . LEU A 1 3   . 3   LEU A CD1 63.63 -48.88896    -31.148106    6.5062594      1 19   1.0 
ATOM   C  CD2 . LEU A 1 3   . 3   LEU A CD2 60.63 -48.78543    -29.298735    4.8224254      1 20   1.0 
ATOM   N  N   . VAL A 1 4   . 4   VAL A N   75.62 -47.002876   -27.225613    9.610601       1 21   1.0 
ATOM   C  CA  . VAL A 1 4   . 4   VAL A CA  76.04 -45.912      -26.61328     10.361237      1 22   1.0 
ATOM   C  C   . VAL A 1 4   . 4   VAL A C   79.25 -45.915585   -27.120266    11.79982       1 23   1.0 
ATOM   O  O   . VAL A 1 4   . 4   VAL A O   74.91 -44.87162    -27.470997    12.356882      1 24   1.0 
ATOM   C  CB  . VAL A 1 4   . 4   VAL A CB  73.05 -46.009125   -25.073902    10.327902      1 25   1.0 
ATOM   C  CG1 . VAL A 1 4   . 4   VAL A CG1 67.64 -45.854286   -24.559746    8.905189       1 26   1.0 
ATOM   C  CG2 . VAL A 1 4   . 4   VAL A CG2 63.87 -44.956944   -24.44547     11.243866      1 27   1.0 
ATOM   N  N   . GLN A 1 5   . 5   GLN A N   79.05 -47.071503   -27.15553     12.3875065     1 28   1.0 
ATOM   C  CA  . GLN A 1 5   . 5   GLN A CA  78.62 -47.226997   -27.625242    13.755369      1 29   1.0 
ATOM   C  C   . GLN A 1 5   . 5   GLN A C   79.73 -46.845734   -29.09547     13.886404      1 30   1.0 
ATOM   O  O   . GLN A 1 5   . 5   GLN A O   74.64 -46.189846   -29.496986    14.850815      1 31   1.0 
ATOM   C  CB  . GLN A 1 5   . 5   GLN A CB  75.74 -48.674965   -27.406488    14.20524       1 32   1.0 
ATOM   C  CG  . GLN A 1 5   . 5   GLN A CG  68.43 -48.944435   -27.634567    15.681616      1 33   1.0 
ATOM   C  CD  . GLN A 1 5   . 5   GLN A CD  63.7  -50.39695    -27.368206    16.044445      1 34   1.0 
ATOM   O  OE1 . GLN A 1 5   . 5   GLN A OE1 59.74 -50.974426   -26.37632     15.624514      1 35   1.0 
ATOM   N  NE2 . GLN A 1 5   . 5   GLN A NE2 55.12 -50.98179    -28.265898    16.818909      1 36   1.0 
ATOM   N  N   . ASP A 1 6   . 6   ASP A N   81.48 -47.25485    -29.911806    12.914946      1 37   1.0 
ATOM   C  CA  . ASP A 1 6   . 6   ASP A CA  80.46 -46.964478   -31.33844     12.935208      1 38   1.0 
ATOM   C  C   . ASP A 1 6   . 6   ASP A C   81.77 -45.484856   -31.64143     12.751561      1 39   1.0 
ATOM   O  O   . ASP A 1 6   . 6   ASP A O   76.96 -44.978333   -32.663834    13.231491      1 40   1.0 
ATOM   C  CB  . ASP A 1 6   . 6   ASP A CB  78.14 -47.785492   -32.068398    11.872429      1 41   1.0 
ATOM   C  CG  . ASP A 1 6   . 6   ASP A CG  71.91 -49.277596   -32.06233     12.154377      1 42   1.0 
ATOM   O  OD1 . ASP A 1 6   . 6   ASP A OD1 68.53 -49.66494    -31.835186    13.317511      1 43   1.0 
ATOM   O  OD2 . ASP A 1 6   . 6   ASP A OD2 64.67 -50.0587     -32.296173    11.207079      1 44   1.0 
ATOM   N  N   . ILE A 1 7   . 7   ILE A N   80.53 -44.781788   -30.757936    12.065144      1 45   1.0 
ATOM   C  CA  . ILE A 1 7   . 7   ILE A CA  79.34 -43.351345   -30.924       11.866702      1 46   1.0 
ATOM   C  C   . ILE A 1 7   . 7   ILE A C   81.76 -42.570374   -30.379715    13.051014      1 47   1.0 
ATOM   O  O   . ILE A 1 7   . 7   ILE A O   77.52 -41.617348   -31.00206     13.526464      1 48   1.0 
ATOM   C  CB  . ILE A 1 7   . 7   ILE A CB  76.56 -42.89301    -30.237003    10.5624075     1 49   1.0 
ATOM   C  CG1 . ILE A 1 7   . 7   ILE A CG1 71.13 -43.499123   -30.961922    9.363184       1 50   1.0 
ATOM   C  CG2 . ILE A 1 7   . 7   ILE A CG2 67.57 -41.37056    -30.195831    10.461787      1 51   1.0 
ATOM   C  CD1 . ILE A 1 7   . 7   ILE A CD1 63.79 -43.3023     -30.240833    8.049574       1 52   1.0 
ATOM   N  N   . ALA A 1 8   . 8   ALA A N   77.93 -42.97123    -29.236786    13.537708      1 53   1.0 
ATOM   C  CA  . ALA A 1 8   . 8   ALA A CA  78.28 -42.230984   -28.555092    14.588713      1 54   1.0 
ATOM   C  C   . ALA A 1 8   . 8   ALA A C   81.19 -42.30642    -29.286505    15.92749       1 55   1.0 
ATOM   O  O   . ALA A 1 8   . 8   ALA A O   77.11 -41.342205   -29.301426    16.691488      1 56   1.0 
ATOM   C  CB  . ALA A 1 8   . 8   ALA A CB  74.95 -42.729645   -27.118397    14.754829      1 57   1.0 
ATOM   N  N   . SER A 1 9   . 9   SER A N   80.79 -43.441578   -29.893753    16.220802      1 58   1.0 
ATOM   C  CA  . SER A 1 9   . 9   SER A CA  81.24 -43.640106   -30.534534    17.516567      1 59   1.0 
ATOM   C  C   . SER A 1 9   . 9   SER A C   83.1  -42.666595   -31.682661    17.77267       1 60   1.0 
ATOM   O  O   . SER A 1 9   . 9   SER A O   78.25 -42.02546    -31.722023    18.823631      1 61   1.0 
ATOM   C  CB  . SER A 1 9   . 9   SER A CB  77.82 -45.083496   -31.01629     17.666096      1 62   1.0 
ATOM   O  OG  . SER A 1 9   . 9   SER A OG  70.27 -45.985615   -29.937387    17.768124      1 63   1.0 
ATOM   N  N   . PRO A 1 10  . 10  PRO A N   82.69 -42.54812    -32.65838     16.856588      1 64   1.0 
ATOM   C  CA  . PRO A 1 10  . 10  PRO A CA  81.26 -41.58383    -33.729454    17.111177      1 65   1.0 
ATOM   C  C   . PRO A 1 10  . 10  PRO A C   82.87 -40.134987   -33.25222     17.114727      1 66   1.0 
ATOM   O  O   . PRO A 1 10  . 10  PRO A O   79.52 -39.301865   -33.828236    17.824451      1 67   1.0 
ATOM   C  CB  . PRO A 1 10  . 10  PRO A CB  80.08 -41.835915   -34.72518     15.977596      1 68   1.0 
ATOM   C  CG  . PRO A 1 10  . 10  PRO A CG  75.8  -42.490406   -33.921776    14.90627       1 69   1.0 
ATOM   C  CD  . PRO A 1 10  . 10  PRO A CD  74.79 -43.29917    -32.88183     15.61264       1 70   1.0 
ATOM   N  N   . LEU A 1 11  . 11  LEU A N   80.26 -39.816956   -32.23479     16.338621      1 71   1.0 
ATOM   C  CA  . LEU A 1 11  . 11  LEU A CA  79.3  -38.477585   -31.67596     16.343317      1 72   1.0 
ATOM   C  C   . LEU A 1 11  . 11  LEU A C   81.79 -38.148804   -31.049671    17.691761      1 73   1.0 
ATOM   O  O   . LEU A 1 11  . 11  LEU A O   78.57 -37.064816   -31.252008    18.244747      1 74   1.0 
ATOM   C  CB  . LEU A 1 11  . 11  LEU A CB  76.64 -38.311737   -30.646114    15.222052      1 75   1.0 
ATOM   C  CG  . LEU A 1 11  . 11  LEU A CG  70.27 -38.263065   -31.178173    13.788944      1 76   1.0 
ATOM   C  CD1 . LEU A 1 11  . 11  LEU A CD1 66.42 -37.11955    -32.16614     13.618306      1 77   1.0 
ATOM   C  CD2 . LEU A 1 11  . 11  LEU A CD2 62.46 -38.138924   -30.028334    12.808552      1 78   1.0 
ATOM   N  N   . ALA A 1 12  . 12  ALA A N   80.96 -39.080524   -30.28012     18.20541       1 79   1.0 
ATOM   C  CA  . ALA A 1 12  . 12  ALA A CA  81.33 -38.887474   -29.644617    19.501612      1 80   1.0 
ATOM   C  C   . ALA A 1 12  . 12  ALA A C   83.89 -38.789806   -30.684486    20.614006      1 81   1.0 
ATOM   O  O   . ALA A 1 12  . 12  ALA A O   79.89 -38.03178    -30.520088    21.565485      1 82   1.0 
ATOM   C  CB  . ALA A 1 12  . 12  ALA A CB  77.49 -40.0166     -28.653801    19.786274      1 83   1.0 
ATOM   N  N   . GLU A 1 13  . 13  GLU A N   84.35 -39.569786   -31.731407    20.488113      1 84   1.0 
ATOM   C  CA  . GLU A 1 13  . 13  GLU A CA  83.86 -39.547054   -32.8098      21.464943      1 85   1.0 
ATOM   C  C   . GLU A 1 13  . 13  GLU A C   85.43 -38.18078    -33.50088     21.50011       1 86   1.0 
ATOM   O  O   . GLU A 1 13  . 13  GLU A O   80.99 -37.621933   -33.74335     22.569338      1 87   1.0 
ATOM   C  CB  . GLU A 1 13  . 13  GLU A CB  80.75 -40.643723   -33.825073    21.165276      1 88   1.0 
ATOM   C  CG  . GLU A 1 13  . 13  GLU A CG  73.21 -40.708477   -35.01713     22.11499       1 89   1.0 
ATOM   C  CD  . GLU A 1 13  . 13  GLU A CD  69.02 -41.09809    -34.62216     23.525047      1 90   1.0 
ATOM   O  OE1 . GLU A 1 13  . 13  GLU A OE1 64.24 -41.6987     -33.55409     23.724274      1 91   1.0 
ATOM   O  OE2 . GLU A 1 13  . 13  GLU A OE2 59.79 -40.79393    -35.40139     24.458881      1 92   1.0 
ATOM   N  N   . GLY A 1 14  . 14  GLY A N   81.32 -37.679146   -33.82602     20.33567       1 93   1.0 
ATOM   C  CA  . GLY A 1 14  . 14  GLY A CA  81.63 -36.37457    -34.45099     20.254961      1 94   1.0 
ATOM   C  C   . GLY A 1 14  . 14  GLY A C   83.75 -35.261536   -33.554058    20.765438      1 95   1.0 
ATOM   O  O   . GLY A 1 14  . 14  GLY A O   78.96 -34.338863   -34.00116     21.441795      1 96   1.0 
ATOM   N  N   . PHE A 1 15  . 15  PHE A N   81.76 -35.34421    -32.292305    20.444729      1 97   1.0 
ATOM   C  CA  . PHE A 1 15  . 15  PHE A CA  80.76 -34.340714   -31.324581    20.863066      1 98   1.0 
ATOM   C  C   . PHE A 1 15  . 15  PHE A C   83.24 -34.29692    -31.169132    22.380278      1 99   1.0 
ATOM   O  O   . PHE A 1 15  . 15  PHE A O   80.38 -33.223083   -31.022549    22.968216      1 100  1.0 
ATOM   C  CB  . PHE A 1 15  . 15  PHE A CB  78.71 -34.605103   -29.967566    20.20204       1 101  1.0 
ATOM   C  CG  . PHE A 1 15  . 15  PHE A CG  74.22 -33.579735   -28.91541     20.504791      1 102  1.0 
ATOM   C  CD1 . PHE A 1 15  . 15  PHE A CD1 71.59 -32.36843    -28.892529    19.84407       1 103  1.0 
ATOM   C  CD2 . PHE A 1 15  . 15  PHE A CD2 67.67 -33.8369     -27.938898    21.461237      1 104  1.0 
ATOM   C  CE1 . PHE A 1 15  . 15  PHE A CE1 63.21 -31.42593    -27.915703    20.116425      1 105  1.0 
ATOM   C  CE2 . PHE A 1 15  . 15  PHE A CE2 60.99 -32.903877   -26.961515    21.743042      1 106  1.0 
ATOM   C  CZ  . PHE A 1 15  . 15  PHE A CZ  61.07 -31.7009     -26.950287    21.063967      1 107  1.0 
ATOM   N  N   . SER A 1 16  . 16  SER A N   84.27 -35.464424   -31.214993    23.009373      1 108  1.0 
ATOM   C  CA  . SER A 1 16  . 16  SER A CA  83.1  -35.551422   -31.015371    24.452415      1 109  1.0 
ATOM   C  C   . SER A 1 16  . 16  SER A C   84.51 -34.88221    -32.137104    25.237406      1 110  1.0 
ATOM   O  O   . SER A 1 16  . 16  SER A O   79.92 -34.579025   -31.974483    26.416588      1 111  1.0 
ATOM   C  CB  . SER A 1 16  . 16  SER A CB  79.72 -37.015564   -30.888163    24.878498      1 112  1.0 
ATOM   O  OG  . SER A 1 16  . 16  SER A OG  72.31 -37.691376   -32.12983     24.752003      1 113  1.0 
ATOM   N  N   . ARG A 1 17  . 17  ARG A N   84.36 -34.644554   -33.255554    24.596367      1 114  1.0 
ATOM   C  CA  . ARG A 1 17  . 17  ARG A CA  83.4  -34.016434   -34.385895    25.261623      1 115  1.0 
ATOM   C  C   . ARG A 1 17  . 17  ARG A C   85.23 -32.50535    -34.286514    25.327385      1 116  1.0 
ATOM   O  O   . ARG A 1 17  . 17  ARG A O   81.23 -31.853695   -35.078316    26.025337      1 117  1.0 
ATOM   C  CB  . ARG A 1 17  . 17  ARG A CB  80.8  -34.42417    -35.696922    24.5692        1 118  1.0 
ATOM   C  CG  . ARG A 1 17  . 17  ARG A CG  73.12 -35.907227   -35.990646    24.681702      1 119  1.0 
ATOM   C  CD  . ARG A 1 17  . 17  ARG A CD  69.05 -36.32174    -37.236614    23.90469       1 120  1.0 
ATOM   N  NE  . ARG A 1 17  . 17  ARG A NE  64.42 -37.758873   -37.440292    23.95566       1 121  1.0 
ATOM   C  CZ  . ARG A 1 17  . 17  ARG A CZ  59.95 -38.405506   -38.44832     23.378212      1 122  1.0 
ATOM   N  NH1 . ARG A 1 17  . 17  ARG A NH1 57.55 -39.71575    -38.530296    23.475887      1 123  1.0 
ATOM   N  NH2 . ARG A 1 17  . 17  ARG A NH2 56.5  -37.736423   -39.38433     22.718878      1 124  1.0 
ATOM   N  N   . PHE A 1 18  . 18  PHE A N   84.75 -31.924606   -33.33069     24.628609      1 125  1.0 
ATOM   C  CA  . PHE A 1 18  . 18  PHE A CA  82.95 -30.493752   -33.109844    24.670563      1 126  1.0 
ATOM   C  C   . PHE A 1 18  . 18  PHE A C   84.42 -30.119514   -32.264862    25.884027      1 127  1.0 
ATOM   O  O   . PHE A 1 18  . 18  PHE A O   81.29 -30.92944    -31.493519    26.407211      1 128  1.0 
ATOM   C  CB  . PHE A 1 18  . 18  PHE A CB  81.08 -30.001204   -32.41917     23.391209      1 129  1.0 
ATOM   C  CG  . PHE A 1 18  . 18  PHE A CG  76.44 -29.909634   -33.315266    22.190596      1 130  1.0 
ATOM   C  CD1 . PHE A 1 18  . 18  PHE A CD1 73.0  -28.813236   -34.1446      22.01065       1 131  1.0 
ATOM   C  CD2 . PHE A 1 18  . 18  PHE A CD2 69.95 -30.9128     -33.318836    21.23161       1 132  1.0 
ATOM   C  CE1 . PHE A 1 18  . 18  PHE A CE1 65.15 -28.716818   -34.968147    20.903471      1 133  1.0 
ATOM   C  CE2 . PHE A 1 18  . 18  PHE A CE2 63.97 -30.827042   -34.138584    20.122295      1 134  1.0 
ATOM   C  CZ  . PHE A 1 18  . 18  PHE A CZ  63.15 -29.724865   -34.95776     19.954845      1 135  1.0 
ATOM   N  N   . GLY A 1 19  . 19  GLY A N   83.94 -28.875347   -32.4321      26.32439       1 136  1.0 
ATOM   C  CA  . GLY A 1 19  . 19  GLY A CA  84.91 -28.356468   -31.573051    27.362022      1 137  1.0 
ATOM   C  C   . GLY A 1 19  . 19  GLY A C   86.9  -28.126469   -30.161995    26.863941      1 138  1.0 
ATOM   O  O   . GLY A 1 19  . 19  GLY A O   82.4  -28.1574     -29.891369    25.660234      1 139  1.0 
ATOM   N  N   . LEU A 1 20  . 20  LEU A N   88.01 -27.88366    -29.239586    27.804726      1 140  1.0 
ATOM   C  CA  . LEU A 1 20  . 20  LEU A CA  87.42 -27.735367   -27.832607    27.454914      1 141  1.0 
ATOM   C  C   . LEU A 1 20  . 20  LEU A C   88.72 -26.59216    -27.594833    26.4731        1 142  1.0 
ATOM   O  O   . LEU A 1 20  . 20  LEU A O   86.18 -26.739252   -26.850683    25.494001      1 143  1.0 
ATOM   C  CB  . LEU A 1 20  . 20  LEU A CB  85.29 -27.53437    -26.986074    28.70602       1 144  1.0 
ATOM   C  CG  . LEU A 1 20  . 20  LEU A CG  79.37 -27.388647   -25.478325    28.501701      1 145  1.0 
ATOM   C  CD1 . LEU A 1 20  . 20  LEU A CD1 76.43 -28.610563   -24.913176    27.780495      1 146  1.0 
ATOM   C  CD2 . LEU A 1 20  . 20  LEU A CD2 72.15 -27.171638   -24.77227     29.8326        1 147  1.0 
ATOM   N  N   . ALA A 1 21  . 21  ALA A N   89.4  -25.438095   -28.196869    26.744104      1 148  1.0 
ATOM   C  CA  . ALA A 1 21  . 21  ALA A CA  88.35 -24.289425   -28.02081     25.870071      1 149  1.0 
ATOM   C  C   . ALA A 1 21  . 21  ALA A C   89.68 -24.57922    -28.509457    24.452797      1 150  1.0 
ATOM   O  O   . ALA A 1 21  . 21  ALA A O   87.41 -24.206985   -27.859386    23.468502      1 151  1.0 
ATOM   C  CB  . ALA A 1 21  . 21  ALA A CB  86.48 -23.069069   -28.732534    26.442915      1 152  1.0 
ATOM   N  N   . SER A 1 22  . 22  SER A N   89.78 -25.251675   -29.647411    24.362701      1 153  1.0 
ATOM   C  CA  . SER A 1 22  . 22  SER A CA  88.98 -25.61066    -30.190989    23.064268      1 154  1.0 
ATOM   C  C   . SER A 1 22  . 22  SER A C   90.01 -26.636091   -29.312117    22.357897      1 155  1.0 
ATOM   O  O   . SER A 1 22  . 22  SER A O   87.88 -26.582487   -29.131847    21.142082      1 156  1.0 
ATOM   C  CB  . SER A 1 22  . 22  SER A CB  86.79 -26.150537   -31.61189     23.215187      1 157  1.0 
ATOM   O  OG  . SER A 1 22  . 22  SER A OG  78.51 -25.170782   -32.473515    23.75345       1 158  1.0 
ATOM   N  N   . GLN A 1 23  . 23  GLN A N   90.4  -27.578077   -28.793896    23.135893      1 159  1.0 
ATOM   C  CA  . GLN A 1 23  . 23  GLN A CA  89.18 -28.583603   -27.903263    22.568521      1 160  1.0 
ATOM   C  C   . GLN A 1 23  . 23  GLN A C   90.22 -27.931005   -26.66151     21.974773      1 161  1.0 
ATOM   O  O   . GLN A 1 23  . 23  GLN A O   88.3  -28.323893   -26.196308    20.896664      1 162  1.0 
ATOM   C  CB  . GLN A 1 23  . 23  GLN A CB  87.8  -29.605667   -27.501389    23.641247      1 163  1.0 
ATOM   C  CG  . GLN A 1 23  . 23  GLN A CG  81.47 -30.552893   -28.619537    24.050335      1 164  1.0 
ATOM   C  CD  . GLN A 1 23  . 23  GLN A CD  79.41 -31.502676   -28.189129    25.153225      1 165  1.0 
ATOM   O  OE1 . GLN A 1 23  . 23  GLN A OE1 74.95 -31.175446   -27.329845    25.961706      1 166  1.0 
ATOM   N  NE2 . GLN A 1 23  . 23  GLN A NE2 72.14 -32.686512   -28.803017    25.18274       1 167  1.0 
ATOM   N  N   . ILE A 1 24  . 24  ILE A N   91.39 -26.952154   -26.122856    22.678236      1 168  1.0 
ATOM   C  CA  . ILE A 1 24  . 24  ILE A CA  90.58 -26.23909    -24.951656    22.18768       1 169  1.0 
ATOM   C  C   . ILE A 1 24  . 24  ILE A C   91.37 -25.503288   -25.275845    20.889912      1 170  1.0 
ATOM   O  O   . ILE A 1 24  . 24  ILE A O   89.78 -25.536427   -24.507853    19.926373      1 171  1.0 
ATOM   C  CB  . ILE A 1 24  . 24  ILE A CB  89.61 -25.267319   -24.41401     23.254229      1 172  1.0 
ATOM   C  CG1 . ILE A 1 24  . 24  ILE A CG1 83.07 -26.048838   -23.847612    24.437277      1 173  1.0 
ATOM   C  CG2 . ILE A 1 24  . 24  ILE A CG2 81.76 -24.341814   -23.350357    22.659458      1 174  1.0 
ATOM   C  CD1 . ILE A 1 24  . 24  ILE A CD1 76.92 -25.194662   -23.473738    25.629314      1 175  1.0 
ATOM   N  N   . GLY A 1 25  . 25  GLY A N   90.77 -24.82346    -26.413368    20.879017      1 176  1.0 
ATOM   C  CA  . GLY A 1 25  . 25  GLY A CA  89.65 -24.112103   -26.824127    19.685907      1 177  1.0 
ATOM   C  C   . GLY A 1 25  . 25  GLY A C   90.48 -25.026241   -27.049892    18.50325       1 178  1.0 
ATOM   O  O   . GLY A 1 25  . 25  GLY A O   88.85 -24.721764   -26.640326    17.379753      1 179  1.0 
ATOM   N  N   . ILE A 1 26  . 26  ILE A N   89.23 -26.154133   -27.708996    18.759361      1 180  1.0 
ATOM   C  CA  . ILE A 1 26  . 26  ILE A CA  88.15 -27.128506   -27.96053     17.71104       1 181  1.0 
ATOM   C  C   . ILE A 1 26  . 26  ILE A C   89.28 -27.736721   -26.650963    17.218796      1 182  1.0 
ATOM   O  O   . ILE A 1 26  . 26  ILE A O   87.78 -27.903442   -26.438698    16.017174      1 183  1.0 
ATOM   C  CB  . ILE A 1 26  . 26  ILE A CB  86.74 -28.23095    -28.925116    18.198242      1 184  1.0 
ATOM   C  CG1 . ILE A 1 26  . 26  ILE A CG1 78.86 -27.640205   -30.31973     18.455095      1 185  1.0 
ATOM   C  CG2 . ILE A 1 26  . 26  ILE A CG2 76.53 -29.366196   -29.006489    17.17706       1 186  1.0 
ATOM   C  CD1 . ILE A 1 26  . 26  ILE A CD1 72.13 -28.575794   -31.261974    19.185837      1 187  1.0 
ATOM   N  N   . ALA A 1 27  . 27  ALA A N   89.95 -28.069788   -25.792137    18.155169      1 188  1.0 
ATOM   C  CA  . ALA A 1 27  . 27  ALA A CA  89.19 -28.641956   -24.49966     17.800432      1 189  1.0 
ATOM   C  C   . ALA A 1 27  . 27  ALA A C   90.16 -27.669155   -23.695038    16.941021      1 190  1.0 
ATOM   O  O   . ALA A 1 27  . 27  ALA A O   88.74 -28.065838   -23.040253    15.97986       1 191  1.0 
ATOM   C  CB  . ALA A 1 27  . 27  ALA A CB  87.56 -29.015701   -23.718197    19.05586       1 192  1.0 
ATOM   N  N   . PHE A 1 28  . 28  PHE A N   91.29 -26.392181   -23.74036     17.300556      1 193  1.0 
ATOM   C  CA  . PHE A 1 28  . 28  PHE A CA  90.24 -25.384483   -23.039013    16.519636      1 194  1.0 
ATOM   C  C   . PHE A 1 28  . 28  PHE A C   91.22 -25.270142   -23.626453    15.122845      1 195  1.0 
ATOM   O  O   . PHE A 1 28  . 28  PHE A O   89.96 -25.16296    -22.903866    14.133604      1 196  1.0 
ATOM   C  CB  . PHE A 1 28  . 28  PHE A CB  89.02 -24.030422   -23.083797    17.232016      1 197  1.0 
ATOM   C  CG  . PHE A 1 28  . 28  PHE A CG  85.56 -22.953085   -22.31337     16.532238      1 198  1.0 
ATOM   C  CD1 . PHE A 1 28  . 28  PHE A CD1 81.04 -22.955631   -20.931705    16.541777      1 199  1.0 
ATOM   C  CD2 . PHE A 1 28  . 28  PHE A CD2 81.09 -21.941597   -22.974289    15.85084       1 200  1.0 
ATOM   C  CE1 . PHE A 1 28  . 28  PHE A CE1 78.41 -21.965197   -20.21436     15.891671      1 201  1.0 
ATOM   C  CE2 . PHE A 1 28  . 28  PHE A CE2 78.49 -20.946053   -22.272406    15.195989      1 202  1.0 
ATOM   C  CZ  . PHE A 1 28  . 28  PHE A CZ  78.14 -20.960825   -20.889605    15.220491      1 203  1.0 
ATOM   N  N   . GLY A 1 29  . 29  GLY A N   90.91 -25.279705   -24.960281    15.049633      1 204  1.0 
ATOM   C  CA  . GLY A 1 29  . 29  GLY A CA  89.75 -25.22836    -25.61314     13.756034      1 205  1.0 
ATOM   C  C   . GLY A 1 29  . 29  GLY A C   90.81 -26.41555    -25.274868    12.879362      1 206  1.0 
ATOM   O  O   . GLY A 1 29  . 29  GLY A O   90.01 -26.27622    -25.02628     11.680643      1 207  1.0 
ATOM   N  N   . VAL A 1 30  . 30  VAL A N   89.4  -27.597385   -25.276083    13.488991      1 208  1.0 
ATOM   C  CA  . VAL A 1 30  . 30  VAL A CA  88.4  -28.808502   -24.920177    12.759605      1 209  1.0 
ATOM   C  C   . VAL A 1 30  . 30  VAL A C   89.52 -28.754162   -23.463154    12.315945      1 210  1.0 
ATOM   O  O   . VAL A 1 30  . 30  VAL A O   88.08 -29.121319   -23.131813    11.184336      1 211  1.0 
ATOM   C  CB  . VAL A 1 30  . 30  VAL A CB  86.68 -30.069008   -25.17306     13.613525      1 212  1.0 
ATOM   C  CG1 . VAL A 1 30  . 30  VAL A CG1 80.1  -30.24266    -26.674229    13.85157       1 213  1.0 
ATOM   C  CG2 . VAL A 1 30  . 30  VAL A CG2 77.46 -31.304707   -24.59684     12.942087      1 214  1.0 
ATOM   N  N   . PHE A 1 31  . 31  PHE A N   90.4  -28.300297   -22.610437    13.210595      1 215  1.0 
ATOM   C  CA  . PHE A 1 31  . 31  PHE A CA  89.58 -28.161015   -21.204967    12.870996      1 216  1.0 
ATOM   C  C   . PHE A 1 31  . 31  PHE A C   90.75 -27.235748   -21.021225    11.673611      1 217  1.0 
ATOM   O  O   . PHE A 1 31  . 31  PHE A O   89.89 -27.554146   -20.268885    10.749682      1 218  1.0 
ATOM   C  CB  . PHE A 1 31  . 31  PHE A CB  88.46 -27.636826   -20.41095     14.075159      1 219  1.0 
ATOM   C  CG  . PHE A 1 31  . 31  PHE A CG  85.38 -27.209837   -19.013012    13.734165      1 220  1.0 
ATOM   C  CD1 . PHE A 1 31  . 31  PHE A CD1 80.85 -28.148737   -18.002533    13.576381      1 221  1.0 
ATOM   C  CD2 . PHE A 1 31  . 31  PHE A CD2 80.4  -25.86737    -18.705769    13.565111      1 222  1.0 
ATOM   C  CE1 . PHE A 1 31  . 31  PHE A CE1 77.63 -27.762335   -16.713268    13.259086      1 223  1.0 
ATOM   C  CE2 . PHE A 1 31  . 31  PHE A CE2 77.74 -25.46354    -17.419357    13.24416       1 224  1.0 
ATOM   C  CZ  . PHE A 1 31  . 31  PHE A CZ  77.34 -26.414017   -16.422413    13.092817      1 225  1.0 
ATOM   N  N   . LEU A 1 32  . 32  LEU A N   90.42 -26.088196   -21.700317    11.700733      1 226  1.0 
ATOM   C  CA  . LEU A 1 32  . 32  LEU A CA  89.66 -25.15099    -21.6102      10.594313      1 227  1.0 
ATOM   C  C   . LEU A 1 32  . 32  LEU A C   91.15 -25.782982   -22.094988    9.296659       1 228  1.0 
ATOM   O  O   . LEU A 1 32  . 32  LEU A O   90.53 -25.640636   -21.470425    8.242455       1 229  1.0 
ATOM   C  CB  . LEU A 1 32  . 32  LEU A CB  87.29 -23.884312   -22.419313    10.888233      1 230  1.0 
ATOM   C  CG  . LEU A 1 32  . 32  LEU A CG  79.73 -22.771112   -21.747519    11.6931305     1 231  1.0 
ATOM   C  CD1 . LEU A 1 32  . 32  LEU A CD1 74.96 -22.36264    -20.424973    11.049498      1 232  1.0 
ATOM   C  CD2 . LEU A 1 32  . 32  LEU A CD2 71.96 -21.58515    -22.688368    11.808565      1 233  1.0 
ATOM   N  N   . PHE A 1 33  . 33  PHE A N   91.72 -26.486034   -23.215014    9.391628       1 234  1.0 
ATOM   C  CA  . PHE A 1 33  . 33  PHE A CA  91.0  -27.133228   -23.773932    8.21295        1 235  1.0 
ATOM   C  C   . PHE A 1 33  . 33  PHE A C   91.47 -28.165031   -22.801956    7.6395016      1 236  1.0 
ATOM   O  O   . PHE A 1 33  . 33  PHE A O   90.38 -28.194336   -22.548874    6.4330654      1 237  1.0 
ATOM   C  CB  . PHE A 1 33  . 33  PHE A CB  90.33 -27.799187   -25.108854    8.552107       1 238  1.0 
ATOM   C  CG  . PHE A 1 33  . 33  PHE A CG  87.95 -28.617981   -25.675985    7.433339       1 239  1.0 
ATOM   C  CD1 . PHE A 1 33  . 33  PHE A CD1 83.48 -28.026196   -26.372162    6.3923187      1 240  1.0 
ATOM   C  CD2 . PHE A 1 33  . 33  PHE A CD2 83.56 -30.002552   -25.522453    7.422547       1 241  1.0 
ATOM   C  CE1 . PHE A 1 33  . 33  PHE A CE1 80.84 -28.784649   -26.899418    5.3601737      1 242  1.0 
ATOM   C  CE2 . PHE A 1 33  . 33  PHE A CE2 81.84 -30.76779    -26.047672    6.39618        1 243  1.0 
ATOM   C  CZ  . PHE A 1 33  . 33  PHE A CZ  80.98 -30.155293   -26.740913    5.362568       1 244  1.0 
ATOM   N  N   . VAL A 1 34  . 34  VAL A N   91.63 -29.002106   -22.271772    8.518217       1 245  1.0 
ATOM   C  CA  . VAL A 1 34  . 34  VAL A CA  90.73 -30.034475   -21.345016    8.077674       1 246  1.0 
ATOM   C  C   . VAL A 1 34  . 34  VAL A C   91.41 -29.41494    -20.07293     7.510828       1 247  1.0 
ATOM   O  O   . VAL A 1 34  . 34  VAL A O   90.48 -29.863842   -19.544718    6.4907293      1 248  1.0 
ATOM   C  CB  . VAL A 1 34  . 34  VAL A CB  89.79 -31.008415   -21.007294    9.227816       1 249  1.0 
ATOM   C  CG1 . VAL A 1 34  . 34  VAL A CG1 84.19 -31.790268   -22.259068    9.631043       1 250  1.0 
ATOM   C  CG2 . VAL A 1 34  . 34  VAL A CG2 82.56 -31.96621    -19.896864    8.82523        1 251  1.0 
ATOM   N  N   . ALA A 1 35  . 35  ALA A N   91.39 -28.376238   -19.58883     8.182214       1 252  1.0 
ATOM   C  CA  . ALA A 1 35  . 35  ALA A CA  90.29 -27.705063   -18.385918    7.71005        1 253  1.0 
ATOM   C  C   . ALA A 1 35  . 35  ALA A C   91.12 -27.123266   -18.590237    6.3170686      1 254  1.0 
ATOM   O  O   . ALA A 1 35  . 35  ALA A O   90.93 -27.249594   -17.72802     5.4374523      1 255  1.0 
ATOM   C  CB  . ALA A 1 35  . 35  ALA A CB  89.17 -26.614956   -17.970287    8.693767       1 256  1.0 
ATOM   N  N   . VAL A 1 36  . 36  VAL A N   92.36 -26.474327   -19.716864    6.1151414      1 257  1.0 
ATOM   C  CA  . VAL A 1 36  . 36  VAL A CA  91.53 -25.896906   -20.026543    4.8120537      1 258  1.0 
ATOM   C  C   . VAL A 1 36  . 36  VAL A C   91.9  -26.98983    -20.193434    3.766214       1 259  1.0 
ATOM   O  O   . VAL A 1 36  . 36  VAL A O   90.9  -26.900196   -19.66864     2.653038       1 260  1.0 
ATOM   C  CB  . VAL A 1 36  . 36  VAL A CB  90.51 -25.019321   -21.291676    4.8806987      1 261  1.0 
ATOM   C  CG1 . VAL A 1 36  . 36  VAL A CG1 87.18 -23.78231    -21.030914    5.7376127      1 262  1.0 
ATOM   C  CG2 . VAL A 1 36  . 36  VAL A CG2 86.66 -24.611835   -21.745628    3.4881043      1 263  1.0 
ATOM   N  N   . LEU A 1 37  . 37  LEU A N   92.64 -28.04073    -20.920776    4.1335         1 264  1.0 
ATOM   C  CA  . LEU A 1 37  . 37  LEU A CA  91.85 -29.142557   -21.15525     3.2140615      1 265  1.0 
ATOM   C  C   . LEU A 1 37  . 37  LEU A C   91.85 -29.799442   -19.843216    2.791835       1 266  1.0 
ATOM   O  O   . LEU A 1 37  . 37  LEU A O   90.61 -30.036692   -19.605728    1.605267       1 267  1.0 
ATOM   C  CB  . LEU A 1 37  . 37  LEU A CB  91.27 -30.18459    -22.08287     3.84959        1 268  1.0 
ATOM   C  CG  . LEU A 1 37  . 37  LEU A CG  87.92 -31.434696   -22.382013    3.0253866      1 269  1.0 
ATOM   C  CD1 . LEU A 1 37  . 37  LEU A CD1 82.41 -31.075546   -23.114594    1.7399815      1 270  1.0 
ATOM   C  CD2 . LEU A 1 37  . 37  LEU A CD2 81.34 -32.432926   -23.182682    3.8418975      1 271  1.0 
ATOM   N  N   . LEU A 1 38  . 38  LEU A N   92.53 -30.098103   -18.999779    3.7671762      1 272  1.0 
ATOM   C  CA  . LEU A 1 38  . 38  LEU A CA  91.64 -30.717266   -17.716835    3.464614       1 273  1.0 
ATOM   C  C   . LEU A 1 38  . 38  LEU A C   91.94 -29.793808   -16.838154    2.6321414      1 274  1.0 
ATOM   O  O   . LEU A 1 38  . 38  LEU A O   91.05 -30.2421     -16.107582    1.7426527      1 275  1.0 
ATOM   C  CB  . LEU A 1 38  . 38  LEU A CB  91.17 -31.120382   -16.99974     4.755164       1 276  1.0 
ATOM   C  CG  . LEU A 1 38  . 38  LEU A CG  87.03 -32.27342    -17.622555    5.5517693      1 277  1.0 
ATOM   C  CD1 . LEU A 1 38  . 38  LEU A CD1 81.55 -33.541084   -17.680008    4.705699       1 278  1.0 
ATOM   C  CD2 . LEU A 1 38  . 38  LEU A CD2 80.5  -32.515644   -16.834656    6.8340735      1 279  1.0 
ATOM   N  N   . ASN A 1 39  . 39  ASN A N   92.92 -28.499804   -16.905796    2.9303         1 280  1.0 
ATOM   C  CA  . ASN A 1 39  . 39  ASN A CA  92.09 -27.525454   -16.131342    2.1715183      1 281  1.0 
ATOM   C  C   . ASN A 1 39  . 39  ASN A C   92.24 -27.48953    -16.561108    0.7099903      1 282  1.0 
ATOM   O  O   . ASN A 1 39  . 39  ASN A O   91.41 -27.453215   -15.724316    -0.19990061    1 283  1.0 
ATOM   C  CB  . ASN A 1 39  . 39  ASN A CB  91.7  -26.142212   -16.26053     2.8093207      1 284  1.0 
ATOM   C  CG  . ASN A 1 39  . 39  ASN A CG  90.55 -25.078354   -15.483704    2.0532923      1 285  1.0 
ATOM   O  OD1 . ASN A 1 39  . 39  ASN A OD1 86.46 -25.16215    -14.265472    1.9146402      1 286  1.0 
ATOM   N  ND2 . ASN A 1 39  . 39  ASN A ND2 85.5  -24.072384   -16.202301    1.5624788      1 287  1.0 
ATOM   N  N   . VAL A 1 40  . 40  VAL A N   93.89 -27.510187   -17.863956    0.49658614     1 288  1.0 
ATOM   C  CA  . VAL A 1 40  . 40  VAL A CA  92.73 -27.507435   -18.391018    -0.86434466    1 289  1.0 
ATOM   C  C   . VAL A 1 40  . 40  VAL A C   92.66 -28.788185   -18.01589     -1.5936003     1 290  1.0 
ATOM   O  O   . VAL A 1 40  . 40  VAL A O   91.7  -28.761543   -17.578156    -2.7489786     1 291  1.0 
ATOM   C  CB  . VAL A 1 40  . 40  VAL A CB  92.17 -27.302786   -19.917887    -0.8598621     1 292  1.0 
ATOM   C  CG1 . VAL A 1 40  . 40  VAL A CG1 89.02 -25.905867   -20.267942    -0.35066193    1 293  1.0 
ATOM   C  CG2 . VAL A 1 40  . 40  VAL A CG2 88.14 -27.519957   -20.49871     -2.2505693     1 294  1.0 
ATOM   N  N   . LEU A 1 41  . 41  LEU A N   93.67 -29.921041   -18.18299     -0.91006887    1 295  1.0 
ATOM   C  CA  . LEU A 1 41  . 41  LEU A CA  92.87 -31.198837   -17.826965    -1.5126202     1 296  1.0 
ATOM   C  C   . LEU A 1 41  . 41  LEU A C   92.67 -31.251675   -16.343582    -1.8652544     1 297  1.0 
ATOM   O  O   . LEU A 1 41  . 41  LEU A O   91.12 -31.768185   -15.956631    -2.9163828     1 298  1.0 
ATOM   C  CB  . LEU A 1 41  . 41  LEU A CB  92.58 -32.354416   -18.186396    -0.5734484     1 299  1.0 
ATOM   C  CG  . LEU A 1 41  . 41  LEU A CG  89.5  -32.63697    -19.675964    -0.37886152    1 300  1.0 
ATOM   C  CD1 . LEU A 1 41  . 41  LEU A CD1 83.91 -33.07126    -20.316765    -1.6941324     1 301  1.0 
ATOM   C  CD2 . LEU A 1 41  . 41  LEU A CD2 83.67 -33.701054   -19.882061    0.6941236      1 302  1.0 
ATOM   N  N   . GLN A 1 42  . 42  GLN A N   92.61 -30.724098   -15.524584    -0.981924      1 303  1.0 
ATOM   C  CA  . GLN A 1 42  . 42  GLN A CA  91.15 -30.689037   -14.085007    -1.219123      1 304  1.0 
ATOM   C  C   . GLN A 1 42  . 42  GLN A C   91.76 -29.920883   -13.753214    -2.4976664     1 305  1.0 
ATOM   O  O   . GLN A 1 42  . 42  GLN A O   89.89 -30.35143    -12.922859    -3.2977715     1 306  1.0 
ATOM   C  CB  . GLN A 1 42  . 42  GLN A CB  88.89 -30.06674    -13.371458    -0.021567576   1 307  1.0 
ATOM   C  CG  . GLN A 1 42  . 42  GLN A CG  79.99 -29.70457    -11.912737    -0.23888585    1 308  1.0 
ATOM   C  CD  . GLN A 1 42  . 42  GLN A CD  75.61 -30.91529    -11.013439    -0.34698042    1 309  1.0 
ATOM   O  OE1 . GLN A 1 42  . 42  GLN A OE1 69.17 -31.918247   -11.219881    0.33078402     1 310  1.0 
ATOM   N  NE2 . GLN A 1 42  . 42  GLN A NE2 65.89 -30.816372   -9.99132      -1.1937479     1 311  1.0 
ATOM   N  N   . GLN A 1 43  . 43  GLN A N   93.39 -28.787624   -14.406855    -2.6803937     1 312  1.0 
ATOM   C  CA  . GLN A 1 43  . 43  GLN A CA  92.5  -27.949066   -14.142991    -3.8448772     1 313  1.0 
ATOM   C  C   . GLN A 1 43  . 43  GLN A C   92.23 -28.609396   -14.609044    -5.141281      1 314  1.0 
ATOM   O  O   . GLN A 1 43  . 43  GLN A O   90.6  -28.511768   -13.942121    -6.183136      1 315  1.0 
ATOM   C  CB  . GLN A 1 43  . 43  GLN A CB  92.43 -26.587366   -14.821515    -3.692781      1 316  1.0 
ATOM   C  CG  . GLN A 1 43  . 43  GLN A CG  90.9  -25.7465     -14.284346    -2.5501533     1 317  1.0 
ATOM   C  CD  . GLN A 1 43  . 43  GLN A CD  90.05 -24.44284    -15.038392    -2.3927019     1 318  1.0 
ATOM   O  OE1 . GLN A 1 43  . 43  GLN A OE1 86.56 -23.574142   -14.992439    -3.2518358     1 319  1.0 
ATOM   N  NE2 . GLN A 1 43  . 43  GLN A NE2 86.89 -24.31533    -15.758047    -1.2776489     1 320  1.0 
ATOM   N  N   . VAL A 1 44  . 44  VAL A N   91.76 -29.29482    -15.746771    -5.0594664     1 321  1.0 
ATOM   C  CA  . VAL A 1 44  . 44  VAL A CA  90.15 -29.887379   -16.335016    -6.252565      1 322  1.0 
ATOM   C  C   . VAL A 1 44  . 44  VAL A C   90.25 -31.212372   -15.678738    -6.6186156     1 323  1.0 
ATOM   O  O   . VAL A 1 44  . 44  VAL A O   87.65 -31.469324   -15.389021    -7.791339      1 324  1.0 
ATOM   C  CB  . VAL A 1 44  . 44  VAL A CB  88.76 -30.081282   -17.853565    -6.0725174     1 325  1.0 
ATOM   C  CG1 . VAL A 1 44  . 44  VAL A CG1 84.37 -28.729406   -18.539497    -5.893772      1 326  1.0 
ATOM   C  CG2 . VAL A 1 44  . 44  VAL A CG2 81.47 -30.825302   -18.451057    -7.2557173     1 327  1.0 
ATOM   N  N   . LEU A 1 45  . 45  LEU A N   92.29 -32.040474   -15.433115    -5.6115537     1 328  1.0 
ATOM   C  CA  . LEU A 1 45  . 45  LEU A CA  91.17 -33.40483    -14.987891    -5.8604965     1 329  1.0 
ATOM   C  C   . LEU A 1 45  . 45  LEU A C   90.77 -33.58133    -13.476347    -5.8628864     1 330  1.0 
ATOM   O  O   . LEU A 1 45  . 45  LEU A O   87.59 -34.536163   -12.965163    -6.4585924     1 331  1.0 
ATOM   C  CB  . LEU A 1 45  . 45  LEU A CB  90.28 -34.34866    -15.600343    -4.8289633     1 332  1.0 
ATOM   C  CG  . LEU A 1 45  . 45  LEU A CG  86.98 -34.385452   -17.123608    -4.7630367     1 333  1.0 
ATOM   C  CD1 . LEU A 1 45  . 45  LEU A CD1 81.4  -34.75659    -17.726982    -6.111027      1 334  1.0 
ATOM   C  CD2 . LEU A 1 45  . 45  LEU A CD2 80.48 -35.354496   -17.580883    -3.679021      1 335  1.0 
ATOM   N  N   . PHE A 1 46  . 46  PHE A N   90.21 -32.68401    -12.764713    -5.194598      1 336  1.0 
ATOM   C  CA  . PHE A 1 46  . 46  PHE A CA  88.39 -32.881393   -11.335979    -5.04215       1 337  1.0 
ATOM   C  C   . PHE A 1 46  . 46  PHE A C   88.56 -31.689825   -10.524364    -5.536759      1 338  1.0 
ATOM   O  O   . PHE A 1 46  . 46  PHE A O   84.5  -31.243795   -9.57027      -4.8893776     1 339  1.0 
ATOM   C  CB  . PHE A 1 46  . 46  PHE A CB  86.9  -33.199913   -10.997145    -3.5806952     1 340  1.0 
ATOM   C  CG  . PHE A 1 46  . 46  PHE A CG  83.4  -34.421295   -11.697369    -3.058488      1 341  1.0 
ATOM   C  CD1 . PHE A 1 46  . 46  PHE A CD1 81.4  -35.692997   -11.248422    -3.3840342     1 342  1.0 
ATOM   C  CD2 . PHE A 1 46  . 46  PHE A CD2 78.43 -34.29828    -12.814953    -2.24236       1 343  1.0 
ATOM   C  CE1 . PHE A 1 46  . 46  PHE A CE1 76.62 -36.82566    -11.894583    -2.9019072     1 344  1.0 
ATOM   C  CE2 . PHE A 1 46  . 46  PHE A CE2 75.24 -35.424957   -13.472158    -1.757596      1 345  1.0 
ATOM   C  CZ  . PHE A 1 46  . 46  PHE A CZ  74.46 -36.688736   -13.011197    -2.0857654     1 346  1.0 
ATOM   N  N   . ARG A 1 47  . 47  ARG A N   89.21 -31.183414   -10.901236    -6.7037525     1 347  1.0 
ATOM   C  CA  . ARG A 1 47  . 47  ARG A CA  88.58 -30.138777   -10.13427     -7.349291      1 348  1.0 
ATOM   C  C   . ARG A 1 47  . 47  ARG A C   90.27 -30.677168   -8.781894     -7.7928076     1 349  1.0 
ATOM   O  O   . ARG A 1 47  . 47  ARG A O   87.13 -31.858696   -8.644613     -8.119893      1 350  1.0 
ATOM   C  CB  . ARG A 1 47  . 47  ARG A CB  84.86 -29.56772    -10.879639    -8.562706      1 351  1.0 
ATOM   C  CG  . ARG A 1 47  . 47  ARG A CG  75.66 -28.779303   -12.123081    -8.225307      1 352  1.0 
ATOM   C  CD  . ARG A 1 47  . 47  ARG A CD  70.76 -27.925932   -12.518948    -9.423548      1 353  1.0 
ATOM   N  NE  . ARG A 1 47  . 47  ARG A NE  64.32 -28.513777   -13.567983    -10.212608     1 354  1.0 
ATOM   C  CZ  . ARG A 1 47  . 47  ARG A CZ  61.09 -28.058544   -13.99244     -11.385508     1 355  1.0 
ATOM   N  NH1 . ARG A 1 47  . 47  ARG A NH1 56.12 -28.59539    -15.025399    -11.977959     1 356  1.0 
ATOM   N  NH2 . ARG A 1 47  . 47  ARG A NH2 55.92 -27.046347   -13.356609    -11.961348     1 357  1.0 
ATOM   N  N   . ASN A 1 48  . 48  ASN A N   91.1  -29.801067   -7.804729     -7.7865634     1 358  1.0 
ATOM   C  CA  . ASN A 1 48  . 48  ASN A CA  90.99 -30.15632    -6.4798336    -8.264591      1 359  1.0 
ATOM   C  C   . ASN A 1 48  . 48  ASN A C   92.23 -29.468212   -6.2395782    -9.605385      1 360  1.0 
ATOM   O  O   . ASN A 1 48  . 48  ASN A O   90.58 -28.248714   -6.089939     -9.660069      1 361  1.0 
ATOM   C  CB  . ASN A 1 48  . 48  ASN A CB  89.43 -29.750782   -5.4060984    -7.2542267     1 362  1.0 
ATOM   C  CG  . ASN A 1 48  . 48  ASN A CG  86.83 -30.307507   -4.039549     -7.5999594     1 363  1.0 
ATOM   O  OD1 . ASN A 1 48  . 48  ASN A OD1 82.33 -30.61182    -3.7500587    -8.759115      1 364  1.0 
ATOM   N  ND2 . ASN A 1 48  . 48  ASN A ND2 81.04 -30.43917    -3.1843948    -6.5911703     1 365  1.0 
ATOM   N  N   . PRO A 1 49  . 49  PRO A N   94.03 -30.245611   -6.195615     -10.686568     1 366  1.0 
ATOM   C  CA  . PRO A 1 49  . 49  PRO A CA  93.81 -29.63532    -6.039941     -12.013485     1 367  1.0 
ATOM   C  C   . PRO A 1 49  . 49  PRO A C   94.89 -29.019032   -4.667916     -12.253648     1 368  1.0 
ATOM   O  O   . PRO A 1 49  . 49  PRO A O   93.2  -28.29142    -4.4896765    -13.230701     1 369  1.0 
ATOM   C  CB  . PRO A 1 49  . 49  PRO A CB  92.0  -30.820631   -6.279135     -12.961325     1 370  1.0 
ATOM   C  CG  . PRO A 1 49  . 49  PRO A CG  89.26 -32.017815   -5.8860626    -12.171364     1 371  1.0 
ATOM   C  CD  . PRO A 1 49  . 49  PRO A CD  90.9  -31.73055    -6.295626     -10.758381     1 372  1.0 
ATOM   N  N   . ASN A 1 50  . 50  ASN A N   95.08 -29.317966   -3.7222013    -11.37595      1 373  1.0 
ATOM   C  CA  . ASN A 1 50  . 50  ASN A CA  95.1  -28.758562   -2.3821454    -11.501163     1 374  1.0 
ATOM   C  C   . ASN A 1 50  . 50  ASN A C   95.86 -27.468815   -2.2003522    -10.716491     1 375  1.0 
ATOM   O  O   . ASN A 1 50  . 50  ASN A O   94.78 -26.921848   -1.0972905    -10.656939     1 376  1.0 
ATOM   C  CB  . ASN A 1 50  . 50  ASN A CB  93.76 -29.78825    -1.3417686    -11.079397     1 377  1.0 
ATOM   C  CG  . ASN A 1 50  . 50  ASN A CG  88.34 -31.022758   -1.3556322    -11.965831     1 378  1.0 
ATOM   O  OD1 . ASN A 1 50  . 50  ASN A OD1 81.82 -30.922438   -1.2910024    -13.195303     1 379  1.0 
ATOM   N  ND2 . ASN A 1 50  . 50  ASN A ND2 78.15 -32.19621    -1.453645     -11.343485     1 380  1.0 
ATOM   N  N   . GLU A 1 51  . 51  GLU A N   96.25 -26.991693   -3.2687564    -10.111061     1 381  1.0 
ATOM   C  CA  . GLU A 1 51  . 51  GLU A CA  96.0  -25.711834   -3.2722173    -9.415809      1 382  1.0 
ATOM   C  C   . GLU A 1 51  . 51  GLU A C   96.45 -24.782455   -4.2831984    -10.081192     1 383  1.0 
ATOM   O  O   . GLU A 1 51  . 51  GLU A O   95.41 -25.242733   -5.229365     -10.728781     1 384  1.0 
ATOM   C  CB  . GLU A 1 51  . 51  GLU A CB  94.85 -25.890461   -3.6110382    -7.9309754     1 385  1.0 
ATOM   C  CG  . GLU A 1 51  . 51  GLU A CG  91.07 -26.711775   -2.5813093    -7.1633015     1 386  1.0 
ATOM   C  CD  . GLU A 1 51  . 51  GLU A CD  89.58 -26.954046   -2.9679265    -5.7121043     1 387  1.0 
ATOM   O  OE1 . GLU A 1 51  . 51  GLU A OE1 85.49 -27.71354    -2.2428315    -5.0304403     1 388  1.0 
ATOM   O  OE2 . GLU A 1 51  . 51  GLU A OE2 85.31 -26.390919   -3.9756455    -5.2522125     1 389  1.0 
ATOM   N  N   . PRO A 1 52  . 52  PRO A N   96.74 -23.474926   -4.096073     -9.94493       1 390  1.0 
ATOM   C  CA  . PRO A 1 52  . 52  PRO A CA  96.47 -22.548065   -5.0622206    -10.543644     1 391  1.0 
ATOM   C  C   . PRO A 1 52  . 52  PRO A C   96.45 -22.767208   -6.467173     -9.997593      1 392  1.0 
ATOM   O  O   . PRO A 1 52  . 52  PRO A O   95.61 -23.302505   -6.6350813    -8.904572      1 393  1.0 
ATOM   C  CB  . PRO A 1 52  . 52  PRO A CB  95.94 -21.171852   -4.5153193    -10.1381645    1 394  1.0 
ATOM   C  CG  . PRO A 1 52  . 52  PRO A CG  94.34 -21.404995   -3.0640461    -9.885891      1 395  1.0 
ATOM   C  CD  . PRO A 1 52  . 52  PRO A CD  95.78 -22.779116   -2.9716241    -9.293204      1 396  1.0 
ATOM   N  N   . PRO A 1 53  . 53  PRO A N   96.57 -22.383299   -7.479846     -10.75614      1 397  1.0 
ATOM   C  CA  . PRO A 1 53  . 53  PRO A CA  96.39 -22.609037   -8.858807     -10.313728     1 398  1.0 
ATOM   C  C   . PRO A 1 53  . 53  PRO A C   96.91 -21.902573   -9.165345     -9.003072      1 399  1.0 
ATOM   O  O   . PRO A 1 53  . 53  PRO A O   96.63 -20.791292   -8.69952      -8.75278       1 400  1.0 
ATOM   C  CB  . PRO A 1 53  . 53  PRO A CB  95.48 -22.04588    -9.709395     -11.463066     1 401  1.0 
ATOM   C  CG  . PRO A 1 53  . 53  PRO A CG  93.48 -21.174843   -8.790221     -12.246673     1 402  1.0 
ATOM   C  CD  . PRO A 1 53  . 53  PRO A CD  95.4  -21.737455   -7.415837     -12.076292     1 403  1.0 
ATOM   N  N   . LEU A 1 54  . 54  LEU A N   96.11 -22.581364   -9.956949     -8.175098      1 404  1.0 
ATOM   C  CA  . LEU A 1 54  . 54  LEU A CA  95.63 -22.080345   -10.301462    -6.8569055     1 405  1.0 
ATOM   C  C   . LEU A 1 54  . 54  LEU A C   95.92 -21.343407   -11.630989    -6.9149013     1 406  1.0 
ATOM   O  O   . LEU A 1 54  . 54  LEU A O   94.89 -21.876146   -12.631043    -7.39676       1 407  1.0 
ATOM   C  CB  . LEU A 1 54  . 54  LEU A CB  94.77 -23.23703    -10.376007    -5.8599977     1 408  1.0 
ATOM   C  CG  . LEU A 1 54  . 54  LEU A CG  92.14 -22.900518   -10.732014    -4.409872      1 409  1.0 
ATOM   C  CD1 . LEU A 1 54  . 54  LEU A CD1 88.67 -22.067627   -9.629889     -3.7660897     1 410  1.0 
ATOM   C  CD2 . LEU A 1 54  . 54  LEU A CD2 87.65 -24.180126   -10.966105    -3.61502       1 411  1.0 
ATOM   N  N   . VAL A 1 55  . 55  VAL A N   96.5  -20.106508   -11.633024    -6.4353642     1 412  1.0 
ATOM   C  CA  . VAL A 1 55  . 55  VAL A CA  96.38 -19.325502   -12.8609295   -6.362756      1 413  1.0 
ATOM   C  C   . VAL A 1 55  . 55  VAL A C   96.09 -19.99767    -13.805489    -5.380335      1 414  1.0 
ATOM   O  O   . VAL A 1 55  . 55  VAL A O   95.42 -20.25168    -13.45381     -4.225697      1 415  1.0 
ATOM   C  CB  . VAL A 1 55  . 55  VAL A CB  96.35 -17.876686   -12.58535     -5.9375772     1 416  1.0 
ATOM   C  CG1 . VAL A 1 55  . 55  VAL A CG1 95.36 -17.193691   -11.654426    -6.936738      1 417  1.0 
ATOM   C  CG2 . VAL A 1 55  . 55  VAL A CG2 95.16 -17.101164   -13.89023     -5.791748      1 418  1.0 
ATOM   N  N   . PHE A 1 56  . 56  PHE A N   95.13 -20.289951   -15.005903    -5.8401957     1 419  1.0 
ATOM   C  CA  . PHE A 1 56  . 56  PHE A CA  94.66 -20.977058   -15.961156    -4.990939      1 420  1.0 
ATOM   C  C   . PHE A 1 56  . 56  PHE A C   94.99 -20.148798   -16.301567    -3.7631874     1 421  1.0 
ATOM   O  O   . PHE A 1 56  . 56  PHE A O   93.94 -18.92844    -16.489946    -3.8480988     1 422  1.0 
ATOM   C  CB  . PHE A 1 56  . 56  PHE A CB  93.94 -21.313305   -17.237564    -5.7680416     1 423  1.0 
ATOM   C  CG  . PHE A 1 56  . 56  PHE A CG  92.62 -22.034937   -18.261173    -4.9355707     1 424  1.0 
ATOM   C  CD1 . PHE A 1 56  . 56  PHE A CD1 89.16 -23.414974   -18.195375    -4.762989      1 425  1.0 
ATOM   C  CD2 . PHE A 1 56  . 56  PHE A CD2 89.35 -21.337273   -19.284508    -4.3111553     1 426  1.0 
ATOM   C  CE1 . PHE A 1 56  . 56  PHE A CE1 87.11 -24.086617   -19.130697    -3.992406      1 427  1.0 
ATOM   C  CE2 . PHE A 1 56  . 56  PHE A CE2 87.72 -22.003115   -20.224169    -3.5335555     1 428  1.0 
ATOM   C  CZ  . PHE A 1 56  . 56  PHE A CZ  87.76 -23.3799     -20.145245    -3.380386      1 429  1.0 
ATOM   N  N   . HIS A 1 57  . 57  HIS A N   94.36 -20.824995   -16.416817    -2.6272426     1 430  1.0 
ATOM   C  CA  . HIS A 1 57  . 57  HIS A CA  93.81 -20.163776   -16.770748    -1.3713822     1 431  1.0 
ATOM   C  C   . HIS A 1 57  . 57  HIS A C   93.94 -21.111938   -17.553782    -0.47973529    1 432  1.0 
ATOM   O  O   . HIS A 1 57  . 57  HIS A O   92.91 -22.327854   -17.366962    -0.53880596    1 433  1.0 
ATOM   C  CB  . HIS A 1 57  . 57  HIS A CB  93.28 -19.672272   -15.508034    -0.64842325    1 434  1.0 
ATOM   C  CG  . HIS A 1 57  . 57  HIS A CG  92.52 -20.74456    -14.502171    -0.375004      1 435  1.0 
ATOM   N  ND1 . HIS A 1 57  . 57  HIS A ND1 87.64 -21.302437   -13.70436     -1.35496       1 436  1.0 
ATOM   C  CD2 . HIS A 1 57  . 57  HIS A CD2 87.45 -21.375885   -14.15393     0.773012       1 437  1.0 
ATOM   C  CE1 . HIS A 1 57  . 57  HIS A CE1 85.66 -22.220364   -12.918857    -0.8184687     1 438  1.0 
ATOM   N  NE2 . HIS A 1 57  . 57  HIS A NE2 87.84 -22.284412   -13.167911    0.4701577      1 439  1.0 
ATOM   N  N   . TRP A 1 58  . 58  TRP A N   92.6  -20.528404   -18.4156      0.33954018     1 440  1.0 
ATOM   C  CA  . TRP A 1 58  . 58  TRP A CA  91.84 -21.324387   -19.270145    1.1992252      1 441  1.0 
ATOM   C  C   . TRP A 1 58  . 58  TRP A C   91.81 -21.738125   -18.599333    2.5031533      1 442  1.0 
ATOM   O  O   . TRP A 1 58  . 58  TRP A O   89.37 -22.896809   -18.663563    2.9105196      1 443  1.0 
ATOM   C  CB  . TRP A 1 58  . 58  TRP A CB  91.3  -20.57075    -20.562054    1.5120804      1 444  1.0 
ATOM   C  CG  . TRP A 1 58  . 58  TRP A CG  90.34 -20.416523   -21.457176    0.32716244     1 445  1.0 
ATOM   C  CD1 . TRP A 1 58  . 58  TRP A CD1 85.87 -19.294476   -21.602692    -0.44677418    1 446  1.0 
ATOM   C  CD2 . TRP A 1 58  . 58  TRP A CD2 86.32 -21.401657   -22.328346    -0.22489525    1 447  1.0 
ATOM   N  NE1 . TRP A 1 58  . 58  TRP A NE1 84.01 -19.532532   -22.52147     -1.4502542     1 448  1.0 
ATOM   C  CE2 . TRP A 1 58  . 58  TRP A CE2 85.06 -20.823246   -22.979992    -1.3353081     1 449  1.0 
ATOM   C  CE3 . TRP A 1 58  . 58  TRP A CE3 84.77 -22.73904    -22.62521     0.10604052     1 450  1.0 
ATOM   C  CZ2 . TRP A 1 58  . 58  TRP A CZ2 83.49 -21.520203   -23.91098     -2.1069663     1 451  1.0 
ATOM   C  CZ3 . TRP A 1 58  . 58  TRP A CZ3 79.32 -23.420212   -23.549171    -0.6650225     1 452  1.0 
ATOM   C  CH2 . TRP A 1 58  . 58  TRP A CH2 79.93 -22.815859   -24.177383    -1.760361      1 453  1.0 
ATOM   N  N   . PHE A 1 59  . 59  PHE A N   90.42 -20.788952   -17.997673    3.1666353      1 454  1.0 
ATOM   C  CA  . PHE A 1 59  . 59  PHE A CA  89.54 -21.026134   -17.431782    4.485887       1 455  1.0 
ATOM   C  C   . PHE A 1 59  . 59  PHE A C   90.52 -21.265186   -15.926759    4.392745       1 456  1.0 
ATOM   O  O   . PHE A 1 59  . 59  PHE A O   88.41 -20.450436   -15.193911    3.8349092      1 457  1.0 
ATOM   C  CB  . PHE A 1 59  . 59  PHE A CB  88.05 -19.852547   -17.75267     5.416754       1 458  1.0 
ATOM   C  CG  . PHE A 1 59  . 59  PHE A CG  85.68 -19.654366   -19.231197    5.6264153      1 459  1.0 
ATOM   C  CD1 . PHE A 1 59  . 59  PHE A CD1 80.87 -20.383488   -19.905369    6.589194       1 460  1.0 
ATOM   C  CD2 . PHE A 1 59  . 59  PHE A CD2 80.56 -18.754982   -19.94843     4.8548083      1 461  1.0 
ATOM   C  CE1 . PHE A 1 59  . 59  PHE A CE1 77.93 -20.22054    -21.269379    6.7906046      1 462  1.0 
ATOM   C  CE2 . PHE A 1 59  . 59  PHE A CE2 78.01 -18.580202   -21.3126      5.0417204      1 463  1.0 
ATOM   C  CZ  . PHE A 1 59  . 59  PHE A CZ  78.0  -19.310184   -21.973404    6.0097017      1 464  1.0 
ATOM   N  N   . PRO A 1 60  . 60  PRO A N   89.76 -22.378902   -15.467973    4.9510393      1 465  1.0 
ATOM   C  CA  . PRO A 1 60  . 60  PRO A CA  87.92 -22.809355   -14.0858      4.724571       1 466  1.0 
ATOM   C  C   . PRO A 1 60  . 60  PRO A C   88.36 -21.832817   -13.023916    5.214987       1 467  1.0 
ATOM   O  O   . PRO A 1 60  . 60  PRO A O   83.22 -21.621506   -12.0289      4.5236073      1 468  1.0 
ATOM   C  CB  . PRO A 1 60  . 60  PRO A CB  85.43 -24.148956   -14.002491    5.4753532      1 469  1.0 
ATOM   C  CG  . PRO A 1 60  . 60  PRO A CG  83.93 -24.114086   -15.1293335   6.461174       1 470  1.0 
ATOM   C  CD  . PRO A 1 60  . 60  PRO A CD  86.23 -23.327892   -16.227139    5.810734       1 471  1.0 
ATOM   N  N   . LEU A 1 61  . 61  LEU A N   88.38 -21.247383   -13.19948     6.3782654      1 472  1.0 
ATOM   C  CA  . LEU A 1 61  . 61  LEU A CA  87.0  -20.328526   -12.201143    6.9139175      1 473  1.0 
ATOM   C  C   . LEU A 1 61  . 61  LEU A C   88.07 -18.936531   -12.338432    6.303628       1 474  1.0 
ATOM   O  O   . LEU A 1 61  . 61  LEU A O   84.3  -18.338425   -11.353485    5.8653946      1 475  1.0 
ATOM   C  CB  . LEU A 1 61  . 61  LEU A CB  84.04 -20.23714    -12.303318    8.438902       1 476  1.0 
ATOM   C  CG  . LEU A 1 61  . 61  LEU A CG  76.6  -19.271584   -11.3188095   9.108017       1 477  1.0 
ATOM   C  CD1 . LEU A 1 61  . 61  LEU A CD1 69.87 -19.759764   -9.886654     8.909761       1 478  1.0 
ATOM   C  CD2 . LEU A 1 61  . 61  LEU A CD2 66.43 -19.11066    -11.633156    10.586352      1 479  1.0 
ATOM   N  N   . ILE A 1 62  . 62  ILE A N   90.04 -18.437946   -13.53584     6.271187       1 480  1.0 
ATOM   C  CA  . ILE A 1 62  . 62  ILE A CA  88.56 -17.098362   -13.78443     5.756759       1 481  1.0 
ATOM   C  C   . ILE A 1 62  . 62  ILE A C   89.06 -17.019857   -13.475583    4.2695017      1 482  1.0 
ATOM   O  O   . ILE A 1 62  . 62  ILE A O   87.5  -16.039818   -12.900558    3.7906542      1 483  1.0 
ATOM   C  CB  . ILE A 1 62  . 62  ILE A CB  87.62 -16.66072    -15.237146    6.0366855      1 484  1.0 
ATOM   C  CG1 . ILE A 1 62  . 62  ILE A CG1 82.05 -16.604492   -15.487799    7.542647       1 485  1.0 
ATOM   C  CG2 . ILE A 1 62  . 62  ILE A CG2 79.1  -15.319731   -15.537836    5.3842344      1 486  1.0 
ATOM   C  CD1 . ILE A 1 62  . 62  ILE A CD1 73.74 -16.362556   -16.93539     7.9207563      1 487  1.0 
ATOM   N  N   . GLY A 1 63  . 63  GLY A N   92.63 -18.084457   -13.838398    3.5455132      1 488  1.0 
ATOM   C  CA  . GLY A 1 63  . 63  GLY A CA  91.74 -18.112885   -13.568573    2.1223383      1 489  1.0 
ATOM   C  C   . GLY A 1 63  . 63  GLY A C   92.28 -16.915897   -14.164967    1.4099798      1 490  1.0 
ATOM   O  O   . GLY A 1 63  . 63  GLY A O   91.3  -16.585335   -15.334751    1.5816528      1 491  1.0 
ATOM   N  N   . SER A 1 64  . 64  SER A N   94.48 -16.258148   -13.337023    0.61913335     1 492  1.0 
ATOM   C  CA  . SER A 1 64  . 64  SER A CA  93.94 -15.069386   -13.758266    -0.118268214   1 493  1.0 
ATOM   C  C   . SER A 1 64  . 64  SER A C   93.44 -13.793367   -13.266796    0.5404879      1 494  1.0 
ATOM   O  O   . SER A 1 64  . 64  SER A O   92.25 -12.741633   -13.194475    -0.109076135   1 495  1.0 
ATOM   C  CB  . SER A 1 64  . 64  SER A CB  93.81 -15.143831   -13.254633    -1.5575242     1 496  1.0 
ATOM   O  OG  . SER A 1 64  . 64  SER A OG  90.2  -16.299992   -13.734432    -2.222142      1 497  1.0 
ATOM   N  N   . THR A 1 65  . 65  THR A N   91.25 -13.851353   -12.960711    1.8044937      1 498  1.0 
ATOM   C  CA  . THR A 1 65  . 65  THR A CA  89.74 -12.725359   -12.397547    2.5344224      1 499  1.0 
ATOM   C  C   . THR A 1 65  . 65  THR A C   89.75 -11.496342   -13.292379    2.4569676      1 500  1.0 
ATOM   O  O   . THR A 1 65  . 65  THR A O   88.81 -10.38363    -12.809578    2.2285798      1 501  1.0 
ATOM   C  CB  . THR A 1 65  . 65  THR A CB  88.89 -13.098338   -12.157803    4.0040765      1 502  1.0 
ATOM   O  OG1 . THR A 1 65  . 65  THR A OG1 85.44 -14.223358   -11.267691    4.081566       1 503  1.0 
ATOM   C  CG2 . THR A 1 65  . 65  THR A CG2 83.81 -11.926888   -11.561462    4.768338       1 504  1.0 
ATOM   N  N   . ILE A 1 66  . 66  ILE A N   92.02 -11.69075    -14.582972    2.6210601      1 505  1.0 
ATOM   C  CA  . ILE A 1 66  . 66  ILE A CA  91.12 -10.556133   -15.494846    2.6654382      1 506  1.0 
ATOM   C  C   . ILE A 1 66  . 66  ILE A C   91.73 -9.894951    -15.636524    1.2975347      1 507  1.0 
ATOM   O  O   . ILE A 1 66  . 66  ILE A O   90.86 -8.674404    -15.52746     1.1741459      1 508  1.0 
ATOM   C  CB  . ILE A 1 66  . 66  ILE A CB  90.57 -10.98698    -16.868103    3.2194257      1 509  1.0 
ATOM   C  CG1 . ILE A 1 66  . 66  ILE A CG1 86.28 -11.462752   -16.715088    4.6692657      1 510  1.0 
ATOM   C  CG2 . ILE A 1 66  . 66  ILE A CG2 83.68 -9.831731    -17.866432    3.1362386      1 511  1.0 
ATOM   C  CD1 . ILE A 1 66  . 66  ILE A CD1 79.5  -12.065297   -17.97177     5.26291        1 512  1.0 
ATOM   N  N   . THR A 1 67  . 67  THR A N   94.13 -10.698742   -15.854867    0.25989267     1 513  1.0 
ATOM   C  CA  . THR A 1 67  . 67  THR A CA  93.69 -10.130541   -16.006618    -1.0749239     1 514  1.0 
ATOM   C  C   . THR A 1 67  . 67  THR A C   94.11 -9.46949     -14.709962    -1.5525489     1 515  1.0 
ATOM   O  O   . THR A 1 67  . 67  THR A O   93.16 -8.431177    -14.738679    -2.212571      1 516  1.0 
ATOM   C  CB  . THR A 1 67  . 67  THR A CB  93.0  -11.195364   -16.458347    -2.0895817     1 517  1.0 
ATOM   O  OG1 . THR A 1 67  . 67  THR A OG1 85.54 -12.407354   -15.706498    -1.9064937     1 518  1.0 
ATOM   C  CG2 . THR A 1 67  . 67  THR A CG2 82.33 -11.504179   -17.942268    -1.9130476     1 519  1.0 
ATOM   N  N   . TYR A 1 68  . 68  TYR A N   94.62 -10.062668   -13.58263     -1.211154      1 520  1.0 
ATOM   C  CA  . TYR A 1 68  . 68  TYR A CA  94.49 -9.451232    -12.30187     -1.5289432     1 521  1.0 
ATOM   C  C   . TYR A 1 68  . 68  TYR A C   93.92 -8.142357    -12.121868    -0.7742791     1 522  1.0 
ATOM   O  O   . TYR A 1 68  . 68  TYR A O   93.0  -7.118429    -11.755205    -1.3513165     1 523  1.0 
ATOM   C  CB  . TYR A 1 68  . 68  TYR A CB  94.56 -10.412612   -11.153788    -1.2050576     1 524  1.0 
ATOM   C  CG  . TYR A 1 68  . 68  TYR A CG  94.83 -9.753304    -9.7857065    -1.1609807     1 525  1.0 
ATOM   C  CD1 . TYR A 1 68  . 68  TYR A CD1 94.15 -9.436373    -9.102158     -2.3341339     1 526  1.0 
ATOM   C  CD2 . TYR A 1 68  . 68  TYR A CD2 94.31 -9.454725    -9.177079     0.058176726    1 527  1.0 
ATOM   C  CE1 . TYR A 1 68  . 68  TYR A CE1 93.94 -8.838895    -7.846208     -2.2931087     1 528  1.0 
ATOM   C  CE2 . TYR A 1 68  . 68  TYR A CE2 93.9  -8.861553    -7.921029     0.103876024    1 529  1.0 
ATOM   C  CZ  . TYR A 1 68  . 68  TYR A CZ  94.26 -8.553946    -7.2631044    -1.0764008     1 530  1.0 
ATOM   O  OH  . TYR A 1 68  . 68  TYR A OH  93.57 -7.9642334   -6.022917     -1.0306503     1 531  1.0 
ATOM   N  N   . GLY A 1 69  . 69  GLY A N   93.07 -8.161795    -12.39756     0.51692474     1 532  1.0 
ATOM   C  CA  . GLY A 1 69  . 69  GLY A CA  92.03 -6.997263    -12.167509    1.3465354      1 533  1.0 
ATOM   C  C   . GLY A 1 69  . 69  GLY A C   92.26 -5.8173885   -13.062891    1.0341458      1 534  1.0 
ATOM   O  O   . GLY A 1 69  . 69  GLY A O   90.87 -4.671398    -12.6750965   1.2428582      1 535  1.0 
ATOM   N  N   . MET A 1 70  . 70  MET A N   93.71 -6.076207    -14.2625675   0.54463196     1 536  1.0 
ATOM   C  CA  . MET A 1 70  . 70  MET A CA  92.86 -5.0077147   -15.204697    0.24943936     1 537  1.0 
ATOM   C  C   . MET A 1 70  . 70  MET A C   93.47 -4.1313763   -14.737779    -0.90752196    1 538  1.0 
ATOM   O  O   . MET A 1 70  . 70  MET A O   91.66 -2.9090161   -14.890451    -0.8745301     1 539  1.0 
ATOM   C  CB  . MET A 1 70  . 70  MET A CB  92.16 -5.5788145   -16.584044    -0.080380544   1 540  1.0 
ATOM   C  CG  . MET A 1 70  . 70  MET A CG  86.34 -5.9600763   -17.404425    1.1283952      1 541  1.0 
ATOM   S  SD  . MET A 1 70  . 70  MET A SD  80.29 -6.5817885   -19.030449    0.6359906      1 542  1.0 
ATOM   C  CE  . MET A 1 70  . 70  MET A CE  74.68 -6.8265505   -19.784695    2.2448916      1 543  1.0 
ATOM   N  N   . ASP A 1 71  . 71  ASP A N   95.64 -4.769822    -14.184176    -1.9325676     1 544  1.0 
ATOM   C  CA  . ASP A 1 71  . 71  ASP A CA  95.76 -4.0409336   -13.774742    -3.1287906     1 545  1.0 
ATOM   C  C   . ASP A 1 71  . 71  ASP A C   96.41 -4.903639    -12.798223    -3.9191713     1 546  1.0 
ATOM   O  O   . ASP A 1 71  . 71  ASP A O   96.22 -5.6256194   -13.202332    -4.8369036     1 547  1.0 
ATOM   C  CB  . ASP A 1 71  . 71  ASP A CB  95.06 -3.6761284   -15.002362    -3.963817      1 548  1.0 
ATOM   C  CG  . ASP A 1 71  . 71  ASP A CG  93.5  -2.6862109   -14.695598    -5.071293      1 549  1.0 
ATOM   O  OD1 . ASP A 1 71  . 71  ASP A OD1 91.32 -2.5994275   -13.524034    -5.499076      1 550  1.0 
ATOM   O  OD2 . ASP A 1 71  . 71  ASP A OD2 90.92 -1.9971929   -15.632138    -5.526823      1 551  1.0 
ATOM   N  N   . PRO A 1 72  . 72  PRO A N   96.44 -4.8654747   -11.532093    -3.5696292     1 552  1.0 
ATOM   C  CA  . PRO A 1 72  . 72  PRO A CA  96.54 -5.7289944   -10.562283    -4.251053      1 553  1.0 
ATOM   C  C   . PRO A 1 72  . 72  PRO A C   97.09 -5.5503173   -10.513281    -5.7632294     1 554  1.0 
ATOM   O  O   . PRO A 1 72  . 72  PRO A O   96.9  -6.55302     -10.467407    -6.487939      1 555  1.0 
ATOM   C  CB  . PRO A 1 72  . 72  PRO A CB  95.88 -5.35099     -9.237119     -3.587244      1 556  1.0 
ATOM   C  CG  . PRO A 1 72  . 72  PRO A CG  94.45 -4.8936777   -9.630974     -2.2237349     1 557  1.0 
ATOM   C  CD  . PRO A 1 72  . 72  PRO A CD  95.29 -4.1711802   -10.929663    -2.4101114     1 558  1.0 
ATOM   N  N   . PRO A 1 73  . 73  PRO A N   97.07 -4.3249903   -10.506217    -6.296155      1 559  1.0 
ATOM   C  CA  . PRO A 1 73  . 73  PRO A CA  96.88 -4.193451    -10.492264    -7.761152      1 560  1.0 
ATOM   C  C   . PRO A 1 73  . 73  PRO A C   97.15 -4.869241    -11.686153    -8.429202      1 561  1.0 
ATOM   O  O   . PRO A 1 73  . 73  PRO A O   96.73 -5.5173597   -11.526476    -9.466898      1 562  1.0 
ATOM   C  CB  . PRO A 1 73  . 73  PRO A CB  96.25 -2.6770916   -10.5229435   -7.976367      1 563  1.0 
ATOM   C  CG  . PRO A 1 73  . 73  PRO A CG  94.83 -2.1199114   -9.910154     -6.7372456     1 564  1.0 
ATOM   C  CD  . PRO A 1 73  . 73  PRO A CD  96.25 -3.0159738   -10.368399    -5.6182013     1 565  1.0 
ATOM   N  N   . ARG A 1 74  . 74  ARG A N   97.38 -4.733064    -12.848625    -7.8396215     1 566  1.0 
ATOM   C  CA  . ARG A 1 74  . 74  ARG A CA  97.28 -5.39984     -14.0280905   -8.378962      1 567  1.0 
ATOM   C  C   . ARG A 1 74  . 74  ARG A C   97.59 -6.9163857   -13.898357    -8.2634325     1 568  1.0 
ATOM   O  O   . ARG A 1 74  . 74  ARG A O   97.14 -7.660893    -14.287428    -9.169966      1 569  1.0 
ATOM   C  CB  . ARG A 1 74  . 74  ARG A CB  96.84 -4.9111276   -15.289024    -7.6569524     1 570  1.0 
ATOM   C  CG  . ARG A 1 74  . 74  ARG A CG  93.68 -5.544203    -16.583185    -8.146148      1 571  1.0 
ATOM   C  CD  . ARG A 1 74  . 74  ARG A CD  90.37 -4.9884176   -17.791092    -7.393861      1 572  1.0 
ATOM   N  NE  . ARG A 1 74  . 74  ARG A NE  84.76 -5.7460737   -18.993984    -7.682462      1 573  1.0 
ATOM   C  CZ  . ARG A 1 74  . 74  ARG A CZ  79.13 -6.268524    -19.80796     -6.7709093     1 574  1.0 
ATOM   N  NH1 . ARG A 1 74  . 74  ARG A NH1 73.41 -6.097369    -19.557331    -5.4753613     1 575  1.0 
ATOM   N  NH2 . ARG A 1 74  . 74  ARG A NH2 73.67 -6.934614    -20.896067    -7.13648       1 576  1.0 
ATOM   N  N   . PHE A 1 75  . 75  PHE A N   97.44 -7.376989    -13.346344    -7.157069      1 577  1.0 
ATOM   C  CA  . PHE A 1 75  . 75  PHE A CA  97.54 -8.794139    -13.0960245   -6.944605      1 578  1.0 
ATOM   C  C   . PHE A 1 75  . 75  PHE A C   97.59 -9.353951    -12.171986    -8.022648      1 579  1.0 
ATOM   O  O   . PHE A 1 75  . 75  PHE A O   97.45 -10.417762   -12.437133    -8.593606      1 580  1.0 
ATOM   C  CB  . PHE A 1 75  . 75  PHE A CB  97.57 -9.004391    -12.496897    -5.5460424     1 581  1.0 
ATOM   C  CG  . PHE A 1 75  . 75  PHE A CG  97.59 -10.443131   -12.233166    -5.1884966     1 582  1.0 
ATOM   C  CD1 . PHE A 1 75  . 75  PHE A CD1 96.98 -11.249056   -13.238121    -4.6793265     1 583  1.0 
ATOM   C  CD2 . PHE A 1 75  . 75  PHE A CD2 97.12 -10.985661   -10.961953    -5.342044      1 584  1.0 
ATOM   C  CE1 . PHE A 1 75  . 75  PHE A CE1 96.63 -12.571444   -12.989689    -4.330269      1 585  1.0 
ATOM   C  CE2 . PHE A 1 75  . 75  PHE A CE2 96.85 -12.306424   -10.703846    -4.998993      1 586  1.0 
ATOM   C  CZ  . PHE A 1 75  . 75  PHE A CZ  97.04 -13.094847   -11.720499    -4.4902554     1 587  1.0 
ATOM   N  N   . PHE A 1 76  . 76  PHE A N   97.94 -8.642488    -11.107662    -8.324079      1 588  1.0 
ATOM   C  CA  . PHE A 1 76  . 76  PHE A CA  97.96 -9.079784    -10.17588     -9.355254      1 589  1.0 
ATOM   C  C   . PHE A 1 76  . 76  PHE A C   97.89 -9.115484    -10.8470955   -10.728161     1 590  1.0 
ATOM   O  O   . PHE A 1 76  . 76  PHE A O   97.5  -10.070129   -10.672493    -11.491391     1 591  1.0 
ATOM   C  CB  . PHE A 1 76  . 76  PHE A CB  97.93 -8.1672535   -8.9483595    -9.404331      1 592  1.0 
ATOM   C  CG  . PHE A 1 76  . 76  PHE A CG  97.86 -8.116425    -8.163545     -8.11623       1 593  1.0 
ATOM   C  CD1 . PHE A 1 76  . 76  PHE A CD1 97.3  -9.258301    -7.970615     -7.3463902     1 594  1.0 
ATOM   C  CD2 . PHE A 1 76  . 76  PHE A CD2 97.36 -6.9192424   -7.607637     -7.6803513     1 595  1.0 
ATOM   C  CE1 . PHE A 1 76  . 76  PHE A CE1 96.83 -9.210171    -7.24191      -6.1713657     1 596  1.0 
ATOM   C  CE2 . PHE A 1 76  . 76  PHE A CE2 96.94 -6.8640747   -6.8767357    -6.503318      1 597  1.0 
ATOM   C  CZ  . PHE A 1 76  . 76  PHE A CZ  97.02 -8.009638    -6.696946     -5.749117      1 598  1.0 
ATOM   N  N   . LYS A 1 77  . 77  LYS A N   97.09 -8.072899    -11.602804    -11.023802     1 599  1.0 
ATOM   C  CA  . LYS A 1 77  . 77  LYS A CA  96.69 -7.9774885   -12.258665    -12.327524     1 600  1.0 
ATOM   C  C   . LYS A 1 77  . 77  LYS A C   97.02 -9.117683    -13.252148    -12.5405445    1 601  1.0 
ATOM   O  O   . LYS A 1 77  . 77  LYS A O   96.28 -9.758604    -13.262611    -13.593422     1 602  1.0 
ATOM   C  CB  . LYS A 1 77  . 77  LYS A CB  95.84 -6.629839    -12.968166    -12.462448     1 603  1.0 
ATOM   C  CG  . LYS A 1 77  . 77  LYS A CG  91.46 -6.4225845   -13.655068    -13.801822     1 604  1.0 
ATOM   C  CD  . LYS A 1 77  . 77  LYS A CD  87.0  -5.0407      -14.289503    -13.884945     1 605  1.0 
ATOM   C  CE  . LYS A 1 77  . 77  LYS A CE  79.87 -4.819537    -14.933513    -15.243528     1 606  1.0 
ATOM   N  NZ  . LYS A 1 77  . 77  LYS A NZ  71.55 -3.46869     -15.547919    -15.353111     1 607  1.0 
ATOM   N  N   . GLU A 1 78  . 78  GLU A N   97.55 -9.375632    -14.062263    -11.542512     1 608  1.0 
ATOM   C  CA  . GLU A 1 78  . 78  GLU A CA  97.31 -10.416461   -15.07724     -11.656995     1 609  1.0 
ATOM   C  C   . GLU A 1 78  . 78  GLU A C   97.57 -11.8021555  -14.450581    -11.779808     1 610  1.0 
ATOM   O  O   . GLU A 1 78  . 78  GLU A O   97.02 -12.6303835  -14.894958    -12.583289     1 611  1.0 
ATOM   C  CB  . GLU A 1 78  . 78  GLU A CB  96.83 -10.369727   -16.020187    -10.453043     1 612  1.0 
ATOM   C  CG  . GLU A 1 78  . 78  GLU A CG  93.41 -9.130787    -16.903881    -10.412226     1 613  1.0 
ATOM   C  CD  . GLU A 1 78  . 78  GLU A CD  91.64 -9.088684    -17.804049    -9.191086      1 614  1.0 
ATOM   O  OE1 . GLU A 1 78  . 78  GLU A OE1 87.38 -8.285579    -18.762604    -9.187377      1 615  1.0 
ATOM   O  OE2 . GLU A 1 78  . 78  GLU A OE2 87.76 -9.855057    -17.557268    -8.238655      1 616  1.0 
ATOM   N  N   . ASN A 1 79  . 79  ASN A N   97.73 -12.062722   -13.439322    -10.997703     1 617  1.0 
ATOM   C  CA  . ASN A 1 79  . 79  ASN A CA  97.76 -13.384142   -12.833124    -11.030942     1 618  1.0 
ATOM   C  C   . ASN A 1 79  . 79  ASN A C   97.79 -13.583401   -11.928719    -12.239523     1 619  1.0 
ATOM   O  O   . ASN A 1 79  . 79  ASN A O   97.21 -14.715533   -11.7462845   -12.695554     1 620  1.0 
ATOM   C  CB  . ASN A 1 79  . 79  ASN A CB  97.6  -13.652297   -12.081734    -9.724008      1 621  1.0 
ATOM   C  CG  . ASN A 1 79  . 79  ASN A CG  97.13 -13.948439   -13.021319    -8.56572       1 622  1.0 
ATOM   O  OD1 . ASN A 1 79  . 79  ASN A OD1 92.77 -14.992058   -13.668769    -8.532499      1 623  1.0 
ATOM   N  ND2 . ASN A 1 79  . 79  ASN A ND2 91.54 -13.012892   -13.115637    -7.6200733     1 624  1.0 
ATOM   N  N   . ARG A 1 80  . 80  ARG A N   97.77 -12.517717   -11.373648    -12.761043     1 625  1.0 
ATOM   C  CA  . ARG A 1 80  . 80  ARG A CA  97.53 -12.6296215  -10.63615     -14.01326      1 626  1.0 
ATOM   C  C   . ARG A 1 80  . 80  ARG A C   97.51 -12.9945755  -11.5824175   -15.149378     1 627  1.0 
ATOM   O  O   . ARG A 1 80  . 80  ARG A O   96.83 -13.76935    -11.23057     -16.048653     1 628  1.0 
ATOM   C  CB  . ARG A 1 80  . 80  ARG A CB  97.21 -11.32992    -9.891053     -14.339918     1 629  1.0 
ATOM   C  CG  . ARG A 1 80  . 80  ARG A CG  95.71 -11.422346   -9.062649     -15.616441     1 630  1.0 
ATOM   C  CD  . ARG A 1 80  . 80  ARG A CD  93.88 -10.242881   -8.125334     -15.8059845    1 631  1.0 
ATOM   N  NE  . ARG A 1 80  . 80  ARG A NE  91.46 -8.97818     -8.809326     -15.90795      1 632  1.0 
ATOM   C  CZ  . ARG A 1 80  . 80  ARG A CZ  89.35 -7.8345084   -8.215321     -16.229012     1 633  1.0 
ATOM   N  NH1 . ARG A 1 80  . 80  ARG A NH1 85.52 -6.7184496   -8.920799     -16.281815     1 634  1.0 
ATOM   N  NH2 . ARG A 1 80  . 80  ARG A NH2 85.99 -7.8015947   -6.9186974    -16.506325     1 635  1.0 
ATOM   N  N   . ALA A 1 81  . 81  ALA A N   97.54 -12.428867   -12.791439    -15.103312     1 636  1.0 
ATOM   C  CA  . ALA A 1 81  . 81  ALA A CA  97.25 -12.76176    -13.791292    -16.105862     1 637  1.0 
ATOM   C  C   . ALA A 1 81  . 81  ALA A C   97.31 -14.226613   -14.198001    -16.025354     1 638  1.0 
ATOM   O  O   . ALA A 1 81  . 81  ALA A O   96.38 -14.864081   -14.467034    -17.044603     1 639  1.0 
ATOM   C  CB  . ALA A 1 81  . 81  ALA A CB  96.88 -11.860848   -15.011282    -15.949582     1 640  1.0 
ATOM   N  N   . LYS A 1 82  . 82  LYS A N   97.13 -14.77515    -14.2546425   -14.821491     1 641  1.0 
ATOM   C  CA  . LYS A 1 82  . 82  LYS A CA  96.77 -16.158478   -14.663064    -14.618416     1 642  1.0 
ATOM   C  C   . LYS A 1 82  . 82  LYS A C   96.81 -17.154188   -13.536472    -14.857054     1 643  1.0 
ATOM   O  O   . LYS A 1 82  . 82  LYS A O   95.53 -18.193588   -13.744093    -15.495374     1 644  1.0 
ATOM   C  CB  . LYS A 1 82  . 82  LYS A CB  95.91 -16.35814    -15.184261    -13.194315     1 645  1.0 
ATOM   C  CG  . LYS A 1 82  . 82  LYS A CG  91.28 -15.624447   -16.463089    -12.849997     1 646  1.0 
ATOM   C  CD  . LYS A 1 82  . 82  LYS A CD  87.85 -15.918808   -16.846272    -11.413458     1 647  1.0 
ATOM   C  CE  . LYS A 1 82  . 82  LYS A CE  81.51 -15.037506   -17.985092    -10.944338     1 648  1.0 
ATOM   N  NZ  . LYS A 1 82  . 82  LYS A NZ  73.86 -15.253935   -18.282345    -9.503738      1 649  1.0 
ATOM   N  N   . TYR A 1 83  . 83  TYR A N   97.01 -16.863049   -12.371829    -14.342151     1 650  1.0 
ATOM   C  CA  . TYR A 1 83  . 83  TYR A CA  96.71 -17.85196    -11.305754    -14.263607     1 651  1.0 
ATOM   C  C   . TYR A 1 83  . 83  TYR A C   96.53 -17.521332   -10.065655    -15.088112     1 652  1.0 
ATOM   O  O   . TYR A 1 83  . 83  TYR A O   95.47 -18.383461   -9.194005     -15.264384     1 653  1.0 
ATOM   C  CB  . TYR A 1 83  . 83  TYR A CB  96.53 -18.049831   -10.879929    -12.801334     1 654  1.0 
ATOM   C  CG  . TYR A 1 83  . 83  TYR A CG  96.13 -18.382214   -12.012938    -11.865042     1 655  1.0 
ATOM   C  CD1 . TYR A 1 83  . 83  TYR A CD1 94.63 -19.637493   -12.611719    -11.884736     1 656  1.0 
ATOM   C  CD2 . TYR A 1 83  . 83  TYR A CD2 95.21 -17.447105   -12.483705    -10.951046     1 657  1.0 
ATOM   C  CE1 . TYR A 1 83  . 83  TYR A CE1 93.93 -19.95042    -13.65011     -11.014698     1 658  1.0 
ATOM   C  CE2 . TYR A 1 83  . 83  TYR A CE2 94.28 -17.748909   -13.522614    -10.079388     1 659  1.0 
ATOM   C  CZ  . TYR A 1 83  . 83  TYR A CZ  94.44 -19.000076   -14.098121    -10.116224     1 660  1.0 
ATOM   O  OH  . TYR A 1 83  . 83  TYR A OH  93.15 -19.306374   -15.125876    -9.252485      1 661  1.0 
ATOM   N  N   . GLY A 1 84  . 84  GLY A N   97.09 -16.30394    -9.966604     -15.584127     1 662  1.0 
ATOM   C  CA  . GLY A 1 84  . 84  GLY A CA  97.01 -15.895779   -8.760576     -16.271069     1 663  1.0 
ATOM   C  C   . GLY A 1 84  . 84  GLY A C   97.45 -15.140663   -7.813177     -15.362484     1 664  1.0 
ATOM   O  O   . GLY A 1 84  . 84  GLY A O   96.95 -14.709189   -8.169329     -14.2746935    1 665  1.0 
ATOM   N  N   . GLU A 1 85  . 85  GLU A N   97.36 -15.004221   -6.5635705    -15.804085     1 666  1.0 
ATOM   C  CA  . GLU A 1 85  . 85  GLU A CA  97.29 -14.196941   -5.5909176    -15.08585      1 667  1.0 
ATOM   C  C   . GLU A 1 85  . 85  GLU A C   97.77 -14.836964   -5.1273894    -13.781386     1 668  1.0 
ATOM   O  O   . GLU A 1 85  . 85  GLU A O   97.51 -14.1398535  -4.699783     -12.85861      1 669  1.0 
ATOM   C  CB  . GLU A 1 85  . 85  GLU A CB  96.39 -13.904101   -4.3773594    -15.976617     1 670  1.0 
ATOM   C  CG  . GLU A 1 85  . 85  GLU A CG  92.82 -13.1201515  -4.6697507    -17.255268     1 671  1.0 
ATOM   C  CD  . GLU A 1 85  . 85  GLU A CD  91.72 -11.631678   -4.8423767    -17.028755     1 672  1.0 
ATOM   O  OE1 . GLU A 1 85  . 85  GLU A OE1 88.27 -10.846295   -4.455656     -17.920815     1 673  1.0 
ATOM   O  OE2 . GLU A 1 85  . 85  GLU A OE2 89.23 -11.237487   -5.3768306    -15.958942     1 674  1.0 
ATOM   N  N   . CYS A 1 86  . 86  CYS A N   97.81 -16.154484   -5.155361     -13.709005     1 675  1.0 
ATOM   C  CA  . CYS A 1 86  . 86  CYS A CA  97.65 -16.875113   -4.6644945    -12.538674     1 676  1.0 
ATOM   C  C   . CYS A 1 86  . 86  CYS A C   97.83 -17.598381   -5.8056393    -11.837655     1 677  1.0 
ATOM   O  O   . CYS A 1 86  . 86  CYS A O   97.36 -18.38118    -6.52479      -12.459509     1 678  1.0 
ATOM   C  CB  . CYS A 1 86  . 86  CYS A CB  96.96 -17.880653   -3.5837588    -12.920101     1 679  1.0 
ATOM   S  SG  . CYS A 1 86  . 86  CYS A SG  91.31 -17.155071   -2.1068263    -13.634839     1 680  1.0 
ATOM   N  N   . PHE A 1 87  . 87  PHE A N   97.9  -17.36196    -5.9486094    -10.57082      1 681  1.0 
ATOM   C  CA  . PHE A 1 87  . 87  PHE A CA  98.02 -18.05848    -6.941371     -9.775267      1 682  1.0 
ATOM   C  C   . PHE A 1 87  . 87  PHE A C   98.1  -18.01802    -6.564687     -8.303404      1 683  1.0 
ATOM   O  O   . PHE A 1 87  . 87  PHE A O   97.94 -17.259329   -5.681076     -7.898104      1 684  1.0 
ATOM   C  CB  . PHE A 1 87  . 87  PHE A CB  97.97 -17.460903   -8.350002     -9.987339      1 685  1.0 
ATOM   C  CG  . PHE A 1 87  . 87  PHE A CG  97.96 -15.980926   -8.444553     -9.705545      1 686  1.0 
ATOM   C  CD1 . PHE A 1 87  . 87  PHE A CD1 97.56 -15.050146   -8.240179     -10.71516      1 687  1.0 
ATOM   C  CD2 . PHE A 1 87  . 87  PHE A CD2 97.71 -15.516369   -8.758686     -8.428329      1 688  1.0 
ATOM   C  CE1 . PHE A 1 87  . 87  PHE A CE1 97.4  -13.690864   -8.334648     -10.460899     1 689  1.0 
ATOM   C  CE2 . PHE A 1 87  . 87  PHE A CE2 97.43 -14.154907   -8.862122     -8.168444      1 690  1.0 
ATOM   C  CZ  . PHE A 1 87  . 87  PHE A CZ  97.57 -13.240206   -8.645128     -9.190241      1 691  1.0 
ATOM   N  N   . THR A 1 88  . 88  THR A N   97.62 -18.848019   -7.224905     -7.521643      1 692  1.0 
ATOM   C  CA  . THR A 1 88  . 88  THR A CA  97.5  -18.961021   -6.941841     -6.0996857     1 693  1.0 
ATOM   C  C   . THR A 1 88  . 88  THR A C   97.51 -18.70604    -8.2104645    -5.297716      1 694  1.0 
ATOM   O  O   . THR A 1 88  . 88  THR A O   97.06 -19.140726   -9.294144     -5.690362      1 695  1.0 
ATOM   C  CB  . THR A 1 88  . 88  THR A CB  97.22 -20.358383   -6.3897324    -5.7620134     1 696  1.0 
ATOM   O  OG1 . THR A 1 88  . 88  THR A OG1 95.24 -20.56167    -5.1485157    -6.4570656     1 697  1.0 
ATOM   C  CG2 . THR A 1 88  . 88  THR A CG2 94.79 -20.503433   -6.1441116    -4.2599726     1 698  1.0 
ATOM   N  N   . PHE A 1 89  . 89  PHE A N   97.19 -17.988083   -8.090365     -4.2035065     1 699  1.0 
ATOM   C  CA  . PHE A 1 89  . 89  PHE A CA  96.98 -17.825031   -9.197659     -3.2805655     1 700  1.0 
ATOM   C  C   . PHE A 1 89  . 89  PHE A C   96.61 -17.964428   -8.713005     -1.8514715     1 701  1.0 
ATOM   O  O   . PHE A 1 89  . 89  PHE A O   96.06 -17.871809   -7.51556      -1.577686      1 702  1.0 
ATOM   C  CB  . PHE A 1 89  . 89  PHE A CB  96.91 -16.484886   -9.928454     -3.5040362     1 703  1.0 
ATOM   C  CG  . PHE A 1 89  . 89  PHE A CG  97.04 -15.261377   -9.173935     -3.020846      1 704  1.0 
ATOM   C  CD1 . PHE A 1 89  . 89  PHE A CD1 96.34 -14.717627   -8.128117     -3.7624848     1 705  1.0 
ATOM   C  CD2 . PHE A 1 89  . 89  PHE A CD2 96.48 -14.630094   -9.536595     -1.8279006     1 706  1.0 
ATOM   C  CE1 . PHE A 1 89  . 89  PHE A CE1 95.88 -13.5802965  -7.4530816    -3.325839      1 707  1.0 
ATOM   C  CE2 . PHE A 1 89  . 89  PHE A CE2 96.01 -13.488758   -8.867142     -1.3834443     1 708  1.0 
ATOM   C  CZ  . PHE A 1 89  . 89  PHE A CZ  96.23 -12.964829   -7.8212156    -2.135281      1 709  1.0 
ATOM   N  N   . VAL A 1 90  . 90  VAL A N   95.58 -18.21762    -9.639669     -0.9665414     1 710  1.0 
ATOM   C  CA  . VAL A 1 90  . 90  VAL A CA  94.85 -18.391792   -9.305099     0.44040158     1 711  1.0 
ATOM   C  C   . VAL A 1 90  . 90  VAL A C   94.62 -17.062727   -9.476658     1.1645925      1 712  1.0 
ATOM   O  O   . VAL A 1 90  . 90  VAL A O   93.68 -16.466166   -10.559518    1.1527646      1 713  1.0 
ATOM   C  CB  . VAL A 1 90  . 90  VAL A CB  94.36 -19.48167    -10.172144    1.0999768      1 714  1.0 
ATOM   C  CG1 . VAL A 1 90  . 90  VAL A CG1 91.99 -20.829826   -9.919136     0.4286391      1 715  1.0 
ATOM   C  CG2 . VAL A 1 90  . 90  VAL A CG2 89.84 -19.567894   -9.873493     2.5967407      1 716  1.0 
ATOM   N  N   . LEU A 1 91  . 91  LEU A N   92.52 -16.617083   -8.404669     1.7667859      1 717  1.0 
ATOM   C  CA  . LEU A 1 91  . 91  LEU A CA  91.38 -15.369138   -8.3605       2.509541       1 718  1.0 
ATOM   C  C   . LEU A 1 91  . 91  LEU A C   90.28 -15.686806   -8.012051     3.9614005      1 719  1.0 
ATOM   O  O   . LEU A 1 91  . 91  LEU A O   88.4  -15.964916   -6.861554     4.2867765      1 720  1.0 
ATOM   C  CB  . LEU A 1 91  . 91  LEU A CB  91.44 -14.414865   -7.3442397    1.8822763      1 721  1.0 
ATOM   C  CG  . LEU A 1 91  . 91  LEU A CG  91.25 -13.037161   -7.129473     2.5252726      1 722  1.0 
ATOM   C  CD1 . LEU A 1 91  . 91  LEU A CD1 88.5  -12.239824   -8.425966     2.5529296      1 723  1.0 
ATOM   C  CD2 . LEU A 1 91  . 91  LEU A CD2 88.96 -12.274422   -6.047281     1.7666243      1 724  1.0 
ATOM   N  N   . LEU A 1 92  . 92  LEU A N   90.08 -15.665028   -9.02376      4.8131285      1 725  1.0 
ATOM   C  CA  . LEU A 1 92  . 92  LEU A CA  88.03 -15.98733    -8.860734     6.2299023      1 726  1.0 
ATOM   C  C   . LEU A 1 92  . 92  LEU A C   88.91 -17.304495   -8.11446      6.4175286      1 727  1.0 
ATOM   O  O   . LEU A 1 92  . 92  LEU A O   86.69 -17.397614   -7.1571345    7.189185       1 728  1.0 
ATOM   C  CB  . LEU A 1 92  . 92  LEU A CB  85.65 -14.845387   -8.17345      6.978573       1 729  1.0 
ATOM   C  CG  . LEU A 1 92  . 92  LEU A CG  79.05 -13.562569   -8.982548     7.1576443      1 730  1.0 
ATOM   C  CD1 . LEU A 1 92  . 92  LEU A CD1 74.35 -13.829383   -10.216541    8.026011       1 731  1.0 
ATOM   C  CD2 . LEU A 1 92  . 92  LEU A CD2 71.66 -12.460376   -8.133629     7.765441       1 732  1.0 
ATOM   N  N   . GLY A 1 93  . 93  GLY A N   89.99 -18.322159   -8.567743     5.7210503      1 733  1.0 
ATOM   C  CA  . GLY A 1 93  . 93  GLY A CA  89.31 -19.651546   -8.011862     5.865024       1 734  1.0 
ATOM   C  C   . GLY A 1 93  . 93  GLY A C   90.62 -19.932434   -6.79193      5.011507       1 735  1.0 
ATOM   O  O   . GLY A 1 93  . 93  GLY A O   88.76 -21.078445   -6.3430996    4.9441137      1 736  1.0 
ATOM   N  N   . LYS A 1 94  . 94  LYS A N   92.37 -18.932817   -6.2577586    4.374775       1 737  1.0 
ATOM   C  CA  . LYS A 1 94  . 94  LYS A CA  92.42 -19.080782   -5.061723     3.5584497      1 738  1.0 
ATOM   C  C   . LYS A 1 94  . 94  LYS A C   93.74 -19.111462   -5.4241996    2.0788136      1 739  1.0 
ATOM   O  O   . LYS A 1 94  . 94  LYS A O   93.69 -18.211285   -6.0893846    1.5651684      1 740  1.0 
ATOM   C  CB  . LYS A 1 94  . 94  LYS A CB  90.74 -17.93151    -4.0949106    3.8199673      1 741  1.0 
ATOM   C  CG  . LYS A 1 94  . 94  LYS A CG  85.38 -18.238335   -3.0030265    4.8303413      1 742  1.0 
ATOM   C  CD  . LYS A 1 94  . 94  LYS A CD  82.71 -19.25256    -2.0225       4.287695       1 743  1.0 
ATOM   C  CE  . LYS A 1 94  . 94  LYS A CE  78.33 -19.439213   -0.8431213    5.2163143      1 744  1.0 
ATOM   N  NZ  . LYS A 1 94  . 94  LYS A NZ  73.07 -20.36409    0.16214773    4.641534       1 745  1.0 
ATOM   N  N   . LYS A 1 95  . 95  LYS A N   95.96 -20.13305    -4.96468      1.3849018      1 746  1.0 
ATOM   C  CA  . LYS A 1 95  . 95  LYS A CA  95.99 -20.169704   -5.138259     -0.056350827   1 747  1.0 
ATOM   C  C   . LYS A 1 95  . 95  LYS A C   96.48 -19.12367    -4.2325544    -0.6922379     1 748  1.0 
ATOM   O  O   . LYS A 1 95  . 95  LYS A O   95.95 -19.170795   -3.011294     -0.5427257     1 749  1.0 
ATOM   C  CB  . LYS A 1 95  . 95  LYS A CB  95.43 -21.554897   -4.8396654    -0.6061569     1 750  1.0 
ATOM   C  CG  . LYS A 1 95  . 95  LYS A CG  93.7  -22.582684   -5.9284024    -0.30717096    1 751  1.0 
ATOM   C  CD  . LYS A 1 95  . 95  LYS A CD  90.82 -23.869621   -5.695814     -1.0611293     1 752  1.0 
ATOM   C  CE  . LYS A 1 95  . 95  LYS A CE  86.91 -24.875435   -6.8147078    -0.8115337     1 753  1.0 
ATOM   N  NZ  . LYS A 1 95  . 95  LYS A NZ  78.16 -26.139977   -6.6078196    -1.5575097     1 754  1.0 
ATOM   N  N   . THR A 1 96  . 96  THR A N   96.75 -18.209232   -4.8541927    -1.3743792     1 755  1.0 
ATOM   C  CA  . THR A 1 96  . 96  THR A CA  96.67 -17.081028   -4.1521435    -1.9652812     1 756  1.0 
ATOM   C  C   . THR A 1 96  . 96  THR A C   97.18 -17.122091   -4.3258314    -3.476522      1 757  1.0 
ATOM   O  O   . THR A 1 96  . 96  THR A O   97.1  -17.027412   -5.4403286    -3.9918303     1 758  1.0 
ATOM   C  CB  . THR A 1 96  . 96  THR A CB  96.04 -15.755244   -4.6811485    -1.4043859     1 759  1.0 
ATOM   O  OG1 . THR A 1 96  . 96  THR A OG1 93.89 -15.762352   -4.5363507    0.030365031    1 760  1.0 
ATOM   C  CG2 . THR A 1 96  . 96  THR A CG2 93.94 -14.569403   -3.895885     -1.9711677     1 761  1.0 
ATOM   N  N   . THR A 1 97  . 97  THR A N   98.11 -17.276226   -3.2192242    -4.1704836     1 762  1.0 
ATOM   C  CA  . THR A 1 97  . 97  THR A CA  98.14 -17.35558    -3.251987     -5.6215353     1 763  1.0 
ATOM   C  C   . THR A 1 97  . 97  THR A C   98.2  -15.995815   -2.965039     -6.232508      1 764  1.0 
ATOM   O  O   . THR A 1 97  . 97  THR A O   98.0  -15.4024105  -1.9142011    -5.991124      1 765  1.0 
ATOM   C  CB  . THR A 1 97  . 97  THR A CB  97.87 -18.388115   -2.2442665    -6.1510296     1 766  1.0 
ATOM   O  OG1 . THR A 1 97  . 97  THR A OG1 95.63 -19.702045   -2.681303     -5.757643      1 767  1.0 
ATOM   C  CG2 . THR A 1 97  . 97  THR A CG2 95.78 -18.340408   -2.1542988    -7.6759534     1 768  1.0 
ATOM   N  N   . VAL A 1 98  . 98  VAL A N   98.42 -15.522438   -3.9031272    -7.0150304     1 769  1.0 
ATOM   C  CA  . VAL A 1 98  . 98  VAL A CA  98.39 -14.246405   -3.8025265    -7.704058      1 770  1.0 
ATOM   C  C   . VAL A 1 98  . 98  VAL A C   98.34 -14.474717   -3.2891834    -9.113468      1 771  1.0 
ATOM   O  O   . VAL A 1 98  . 98  VAL A O   98.08 -15.404446   -3.712807     -9.808441      1 772  1.0 
ATOM   C  CB  . VAL A 1 98  . 98  VAL A CB  98.3  -13.535957   -5.1678143    -7.751029      1 773  1.0 
ATOM   C  CG1 . VAL A 1 98  . 98  VAL A CG1 97.84 -13.395052   -5.7450666    -6.3480577     1 774  1.0 
ATOM   C  CG2 . VAL A 1 98  . 98  VAL A CG2 97.49 -12.175201   -5.0465646    -8.426781      1 775  1.0 
ATOM   N  N   . TYR A 1 99  . 99  TYR A N   98.29 -13.642643   -2.3596525    -9.531269      1 776  1.0 
ATOM   C  CA  . TYR A 1 99  . 99  TYR A CA  98.16 -13.664841   -1.8639088    -10.908346     1 777  1.0 
ATOM   C  C   . TYR A 1 99  . 99  TYR A C   98.06 -12.2293625  -1.912012     -11.416957     1 778  1.0 
ATOM   O  O   . TYR A 1 99  . 99  TYR A O   97.63 -11.389423   -1.0988126    -11.027628     1 779  1.0 
ATOM   C  CB  . TYR A 1 99  . 99  TYR A CB  98.03 -14.230652   -0.4530516    -10.974733     1 780  1.0 
ATOM   C  CG  . TYR A 1 99  . 99  TYR A CG  97.77 -14.630926   0.026228914   -12.35846      1 781  1.0 
ATOM   C  CD1 . TYR A 1 99  . 99  TYR A CD1 97.02 -14.366341   -0.7349636    -13.496464     1 782  1.0 
ATOM   C  CD2 . TYR A 1 99  . 99  TYR A CD2 97.07 -15.271503   1.244394      -12.52323      1 783  1.0 
ATOM   C  CE1 . TYR A 1 99  . 99  TYR A CE1 96.38 -14.732063   -0.28919595   -14.756634     1 784  1.0 
ATOM   C  CE2 . TYR A 1 99  . 99  TYR A CE2 96.37 -15.639204   1.6943519     -13.782541     1 785  1.0 
ATOM   C  CZ  . TYR A 1 99  . 99  TYR A CZ  96.45 -15.363714   0.9272568     -14.895897     1 786  1.0 
ATOM   O  OH  . TYR A 1 99  . 99  TYR A OH  95.41 -15.729091   1.3846904     -16.144018     1 787  1.0 
ATOM   N  N   . LEU A 1 100 . 100 LEU A N   97.82 -11.972197   -2.8743224    -12.2810955    1 788  1.0 
ATOM   C  CA  . LEU A 1 100 . 100 LEU A CA  97.7  -10.622695   -3.146593     -12.739769     1 789  1.0 
ATOM   C  C   . LEU A 1 100 . 100 LEU A C   97.37 -10.292471   -2.4038       -14.027075     1 790  1.0 
ATOM   O  O   . LEU A 1 100 . 100 LEU A O   96.6  -11.169628   -1.8751249    -14.710367     1 791  1.0 
ATOM   C  CB  . LEU A 1 100 . 100 LEU A CB  97.7  -10.428225   -4.6581306    -12.936771     1 792  1.0 
ATOM   C  CG  . LEU A 1 100 . 100 LEU A CG  97.47 -10.644533   -5.5387454    -11.704294     1 793  1.0 
ATOM   C  CD1 . LEU A 1 100 . 100 LEU A CD1 96.89 -9.617981    -5.227353     -10.623953     1 794  1.0 
ATOM   C  CD2 . LEU A 1 100 . 100 LEU A CD2 97.12 -10.592145   -7.008892     -12.091929     1 795  1.0 
ATOM   N  N   . GLY A 1 101 . 101 GLY A N   96.65 -9.015094    -2.4216604    -14.35582      1 796  1.0 
ATOM   C  CA  . GLY A 1 101 . 101 GLY A CA  96.33 -8.5660305   -1.8183681    -15.586278     1 797  1.0 
ATOM   C  C   . GLY A 1 101 . 101 GLY A C   96.43 -8.330212    -0.32562622   -15.450991     1 798  1.0 
ATOM   O  O   . GLY A 1 101 . 101 GLY A O   95.79 -8.575537    0.27502787    -14.398216     1 799  1.0 
ATOM   N  N   . THR A 1 102 . 102 THR A N   95.37 -7.87464     0.27600756    -16.524927     1 800  1.0 
ATOM   C  CA  . THR A 1 102 . 102 THR A CA  94.78 -7.575467    1.69754       -16.504076     1 801  1.0 
ATOM   C  C   . THR A 1 102 . 102 THR A C   95.11 -8.836128    2.5222769     -16.273449     1 802  1.0 
ATOM   O  O   . THR A 1 102 . 102 THR A O   94.45 -8.797581    3.555236      -15.606154     1 803  1.0 
ATOM   C  CB  . THR A 1 102 . 102 THR A CB  93.88 -6.8953857   2.1410038     -17.812916     1 804  1.0 
ATOM   O  OG1 . THR A 1 102 . 102 THR A OG1 91.67 -7.7290506   1.787995      -18.92995      1 805  1.0 
ATOM   C  CG2 . THR A 1 102 . 102 THR A CG2 90.58 -5.530507    1.4642215     -17.969843     1 806  1.0 
ATOM   N  N   . GLN A 1 103 . 103 GLN A N   96.11 -9.9601345   2.0482936     -16.806488     1 807  1.0 
ATOM   C  CA  . GLN A 1 103 . 103 GLN A CA  95.77 -11.208454   2.7756028     -16.615665     1 808  1.0 
ATOM   C  C   . GLN A 1 103 . 103 GLN A C   96.1  -11.6455     2.73533       -15.157378     1 809  1.0 
ATOM   O  O   . GLN A 1 103 . 103 GLN A O   95.49 -12.116695   3.7336144     -14.610992     1 810  1.0 
ATOM   C  CB  . GLN A 1 103 . 103 GLN A CB  95.16 -12.301386   2.1959648     -17.521118     1 811  1.0 
ATOM   C  CG  . GLN A 1 103 . 103 GLN A CG  90.17 -13.454418   3.1466444     -17.79668      1 812  1.0 
ATOM   C  CD  . GLN A 1 103 . 103 GLN A CD  85.71 -13.00367    4.4087334     -18.509058     1 813  1.0 
ATOM   O  OE1 . GLN A 1 103 . 103 GLN A OE1 78.85 -12.269668   4.3434825     -19.49821      1 814  1.0 
ATOM   N  NE2 . GLN A 1 103 . 103 GLN A NE2 73.0  -13.434849   5.552356      -18.006329     1 815  1.0 
ATOM   N  N   . GLY A 1 104 . 104 GLY A N   96.66 -11.48746    1.5749274     -14.544489     1 816  1.0 
ATOM   C  CA  . GLY A 1 104 . 104 GLY A CA  96.84 -11.807571   1.4589515     -13.1342945    1 817  1.0 
ATOM   C  C   . GLY A 1 104 . 104 GLY A C   97.05 -10.900576   2.295227      -12.250147     1 818  1.0 
ATOM   O  O   . GLY A 1 104 . 104 GLY A O   96.87 -11.354985   2.93323       -11.297857     1 819  1.0 
ATOM   N  N   . ASN A 1 105 . 105 ASN A N   96.37 -9.619975    2.2681906     -12.56885      1 820  1.0 
ATOM   C  CA  . ASN A 1 105 . 105 ASN A CA  96.25 -8.670099    3.086931      -11.817198     1 821  1.0 
ATOM   C  C   . ASN A 1 105 . 105 ASN A C   96.44 -9.051298    4.559499      -11.873816     1 822  1.0 
ATOM   O  O   . ASN A 1 105 . 105 ASN A O   96.2  -9.049023    5.2554264     -10.861252     1 823  1.0 
ATOM   C  CB  . ASN A 1 105 . 105 ASN A CB  96.03 -7.250811    2.8906107     -12.3558655    1 824  1.0 
ATOM   C  CG  . ASN A 1 105 . 105 ASN A CG  95.36 -6.714201    1.4953868     -12.109304     1 825  1.0 
ATOM   O  OD1 . ASN A 1 105 . 105 ASN A OD1 92.21 -7.176077    0.78488755    -11.218266     1 826  1.0 
ATOM   N  ND2 . ASN A 1 105 . 105 ASN A ND2 91.82 -5.719039    1.0963407     -12.900945     1 827  1.0 
ATOM   N  N   . ASP A 1 106 . 106 ASP A N   96.01 -9.390898    5.024458      -13.06127      1 828  1.0 
ATOM   C  CA  . ASP A 1 106 . 106 ASP A CA  95.48 -9.765221    6.42714       -13.224344     1 829  1.0 
ATOM   C  C   . ASP A 1 106 . 106 ASP A C   95.95 -11.06945    6.736594      -12.496611     1 830  1.0 
ATOM   O  O   . ASP A 1 106 . 106 ASP A O   95.49 -11.185791   7.7617292     -11.824837     1 831  1.0 
ATOM   C  CB  . ASP A 1 106 . 106 ASP A CB  94.6  -9.88736     6.772588      -14.711194     1 832  1.0 
ATOM   C  CG  . ASP A 1 106 . 106 ASP A CG  92.21 -10.208431   8.237485      -14.940074     1 833  1.0 
ATOM   O  OD1 . ASP A 1 106 . 106 ASP A OD1 89.81 -9.383329    9.091003      -14.557569     1 834  1.0 
ATOM   O  OD2 . ASP A 1 106 . 106 ASP A OD2 88.56 -11.29166    8.529879      -15.49757      1 835  1.0 
ATOM   N  N   . PHE A 1 107 . 107 PHE A N   96.67 -12.040957   5.8552113     -12.622726     1 836  1.0 
ATOM   C  CA  . PHE A 1 107 . 107 PHE A CA  96.86 -13.346865   6.058961      -11.998796     1 837  1.0 
ATOM   C  C   . PHE A 1 107 . 107 PHE A C   96.91 -13.22103    6.220003      -10.4839       1 838  1.0 
ATOM   O  O   . PHE A 1 107 . 107 PHE A O   96.64 -13.80409    7.134087      -9.893969      1 839  1.0 
ATOM   C  CB  . PHE A 1 107 . 107 PHE A CB  97.03 -14.261882   4.8713017     -12.3327675    1 840  1.0 
ATOM   C  CG  . PHE A 1 107 . 107 PHE A CG  97.07 -15.630356   4.953015      -11.68964      1 841  1.0 
ATOM   C  CD1 . PHE A 1 107 . 107 PHE A CD1 96.54 -16.64521    5.7013335     -12.265098     1 842  1.0 
ATOM   C  CD2 . PHE A 1 107 . 107 PHE A CD2 96.83 -15.904848   4.2605267     -10.515726     1 843  1.0 
ATOM   C  CE1 . PHE A 1 107 . 107 PHE A CE1 96.45 -17.9101     5.7592216     -11.68804      1 844  1.0 
ATOM   C  CE2 . PHE A 1 107 . 107 PHE A CE2 96.61 -17.16502    4.306514      -9.929456      1 845  1.0 
ATOM   C  CZ  . PHE A 1 107 . 107 PHE A CZ  96.76 -18.169266   5.06246       -10.517824     1 846  1.0 
ATOM   N  N   . ILE A 1 108 . 108 ILE A N   97.01 -12.434433   5.355989      -9.874132      1 847  1.0 
ATOM   C  CA  . ILE A 1 108 . 108 ILE A CA  97.25 -12.336183   5.3380747     -8.41811       1 848  1.0 
ATOM   C  C   . ILE A 1 108 . 108 ILE A C   97.05 -11.329887   6.3646154     -7.9108768     1 849  1.0 
ATOM   O  O   . ILE A 1 108 . 108 ILE A O   96.61 -11.624399   7.152985      -7.0031443     1 850  1.0 
ATOM   C  CB  . ILE A 1 108 . 108 ILE A CB  97.57 -11.972436   3.9266024     -7.920388      1 851  1.0 
ATOM   C  CG1 . ILE A 1 108 . 108 ILE A CG1 97.07 -13.101967   2.9448528     -8.259308      1 852  1.0 
ATOM   C  CG2 . ILE A 1 108 . 108 ILE A CG2 97.18 -11.690528   3.9395368     -6.419857      1 853  1.0 
ATOM   C  CD1 . ILE A 1 108 . 108 ILE A CD1 96.09 -12.75208    1.4896507     -8.016037      1 854  1.0 
ATOM   N  N   . LEU A 1 109 . 109 LEU A N   96.7  -10.1426115  6.358662      -8.496312      1 855  1.0 
ATOM   C  CA  . LEU A 1 109 . 109 LEU A CA  96.38 -9.076927    7.211327      -7.9738965     1 856  1.0 
ATOM   C  C   . LEU A 1 109 . 109 LEU A C   95.85 -9.311701    8.685293      -8.29491       1 857  1.0 
ATOM   O  O   . LEU A 1 109 . 109 LEU A O   94.93 -8.800113    9.565136      -7.589988      1 858  1.0 
ATOM   C  CB  . LEU A 1 109 . 109 LEU A CB  96.39 -7.7224436   6.75512       -8.520903      1 859  1.0 
ATOM   C  CG  . LEU A 1 109 . 109 LEU A CG  96.27 -7.3422832   5.3047485     -8.191841      1 860  1.0 
ATOM   C  CD1 . LEU A 1 109 . 109 LEU A CD1 95.23 -7.4240026   5.0342855     -6.698038      1 861  1.0 
ATOM   C  CD2 . LEU A 1 109 . 109 LEU A CD2 95.41 -5.9618244   4.9794626     -8.737093      1 862  1.0 
ATOM   N  N   . ASN A 1 110 . 110 ASN A N   95.42 -10.072448   8.949408      -9.334184      1 863  1.0 
ATOM   C  CA  . ASN A 1 110 . 110 ASN A CA  94.55 -10.435579   10.314839     -9.670211      1 864  1.0 
ATOM   C  C   . ASN A 1 110 . 110 ASN A C   94.66 -11.897606   10.615887     -9.376186      1 865  1.0 
ATOM   O  O   . ASN A 1 110 . 110 ASN A O   93.39 -12.484471   11.533111     -9.948336      1 866  1.0 
ATOM   C  CB  . ASN A 1 110 . 110 ASN A CB  93.48 -10.103182   10.610001     -11.1296215    1 867  1.0 
ATOM   C  CG  . ASN A 1 110 . 110 ASN A CG  91.08 -8.619257    10.807898     -11.341643     1 868  1.0 
ATOM   O  OD1 . ASN A 1 110 . 110 ASN A OD1 86.0  -8.00556     11.683521     -10.741135     1 869  1.0 
ATOM   N  ND2 . ASN A 1 110 . 110 ASN A ND2 85.25 -8.030258    9.981735      -12.208281     1 870  1.0 
ATOM   N  N   . GLY A 1 111 . 111 GLY A N   95.54 -12.486507   9.832031      -8.502002      1 871  1.0 
ATOM   C  CA  . GLY A 1 111 . 111 GLY A CA  95.31 -13.84728    10.093571     -8.074961      1 872  1.0 
ATOM   C  C   . GLY A 1 111 . 111 GLY A C   95.28 -13.963648   11.458456     -7.421491      1 873  1.0 
ATOM   O  O   . GLY A 1 111 . 111 GLY A O   94.09 -13.0490265  11.910468     -6.7306747     1 874  1.0 
ATOM   N  N   . LYS A 1 112 . 112 LYS A N   95.27 -15.080332   12.115812     -7.6352854     1 875  1.0 
ATOM   C  CA  . LYS A 1 112 . 112 LYS A CA  94.97 -15.295256   13.432219     -7.072485      1 876  1.0 
ATOM   C  C   . LYS A 1 112 . 112 LYS A C   95.75 -15.363999   13.365718     -5.554699      1 877  1.0 
ATOM   O  O   . LYS A 1 112 . 112 LYS A O   94.95 -15.805708   12.36521      -4.9831533     1 878  1.0 
ATOM   C  CB  . LYS A 1 112 . 112 LYS A CB  93.63 -16.564209   14.065487     -7.6441183     1 879  1.0 
ATOM   C  CG  . LYS A 1 112 . 112 LYS A CG  88.62 -16.50412    14.286616     -9.146411      1 880  1.0 
ATOM   C  CD  . LYS A 1 112 . 112 LYS A CD  84.21 -17.82524    14.807084     -9.690858      1 881  1.0 
ATOM   C  CE  . LYS A 1 112 . 112 LYS A CE  76.35 -17.763275   14.989794     -11.196377     1 882  1.0 
ATOM   N  NZ  . LYS A 1 112 . 112 LYS A NZ  68.04 -19.054604   15.470762     -11.744995     1 883  1.0 
ATOM   N  N   . ILE A 1 113 . 113 ILE A N   94.95 -14.955191   14.447665     -4.9217205     1 884  1.0 
ATOM   C  CA  . ILE A 1 113 . 113 ILE A CA  94.58 -14.831532   14.464694     -3.4710236     1 885  1.0 
ATOM   C  C   . ILE A 1 113 . 113 ILE A C   95.53 -16.172997   14.229229     -2.7669406     1 886  1.0 
ATOM   O  O   . ILE A 1 113 . 113 ILE A O   93.98 -16.212757   13.679473     -1.6620103     1 887  1.0 
ATOM   C  CB  . ILE A 1 113 . 113 ILE A CB  92.97 -14.179739   15.770747     -2.98328       1 888  1.0 
ATOM   C  CG1 . ILE A 1 113 . 113 ILE A CG1 87.15 -13.858962   15.702339     -1.4877831     1 889  1.0 
ATOM   C  CG2 . ILE A 1 113 . 113 ILE A CG2 82.4  -15.058347   16.978512     -3.2932444     1 890  1.0 
ATOM   C  CD1 . ILE A 1 113 . 113 ILE A CD1 80.31 -12.942518   16.79327      -0.996376      1 891  1.0 
ATOM   N  N   . ARG A 1 114 . 114 ARG A N   96.01 -17.267883   14.614791     -3.4042754     1 892  1.0 
ATOM   C  CA  . ARG A 1 114 . 114 ARG A CA  95.8  -18.56676    14.37488      -2.7941327     1 893  1.0 
ATOM   C  C   . ARG A 1 114 . 114 ARG A C   96.43 -19.056438   12.947399     -3.0274496     1 894  1.0 
ATOM   O  O   . ARG A 1 114 . 114 ARG A O   95.26 -20.04742    12.525621     -2.4072149     1 895  1.0 
ATOM   C  CB  . ARG A 1 114 . 114 ARG A CB  94.79 -19.603115   15.37175      -3.3226967     1 896  1.0 
ATOM   C  CG  . ARG A 1 114 . 114 ARG A CG  88.52 -19.97874    15.186558     -4.78051       1 897  1.0 
ATOM   C  CD  . ARG A 1 114 . 114 ARG A CD  84.19 -21.195839   16.018639     -5.1665597     1 898  1.0 
ATOM   N  NE  . ARG A 1 114 . 114 ARG A NE  78.71 -20.888727   16.877064     -6.2898607     1 899  1.0 
ATOM   C  CZ  . ARG A 1 114 . 114 ARG A CZ  75.31 -21.006807   16.5433       -7.573475      1 900  1.0 
ATOM   N  NH1 . ARG A 1 114 . 114 ARG A NH1 69.63 -20.633661   17.40144      -8.493807      1 901  1.0 
ATOM   N  NH2 . ARG A 1 114 . 114 ARG A NH2 69.05 -21.509449   15.362707     -7.911166      1 902  1.0 
ATOM   N  N   . ASP A 1 115 . 115 ASP A N   97.44 -18.391302   12.210569     -3.9049957     1 903  1.0 
ATOM   C  CA  . ASP A 1 115 . 115 ASP A CA  97.52 -18.815626   10.865999     -4.259009      1 904  1.0 
ATOM   C  C   . ASP A 1 115 . 115 ASP A C   97.75 -18.070572   9.789461      -3.479581      1 905  1.0 
ATOM   O  O   . ASP A 1 115 . 115 ASP A O   97.2  -18.666351   8.786056      -3.0857449     1 906  1.0 
ATOM   C  CB  . ASP A 1 115 . 115 ASP A CB  97.07 -18.633226   10.61953      -5.754734      1 907  1.0 
ATOM   C  CG  . ASP A 1 115 . 115 ASP A CG  96.11 -19.527628   11.493631     -6.6079073     1 908  1.0 
ATOM   O  OD1 . ASP A 1 115 . 115 ASP A OD1 93.99 -20.641018   11.827238     -6.14952       1 909  1.0 
ATOM   O  OD2 . ASP A 1 115 . 115 ASP A OD2 93.7  -19.113113   11.831631     -7.73638       1 910  1.0 
ATOM   N  N   . VAL A 1 116 . 116 VAL A N   97.2  -16.778996   9.977138      -3.2983286     1 911  1.0 
ATOM   C  CA  . VAL A 1 116 . 116 VAL A CA  97.11 -15.948119   8.956537      -2.6765301     1 912  1.0 
ATOM   C  C   . VAL A 1 116 . 116 VAL A C   97.28 -15.154672   9.5540085     -1.5203635     1 913  1.0 
ATOM   O  O   . VAL A 1 116 . 116 VAL A O   96.53 -14.857958   10.744595     -1.484923      1 914  1.0 
ATOM   C  CB  . VAL A 1 116 . 116 VAL A CB  96.09 -14.981081   8.301138      -3.685873      1 915  1.0 
ATOM   C  CG1 . VAL A 1 116 . 116 VAL A CG1 93.05 -15.7611265  7.566862      -4.7661724     1 916  1.0 
ATOM   C  CG2 . VAL A 1 116 . 116 VAL A CG2 92.29 -14.057571   9.351218      -4.3014407     1 917  1.0 
ATOM   N  N   . CYS A 1 117 . 117 CYS A N   96.82 -14.806984   8.707331      -0.56350935    1 918  1.0 
ATOM   C  CA  . CYS A 1 117 . 117 CYS A CA  96.69 -14.1329     9.170472      0.63813186     1 919  1.0 
ATOM   C  C   . CYS A 1 117 . 117 CYS A C   96.9  -13.11951    8.141965      1.1149398      1 920  1.0 
ATOM   O  O   . CYS A 1 117 . 117 CYS A O   96.27 -13.479544   7.0564795     1.5715365      1 921  1.0 
ATOM   C  CB  . CYS A 1 117 . 117 CYS A CB  95.96 -15.146128   9.463173      1.7393959      1 922  1.0 
ATOM   S  SG  . CYS A 1 117 . 117 CYS A SG  93.79 -14.43184    10.131237     3.2585626      1 923  1.0 
ATOM   N  N   . ALA A 1 118 . 118 ALA A N   96.71 -11.846598   8.494645      1.0152179      1 924  1.0 
ATOM   C  CA  . ALA A 1 118 . 118 ALA A CA  96.64 -10.789491   7.6212664     1.5028627      1 925  1.0 
ATOM   C  C   . ALA A 1 118 . 118 ALA A C   96.54 -10.691939   7.6612926     3.02558        1 926  1.0 
ATOM   O  O   . ALA A 1 118 . 118 ALA A O   95.8  -10.471416   6.6330094     3.6711664      1 927  1.0 
ATOM   C  CB  . ALA A 1 118 . 118 ALA A CB  96.26 -9.44897     8.020654      0.8821982      1 928  1.0 
ATOM   N  N   . GLU A 1 119 . 119 GLU A N   95.68 -10.867844   8.828878      3.6065028      1 929  1.0 
ATOM   C  CA  . GLU A 1 119 . 119 GLU A CA  95.02 -10.648752   8.993028      5.045039       1 930  1.0 
ATOM   C  C   . GLU A 1 119 . 119 GLU A C   94.95 -11.612239   8.145153      5.8710623      1 931  1.0 
ATOM   O  O   . GLU A 1 119 . 119 GLU A O   93.94 -11.227527   7.614581      6.9193087      1 932  1.0 
ATOM   C  CB  . GLU A 1 119 . 119 GLU A CB  94.39 -10.724647   10.472155     5.4652596      1 933  1.0 
ATOM   C  CG  . GLU A 1 119 . 119 GLU A CG  90.94 -11.820141   11.307785     4.808861       1 934  1.0 
ATOM   C  CD  . GLU A 1 119 . 119 GLU A CD  89.93 -11.3642025  11.983977     3.5296056      1 935  1.0 
ATOM   O  OE1 . GLU A 1 119 . 119 GLU A OE1 86.67 -11.874865   13.084269     3.2388213      1 936  1.0 
ATOM   O  OE2 . GLU A 1 119 . 119 GLU A OE2 86.82 -10.481205   11.420936     2.8205347      1 937  1.0 
ATOM   N  N   . GLU A 1 120 . 120 GLU A N   94.59 -12.823881   7.979169      5.416747       1 938  1.0 
ATOM   C  CA  . GLU A 1 120 . 120 GLU A CA  93.93 -13.767824   7.141802      6.1444855      1 939  1.0 
ATOM   C  C   . GLU A 1 120 . 120 GLU A C   94.1  -13.288751   5.6898994     6.224771       1 940  1.0 
ATOM   O  O   . GLU A 1 120 . 120 GLU A O   92.62 -13.5212145  5.004895      7.219662       1 941  1.0 
ATOM   C  CB  . GLU A 1 120 . 120 GLU A CB  93.02 -15.148033   7.216939      5.484886       1 942  1.0 
ATOM   C  CG  . GLU A 1 120 . 120 GLU A CG  88.07 -16.22395    6.3584366     6.153777       1 943  1.0 
ATOM   C  CD  . GLU A 1 120 . 120 GLU A CD  85.78 -17.593313   6.5296955     5.530061       1 944  1.0 
ATOM   O  OE1 . GLU A 1 120 . 120 GLU A OE1 81.43 -17.958336   7.6826067     5.1756873      1 945  1.0 
ATOM   O  OE2 . GLU A 1 120 . 120 GLU A OE2 81.05 -18.319637   5.530364      5.377759       1 946  1.0 
ATOM   N  N   . ILE A 1 121 . 121 ILE A N   93.56 -12.617066   5.2550154     5.184544       1 947  1.0 
ATOM   C  CA  . ILE A 1 121 . 121 ILE A CA  93.22 -12.116253   3.8812106     5.1355023      1 948  1.0 
ATOM   C  C   . ILE A 1 121 . 121 ILE A C   93.25 -10.834383   3.7298048     5.957704       1 949  1.0 
ATOM   O  O   . ILE A 1 121 . 121 ILE A O   92.03 -10.668038   2.7534642     6.690675       1 950  1.0 
ATOM   C  CB  . ILE A 1 121 . 121 ILE A CB  92.53 -11.854277   3.4532561     3.680572       1 951  1.0 
ATOM   C  CG1 . ILE A 1 121 . 121 ILE A CG1 89.02 -13.179176   3.3740358     2.903961       1 952  1.0 
ATOM   C  CG2 . ILE A 1 121 . 121 ILE A CG2 88.13 -11.105719   2.1232202     3.629599       1 953  1.0 
ATOM   C  CD1 . ILE A 1 121 . 121 ILE A CD1 84.24 -14.120891   2.2833002     3.375763       1 954  1.0 
ATOM   N  N   . TYR A 1 122 . 122 TYR A N   93.88 -9.940511    4.699534      5.857228       1 955  1.0 
ATOM   C  CA  . TYR A 1 122 . 122 TYR A CA  93.37 -8.60154     4.5476475     6.3981576      1 956  1.0 
ATOM   C  C   . TYR A 1 122 . 122 TYR A C   93.09 -8.4284725   5.044695      7.828862       1 957  1.0 
ATOM   O  O   . TYR A 1 122 . 122 TYR A O   92.21 -7.475484    4.6652613     8.507647       1 958  1.0 
ATOM   C  CB  . TYR A 1 122 . 122 TYR A CB  92.96 -7.5891414   5.258811      5.4987297      1 959  1.0 
ATOM   C  CG  . TYR A 1 122 . 122 TYR A CG  92.82 -7.5037746   4.7022114     4.092717       1 960  1.0 
ATOM   C  CD1 . TYR A 1 122 . 122 TYR A CD1 91.22 -7.6554637   3.3381186     3.8498483      1 961  1.0 
ATOM   C  CD2 . TYR A 1 122 . 122 TYR A CD2 91.34 -7.2600527   5.5376277     3.0153031      1 962  1.0 
ATOM   C  CE1 . TYR A 1 122 . 122 TYR A CE1 90.27 -7.5659175   2.8278487     2.5641284      1 963  1.0 
ATOM   C  CE2 . TYR A 1 122 . 122 TYR A CE2 90.87 -7.1678514   5.0357347     1.7209952      1 964  1.0 
ATOM   C  CZ  . TYR A 1 122 . 122 TYR A CZ  91.06 -7.3137083   3.6824374     1.5040517      1 965  1.0 
ATOM   O  OH  . TYR A 1 122 . 122 TYR A OH  90.11 -7.2207985   3.1864018     0.2238669      1 966  1.0 
ATOM   N  N   . THR A 1 123 . 123 THR A N   93.02 -9.330763    5.9063983     8.301138       1 967  1.0 
ATOM   C  CA  . THR A 1 123 . 123 THR A CA  92.56 -9.109772    6.5432205     9.5971575      1 968  1.0 
ATOM   C  C   . THR A 1 123 . 123 THR A C   92.43 -9.083227    5.5382214     10.750845      1 969  1.0 
ATOM   O  O   . THR A 1 123 . 123 THR A O   91.07 -8.318005    5.705392      11.701336      1 970  1.0 
ATOM   C  CB  . THR A 1 123 . 123 THR A CB  91.75 -10.165024   7.6378236     9.870692       1 971  1.0 
ATOM   O  OG1 . THR A 1 123 . 123 THR A OG1 85.5  -9.800719    8.383503      11.040075      1 972  1.0 
ATOM   C  CG2 . THR A 1 123 . 123 THR A CG2 84.34 -11.548886   7.030344      10.052895      1 973  1.0 
ATOM   N  N   . VAL A 1 124 . 124 VAL A N   90.16 -9.867222    4.4971647     10.638898      1 974  1.0 
ATOM   C  CA  . VAL A 1 124 . 124 VAL A CA  88.58 -9.907612    3.4845767     11.68687       1 975  1.0 
ATOM   C  C   . VAL A 1 124 . 124 VAL A C   89.16 -8.532636    2.8467355     11.880565      1 976  1.0 
ATOM   O  O   . VAL A 1 124 . 124 VAL A O   87.75 -8.132383    2.5169058     13.000441      1 977  1.0 
ATOM   C  CB  . VAL A 1 124 . 124 VAL A CB  87.0  -10.972874   2.4233842     11.349011      1 978  1.0 
ATOM   C  CG1 . VAL A 1 124 . 124 VAL A CG1 81.58 -12.367353   3.014741      11.483019      1 979  1.0 
ATOM   C  CG2 . VAL A 1 124 . 124 VAL A CG2 78.43 -10.812693   1.191086      12.224281      1 980  1.0 
ATOM   N  N   . LEU A 1 125 . 125 LEU A N   89.45 -7.8115416   2.6958377     10.793581      1 981  1.0 
ATOM   C  CA  . LEU A 1 125 . 125 LEU A CA  88.18 -6.48004     2.103804      10.828026      1 982  1.0 
ATOM   C  C   . LEU A 1 125 . 125 LEU A C   89.53 -5.405017    3.126049      11.175151      1 983  1.0 
ATOM   O  O   . LEU A 1 125 . 125 LEU A O   89.11 -4.5155478   2.8550527     11.986233      1 984  1.0 
ATOM   C  CB  . LEU A 1 125 . 125 LEU A CB  86.03 -6.1630406   1.4513483     9.48238        1 985  1.0 
ATOM   C  CG  . LEU A 1 125 . 125 LEU A CG  79.4  -4.7396364   0.9189243     9.2899475      1 986  1.0 
ATOM   C  CD1 . LEU A 1 125 . 125 LEU A CD1 74.69 -4.5159435   -0.31509647   10.148798      1 987  1.0 
ATOM   C  CD2 . LEU A 1 125 . 125 LEU A CD2 72.42 -4.4684      0.6220677     7.826726       1 988  1.0 
ATOM   N  N   . THR A 1 126 . 126 THR A N   92.27 -5.4854403   4.2917957     10.577911      1 989  1.0 
ATOM   C  CA  . THR A 1 126 . 126 THR A CA  92.69 -4.3785725   5.2409506     10.650103      1 990  1.0 
ATOM   C  C   . THR A 1 126 . 126 THR A C   93.6  -4.417833    6.1575437     11.862618      1 991  1.0 
ATOM   O  O   . THR A 1 126 . 126 THR A O   93.58 -3.3665485   6.482737      12.427845      1 992  1.0 
ATOM   C  CB  . THR A 1 126 . 126 THR A CB  92.05 -4.3082533   6.108472      9.38175        1 993  1.0 
ATOM   O  OG1 . THR A 1 126 . 126 THR A OG1 87.88 -5.516405    6.8723764     9.246313       1 994  1.0 
ATOM   C  CG2 . THR A 1 126 . 126 THR A CG2 88.25 -4.120289    5.241788      8.143973       1 995  1.0 
ATOM   N  N   . THR A 1 127 . 127 THR A N   93.66 -5.6007347   6.60042       12.27709       1 996  1.0 
ATOM   C  CA  . THR A 1 127 . 127 THR A CA  93.86 -5.671934    7.573512      13.357         1 997  1.0 
ATOM   C  C   . THR A 1 127 . 127 THR A C   94.23 -5.0868425   7.053834      14.673571      1 998  1.0 
ATOM   O  O   . THR A 1 127 . 127 THR A O   94.05 -4.3640156   7.7960625     15.34556       1 999  1.0 
ATOM   C  CB  . THR A 1 127 . 127 THR A CB  93.8  -7.1132684   8.068447      13.5559225     1 1000 1.0 
ATOM   O  OG1 . THR A 1 127 . 127 THR A OG1 90.26 -7.5438757   8.739402      12.358649      1 1001 1.0 
ATOM   C  CG2 . THR A 1 127 . 127 THR A CG2 90.01 -7.19445     9.051001      14.717909      1 1002 1.0 
ATOM   N  N   . PRO A 1 128 . 128 PRO A N   92.84 -5.340641    5.815918      15.073118      1 1003 1.0 
ATOM   C  CA  . PRO A 1 128 . 128 PRO A CA  92.21 -4.6891165   5.3362474     16.29961       1 1004 1.0 
ATOM   C  C   . PRO A 1 128 . 128 PRO A C   93.03 -3.170906    5.2988195     16.18863       1 1005 1.0 
ATOM   O  O   . PRO A 1 128 . 128 PRO A O   92.98 -2.4855165   5.37696       17.210157      1 1006 1.0 
ATOM   C  CB  . PRO A 1 128 . 128 PRO A CB  91.11 -5.266922    3.9181705     16.465569      1 1007 1.0 
ATOM   C  CG  . PRO A 1 128 . 128 PRO A CG  89.97 -6.5477123   3.9334745     15.70557       1 1008 1.0 
ATOM   C  CD  . PRO A 1 128 . 128 PRO A CD  91.41 -6.30348     4.8321652     14.527233      1 1009 1.0 
ATOM   N  N   . VAL A 1 129 . 129 VAL A N   94.19 -2.6542335   5.1784563     14.982687      1 1010 1.0 
ATOM   C  CA  . VAL A 1 129 . 129 VAL A CA  93.98 -1.2138408   5.107253      14.7650585     1 1011 1.0 
ATOM   C  C   . VAL A 1 129 . 129 VAL A C   94.89 -0.60634136  6.499471      14.5859165     1 1012 1.0 
ATOM   O  O   . VAL A 1 129 . 129 VAL A O   94.91 0.40127462   6.834749      15.204719      1 1013 1.0 
ATOM   C  CB  . VAL A 1 129 . 129 VAL A CB  92.88 -0.89576745  4.2179084     13.547678      1 1014 1.0 
ATOM   C  CG1 . VAL A 1 129 . 129 VAL A CG1 90.33 -1.3395348   2.7780635     13.8298645     1 1015 1.0 
ATOM   C  CG2 . VAL A 1 129 . 129 VAL A CG2 90.22 0.58816415   4.2555423     13.212271      1 1016 1.0 
ATOM   N  N   . PHE A 1 130 . 130 PHE A N   96.06 -1.2005298   7.308308      13.733683      1 1017 1.0 
ATOM   C  CA  . PHE A 1 130 . 130 PHE A CA  95.98 -0.65330553  8.627057      13.428238      1 1018 1.0 
ATOM   C  C   . PHE A 1 130 . 130 PHE A C   96.41 -0.9798003   9.649936      14.514605      1 1019 1.0 
ATOM   O  O   . PHE A 1 130 . 130 PHE A O   96.12 -0.14299592  10.497129     14.841124      1 1020 1.0 
ATOM   C  CB  . PHE A 1 130 . 130 PHE A CB  95.29 -1.1895566   9.157177      12.091216      1 1021 1.0 
ATOM   C  CG  . PHE A 1 130 . 130 PHE A CG  94.45 -0.8806522   8.287315      10.897144      1 1022 1.0 
ATOM   C  CD1 . PHE A 1 130 . 130 PHE A CD1 92.9  0.11067682   7.311579      10.9458065     1 1023 1.0 
ATOM   C  CD2 . PHE A 1 130 . 130 PHE A CD2 92.73 -1.5774401   8.463377      9.709333       1 1024 1.0 
ATOM   C  CE1 . PHE A 1 130 . 130 PHE A CE1 91.03 0.39151886   6.5231075     9.844133       1 1025 1.0 
ATOM   C  CE2 . PHE A 1 130 . 130 PHE A CE2 91.38 -1.3050611   7.673854      8.603237       1 1026 1.0 
ATOM   C  CZ  . PHE A 1 130 . 130 PHE A CZ  91.4  -0.32389098  6.7072563     8.6716175      1 1027 1.0 
ATOM   N  N   . GLY A 1 131 . 131 GLY A N   96.56 -2.1954236   9.5820465     15.036269      1 1028 1.0 
ATOM   C  CA  . GLY A 1 131 . 131 GLY A CA  96.49 -2.671709    10.562843     15.995634      1 1029 1.0 
ATOM   C  C   . GLY A 1 131 . 131 GLY A C   96.74 -3.8291414   11.368238     15.4481735     1 1030 1.0 
ATOM   O  O   . GLY A 1 131 . 131 GLY A O   96.27 -4.139817    11.312835     14.259111      1 1031 1.0 
ATOM   N  N   . LYS A 1 132 . 132 LYS A N   96.6  -4.445068    12.132059     16.317734      1 1032 1.0 
ATOM   C  CA  . LYS A 1 132 . 132 LYS A CA  96.29 -5.6256294   12.912447     15.965986      1 1033 1.0 
ATOM   C  C   . LYS A 1 132 . 132 LYS A C   96.83 -5.29041     14.132822     15.117069      1 1034 1.0 
ATOM   O  O   . LYS A 1 132 . 132 LYS A O   96.25 -4.1683326   14.642071     15.138971      1 1035 1.0 
ATOM   C  CB  . LYS A 1 132 . 132 LYS A CB  94.96 -6.3548727   13.366019     17.236423      1 1036 1.0 
ATOM   C  CG  . LYS A 1 132 . 132 LYS A CG  88.07 -6.8362875   12.240914     18.155714      1 1037 1.0 
ATOM   C  CD  . LYS A 1 132 . 132 LYS A CD  83.63 -7.996076    11.480678     17.558607      1 1038 1.0 
ATOM   C  CE  . LYS A 1 132 . 132 LYS A CE  76.22 -8.478945    10.375988     18.48458       1 1039 1.0 
ATOM   N  NZ  . LYS A 1 132 . 132 LYS A NZ  68.68 -9.4128685   10.862968     19.524055      1 1040 1.0 
ATOM   N  N   . ASP A 1 133 . 133 ASP A N   97.49 -6.2748747   14.590206     14.3671465     1 1041 1.0 
ATOM   C  CA  . ASP A 1 133 . 133 ASP A CA  97.39 -6.281031    15.885685     13.687413      1 1042 1.0 
ATOM   C  C   . ASP A 1 133 . 133 ASP A C   97.45 -5.4553366   15.929683     12.403566      1 1043 1.0 
ATOM   O  O   . ASP A 1 133 . 133 ASP A O   96.68 -5.3002124   17.009552     11.820303      1 1044 1.0 
ATOM   C  CB  . ASP A 1 133 . 133 ASP A CB  97.04 -5.8250237   17.0075       14.625873      1 1045 1.0 
ATOM   C  CG  . ASP A 1 133 . 133 ASP A CG  96.32 -6.6773386   17.10451      15.876931      1 1046 1.0 
ATOM   O  OD1 . ASP A 1 133 . 133 ASP A OD1 94.61 -7.9051456   16.927227     15.775694      1 1047 1.0 
ATOM   O  OD2 . ASP A 1 133 . 133 ASP A OD2 94.45 -6.1091175   17.353786     16.956675      1 1048 1.0 
ATOM   N  N   . VAL A 1 134 . 134 VAL A N   97.49 -4.918351    14.822731     11.950605      1 1049 1.0 
ATOM   C  CA  . VAL A 1 134 . 134 VAL A CA  97.46 -4.1263504   14.808924     10.727458      1 1050 1.0 
ATOM   C  C   . VAL A 1 134 . 134 VAL A C   97.26 -4.612183    13.721665     9.785783       1 1051 1.0 
ATOM   O  O   . VAL A 1 134 . 134 VAL A O   96.39 -5.3180866   12.793847     10.178838      1 1052 1.0 
ATOM   C  CB  . VAL A 1 134 . 134 VAL A CB  97.2  -2.6231778   14.632498     10.998974      1 1053 1.0 
ATOM   C  CG1 . VAL A 1 134 . 134 VAL A CG1 96.29 -2.1021123   15.746555     11.8941765     1 1054 1.0 
ATOM   C  CG2 . VAL A 1 134 . 134 VAL A CG2 95.93 -2.3381395   13.263775     11.610163      1 1055 1.0 
ATOM   N  N   . VAL A 1 135 . 135 VAL A N   96.78 -4.2182436   13.846732     8.557602       1 1056 1.0 
ATOM   C  CA  . VAL A 1 135 . 135 VAL A CA  96.12 -4.423765    12.845779     7.507171       1 1057 1.0 
ATOM   C  C   . VAL A 1 135 . 135 VAL A C   96.19 -5.8995447   12.496519     7.3842697      1 1058 1.0 
ATOM   O  O   . VAL A 1 135 . 135 VAL A O   95.07 -6.681368    13.248946     6.801759       1 1059 1.0 
ATOM   C  CB  . VAL A 1 135 . 135 VAL A CB  94.89 -3.5438576   11.5906105    7.7222166      1 1060 1.0 
ATOM   C  CG1 . VAL A 1 135 . 135 VAL A CG1 90.98 -2.1473577   11.99715      8.170713       1 1061 1.0 
ATOM   C  CG2 . VAL A 1 135 . 135 VAL A CG2 89.11 -3.4432662   10.799985     6.4194984      1 1062 1.0 
ATOM   N  N   . TYR A 1 136 . 136 TYR A N   96.73 -6.290969    11.355356     7.938644       1 1063 1.0 
ATOM   C  CA  . TYR A 1 136 . 136 TYR A CA  96.41 -7.658003    10.887299     7.7687635      1 1064 1.0 
ATOM   C  C   . TYR A 1 136 . 136 TYR A C   96.38 -8.548986    11.198241     8.963869       1 1065 1.0 
ATOM   O  O   . TYR A 1 136 . 136 TYR A O   95.37 -9.706561    10.761309     9.001904       1 1066 1.0 
ATOM   C  CB  . TYR A 1 136 . 136 TYR A CB  95.81 -7.6619897   9.387529      7.4524837      1 1067 1.0 
ATOM   C  CG  . TYR A 1 136 . 136 TYR A CG  95.2  -6.8854685   9.066344      6.1909847      1 1068 1.0 
ATOM   C  CD1 . TYR A 1 136 . 136 TYR A CD1 93.2  -7.2038493   9.682893      4.985508       1 1069 1.0 
ATOM   C  CD2 . TYR A 1 136 . 136 TYR A CD2 93.34 -5.8215065   8.175871      6.210517       1 1070 1.0 
ATOM   C  CE1 . TYR A 1 136 . 136 TYR A CE1 91.63 -6.4895606   9.412272      3.8322954      1 1071 1.0 
ATOM   C  CE2 . TYR A 1 136 . 136 TYR A CE2 92.16 -5.0988007   7.895561      5.063848       1 1072 1.0 
ATOM   C  CZ  . TYR A 1 136 . 136 TYR A CZ  92.29 -5.438375    8.519255      3.8781953      1 1073 1.0 
ATOM   O  OH  . TYR A 1 136 . 136 TYR A OH  90.78 -4.724021    8.242745      2.7356534      1 1074 1.0 
ATOM   N  N   . ASP A 1 137 . 137 ASP A N   96.76 -8.030779    11.952496     9.919344       1 1075 1.0 
ATOM   C  CA  . ASP A 1 137 . 137 ASP A CA  96.73 -8.820143    12.410735     11.061281      1 1076 1.0 
ATOM   C  C   . ASP A 1 137 . 137 ASP A C   96.79 -9.145149    13.893835     10.928598      1 1077 1.0 
ATOM   O  O   . ASP A 1 137 . 137 ASP A O   96.03 -9.214742    14.626031     11.928812      1 1078 1.0 
ATOM   C  CB  . ASP A 1 137 . 137 ASP A CB  96.34 -8.0773325   12.142605     12.367972      1 1079 1.0 
ATOM   C  CG  . ASP A 1 137 . 137 ASP A CG  95.61 -8.949545    12.360623     13.597985      1 1080 1.0 
ATOM   O  OD1 . ASP A 1 137 . 137 ASP A OD1 93.66 -10.075726   11.831072     13.632425      1 1081 1.0 
ATOM   O  OD2 . ASP A 1 137 . 137 ASP A OD2 93.61 -8.500362    13.062183     14.525945      1 1082 1.0 
ATOM   N  N   . CYS A 1 138 . 138 CYS A N   96.83 -9.31565     14.362614     9.711196       1 1083 1.0 
ATOM   C  CA  . CYS A 1 138 . 138 CYS A CA  96.82 -9.632397    15.756178     9.433025       1 1084 1.0 
ATOM   C  C   . CYS A 1 138 . 138 CYS A C   96.68 -10.339737   15.841352     8.0893         1 1085 1.0 
ATOM   O  O   . CYS A 1 138 . 138 CYS A O   95.85 -10.330225   14.876396     7.3174386      1 1086 1.0 
ATOM   C  CB  . CYS A 1 138 . 138 CYS A CB  96.65 -8.372604    16.617958     9.440081       1 1087 1.0 
ATOM   S  SG  . CYS A 1 138 . 138 CYS A SG  96.39 -7.1488175   16.17633      8.194396       1 1088 1.0 
ATOM   N  N   . PRO A 1 139 . 139 PRO A N   96.0  -10.984421   16.981693     7.8251686      1 1089 1.0 
ATOM   C  CA  . PRO A 1 139 . 139 PRO A CA  95.59 -11.627411   17.123861     6.5163393      1 1090 1.0 
ATOM   C  C   . PRO A 1 139 . 139 PRO A C   96.15 -10.613533   17.00011      5.388973       1 1091 1.0 
ATOM   O  O   . PRO A 1 139 . 139 PRO A O   95.8  -9.436193    17.334148     5.555462       1 1092 1.0 
ATOM   C  CB  . PRO A 1 139 . 139 PRO A CB  94.72 -12.232927   18.535206     6.572543       1 1093 1.0 
ATOM   C  CG  . PRO A 1 139 . 139 PRO A CG  93.09 -12.362041   18.836021     8.025375       1 1094 1.0 
ATOM   C  CD  . PRO A 1 139 . 139 PRO A CD  95.29 -11.203232   18.144579     8.690582       1 1095 1.0 
ATOM   N  N   . ASN A 1 140 . 140 ASN A N   95.92 -11.08251    16.556286     4.2468963      1 1096 1.0 
ATOM   C  CA  . ASN A 1 140 . 140 ASN A CA  95.98 -10.182928   16.362862     3.119228       1 1097 1.0 
ATOM   C  C   . ASN A 1 140 . 140 ASN A C   96.44 -9.452641    17.649342     2.7363214      1 1098 1.0 
ATOM   O  O   . ASN A 1 140 . 140 ASN A O   96.31 -8.290621    17.61774      2.329464       1 1099 1.0 
ATOM   C  CB  . ASN A 1 140 . 140 ASN A CB  95.52 -10.957023   15.806019     1.9213082      1 1100 1.0 
ATOM   C  CG  . ASN A 1 140 . 140 ASN A CG  94.04 -10.066555   15.527267     0.7268362      1 1101 1.0 
ATOM   O  OD1 . ASN A 1 140 . 140 ASN A OD1 90.13 -9.980192    16.32056      -0.20714894    1 1102 1.0 
ATOM   N  ND2 . ASN A 1 140 . 140 ASN A ND2 89.49 -9.387849    14.392794     0.7746439      1 1103 1.0 
ATOM   N  N   . SER A 1 141 . 141 SER A N   96.05 -10.12628    18.787458     2.8823395      1 1104 1.0 
ATOM   C  CA  . SER A 1 141 . 141 SER A CA  95.93 -9.490055    20.057487     2.564568       1 1105 1.0 
ATOM   C  C   . SER A 1 141 . 141 SER A C   96.49 -8.264858    20.302685     3.4397278      1 1106 1.0 
ATOM   O  O   . SER A 1 141 . 141 SER A O   96.31 -7.2542233   20.837326     2.9813914      1 1107 1.0 
ATOM   C  CB  . SER A 1 141 . 141 SER A CB  95.29 -10.491919   21.208961     2.710781       1 1108 1.0 
ATOM   O  OG  . SER A 1 141 . 141 SER A OG  89.93 -10.993162   21.288435     4.0411296      1 1109 1.0 
ATOM   N  N   . LYS A 1 142 . 142 LYS A N   96.84 -8.347552    19.915194     4.704228       1 1110 1.0 
ATOM   C  CA  . LYS A 1 142 . 142 LYS A CA  97.06 -7.203       20.054438     5.606407       1 1111 1.0 
ATOM   C  C   . LYS A 1 142 . 142 LYS A C   97.24 -6.1019616   19.06438      5.2411337      1 1112 1.0 
ATOM   O  O   . LYS A 1 142 . 142 LYS A O   97.07 -4.9120984   19.38171      5.3368387      1 1113 1.0 
ATOM   C  CB  . LYS A 1 142 . 142 LYS A CB  97.04 -7.6476393   19.860361     7.056902       1 1114 1.0 
ATOM   C  CG  . LYS A 1 142 . 142 LYS A CG  96.27 -6.5646305   20.182537     8.086227       1 1115 1.0 
ATOM   C  CD  . LYS A 1 142 . 142 LYS A CD  95.16 -7.0841265   19.992199     9.504918       1 1116 1.0 
ATOM   C  CE  . LYS A 1 142 . 142 LYS A CE  94.22 -6.019042    20.331898     10.540237      1 1117 1.0 
ATOM   N  NZ  . LYS A 1 142 . 142 LYS A NZ  93.07 -6.477474    20.010345     11.927349      1 1118 1.0 
ATOM   N  N   . LEU A 1 143 . 143 LEU A N   97.0  -6.4937406   17.867493     4.842016       1 1119 1.0 
ATOM   C  CA  . LEU A 1 143 . 143 LEU A CA  97.07 -5.519265    16.88434      4.36839        1 1120 1.0 
ATOM   C  C   . LEU A 1 143 . 143 LEU A C   97.15 -4.740536    17.414785     3.1745555      1 1121 1.0 
ATOM   O  O   . LEU A 1 143 . 143 LEU A O   96.89 -3.5221395   17.234423     3.0821447      1 1122 1.0 
ATOM   C  CB  . LEU A 1 143 . 143 LEU A CB  96.94 -6.222198    15.57076      4.0164113      1 1123 1.0 
ATOM   C  CG  . LEU A 1 143 . 143 LEU A CG  96.36 -5.386955    14.519327     3.2770414      1 1124 1.0 
ATOM   C  CD1 . LEU A 1 143 . 143 LEU A CD1 95.04 -4.128749    14.163559     4.0609045      1 1125 1.0 
ATOM   C  CD2 . LEU A 1 143 . 143 LEU A CD2 94.99 -6.217557    13.274224     2.996911       1 1126 1.0 
ATOM   N  N   . MET A 1 144 . 144 MET A N   96.53 -5.4322686   18.088661     2.2561245      1 1127 1.0 
ATOM   C  CA  . MET A 1 144 . 144 MET A CA  96.49 -4.7515616   18.662525     1.0900757      1 1128 1.0 
ATOM   C  C   . MET A 1 144 . 144 MET A C   96.7  -3.7007592   19.676336     1.5248709      1 1129 1.0 
ATOM   O  O   . MET A 1 144 . 144 MET A O   96.42 -2.6068182   19.73854      0.9525415      1 1130 1.0 
ATOM   C  CB  . MET A 1 144 . 144 MET A CB  96.23 -5.7609787   19.311512     0.13880597     1 1131 1.0 
ATOM   C  CG  . MET A 1 144 . 144 MET A CG  94.77 -6.7991896   18.361053     -0.46801922    1 1132 1.0 
ATOM   S  SD  . MET A 1 144 . 144 MET A SD  94.09 -6.087365    16.989426     -1.405294      1 1133 1.0 
ATOM   C  CE  . MET A 1 144 . 144 MET A CE  89.98 -6.3558073   15.630173     -0.2699365     1 1134 1.0 
ATOM   N  N   . GLU A 1 145 . 145 GLU A N   96.94 -4.0247116   20.485321     2.512854       1 1135 1.0 
ATOM   C  CA  . GLU A 1 145 . 145 GLU A CA  96.96 -3.0566416   21.45578      3.0244486      1 1136 1.0 
ATOM   C  C   . GLU A 1 145 . 145 GLU A C   96.92 -1.8721278   20.749573     3.6840947      1 1137 1.0 
ATOM   O  O   . GLU A 1 145 . 145 GLU A O   96.46 -0.722635    21.163097     3.5210514      1 1138 1.0 
ATOM   C  CB  . GLU A 1 145 . 145 GLU A CB  96.91 -3.719592    22.41728      4.0162764      1 1139 1.0 
ATOM   C  CG  . GLU A 1 145 . 145 GLU A CG  95.58 -4.739097    23.363861     3.3960698      1 1140 1.0 
ATOM   C  CD  . GLU A 1 145 . 145 GLU A CD  95.25 -5.065739    24.524899     4.3078074      1 1141 1.0 
ATOM   O  OE1 . GLU A 1 145 . 145 GLU A OE1 91.89 -4.2782254   25.49076      4.3353677      1 1142 1.0 
ATOM   O  OE2 . GLU A 1 145 . 145 GLU A OE2 92.64 -6.107792    24.47318      4.9927826      1 1143 1.0 
ATOM   N  N   . GLN A 1 146 . 146 GLN A N   97.13 -2.1582336   19.699646     4.4201865      1 1144 1.0 
ATOM   C  CA  . GLN A 1 146 . 146 GLN A CA  97.22 -1.0862603   18.957264     5.0757017      1 1145 1.0 
ATOM   C  C   . GLN A 1 146 . 146 GLN A C   97.01 -0.17601286  18.29176      4.0477333      1 1146 1.0 
ATOM   O  O   . GLN A 1 146 . 146 GLN A O   96.5  1.044479     18.250317     4.2234607      1 1147 1.0 
ATOM   C  CB  . GLN A 1 146 . 146 GLN A CB  97.34 -1.6806698   17.92585      6.0390844      1 1148 1.0 
ATOM   C  CG  . GLN A 1 146 . 146 GLN A CG  96.9  -2.3800778   18.551422     7.2431726      1 1149 1.0 
ATOM   C  CD  . GLN A 1 146 . 146 GLN A CD  96.66 -3.1317937   17.550438     8.091299       1 1150 1.0 
ATOM   O  OE1 . GLN A 1 146 . 146 GLN A OE1 94.83 -3.3158994   16.399467     7.7021637      1 1151 1.0 
ATOM   N  NE2 . GLN A 1 146 . 146 GLN A NE2 94.92 -3.5759583   17.992725     9.26079        1 1152 1.0 
ATOM   N  N   . LYS A 1 147 . 147 LYS A N   96.89 -0.7519498   17.805264     2.9621081      1 1153 1.0 
ATOM   C  CA  . LYS A 1 147 . 147 LYS A CA  96.64 0.05846399   17.246964     1.8854351      1 1154 1.0 
ATOM   C  C   . LYS A 1 147 . 147 LYS A C   96.36 0.94812906   18.319775     1.2726827      1 1155 1.0 
ATOM   O  O   . LYS A 1 147 . 147 LYS A O   95.9  2.1074696    18.061535     0.9382683      1 1156 1.0 
ATOM   C  CB  . LYS A 1 147 . 147 LYS A CB  96.61 -0.8362384   16.61839      0.809962       1 1157 1.0 
ATOM   C  CG  . LYS A 1 147 . 147 LYS A CG  95.97 -1.5023974   15.319389     1.2375184      1 1158 1.0 
ATOM   C  CD  . LYS A 1 147 . 147 LYS A CD  94.85 -2.434945    14.780553     0.17634134     1 1159 1.0 
ATOM   C  CE  . LYS A 1 147 . 147 LYS A CE  94.81 -1.6669984   14.301991     -1.0434995     1 1160 1.0 
ATOM   N  NZ  . LYS A 1 147 . 147 LYS A NZ  94.12 -2.5812654   13.701487     -2.056785      1 1161 1.0 
ATOM   N  N   . LYS A 1 148 . 148 LYS A N   96.09 0.40651676   19.509106     1.1242337      1 1162 1.0 
ATOM   C  CA  . LYS A 1 148 . 148 LYS A CA  95.62 1.1856518    20.618856     0.5884721      1 1163 1.0 
ATOM   C  C   . LYS A 1 148 . 148 LYS A C   95.4  2.348031     20.974243     1.5107335      1 1164 1.0 
ATOM   O  O   . LYS A 1 148 . 148 LYS A O   94.65 3.4663646    21.233852     1.0571496      1 1165 1.0 
ATOM   C  CB  . LYS A 1 148 . 148 LYS A CB  95.34 0.28722632   21.838745     0.36341348     1 1166 1.0 
ATOM   C  CG  . LYS A 1 148 . 148 LYS A CG  91.28 1.0081437    23.039616     -0.25001207    1 1167 1.0 
ATOM   C  CD  . LYS A 1 148 . 148 LYS A CD  88.27 0.04176472   24.15365      -0.6142214     1 1168 1.0 
ATOM   C  CE  . LYS A 1 148 . 148 LYS A CE  81.36 -0.57792974  24.779224     0.62374574     1 1169 1.0 
ATOM   N  NZ  . LYS A 1 148 . 148 LYS A NZ  73.18 -1.4941888   25.898209     0.28459334     1 1170 1.0 
ATOM   N  N   . PHE A 1 149 . 149 PHE A N   96.01 2.0893712    20.994308     2.8168762      1 1171 1.0 
ATOM   C  CA  . PHE A 1 149 . 149 PHE A CA  95.64 3.1496768    21.278591     3.7876358      1 1172 1.0 
ATOM   C  C   . PHE A 1 149 . 149 PHE A C   95.05 4.2794547    20.26809      3.6667671      1 1173 1.0 
ATOM   O  O   . PHE A 1 149 . 149 PHE A O   93.87 5.457776     20.632559     3.6816742      1 1174 1.0 
ATOM   C  CB  . PHE A 1 149 . 149 PHE A CB  95.71 2.6037228    21.25161      5.2184067      1 1175 1.0 
ATOM   C  CG  . PHE A 1 149 . 149 PHE A CG  95.97 1.5387313    22.284225     5.5089035      1 1176 1.0 
ATOM   C  CD1 . PHE A 1 149 . 149 PHE A CD1 94.85 1.4503887    23.458822     4.7707214      1 1177 1.0 
ATOM   C  CD2 . PHE A 1 149 . 149 PHE A CD2 95.3  0.63022745   22.078804     6.5382457      1 1178 1.0 
ATOM   C  CE1 . PHE A 1 149 . 149 PHE A CE1 94.58 0.47484577   24.405407     5.0484843      1 1179 1.0 
ATOM   C  CE2 . PHE A 1 149 . 149 PHE A CE2 94.92 -0.35335225  23.017544     6.8186436      1 1180 1.0 
ATOM   C  CZ  . PHE A 1 149 . 149 PHE A CZ  95.13 -0.4265253   24.17961      6.077248       1 1181 1.0 
ATOM   N  N   . MET A 1 150 . 150 MET A N   95.12 3.9115825    19.025036     3.5561256      1 1182 1.0 
ATOM   C  CA  . MET A 1 150 . 150 MET A CA  94.56 4.9154034    17.967598     3.4922452      1 1183 1.0 
ATOM   C  C   . MET A 1 150 . 150 MET A C   94.2  5.6326475    17.958824     2.1492887      1 1184 1.0 
ATOM   O  O   . MET A 1 150 . 150 MET A O   93.15 6.8366156    17.692984     2.0754848      1 1185 1.0 
ATOM   C  CB  . MET A 1 150 . 150 MET A CB  93.77 4.2639794    16.611496     3.7650027      1 1186 1.0 
ATOM   C  CG  . MET A 1 150 . 150 MET A CG  87.73 3.700704     16.495132     5.1791377      1 1187 1.0 
ATOM   S  SD  . MET A 1 150 . 150 MET A SD  85.31 3.0067372    14.8746395    5.5563526      1 1188 1.0 
ATOM   C  CE  . MET A 1 150 . 150 MET A CE  79.83 1.395741     15.001131     4.7927365      1 1189 1.0 
ATOM   N  N   . LYS A 1 151 . 151 LYS A N   94.27 4.9181995    18.27323      1.083143       1 1190 1.0 
ATOM   C  CA  . LYS A 1 151 . 151 LYS A CA  93.12 5.4916816    18.259102     -0.25637877    1 1191 1.0 
ATOM   C  C   . LYS A 1 151 . 151 LYS A C   92.89 6.5954237    19.29358      -0.41672766    1 1192 1.0 
ATOM   O  O   . LYS A 1 151 . 151 LYS A O   91.69 7.5321646    19.100761     -1.1948972     1 1193 1.0 
ATOM   C  CB  . LYS A 1 151 . 151 LYS A CB  91.46 4.3906317    18.48817      -1.2894065     1 1194 1.0 
ATOM   C  CG  . LYS A 1 151 . 151 LYS A CG  85.62 4.7252517    18.011307     -2.69425       1 1195 1.0 
ATOM   C  CD  . LYS A 1 151 . 151 LYS A CD  83.27 3.5095181    18.15709      -3.6007829     1 1196 1.0 
ATOM   C  CE  . LYS A 1 151 . 151 LYS A CE  77.52 3.7443457    17.525042     -4.968344      1 1197 1.0 
ATOM   N  NZ  . LYS A 1 151 . 151 LYS A NZ  71.54 4.8492203    18.170494     -5.703701      1 1198 1.0 
ATOM   N  N   . VAL A 1 152 . 152 VAL A N   90.32 6.504606     20.388075     0.32964706     1 1199 1.0 
ATOM   C  CA  . VAL A 1 152 . 152 VAL A CA  88.32 7.500444     21.452757     0.26749396     1 1200 1.0 
ATOM   C  C   . VAL A 1 152 . 152 VAL A C   88.85 8.889168     20.933836     0.6453921      1 1201 1.0 
ATOM   O  O   . VAL A 1 152 . 152 VAL A O   87.09 9.905557     21.446703     0.16289142     1 1202 1.0 
ATOM   C  CB  . VAL A 1 152 . 152 VAL A CB  86.02 7.081499     22.622862     1.1763961      1 1203 1.0 
ATOM   C  CG1 . VAL A 1 152 . 152 VAL A CG1 80.45 5.944783     23.413525     0.5352752      1 1204 1.0 
ATOM   C  CG2 . VAL A 1 152 . 152 VAL A CG2 76.93 8.259092     23.541716     1.4837126      1 1205 1.0 
ATOM   N  N   . ALA A 1 153 . 153 ALA A N   90.27 8.945352     19.916737     1.4787419      1 1206 1.0 
ATOM   C  CA  . ALA A 1 153 . 153 ALA A CA  89.82 10.211828    19.343327     1.9121621      1 1207 1.0 
ATOM   C  C   . ALA A 1 153 . 153 ALA A C   91.23 10.7379465   18.287506     0.9471389      1 1208 1.0 
ATOM   O  O   . ALA A 1 153 . 153 ALA A O   90.59 11.810257    17.716774     1.1821847      1 1209 1.0 
ATOM   C  CB  . ALA A 1 153 . 153 ALA A CB  87.34 10.0647545   18.742609     3.3097043      1 1210 1.0 
ATOM   N  N   . LEU A 1 154 . 154 LEU A N   93.21 10.000092    18.016148     -0.10110736    1 1211 1.0 
ATOM   C  CA  . LEU A 1 154 . 154 LEU A CA  93.05 10.379282    16.988789     -1.0702755     1 1212 1.0 
ATOM   C  C   . LEU A 1 154 . 154 LEU A C   93.23 10.716477    17.638536     -2.4032874     1 1213 1.0 
ATOM   O  O   . LEU A 1 154 . 154 LEU A O   92.38 10.07502     17.393368     -3.431818      1 1214 1.0 
ATOM   C  CB  . LEU A 1 154 . 154 LEU A CB  92.48 9.252653     15.962963     -1.2219331     1 1215 1.0 
ATOM   C  CG  . LEU A 1 154 . 154 LEU A CG  91.7  8.734101     15.352022     0.0812244      1 1216 1.0 
ATOM   C  CD1 . LEU A 1 154 . 154 LEU A CD1 89.68 9.849728     14.594271     0.7961658      1 1217 1.0 
ATOM   C  CD2 . LEU A 1 154 . 154 LEU A CD2 89.96 7.5405216    14.447935     -0.16695897    1 1218 1.0 
ATOM   N  N   . THR A 1 155 . 155 THR A N   93.42 11.744238    18.477055     -2.3833263     1 1219 1.0 
ATOM   C  CA  . THR A 1 155 . 155 THR A CA  93.02 12.169185    19.252785     -3.5379815     1 1220 1.0 
ATOM   C  C   . THR A 1 155 . 155 THR A C   94.12 13.506901    18.757076     -4.061922      1 1221 1.0 
ATOM   O  O   . THR A 1 155 . 155 THR A O   93.89 14.185203    17.957468     -3.4138892     1 1222 1.0 
ATOM   C  CB  . THR A 1 155 . 155 THR A CB  91.51 12.297638    20.740679     -3.1804476     1 1223 1.0 
ATOM   O  OG1 . THR A 1 155 . 155 THR A OG1 88.65 13.304031    20.893295     -2.1762013     1 1224 1.0 
ATOM   C  CG2 . THR A 1 155 . 155 THR A CG2 88.38 10.9677725   21.294937     -2.660111      1 1225 1.0 
ATOM   N  N   . THR A 1 156 . 156 THR A N   94.17 13.898104    19.270302     -5.212245      1 1226 1.0 
ATOM   C  CA  . THR A 1 156 . 156 THR A CA  94.24 15.184631    18.918964     -5.798436      1 1227 1.0 
ATOM   C  C   . THR A 1 156 . 156 THR A C   94.82 16.338434    19.284107     -4.864356      1 1228 1.0 
ATOM   O  O   . THR A 1 156 . 156 THR A O   94.5  17.269287    18.500809     -4.6753817     1 1229 1.0 
ATOM   C  CB  . THR A 1 156 . 156 THR A CB  93.68 15.366961    19.60934      -7.160453      1 1230 1.0 
ATOM   O  OG1 . THR A 1 156 . 156 THR A OG1 88.73 14.339376    19.161663     -8.062518      1 1231 1.0 
ATOM   C  CG2 . THR A 1 156 . 156 THR A CG2 87.88 16.732433    19.301224     -7.7503695     1 1232 1.0 
ATOM   N  N   . ASP A 1 157 . 157 ASP A N   93.55 16.263994    20.468933     -4.263502      1 1233 1.0 
ATOM   C  CA  . ASP A 1 157 . 157 ASP A CA  93.0  17.311012    20.88451      -3.3303878     1 1234 1.0 
ATOM   C  C   . ASP A 1 157 . 157 ASP A C   93.86 17.381525    19.94989      -2.1276464     1 1235 1.0 
ATOM   O  O   . ASP A 1 157 . 157 ASP A O   93.4  18.467459    19.60506      -1.6613955     1 1236 1.0 
ATOM   C  CB  . ASP A 1 157 . 157 ASP A CB  91.96 17.082298    22.325287     -2.868459      1 1237 1.0 
ATOM   C  CG  . ASP A 1 157 . 157 ASP A CG  85.69 17.676142    23.351608     -3.8138466     1 1238 1.0 
ATOM   O  OD1 . ASP A 1 157 . 157 ASP A OD1 81.59 18.339447    22.954472     -4.796656      1 1239 1.0 
ATOM   O  OD2 . ASP A 1 157 . 157 ASP A OD2 79.01 17.49358     24.565798     -3.5649447     1 1240 1.0 
ATOM   N  N   . ALA A 1 158 . 158 ALA A N   93.63 16.227703    19.555946     -1.6289656     1 1241 1.0 
ATOM   C  CA  . ALA A 1 158 . 158 ALA A CA  93.66 16.207321    18.608664     -0.5251075     1 1242 1.0 
ATOM   C  C   . ALA A 1 158 . 158 ALA A C   94.68 16.825111    17.282175     -0.9428823     1 1243 1.0 
ATOM   O  O   . ALA A 1 158 . 158 ALA A O   94.91 17.601854    16.685839     -0.19275764    1 1244 1.0 
ATOM   C  CB  . ALA A 1 158 . 158 ALA A CB  92.83 14.782366    18.411083     -0.020147037   1 1245 1.0 
ATOM   N  N   . PHE A 1 159 . 159 PHE A N   95.98 16.506336    16.835041     -2.1317997     1 1246 1.0 
ATOM   C  CA  . PHE A 1 159 . 159 PHE A CA  96.39 17.028942    15.567551     -2.6099613     1 1247 1.0 
ATOM   C  C   . PHE A 1 159 . 159 PHE A C   96.7  18.544247    15.613728     -2.7934213     1 1248 1.0 
ATOM   O  O   . PHE A 1 159 . 159 PHE A O   96.59 19.233181    14.604112     -2.5775414     1 1249 1.0 
ATOM   C  CB  . PHE A 1 159 . 159 PHE A CB  96.37 16.352413    15.158032     -3.915228      1 1250 1.0 
ATOM   C  CG  . PHE A 1 159 . 159 PHE A CG  96.28 14.869739    14.913962     -3.783136      1 1251 1.0 
ATOM   C  CD1 . PHE A 1 159 . 159 PHE A CD1 94.94 14.311401    14.520806     -2.5721557     1 1252 1.0 
ATOM   C  CD2 . PHE A 1 159 . 159 PHE A CD2 94.96 14.026324    15.076576     -4.877756      1 1253 1.0 
ATOM   C  CE1 . PHE A 1 159 . 159 PHE A CE1 94.21 12.948075    14.298698     -2.452343      1 1254 1.0 
ATOM   C  CE2 . PHE A 1 159 . 159 PHE A CE2 94.67 12.65828     14.854109     -4.7654877     1 1255 1.0 
ATOM   C  CZ  . PHE A 1 159 . 159 PHE A CZ  94.75 12.124892    14.463446     -3.5489228     1 1256 1.0 
ATOM   N  N   . ARG A 1 160 . 160 ARG A N   96.84 19.07816     16.775496     -3.163126      1 1257 1.0 
ATOM   C  CA  . ARG A 1 160 . 160 ARG A CA  96.78 20.529734    16.932976     -3.2526534     1 1258 1.0 
ATOM   C  C   . ARG A 1 160 . 160 ARG A C   96.8  21.192732    16.684692     -1.9087365     1 1259 1.0 
ATOM   O  O   . ARG A 1 160 . 160 ARG A O   96.27 22.306091    16.163923     -1.837261      1 1260 1.0 
ATOM   C  CB  . ARG A 1 160 . 160 ARG A CB  96.7  20.888191    18.32833      -3.7680528     1 1261 1.0 
ATOM   C  CG  . ARG A 1 160 . 160 ARG A CG  94.66 20.592632    18.558098     -5.2391853     1 1262 1.0 
ATOM   C  CD  . ARG A 1 160 . 160 ARG A CD  93.37 21.21738     19.857632     -5.744459      1 1263 1.0 
ATOM   N  NE  . ARG A 1 160 . 160 ARG A NE  89.96 21.01609     19.992542     -7.18311       1 1264 1.0 
ATOM   C  CZ  . ARG A 1 160 . 160 ARG A CZ  88.87 20.18237     20.841228     -7.7630754     1 1265 1.0 
ATOM   N  NH1 . ARG A 1 160 . 160 ARG A NH1 84.63 19.480316    21.692284     -7.0268393     1 1266 1.0 
ATOM   N  NH2 . ARG A 1 160 . 160 ARG A NH2 84.78 20.074554    20.873281     -9.091898      1 1267 1.0 
ATOM   N  N   . SER A 1 161 . 161 SER A N   95.41 20.498512    17.083569     -0.86682695    1 1268 1.0 
ATOM   C  CA  . SER A 1 161 . 161 SER A CA  95.04 20.990686    16.85027      0.4848186      1 1269 1.0 
ATOM   C  C   . SER A 1 161 . 161 SER A C   95.92 20.76        15.416323     0.9336882      1 1270 1.0 
ATOM   O  O   . SER A 1 161 . 161 SER A O   95.59 21.581322    14.845986     1.6531498      1 1271 1.0 
ATOM   C  CB  . SER A 1 161 . 161 SER A CB  93.62 20.33215     17.845446     1.4368696      1 1272 1.0 
ATOM   O  OG  . SER A 1 161 . 161 SER A OG  88.57 19.9476      17.249031     2.6624389      1 1273 1.0 
ATOM   N  N   . TYR A 1 162 . 162 TYR A N   96.52 19.645216    14.827394     0.52231586     1 1274 1.0 
ATOM   C  CA  . TYR A 1 162 . 162 TYR A CA  96.63 19.2747      13.498295     0.99625516     1 1275 1.0 
ATOM   C  C   . TYR A 1 162 . 162 TYR A C   97.29 20.184813    12.40211      0.44951785     1 1276 1.0 
ATOM   O  O   . TYR A 1 162 . 162 TYR A O   97.27 20.499466    11.439884     1.1592252      1 1277 1.0 
ATOM   C  CB  . TYR A 1 162 . 162 TYR A CB  96.08 17.821844    13.179977     0.62288505     1 1278 1.0 
ATOM   C  CG  . TYR A 1 162 . 162 TYR A CG  95.67 16.778812    14.049474     1.2930479      1 1279 1.0 
ATOM   C  CD1 . TYR A 1 162 . 162 TYR A CD1 94.85 17.090767    14.850591     2.3912427      1 1280 1.0 
ATOM   C  CD2 . TYR A 1 162 . 162 TYR A CD2 95.01 15.472679    14.060528     0.81721044     1 1281 1.0 
ATOM   C  CE1 . TYR A 1 162 . 162 TYR A CE1 94.03 16.123903    15.638004     2.9950962      1 1282 1.0 
ATOM   C  CE2 . TYR A 1 162 . 162 TYR A CE2 94.31 14.501099    14.850473     1.4225547      1 1283 1.0 
ATOM   C  CZ  . TYR A 1 162 . 162 TYR A CZ  94.32 14.832918    15.636159     2.5058036      1 1284 1.0 
ATOM   O  OH  . TYR A 1 162 . 162 TYR A OH  93.04 13.867905    16.421577     3.0995889      1 1285 1.0 
ATOM   N  N   . VAL A 1 163 . 163 VAL A N   98.13 20.600346    12.519056     -0.8088254     1 1286 1.0 
ATOM   C  CA  . VAL A 1 163 . 163 VAL A CA  98.36 21.357475    11.434692     -1.4337711     1 1287 1.0 
ATOM   C  C   . VAL A 1 163 . 163 VAL A C   98.43 22.641712    11.109723     -0.67289895    1 1288 1.0 
ATOM   O  O   . VAL A 1 163 . 163 VAL A O   98.28 22.89031     9.9383335     -0.36847457    1 1289 1.0 
ATOM   C  CB  . VAL A 1 163 . 163 VAL A CB  98.37 21.62843     11.725803     -2.9237795     1 1290 1.0 
ATOM   C  CG1 . VAL A 1 163 . 163 VAL A CG1 98.07 20.343678    11.567053     -3.7244315     1 1291 1.0 
ATOM   C  CG2 . VAL A 1 163 . 163 VAL A CG2 98.11 22.709122    10.793125     -3.4732275     1 1292 1.0 
ATOM   N  N   . PRO A 1 164 . 164 PRO A N   98.18 23.48761     12.092041     -0.33844632    1 1293 1.0 
ATOM   C  CA  . PRO A 1 164 . 164 PRO A CA  98.03 24.674591    11.722125     0.44555333     1 1294 1.0 
ATOM   C  C   . PRO A 1 164 . 164 PRO A C   98.14 24.334354    11.201324     1.8345013      1 1295 1.0 
ATOM   O  O   . PRO A 1 164 . 164 PRO A O   97.85 25.062164    10.364129     2.3714862      1 1296 1.0 
ATOM   C  CB  . PRO A 1 164 . 164 PRO A CB  97.56 25.480946    13.032186     0.5134938      1 1297 1.0 
ATOM   C  CG  . PRO A 1 164 . 164 PRO A CG  96.2  24.517971    14.11356      0.17897654     1 1298 1.0 
ATOM   C  CD  . PRO A 1 164 . 164 PRO A CD  97.67 23.518291    13.513407     -0.75615525    1 1299 1.0 
ATOM   N  N   . ILE A 1 165 . 165 ILE A N   97.61 23.248943    11.677059     2.4223678      1 1300 1.0 
ATOM   C  CA  . ILE A 1 165 . 165 ILE A CA  97.61 22.811584    11.1705065    3.718839       1 1301 1.0 
ATOM   C  C   . ILE A 1 165 . 165 ILE A C   98.08 22.425964    9.699114      3.6092272      1 1302 1.0 
ATOM   O  O   . ILE A 1 165 . 165 ILE A O   98.05 22.841324    8.868507      4.418802       1 1303 1.0 
ATOM   C  CB  . ILE A 1 165 . 165 ILE A CB  97.1  21.642391    12.0078535    4.2749333      1 1304 1.0 
ATOM   C  CG1 . ILE A 1 165 . 165 ILE A CG1 95.92 22.122026    13.4170685    4.6444397      1 1305 1.0 
ATOM   C  CG2 . ILE A 1 165 . 165 ILE A CG2 96.03 21.001816    11.315519     5.4767504      1 1306 1.0 
ATOM   C  CD1 . ILE A 1 165 . 165 ILE A CD1 93.02 21.014275    14.372307     5.029772       1 1307 1.0 
ATOM   N  N   . ILE A 1 166 . 166 ILE A N   98.44 21.615448    9.389133      2.6001549      1 1308 1.0 
ATOM   C  CA  . ILE A 1 166 . 166 ILE A CA  98.5  21.197823    8.010603      2.3843763      1 1309 1.0 
ATOM   C  C   . ILE A 1 166 . 166 ILE A C   98.54 22.407122    7.1327257     2.0692563      1 1310 1.0 
ATOM   O  O   . ILE A 1 166 . 166 ILE A O   98.41 22.544447    6.022972      2.5903032      1 1311 1.0 
ATOM   C  CB  . ILE A 1 166 . 166 ILE A CB  98.47 20.145992    7.930498      1.2646093      1 1312 1.0 
ATOM   C  CG1 . ILE A 1 166 . 166 ILE A CG1 98.19 18.876019    8.675204      1.6830058      1 1313 1.0 
ATOM   C  CG2 . ILE A 1 166 . 166 ILE A CG2 98.21 19.834557    6.4721904     0.9173665      1 1314 1.0 
ATOM   C  CD1 . ILE A 1 166 . 166 ILE A CD1 97.56 17.88665     8.905018      0.55166453     1 1315 1.0 
ATOM   N  N   . SER A 1 167 . 167 SER A N   98.72 23.297966    7.63982       1.2159073      1 1316 1.0 
ATOM   C  CA  . SER A 1 167 . 167 SER A CA  98.67 24.501728    6.8921833     0.86092407     1 1317 1.0 
ATOM   C  C   . SER A 1 167 . 167 SER A C   98.64 25.327633    6.549872      2.0904584      1 1318 1.0 
ATOM   O  O   . SER A 1 167 . 167 SER A O   98.31 25.778702    5.4126573     2.2516024      1 1319 1.0 
ATOM   C  CB  . SER A 1 167 . 167 SER A CB  98.36 25.350664    7.698309      -0.13048318    1 1320 1.0 
ATOM   O  OG  . SER A 1 167 . 167 SER A OG  94.27 24.645983    7.942074      -1.3375965     1 1321 1.0 
ATOM   N  N   . ASP A 1 168 . 168 ASP A N   98.46 25.537415    7.533983      2.9531872      1 1322 1.0 
ATOM   C  CA  . ASP A 1 168 . 168 ASP A CA  98.29 26.331575    7.316284      4.1588316      1 1323 1.0 
ATOM   C  C   . ASP A 1 168 . 168 ASP A C   98.36 25.64915     6.3373756     5.106537       1 1324 1.0 
ATOM   O  O   . ASP A 1 168 . 168 ASP A O   98.0  26.312477    5.5213118     5.742877       1 1325 1.0 
ATOM   C  CB  . ASP A 1 168 . 168 ASP A CB  97.83 26.59206     8.64242       4.8721423      1 1326 1.0 
ATOM   C  CG  . ASP A 1 168 . 168 ASP A CG  91.78 27.559778    9.535557      4.117173       1 1327 1.0 
ATOM   O  OD1 . ASP A 1 168 . 168 ASP A OD1 86.06 28.238285    9.043415      3.1927567      1 1328 1.0 
ATOM   O  OD2 . ASP A 1 168 . 168 ASP A OD2 85.18 27.641823    10.737112     4.453186       1 1329 1.0 
ATOM   N  N   . GLU A 1 169 . 169 GLU A N   98.26 24.33002     6.4320273     5.2069564      1 1330 1.0 
ATOM   C  CA  . GLU A 1 169 . 169 GLU A CA  98.21 23.599272    5.5156384     6.072296       1 1331 1.0 
ATOM   C  C   . GLU A 1 169 . 169 GLU A C   98.28 23.722847    4.0747967     5.5719724      1 1332 1.0 
ATOM   O  O   . GLU A 1 169 . 169 GLU A O   97.98 23.89265     3.1504467     6.3730335      1 1333 1.0 
ATOM   C  CB  . GLU A 1 169 . 169 GLU A CB  97.97 22.124565    5.9215903     6.1671624      1 1334 1.0 
ATOM   C  CG  . GLU A 1 169 . 169 GLU A CG  97.2  21.868855    7.1260843     7.0640655      1 1335 1.0 
ATOM   C  CD  . GLU A 1 169 . 169 GLU A CD  97.09 22.061623    6.829834      8.535895       1 1336 1.0 
ATOM   O  OE1 . GLU A 1 169 . 169 GLU A OE1 95.7  22.241087    7.793006      9.32417        1 1337 1.0 
ATOM   O  OE2 . GLU A 1 169 . 169 GLU A OE2 96.16 22.040997    5.6433372     8.92602        1 1338 1.0 
ATOM   N  N   . VAL A 1 170 . 170 VAL A N   98.57 23.618092    3.89386       4.258551       1 1339 1.0 
ATOM   C  CA  . VAL A 1 170 . 170 VAL A CA  98.53 23.738676    2.5515633     3.693006       1 1340 1.0 
ATOM   C  C   . VAL A 1 170 . 170 VAL A C   98.4  25.1399      1.9986179     3.9253974      1 1341 1.0 
ATOM   O  O   . VAL A 1 170 . 170 VAL A O   98.04 25.308226    0.86664486    4.39812        1 1342 1.0 
ATOM   C  CB  . VAL A 1 170 . 170 VAL A CB  98.53 23.394936    2.5553684     2.1877468      1 1343 1.0 
ATOM   C  CG1 . VAL A 1 170 . 170 VAL A CG1 98.3  21.92601     2.9132805     1.979758       1 1344 1.0 
ATOM   C  CG2 . VAL A 1 170 . 170 VAL A CG2 98.12 23.718845    1.1990973     1.5597235      1 1345 1.0 
ATOM   N  N   . THR A 1 171 . 171 THR A N   98.23 26.14394     2.80399       3.601318       1 1346 1.0 
ATOM   C  CA  . THR A 1 171 . 171 THR A CA  97.9  27.528612    2.375424      3.7856474      1 1347 1.0 
ATOM   C  C   . THR A 1 171 . 171 THR A C   97.89 27.821556    2.0809555     5.2531085      1 1348 1.0 
ATOM   O  O   . THR A 1 171 . 171 THR A O   97.33 28.43156     1.0612267     5.5877666      1 1349 1.0 
ATOM   C  CB  . THR A 1 171 . 171 THR A CB  97.27 28.4964      3.4493394     3.2584853      1 1350 1.0 
ATOM   O  OG1 . THR A 1 171 . 171 THR A OG1 91.84 28.245275    3.6660953     1.8614773      1 1351 1.0 
ATOM   C  CG2 . THR A 1 171 . 171 THR A CG2 90.76 29.941845    3.014674      3.4467077      1 1352 1.0 
ATOM   N  N   . SER A 1 172 . 172 SER A N   97.8  27.377087    2.9722123     6.1153774      1 1353 1.0 
ATOM   C  CA  . SER A 1 172 . 172 SER A CA  97.41 27.596155    2.7943487     7.548378       1 1354 1.0 
ATOM   C  C   . SER A 1 172 . 172 SER A C   97.46 26.89917     1.542661      8.066254       1 1355 1.0 
ATOM   O  O   . SER A 1 172 . 172 SER A O   96.62 27.446102    0.8145895     8.891504       1 1356 1.0 
ATOM   C  CB  . SER A 1 172 . 172 SER A CB  96.64 27.09744     4.0252624     8.303917       1 1357 1.0 
ATOM   O  OG  . SER A 1 172 . 172 SER A OG  88.26 27.266094    3.8803551     9.704239       1 1358 1.0 
ATOM   N  N   . TYR A 1 173 . 173 TYR A N   97.8  25.693531    1.2945688     7.5861535      1 1359 1.0 
ATOM   C  CA  . TYR A 1 173 . 173 TYR A CA  97.72 24.955547    0.11643128    8.020969       1 1360 1.0 
ATOM   C  C   . TYR A 1 173 . 173 TYR A C   97.5  25.713776    -1.1611019    7.6756644      1 1361 1.0 
ATOM   O  O   . TYR A 1 173 . 173 TYR A O   96.84 25.877129    -2.043212     8.515847       1 1362 1.0 
ATOM   C  CB  . TYR A 1 173 . 173 TYR A CB  97.73 23.558468    0.080285884   7.3923035      1 1363 1.0 
ATOM   C  CG  . TYR A 1 173 . 173 TYR A CG  97.67 22.77361     -1.1489415    7.7848177      1 1364 1.0 
ATOM   C  CD1 . TYR A 1 173 . 173 TYR A CD1 96.89 22.040363    -1.1852144    8.96296        1 1365 1.0 
ATOM   C  CD2 . TYR A 1 173 . 173 TYR A CD2 97.12 22.793144    -2.288894     6.9850183      1 1366 1.0 
ATOM   C  CE1 . TYR A 1 173 . 173 TYR A CE1 96.51 21.332764    -2.3268905    9.333758       1 1367 1.0 
ATOM   C  CE2 . TYR A 1 173 . 173 TYR A CE2 96.7  22.09326     -3.4292898    7.3462443      1 1368 1.0 
ATOM   C  CZ  . TYR A 1 173 . 173 TYR A CZ  96.81 21.36482     -3.437462     8.520806       1 1369 1.0 
ATOM   O  OH  . TYR A 1 173 . 173 TYR A OH  95.95 20.670399    -4.567108     8.887          1 1370 1.0 
ATOM   N  N   . PHE A 1 174 . 174 PHE A N   97.9  26.160688    -1.2713172    6.4313655      1 1371 1.0 
ATOM   C  CA  . PHE A 1 174 . 174 PHE A CA  97.66 26.853174    -2.4740167    6.0045137      1 1372 1.0 
ATOM   C  C   . PHE A 1 174 . 174 PHE A C   97.19 28.205746    -2.6424904    6.695484       1 1373 1.0 
ATOM   O  O   . PHE A 1 174 . 174 PHE A O   96.19 28.690847    -3.7649598    6.848919       1 1374 1.0 
ATOM   C  CB  . PHE A 1 174 . 174 PHE A CB  97.75 27.01478     -2.486034     4.482402       1 1375 1.0 
ATOM   C  CG  . PHE A 1 174 . 174 PHE A CG  97.79 25.740015    -2.7861414    3.7354002      1 1376 1.0 
ATOM   C  CD1 . PHE A 1 174 . 174 PHE A CD1 97.11 24.967754    -3.8929236    4.063181       1 1377 1.0 
ATOM   C  CD2 . PHE A 1 174 . 174 PHE A CD2 97.53 25.31734     -1.9668086    2.6941495      1 1378 1.0 
ATOM   C  CE1 . PHE A 1 174 . 174 PHE A CE1 97.04 23.79747     -4.176414     3.3677816      1 1379 1.0 
ATOM   C  CE2 . PHE A 1 174 . 174 PHE A CE2 97.26 24.150055    -2.2422352    1.9938762      1 1380 1.0 
ATOM   C  CZ  . PHE A 1 174 . 174 PHE A CZ  97.41 23.392239    -3.3499465    2.3367863      1 1381 1.0 
ATOM   N  N   . LYS A 1 175 . 175 LYS A N   96.95 28.820044    -1.5443623    7.1085057      1 1382 1.0 
ATOM   C  CA  . LYS A 1 175 . 175 LYS A CA  96.2  30.065601    -1.624364     7.8643947      1 1383 1.0 
ATOM   C  C   . LYS A 1 175 . 175 LYS A C   96.0  29.841202    -2.180751     9.265953       1 1384 1.0 
ATOM   O  O   . LYS A 1 175 . 175 LYS A O   94.26 30.626165    -2.9822803    9.768658       1 1385 1.0 
ATOM   C  CB  . LYS A 1 175 . 175 LYS A CB  95.38 30.711287    -0.24890533   7.9777126      1 1386 1.0 
ATOM   C  CG  . LYS A 1 175 . 175 LYS A CG  89.53 31.479218    0.22227207    6.7692814      1 1387 1.0 
ATOM   C  CD  . LYS A 1 175 . 175 LYS A CD  85.43 32.12383     1.5731012     7.0599475      1 1388 1.0 
ATOM   C  CE  . LYS A 1 175 . 175 LYS A CE  77.02 32.614864    2.248284      5.8063297      1 1389 1.0 
ATOM   N  NZ  . LYS A 1 175 . 175 LYS A NZ  68.71 33.04918     3.6362484     6.0615726      1 1390 1.0 
ATOM   N  N   . ARG A 1 176 . 176 ARG A N   95.9  28.772572    -1.7637138    9.89062        1 1391 1.0 
ATOM   C  CA  . ARG A 1 176 . 176 ARG A CA  94.84 28.55962     -2.0322824    11.308954      1 1392 1.0 
ATOM   C  C   . ARG A 1 176 . 176 ARG A C   95.03 27.847084    -3.3459868    11.594977      1 1393 1.0 
ATOM   O  O   . ARG A 1 176 . 176 ARG A O   92.67 28.129765    -3.9984884    12.608149      1 1394 1.0 
ATOM   C  CB  . ARG A 1 176 . 176 ARG A CB  93.04 27.780281    -0.8793212    11.952747      1 1395 1.0 
ATOM   C  CG  . ARG A 1 176 . 176 ARG A CG  84.07 28.547691    0.42442173    11.985882      1 1396 1.0 
ATOM   C  CD  . ARG A 1 176 . 176 ARG A CD  78.82 27.720188    1.5468819     12.592742      1 1397 1.0 
ATOM   N  NE  . ARG A 1 176 . 176 ARG A NE  73.51 28.538685    2.7149777     12.832357      1 1398 1.0 
ATOM   C  CZ  . ARG A 1 176 . 176 ARG A CZ  71.04 29.268059    2.8981295     13.922028      1 1399 1.0 
ATOM   N  NH1 . ARG A 1 176 . 176 ARG A NH1 65.39 30.000994    3.9859004     14.056552      1 1400 1.0 
ATOM   N  NH2 . ARG A 1 176 . 176 ARG A NH2 64.12 29.27928     1.9853429     14.882601      1 1401 1.0 
ATOM   N  N   . THR A 1 177 . 177 THR A N   95.24 26.91892     -3.730291     10.738888      1 1402 1.0 
ATOM   C  CA  . THR A 1 177 . 177 THR A CA  94.77 26.116674    -4.8994703    11.051485      1 1403 1.0 
ATOM   C  C   . THR A 1 177 . 177 THR A C   95.39 26.930716    -6.186043     10.92084       1 1404 1.0 
ATOM   O  O   . THR A 1 177 . 177 THR A O   93.82 27.679913    -6.38605      9.964415       1 1405 1.0 
ATOM   C  CB  . THR A 1 177 . 177 THR A CB  93.1  24.862032    -4.985447     10.170097      1 1406 1.0 
ATOM   O  OG1 . THR A 1 177 . 177 THR A OG1 85.72 24.078941    -6.123084     10.573305      1 1407 1.0 
ATOM   C  CG2 . THR A 1 177 . 177 THR A CG2 82.65 25.23147     -5.1259823    8.698226       1 1408 1.0 
ATOM   N  N   . SER A 1 178 . 178 SER A N   95.27 26.777342    -7.0523577    11.905663      1 1409 1.0 
ATOM   C  CA  . SER A 1 178 . 178 SER A CA  94.84 27.502853    -8.311656     11.912104      1 1410 1.0 
ATOM   C  C   . SER A 1 178 . 178 SER A C   95.38 27.010603    -9.267387     10.833677      1 1411 1.0 
ATOM   O  O   . SER A 1 178 . 178 SER A O   92.76 27.704811    -10.2128315   10.476123      1 1412 1.0 
ATOM   C  CB  . SER A 1 178 . 178 SER A CB  93.3  27.399204    -8.977734     13.285522      1 1413 1.0 
ATOM   O  OG  . SER A 1 178 . 178 SER A OG  84.95 26.046715    -9.225025     13.634296      1 1414 1.0 
ATOM   N  N   . ASP A 1 179 . 179 ASP A N   95.59 25.823395    -9.007644     10.307972      1 1415 1.0 
ATOM   C  CA  . ASP A 1 179 . 179 ASP A CA  95.4  25.252731    -9.871329     9.279552       1 1416 1.0 
ATOM   C  C   . ASP A 1 179 . 179 ASP A C   96.21 25.992939    -9.768314     7.9499865      1 1417 1.0 
ATOM   O  O   . ASP A 1 179 . 179 ASP A O   94.8  25.821068    -10.623803    7.076231       1 1418 1.0 
ATOM   C  CB  . ASP A 1 179 . 179 ASP A CB  93.79 23.774166    -9.545084     9.073597       1 1419 1.0 
ATOM   C  CG  . ASP A 1 179 . 179 ASP A CG  90.8  22.938148    -9.843065     10.303694      1 1420 1.0 
ATOM   O  OD1 . ASP A 1 179 . 179 ASP A OD1 88.03 23.075947    -10.95743     10.850153      1 1421 1.0 
ATOM   O  OD2 . ASP A 1 179 . 179 ASP A OD2 85.91 22.147375    -8.970755     10.710987      1 1422 1.0 
ATOM   N  N   . PHE A 1 180 . 180 PHE A N   96.63 26.802185    -8.725297     7.784786       1 1423 1.0 
ATOM   C  CA  . PHE A 1 180 . 180 PHE A CA  96.57 27.57191     -8.557234     6.55975        1 1424 1.0 
ATOM   C  C   . PHE A 1 180 . 180 PHE A C   96.1  29.070116    -8.495451     6.819376       1 1425 1.0 
ATOM   O  O   . PHE A 1 180 . 180 PHE A O   94.56 29.827782    -7.908288     6.0446105      1 1426 1.0 
ATOM   C  CB  . PHE A 1 180 . 180 PHE A CB  96.64 27.095116    -7.3124814    5.803424       1 1427 1.0 
ATOM   C  CG  . PHE A 1 180 . 180 PHE A CG  96.72 25.740726    -7.4748597    5.1628895      1 1428 1.0 
ATOM   C  CD1 . PHE A 1 180 . 180 PHE A CD1 95.56 25.613491    -8.000729     3.8860037      1 1429 1.0 
ATOM   C  CD2 . PHE A 1 180 . 180 PHE A CD2 96.23 24.586788    -7.1049466    5.8421674      1 1430 1.0 
ATOM   C  CE1 . PHE A 1 180 . 180 PHE A CE1 95.42 24.366154    -8.153442     3.294884       1 1431 1.0 
ATOM   C  CE2 . PHE A 1 180 . 180 PHE A CE2 95.77 23.338413    -7.2569013    5.2623777      1 1432 1.0 
ATOM   C  CZ  . PHE A 1 180 . 180 PHE A CZ  95.93 23.232529    -7.781294     3.9824235      1 1433 1.0 
ATOM   N  N   . LYS A 1 181 . 181 LYS A N   95.33 29.510195    -9.11198      7.9078884      1 1434 1.0 
ATOM   C  CA  . LYS A 1 181 . 181 LYS A CA  94.41 30.935955    -9.21558      8.187833       1 1435 1.0 
ATOM   C  C   . LYS A 1 181 . 181 LYS A C   94.82 31.545372    -10.344529    7.369826       1 1436 1.0 
ATOM   O  O   . LYS A 1 181 . 181 LYS A O   92.39 30.901514    -11.358568    7.093272       1 1437 1.0 
ATOM   C  CB  . LYS A 1 181 . 181 LYS A CB  92.57 31.192066    -9.447916     9.685249       1 1438 1.0 
ATOM   C  CG  . LYS A 1 181 . 181 LYS A CG  84.5  31.11555     -8.184045     10.532376      1 1439 1.0 
ATOM   C  CD  . LYS A 1 181 . 181 LYS A CD  79.52 31.96228     -8.304984     11.777054      1 1440 1.0 
ATOM   C  CE  . LYS A 1 181 . 181 LYS A CE  72.02 31.37967     -9.320374     12.742996      1 1441 1.0 
ATOM   N  NZ  . LYS A 1 181 . 181 LYS A NZ  66.98 32.192707    -9.453028     13.982073      1 1442 1.0 
ATOM   N  N   . GLY A 1 182 . 182 GLY A N   95.59 32.807346    -10.1375265   7.004099       1 1443 1.0 
ATOM   C  CA  . GLY A 1 182 . 182 GLY A CA  95.53 33.491287    -11.12361     6.1975775      1 1444 1.0 
ATOM   C  C   . GLY A 1 182 . 182 GLY A C   96.11 33.36345     -10.844156    4.714665       1 1445 1.0 
ATOM   O  O   . GLY A 1 182 . 182 GLY A O   94.86 32.90931     -9.777899     4.296222       1 1446 1.0 
ATOM   N  N   . GLN A 1 183 . 183 GLN A N   96.73 33.77557     -11.805442    3.914393       1 1447 1.0 
ATOM   C  CA  . GLN A 1 183 . 183 GLN A CA  96.7  33.776398    -11.646298    2.4689298      1 1448 1.0 
ATOM   C  C   . GLN A 1 183 . 183 GLN A C   97.24 32.488094    -12.132948    1.8252139      1 1449 1.0 
ATOM   O  O   . GLN A 1 183 . 183 GLN A O   96.77 32.174156    -11.729965    0.7028178      1 1450 1.0 
ATOM   C  CB  . GLN A 1 183 . 183 GLN A CB  95.92 34.970116    -12.378628    1.8577719      1 1451 1.0 
ATOM   C  CG  . GLN A 1 183 . 183 GLN A CG  89.77 36.32296     -11.782803    2.2485194      1 1452 1.0 
ATOM   C  CD  . GLN A 1 183 . 183 GLN A CD  86.23 36.466152    -10.311788    1.9124632      1 1453 1.0 
ATOM   O  OE1 . GLN A 1 183 . 183 GLN A OE1 80.84 36.9113      -9.514409     2.733172       1 1454 1.0 
ATOM   N  NE2 . GLN A 1 183 . 183 GLN A NE2 79.92 36.086548    -9.934757     0.7009957      1 1455 1.0 
ATOM   N  N   . SER A 1 184 . 184 SER A N   97.41 31.749197    -12.9733925   2.5063         1 1456 1.0 
ATOM   C  CA  . SER A 1 184 . 184 SER A CA  97.46 30.499393    -13.4979515   1.9719284      1 1457 1.0 
ATOM   C  C   . SER A 1 184 . 184 SER A C   97.69 29.625856    -14.018057    3.1036305      1 1458 1.0 
ATOM   O  O   . SER A 1 184 . 184 SER A O   97.0  30.079258    -14.188118    4.2341614      1 1459 1.0 
ATOM   C  CB  . SER A 1 184 . 184 SER A CB  96.88 30.761951    -14.599541    0.94914246     1 1460 1.0 
ATOM   O  OG  . SER A 1 184 . 184 SER A OG  94.47 31.347881    -15.734952    1.5675578      1 1461 1.0 
ATOM   N  N   . GLY A 1 185 . 185 GLY A N   97.76 28.380323    -14.273098    2.7670696      1 1462 1.0 
ATOM   C  CA  . GLY A 1 185 . 185 GLY A CA  97.75 27.455715    -14.807024    3.7579916      1 1463 1.0 
ATOM   C  C   . GLY A 1 185 . 185 GLY A C   98.13 26.056505    -14.974639    3.2126057      1 1464 1.0 
ATOM   O  O   . GLY A 1 185 . 185 GLY A O   97.72 25.795834    -14.751829    2.0295033      1 1465 1.0 
ATOM   N  N   . ILE A 1 186 . 186 ILE A N   98.05 25.153519    -15.389636    4.0797267      1 1466 1.0 
ATOM   C  CA  . ILE A 1 186 . 186 ILE A CA  98.07 23.746878    -15.573406    3.7443094      1 1467 1.0 
ATOM   C  C   . ILE A 1 186 . 186 ILE A C   98.17 22.908146    -14.801153    4.7588         1 1468 1.0 
ATOM   O  O   . ILE A 1 186 . 186 ILE A O   97.69 23.108978    -14.941019    5.9643574      1 1469 1.0 
ATOM   C  CB  . ILE A 1 186 . 186 ILE A CB  97.81 23.350203    -17.060497    3.7349834      1 1470 1.0 
ATOM   C  CG1 . ILE A 1 186 . 186 ILE A CG1 95.75 24.143326    -17.82135     2.672069       1 1471 1.0 
ATOM   C  CG2 . ILE A 1 186 . 186 ILE A CG2 95.41 21.845142    -17.215467    3.505424       1 1472 1.0 
ATOM   C  CD1 . ILE A 1 186 . 186 ILE A CD1 90.51 23.94114     -19.321732    2.7107985      1 1473 1.0 
ATOM   N  N   . VAL A 1 187 . 187 VAL A N   97.79 21.98979     -13.991169    4.24842        1 1474 1.0 
ATOM   C  CA  . VAL A 1 187 . 187 VAL A CA  97.75 21.136766    -13.205729    5.1349382      1 1475 1.0 
ATOM   C  C   . VAL A 1 187 . 187 VAL A C   98.03 19.686123    -13.251723    4.6812105      1 1476 1.0 
ATOM   O  O   . VAL A 1 187 . 187 VAL A O   97.66 19.388067    -13.3897705   3.494419       1 1477 1.0 
ATOM   C  CB  . VAL A 1 187 . 187 VAL A CB  96.74 21.577951    -11.726073    5.2026396      1 1478 1.0 
ATOM   C  CG1 . VAL A 1 187 . 187 VAL A CG1 92.12 21.553028    -11.084358    3.8296497      1 1479 1.0 
ATOM   C  CG2 . VAL A 1 187 . 187 VAL A CG2 91.46 22.955853    -11.603598    5.855734       1 1480 1.0 
ATOM   N  N   . ASN A 1 188 . 188 ASN A N   97.84 18.795998    -13.161304    5.640395       1 1481 1.0 
ATOM   C  CA  . ASN A 1 188 . 188 ASN A CA  97.77 17.400589    -12.870826    5.356202       1 1482 1.0 
ATOM   C  C   . ASN A 1 188 . 188 ASN A C   97.91 17.322897    -11.3749075   5.0830936      1 1483 1.0 
ATOM   O  O   . ASN A 1 188 . 188 ASN A O   97.56 17.460176    -10.552916    6.0060463      1 1484 1.0 
ATOM   C  CB  . ASN A 1 188 . 188 ASN A CB  97.48 16.52103     -13.263681    6.547056       1 1485 1.0 
ATOM   C  CG  . ASN A 1 188 . 188 ASN A CG  96.63 15.045634    -12.982505    6.319827       1 1486 1.0 
ATOM   O  OD1 . ASN A 1 188 . 188 ASN A OD1 93.75 14.635543    -12.528896    5.249136       1 1487 1.0 
ATOM   N  ND2 . ASN A 1 188 . 188 ASN A ND2 93.1  14.232101    -13.250803    7.3413734      1 1488 1.0 
ATOM   N  N   . ILE A 1 189 . 189 ILE A N   97.91 17.120422    -11.006311    3.8402796      1 1489 1.0 
ATOM   C  CA  . ILE A 1 189 . 189 ILE A CA  98.03 17.308733    -9.619166     3.4251099      1 1490 1.0 
ATOM   C  C   . ILE A 1 189 . 189 ILE A C   98.0  16.209934    -8.682317     3.9240603      1 1491 1.0 
ATOM   O  O   . ILE A 1 189 . 189 ILE A O   97.6  16.44234     -7.4810586    4.079695       1 1492 1.0 
ATOM   C  CB  . ILE A 1 189 . 189 ILE A CB  97.96 17.431236    -9.528629     1.8756926      1 1493 1.0 
ATOM   C  CG1 . ILE A 1 189 . 189 ILE A CG1 96.9  18.016771    -8.178507     1.4521338      1 1494 1.0 
ATOM   C  CG2 . ILE A 1 189 . 189 ILE A CG2 96.92 16.073929    -9.779737     1.2173386      1 1495 1.0 
ATOM   C  CD1 . ILE A 1 189 . 189 ILE A CD1 95.43 19.447674    -7.9600077    1.9267917      1 1496 1.0 
ATOM   N  N   . CYS A 1 190 . 190 CYS A N   97.54 15.035504    -9.18897      4.195009       1 1497 1.0 
ATOM   C  CA  . CYS A 1 190 . 190 CYS A CA  97.29 13.902872    -8.318224     4.523966       1 1498 1.0 
ATOM   C  C   . CYS A 1 190 . 190 CYS A C   97.09 14.118593    -7.488924     5.7885427      1 1499 1.0 
ATOM   O  O   . CYS A 1 190 . 190 CYS A O   96.46 13.906954    -6.271712     5.7649355      1 1500 1.0 
ATOM   C  CB  . CYS A 1 190 . 190 CYS A CB  97.07 12.610717    -9.129095     4.620131       1 1501 1.0 
ATOM   S  SG  . CYS A 1 190 . 190 CYS A SG  96.7  12.061249    -9.795731     3.0359128      1 1502 1.0 
ATOM   N  N   . PRO A 1 191 . 191 PRO A N   96.69 14.513752    -8.078945     6.9154997      1 1503 1.0 
ATOM   C  CA  . PRO A 1 191 . 191 PRO A CA  96.04 14.747079    -7.2253857    8.087074       1 1504 1.0 
ATOM   C  C   . PRO A 1 191 . 191 PRO A C   96.28 15.89814     -6.2420945    7.8828187      1 1505 1.0 
ATOM   O  O   . PRO A 1 191 . 191 PRO A O   95.9  15.9012375   -5.168085     8.49939        1 1506 1.0 
ATOM   C  CB  . PRO A 1 191 . 191 PRO A CB  95.27 15.05752     -8.225391     9.213268       1 1507 1.0 
ATOM   C  CG  . PRO A 1 191 . 191 PRO A CG  94.31 15.444779    -9.481469     8.516052       1 1508 1.0 
ATOM   C  CD  . PRO A 1 191 . 191 PRO A CD  96.21 14.663197    -9.514481     7.2444134      1 1509 1.0 
ATOM   N  N   . LYS A 1 192 . 192 LYS A N   97.5  16.857452    -6.5789824    7.034204       1 1510 1.0 
ATOM   C  CA  . LYS A 1 192 . 192 LYS A CA  97.54 17.946774    -5.661348     6.7412415      1 1511 1.0 
ATOM   C  C   . LYS A 1 192 . 192 LYS A C   97.65 17.45253     -4.4384356    5.9667373      1 1512 1.0 
ATOM   O  O   . LYS A 1 192 . 192 LYS A O   97.32 17.81597     -3.3011627    6.28815        1 1513 1.0 
ATOM   C  CB  . LYS A 1 192 . 192 LYS A CB  97.39 19.055473    -6.363392     5.9470387      1 1514 1.0 
ATOM   C  CG  . LYS A 1 192 . 192 LYS A CG  96.04 19.603533    -7.6127815    6.6319         1 1515 1.0 
ATOM   C  CD  . LYS A 1 192 . 192 LYS A CD  93.76 20.060986    -7.330744     8.036036       1 1516 1.0 
ATOM   C  CE  . LYS A 1 192 . 192 LYS A CE  90.43 19.88413     -8.540428     8.919597       1 1517 1.0 
ATOM   N  NZ  . LYS A 1 192 . 192 LYS A NZ  82.96 20.210527    -8.2413225    10.32707       1 1518 1.0 
ATOM   N  N   . MET A 1 193 . 193 MET A N   97.51 16.621864    -4.687703     4.980784       1 1519 1.0 
ATOM   C  CA  . MET A 1 193 . 193 MET A CA  97.8  16.08959     -3.5605392    4.2157354      1 1520 1.0 
ATOM   C  C   . MET A 1 193 . 193 MET A C   97.58 15.143904    -2.715188     5.060627       1 1521 1.0 
ATOM   O  O   . MET A 1 193 . 193 MET A O   97.26 15.059578    -1.4953129    4.861086       1 1522 1.0 
ATOM   C  CB  . MET A 1 193 . 193 MET A CB  98.1  15.389636    -4.0663605    2.9531107      1 1523 1.0 
ATOM   C  CG  . MET A 1 193 . 193 MET A CG  97.75 16.303928    -4.8561997    2.01258        1 1524 1.0 
ATOM   S  SD  . MET A 1 193 . 193 MET A SD  97.69 17.967552    -4.171718     1.7881361      1 1525 1.0 
ATOM   C  CE  . MET A 1 193 . 193 MET A CE  95.2  17.604454    -2.5614703    1.0804381      1 1526 1.0 
ATOM   N  N   . ALA A 1 194 . 194 ALA A N   95.88 14.447861    -3.3346775    5.9867935      1 1527 1.0 
ATOM   C  CA  . ALA A 1 194 . 194 ALA A CA  95.34 13.603718    -2.5717058    6.9040194      1 1528 1.0 
ATOM   C  C   . ALA A 1 194 . 194 ALA A C   95.69 14.440797    -1.6351995    7.7638483      1 1529 1.0 
ATOM   O  O   . ALA A 1 194 . 194 ALA A O   95.4  14.072439    -0.4758243    7.9874964      1 1530 1.0 
ATOM   C  CB  . ALA A 1 194 . 194 ALA A CB  94.54 12.782452    -3.5201082    7.7773433      1 1531 1.0 
ATOM   N  N   . GLN A 1 195 . 195 GLN A N   96.26 15.581368    -2.131616     8.251187       1 1532 1.0 
ATOM   C  CA  . GLN A 1 195 . 195 GLN A CA  95.88 16.470137    -1.2932733    9.045473       1 1533 1.0 
ATOM   C  C   . GLN A 1 195 . 195 GLN A C   96.37 17.05483     -0.1626836    8.205917       1 1534 1.0 
ATOM   O  O   . GLN A 1 195 . 195 GLN A O   96.13 17.077393    0.99295044    8.629623       1 1535 1.0 
ATOM   C  CB  . GLN A 1 195 . 195 GLN A CB  95.09 17.594975    -2.1341023    9.650505       1 1536 1.0 
ATOM   C  CG  . GLN A 1 195 . 195 GLN A CG  91.03 17.14628     -3.1066866    10.722406      1 1537 1.0 
ATOM   C  CD  . GLN A 1 195 . 195 GLN A CD  87.41 18.286755    -3.9656794    11.219242      1 1538 1.0 
ATOM   O  OE1 . GLN A 1 195 . 195 GLN A OE1 81.87 18.913137    -4.6904683    10.446667      1 1539 1.0 
ATOM   N  NE2 . GLN A 1 195 . 195 GLN A NE2 78.06 18.566275    -3.8876798    12.509245      1 1540 1.0 
ATOM   N  N   . ILE A 1 196 . 196 ILE A N   97.45 17.53416     -0.49970418   7.0265512      1 1541 1.0 
ATOM   C  CA  . ILE A 1 196 . 196 ILE A CA  97.81 18.099796    0.5095297     6.138684       1 1542 1.0 
ATOM   C  C   . ILE A 1 196 . 196 ILE A C   97.75 17.062876    1.573651      5.8021255      1 1543 1.0 
ATOM   O  O   . ILE A 1 196 . 196 ILE A O   97.47 17.359356    2.7727475     5.782206       1 1544 1.0 
ATOM   C  CB  . ILE A 1 196 . 196 ILE A CB  98.02 18.66433     -0.14693558   4.8574786      1 1545 1.0 
ATOM   C  CG1 . ILE A 1 196 . 196 ILE A CG1 97.33 19.927147    -0.9396662    5.193424       1 1546 1.0 
ATOM   C  CG2 . ILE A 1 196 . 196 ILE A CG2 97.59 18.951683    0.90573406    3.7856984      1 1547 1.0 
ATOM   C  CD1 . ILE A 1 196 . 196 ILE A CD1 95.77 20.41702     -1.8295771    4.06785        1 1548 1.0 
ATOM   N  N   . THR A 1 197 . 197 THR A N   97.09 15.845976    1.1355529     5.570569       1 1549 1.0 
ATOM   C  CA  . THR A 1 197 . 197 THR A CA  97.23 14.779711    2.0680177     5.2118387      1 1550 1.0 
ATOM   C  C   . THR A 1 197 . 197 THR A C   97.18 14.498856    3.056882      6.3380184      1 1551 1.0 
ATOM   O  O   . THR A 1 197 . 197 THR A O   97.02 14.401836    4.2660856     6.0989056      1 1552 1.0 
ATOM   C  CB  . THR A 1 197 . 197 THR A CB  97.17 13.498125    1.3034246     4.8368616      1 1553 1.0 
ATOM   O  OG1 . THR A 1 197 . 197 THR A OG1 95.26 13.738311    0.5168464     3.6557367      1 1554 1.0 
ATOM   C  CG2 . THR A 1 197 . 197 THR A CG2 95.73 12.358202    2.276027      4.5574265      1 1555 1.0 
ATOM   N  N   . ILE A 1 198 . 198 ILE A N   95.76 14.369543    2.5718458     7.5525084      1 1556 1.0 
ATOM   C  CA  . ILE A 1 198 . 198 ILE A CA  95.35 14.054131    3.4724958     8.656548       1 1557 1.0 
ATOM   C  C   . ILE A 1 198 . 198 ILE A C   95.61 15.222171    4.395522      8.972654       1 1558 1.0 
ATOM   O  O   . ILE A 1 198 . 198 ILE A O   95.34 15.029843    5.575241      9.290254       1 1559 1.0 
ATOM   C  CB  . ILE A 1 198 . 198 ILE A CB  94.55 13.581059    2.6849108     9.90865        1 1560 1.0 
ATOM   C  CG1 . ILE A 1 198 . 198 ILE A CG1 90.18 12.855518    3.6155262     10.890715      1 1561 1.0 
ATOM   C  CG2 . ILE A 1 198 . 198 ILE A CG2 89.18 14.747377    1.9910092     10.596695      1 1562 1.0 
ATOM   C  CD1 . ILE A 1 198 . 198 ILE A CD1 83.35 11.502504    4.0908556     10.40267       1 1563 1.0 
ATOM   N  N   . PHE A 1 199 . 199 PHE A N   97.0  16.44323     3.8934972     8.880711       1 1564 1.0 
ATOM   C  CA  . PHE A 1 199 . 199 PHE A CA  96.8  17.606133    4.729241      9.159155       1 1565 1.0 
ATOM   C  C   . PHE A 1 199 . 199 PHE A C   96.78 17.783134    5.822425      8.103398       1 1566 1.0 
ATOM   O  O   . PHE A 1 199 . 199 PHE A O   96.4  18.049809    6.9851065     8.438231       1 1567 1.0 
ATOM   C  CB  . PHE A 1 199 . 199 PHE A CB  96.51 18.88158     3.874178      9.240067       1 1568 1.0 
ATOM   C  CG  . PHE A 1 199 . 199 PHE A CG  95.88 18.925982    2.960528      10.435769      1 1569 1.0 
ATOM   C  CD1 . PHE A 1 199 . 199 PHE A CD1 94.42 18.236353    3.262131      11.602584      1 1570 1.0 
ATOM   C  CD2 . PHE A 1 199 . 199 PHE A CD2 94.36 19.683441    1.7897431     10.391123      1 1571 1.0 
ATOM   C  CE1 . PHE A 1 199 . 199 PHE A CE1 92.87 18.284859    2.421311      12.699617      1 1572 1.0 
ATOM   C  CE2 . PHE A 1 199 . 199 PHE A CE2 93.19 19.734495    0.93946326    11.483582      1 1573 1.0 
ATOM   C  CZ  . PHE A 1 199 . 199 PHE A CZ  93.16 19.040123    1.257549      12.639524      1 1574 1.0 
ATOM   N  N   . THR A 1 200 . 200 THR A N   97.36 17.63324     5.4587297     6.8423576      1 1575 1.0 
ATOM   C  CA  . THR A 1 200 . 200 THR A CA  97.55 17.791271    6.4469995     5.7894735      1 1576 1.0 
ATOM   C  C   . THR A 1 200 . 200 THR A C   97.3  16.671524    7.4782915     5.810529       1 1577 1.0 
ATOM   O  O   . THR A 1 200 . 200 THR A O   96.86 16.9137      8.67887       5.6757865      1 1578 1.0 
ATOM   C  CB  . THR A 1 200 . 200 THR A CB  97.73 17.87235     5.786348      4.40403        1 1579 1.0 
ATOM   O  OG1 . THR A 1 200 . 200 THR A OG1 96.31 16.704502    4.971026      4.183285       1 1580 1.0 
ATOM   C  CG2 . THR A 1 200 . 200 THR A CG2 96.68 19.121267    4.9093266     4.2976313      1 1581 1.0 
ATOM   N  N   . ALA A 1 201 . 201 ALA A N   96.95 15.440216    7.0147915     5.9874067      1 1582 1.0 
ATOM   C  CA  . ALA A 1 201 . 201 ALA A CA  96.65 14.300312    7.926474      5.981797       1 1583 1.0 
ATOM   C  C   . ALA A 1 201 . 201 ALA A C   96.34 14.3136215   8.856621      7.1879873      1 1584 1.0 
ATOM   O  O   . ALA A 1 201 . 201 ALA A O   95.77 14.071277    10.061758     7.0651093      1 1585 1.0 
ATOM   C  CB  . ALA A 1 201 . 201 ALA A CB  96.4  12.98988     7.1424356     5.926301       1 1586 1.0 
ATOM   N  N   . SER A 1 202 . 202 SER A N   95.94 14.589403    8.318018      8.360119       1 1587 1.0 
ATOM   C  CA  . SER A 1 202 . 202 SER A CA  95.41 14.595469    9.14348       9.5635195      1 1588 1.0 
ATOM   C  C   . SER A 1 202 . 202 SER A C   94.88 15.691797    10.201969     9.495923       1 1589 1.0 
ATOM   O  O   . SER A 1 202 . 202 SER A O   94.1  15.484496    11.3514385    9.8955145      1 1590 1.0 
ATOM   C  CB  . SER A 1 202 . 202 SER A CB  95.03 14.747634    8.282509      10.816673      1 1591 1.0 
ATOM   O  OG  . SER A 1 202 . 202 SER A OG  91.91 15.976222    7.573939      10.819708      1 1592 1.0 
ATOM   N  N   . HIS A 1 203 . 203 HIS A N   96.31 16.841639    9.837538      8.973852       1 1593 1.0 
ATOM   C  CA  . HIS A 1 203 . 203 HIS A CA  95.97 17.946346    10.782977     8.871298       1 1594 1.0 
ATOM   C  C   . HIS A 1 203 . 203 HIS A C   95.76 17.682762    11.833564     7.7959538      1 1595 1.0 
ATOM   O  O   . HIS A 1 203 . 203 HIS A O   95.08 17.766428    13.033337     8.054966       1 1596 1.0 
ATOM   C  CB  . HIS A 1 203 . 203 HIS A CB  95.84 19.24782     10.030075     8.573855       1 1597 1.0 
ATOM   C  CG  . HIS A 1 203 . 203 HIS A CG  95.7  20.47497     10.861158     8.768627       1 1598 1.0 
ATOM   N  ND1 . HIS A 1 203 . 203 HIS A ND1 91.31 21.749191    10.322088     8.712879       1 1599 1.0 
ATOM   C  CD2 . HIS A 1 203 . 203 HIS A CD2 91.7  20.636257    12.186972     9.015647       1 1600 1.0 
ATOM   C  CE1 . HIS A 1 203 . 203 HIS A CE1 92.26 22.627134    11.289826     8.917132       1 1601 1.0 
ATOM   N  NE2 . HIS A 1 203 . 203 HIS A NE2 93.22 21.983606    12.424088     9.092042       1 1602 1.0 
ATOM   N  N   . ALA A 1 204 . 204 ALA A N   96.15 17.338287    11.38637      6.59787        1 1603 1.0 
ATOM   C  CA  . ALA A 1 204 . 204 ALA A CA  95.73 17.149368    12.313675     5.493468       1 1604 1.0 
ATOM   C  C   . ALA A 1 204 . 204 ALA A C   95.18 15.94701     13.2260685    5.725677       1 1605 1.0 
ATOM   O  O   . ALA A 1 204 . 204 ALA A O   94.21 16.032217    14.443451     5.5577593      1 1606 1.0 
ATOM   C  CB  . ALA A 1 204 . 204 ALA A CB  95.72 16.987732    11.544552     4.184134       1 1607 1.0 
ATOM   N  N   . LEU A 1 205 . 205 LEU A N   95.56 14.819389    12.652105     6.0965133      1 1608 1.0 
ATOM   C  CA  . LEU A 1 205 . 205 LEU A CA  94.74 13.586334    13.418438     6.2292995      1 1609 1.0 
ATOM   C  C   . LEU A 1 205 . 205 LEU A C   94.13 13.497961    14.179158     7.5452285      1 1610 1.0 
ATOM   O  O   . LEU A 1 205 . 205 LEU A O   93.09 13.026371    15.319419     7.5837383      1 1611 1.0 
ATOM   C  CB  . LEU A 1 205 . 205 LEU A CB  94.42 12.367868    12.508003     6.0924716      1 1612 1.0 
ATOM   C  CG  . LEU A 1 205 . 205 LEU A CG  93.63 12.084933    11.897743     4.71667        1 1613 1.0 
ATOM   C  CD1 . LEU A 1 205 . 205 LEU A CD1 92.34 11.778428    12.989156     3.696077       1 1614 1.0 
ATOM   C  CD2 . LEU A 1 205 . 205 LEU A CD2 93.03 10.930144    10.908171     4.8137355      1 1615 1.0 
ATOM   N  N   . GLN A 1 206 . 206 GLN A N   93.94 13.960268    13.563841     8.619578       1 1616 1.0 
ATOM   C  CA  . GLN A 1 206 . 206 GLN A CA  93.32 13.687712    14.107594     9.944393       1 1617 1.0 
ATOM   C  C   . GLN A 1 206 . 206 GLN A C   92.67 14.928494    14.59152      10.687414      1 1618 1.0 
ATOM   O  O   . GLN A 1 206 . 206 GLN A O   91.37 14.819023    15.119783     11.795492      1 1619 1.0 
ATOM   C  CB  . GLN A 1 206 . 206 GLN A CB  93.02 12.920699    13.07655      10.77677       1 1620 1.0 
ATOM   C  CG  . GLN A 1 206 . 206 GLN A CG  89.97 11.63913     12.601664     10.074862      1 1621 1.0 
ATOM   C  CD  . GLN A 1 206 . 206 GLN A CD  88.07 10.721916    11.792444     10.966007      1 1622 1.0 
ATOM   O  OE1 . GLN A 1 206 . 206 GLN A OE1 86.41 11.047582    11.479784     12.114146      1 1623 1.0 
ATOM   N  NE2 . GLN A 1 206 . 206 GLN A NE2 85.01 9.552271     11.444364     10.441227      1 1624 1.0 
ATOM   N  N   . GLY A 1 207 . 207 GLY A N   92.89 16.09202     14.422471     10.0829        1 1625 1.0 
ATOM   C  CA  . GLY A 1 207 . 207 GLY A CA  92.58 17.287746    15.003466     10.651363      1 1626 1.0 
ATOM   C  C   . GLY A 1 207 . 207 GLY A C   93.4  18.082102    14.0728245    11.543827      1 1627 1.0 
ATOM   O  O   . GLY A 1 207 . 207 GLY A O   93.04 17.590256    13.044453     12.016482      1 1628 1.0 
ATOM   N  N   . LYS A 1 208 . 208 LYS A N   92.97 19.317581    14.462744     11.796134      1 1629 1.0 
ATOM   C  CA  . LYS A 1 208 . 208 LYS A CA  92.21 20.247952    13.656763     12.571267      1 1630 1.0 
ATOM   C  C   . LYS A 1 208 . 208 LYS A C   92.87 19.784828    13.4476795    14.007086      1 1631 1.0 
ATOM   O  O   . LYS A 1 208 . 208 LYS A O   91.62 20.007591    12.377495     14.5841        1 1632 1.0 
ATOM   C  CB  . LYS A 1 208 . 208 LYS A CB  90.6  21.629725    14.309414     12.559858      1 1633 1.0 
ATOM   C  CG  . LYS A 1 208 . 208 LYS A CG  82.55 22.722383    13.546499     13.298355      1 1634 1.0 
ATOM   C  CD  . LYS A 1 208 . 208 LYS A CD  77.58 23.215403    12.371298     12.478522      1 1635 1.0 
ATOM   C  CE  . LYS A 1 208 . 208 LYS A CE  69.31 24.33293     11.609233     13.17161       1 1636 1.0 
ATOM   N  NZ  . LYS A 1 208 . 208 LYS A NZ  63.49 25.496553    11.383902     12.29133       1 1637 1.0 
ATOM   N  N   . GLU A 1 209 . 209 GLU A N   91.02 19.157507    14.462575     14.56974       1 1638 1.0 
ATOM   C  CA  . GLU A 1 209 . 209 GLU A CA  90.31 18.713203    14.369456     15.953327      1 1639 1.0 
ATOM   C  C   . GLU A 1 209 . 209 GLU A C   91.76 17.689487    13.253898     16.142424      1 1640 1.0 
ATOM   O  O   . GLU A 1 209 . 209 GLU A O   90.99 17.775393    12.46946      17.08002       1 1641 1.0 
ATOM   C  CB  . GLU A 1 209 . 209 GLU A CB  88.32 18.124523    15.718459     16.401218      1 1642 1.0 
ATOM   C  CG  . GLU A 1 209 . 209 GLU A CG  80.57 17.750286    15.763298     17.874435      1 1643 1.0 
ATOM   C  CD  . GLU A 1 209 . 209 GLU A CD  76.56 17.220453    17.11995      18.30743       1 1644 1.0 
ATOM   O  OE1 . GLU A 1 209 . 209 GLU A OE1 72.94 17.091469    17.34815      19.52326       1 1645 1.0 
ATOM   O  OE2 . GLU A 1 209 . 209 GLU A OE2 71.19 16.928347    17.957771     17.419422      1 1646 1.0 
ATOM   N  N   . ILE A 1 210 . 210 ILE A N   92.38 16.708054    13.199078     15.246881      1 1647 1.0 
ATOM   C  CA  . ILE A 1 210 . 210 ILE A CA  92.8  15.70726     12.139472     15.318016      1 1648 1.0 
ATOM   C  C   . ILE A 1 210 . 210 ILE A C   93.65 16.340277    10.792618     14.977009      1 1649 1.0 
ATOM   O  O   . ILE A 1 210 . 210 ILE A O   93.45 16.049126    9.777143      15.60672       1 1650 1.0 
ATOM   C  CB  . ILE A 1 210 . 210 ILE A CB  92.52 14.519586    12.452026     14.392164      1 1651 1.0 
ATOM   C  CG1 . ILE A 1 210 . 210 ILE A CG1 89.97 13.75711     13.6912155    14.88334       1 1652 1.0 
ATOM   C  CG2 . ILE A 1 210 . 210 ILE A CG2 90.42 13.578276    11.248323     14.294556      1 1653 1.0 
ATOM   C  CD1 . ILE A 1 210 . 210 ILE A CD1 86.17 13.152382    13.546339     16.271755      1 1654 1.0 
ATOM   N  N   . ARG A 1 211 . 211 ARG A N   95.2  17.19639     10.773403     13.966719      1 1655 1.0 
ATOM   C  CA  . ARG A 1 211 . 211 ARG A CA  95.17 17.87904     9.541357      13.578685      1 1656 1.0 
ATOM   C  C   . ARG A 1 211 . 211 ARG A C   95.13 18.618061    8.909754      14.751913      1 1657 1.0 
ATOM   O  O   . ARG A 1 211 . 211 ARG A O   94.35 18.556662    7.689272      14.94441       1 1658 1.0 
ATOM   C  CB  . ARG A 1 211 . 211 ARG A CB  95.09 18.83448     9.810743      12.416691      1 1659 1.0 
ATOM   C  CG  . ARG A 1 211 . 211 ARG A CG  94.78 19.913414    8.744265      12.188787      1 1660 1.0 
ATOM   C  CD  . ARG A 1 211 . 211 ARG A CD  94.22 19.315117    7.415383      11.792505      1 1661 1.0 
ATOM   N  NE  . ARG A 1 211 . 211 ARG A NE  93.73 20.328201    6.390514      11.570616      1 1662 1.0 
ATOM   C  CZ  . ARG A 1 211 . 211 ARG A CZ  93.82 20.762043    5.5548787     12.494764      1 1663 1.0 
ATOM   N  NH1 . ARG A 1 211 . 211 ARG A NH1 92.71 20.27758     5.596898      13.73373       1 1664 1.0 
ATOM   N  NH2 . ARG A 1 211 . 211 ARG A NH2 92.97 21.686247    4.6512213     12.176962      1 1665 1.0 
ATOM   N  N   . SER A 1 212 . 212 SER A N   94.74 19.304329    9.726685      15.526978      1 1666 1.0 
ATOM   C  CA  . SER A 1 212 . 212 SER A CA  93.8  20.09755     9.213749      16.63209       1 1667 1.0 
ATOM   C  C   . SER A 1 212 . 212 SER A C   94.15 19.22839     8.562448      17.700066      1 1668 1.0 
ATOM   O  O   . SER A 1 212 . 212 SER A O   92.5  19.685837    7.6768374     18.42249       1 1669 1.0 
ATOM   C  CB  . SER A 1 212 . 212 SER A CB  92.38 20.93396     10.331005     17.250599      1 1670 1.0 
ATOM   O  OG  . SER A 1 212 . 212 SER A OG  83.17 20.123062    11.298088     17.894775      1 1671 1.0 
ATOM   N  N   . LYS A 1 213 . 213 LYS A N   94.08 17.990208    8.987814      17.80395       1 1672 1.0 
ATOM   C  CA  . LYS A 1 213 . 213 LYS A CA  93.61 17.09298     8.442358      18.816275      1 1673 1.0 
ATOM   C  C   . LYS A 1 213 . 213 LYS A C   94.11 16.597301    7.041575      18.464582      1 1674 1.0 
ATOM   O  O   . LYS A 1 213 . 213 LYS A O   93.04 16.040295    6.348194      19.32442       1 1675 1.0 
ATOM   C  CB  . LYS A 1 213 . 213 LYS A CB  92.5  15.918499    9.393621      19.049896      1 1676 1.0 
ATOM   C  CG  . LYS A 1 213 . 213 LYS A CG  89.21 16.35413     10.717888     19.670977      1 1677 1.0 
ATOM   C  CD  . LYS A 1 213 . 213 LYS A CD  86.5  15.200282    11.68059      19.861591      1 1678 1.0 
ATOM   C  CE  . LYS A 1 213 . 213 LYS A CE  82.08 15.693601    12.966613     20.505272      1 1679 1.0 
ATOM   N  NZ  . LYS A 1 213 . 213 LYS A NZ  76.18 14.611736    13.963195     20.658957      1 1680 1.0 
ATOM   N  N   . PHE A 1 214 . 214 PHE A N   93.3  16.799358    6.6061716     17.23801       1 1681 1.0 
ATOM   C  CA  . PHE A 1 214 . 214 PHE A CA  92.63 16.462345    5.2427435     16.87373       1 1682 1.0 
ATOM   C  C   . PHE A 1 214 . 214 PHE A C   91.0  17.419758    4.232022      17.475632      1 1683 1.0 
ATOM   O  O   . PHE A 1 214 . 214 PHE A O   86.95 17.101624    3.0414712     17.54604       1 1684 1.0 
ATOM   C  CB  . PHE A 1 214 . 214 PHE A CB  92.13 16.397034    5.093914      15.347841      1 1685 1.0 
ATOM   C  CG  . PHE A 1 214 . 214 PHE A CG  92.35 15.060835    5.45514       14.769383      1 1686 1.0 
ATOM   C  CD1 . PHE A 1 214 . 214 PHE A CD1 89.75 14.065456    4.4988213     14.630907      1 1687 1.0 
ATOM   C  CD2 . PHE A 1 214 . 214 PHE A CD2 90.41 14.780533    6.7596455     14.387293      1 1688 1.0 
ATOM   C  CE1 . PHE A 1 214 . 214 PHE A CE1 88.85 12.826555    4.8304324     14.110552      1 1689 1.0 
ATOM   C  CE2 . PHE A 1 214 . 214 PHE A CE2 89.39 13.544867    7.101408      13.871671      1 1690 1.0 
ATOM   C  CZ  . PHE A 1 214 . 214 PHE A CZ  89.88 12.565371    6.1307907     13.730009      1 1691 1.0 
ATOM   N  N   . ASP A 1 215 . 215 ASP A N   90.5  18.562492    4.6956587     17.902712      1 1692 1.0 
ATOM   C  CA  . ASP A 1 215 . 215 ASP A CA  89.06 19.493586    3.8325238     18.614727      1 1693 1.0 
ATOM   C  C   . ASP A 1 215 . 215 ASP A C   88.93 19.107811    3.6802015     20.07856       1 1694 1.0 
ATOM   O  O   . ASP A 1 215 . 215 ASP A O   84.88 19.753975    2.9294298     20.81594       1 1695 1.0 
ATOM   C  CB  . ASP A 1 215 . 215 ASP A CB  86.93 20.914936    4.3755264     18.500744      1 1696 1.0 
ATOM   C  CG  . ASP A 1 215 . 215 ASP A CG  83.01 21.391281    4.45855       17.06373       1 1697 1.0 
ATOM   O  OD1 . ASP A 1 215 . 215 ASP A OD1 79.27 21.11354     3.5155888     16.295074      1 1698 1.0 
ATOM   O  OD2 . ASP A 1 215 . 215 ASP A OD2 76.97 22.040642    5.467861      16.709059      1 1699 1.0 
ATOM   N  N   . GLU A 1 216 . 216 GLU A N   88.11 18.068045    4.356162      20.482658      1 1700 1.0 
ATOM   C  CA  . GLU A 1 216 . 216 GLU A CA  86.57 17.595413    4.3265915     21.862827      1 1701 1.0 
ATOM   C  C   . GLU A 1 216 . 216 GLU A C   87.91 16.155762    3.830627      21.91794       1 1702 1.0 
ATOM   O  O   . GLU A 1 216 . 216 GLU A O   84.91 15.872929    2.6713452     21.621815      1 1703 1.0 
ATOM   C  CB  . GLU A 1 216 . 216 GLU A CB  84.34 17.75378     5.697687      22.504827      1 1704 1.0 
ATOM   C  CG  . GLU A 1 216 . 216 GLU A CG  78.03 19.199226    6.1791763     22.579712      1 1705 1.0 
ATOM   C  CD  . GLU A 1 216 . 216 GLU A CD  72.19 19.326218    7.609808      23.08387       1 1706 1.0 
ATOM   O  OE1 . GLU A 1 216 . 216 GLU A OE1 68.5  20.427864    8.179527      22.949799      1 1707 1.0 
ATOM   O  OE2 . GLU A 1 216 . 216 GLU A OE2 65.41 18.331238    8.156734      23.615446      1 1708 1.0 
ATOM   N  N   . SER A 1 217 . 217 SER A N   90.02 15.231249    4.7272005     22.218145      1 1709 1.0 
ATOM   C  CA  . SER A 1 217 . 217 SER A CA  88.77 13.863302    4.317781      22.491827      1 1710 1.0 
ATOM   C  C   . SER A 1 217 . 217 SER A C   90.12 12.968683    4.259982      21.260735      1 1711 1.0 
ATOM   O  O   . SER A 1 217 . 217 SER A O   88.18 11.999437    3.4964023     21.236012      1 1712 1.0 
ATOM   C  CB  . SER A 1 217 . 217 SER A CB  86.73 13.242626    5.2520576     23.528126      1 1713 1.0 
ATOM   O  OG  . SER A 1 217 . 217 SER A OG  78.8  13.302057    6.601449      23.100441      1 1714 1.0 
ATOM   N  N   . LEU A 1 218 . 218 LEU A N   92.84 13.27452     5.0384264     20.239338      1 1715 1.0 
ATOM   C  CA  . LEU A 1 218 . 218 LEU A CA  93.03 12.369132    5.161585      19.100967      1 1716 1.0 
ATOM   C  C   . LEU A 1 218 . 218 LEU A C   93.59 12.171205    3.8529387     18.350597      1 1717 1.0 
ATOM   O  O   . LEU A 1 218 . 218 LEU A O   92.73 11.063932    3.5652049     17.877357      1 1718 1.0 
ATOM   C  CB  . LEU A 1 218 . 218 LEU A CB  92.11 12.8445015   6.2485867     18.140625      1 1719 1.0 
ATOM   C  CG  . LEU A 1 218 . 218 LEU A CG  91.09 12.3053055   7.657463      18.385862      1 1720 1.0 
ATOM   C  CD1 . LEU A 1 218 . 218 LEU A CD1 88.14 10.786215    7.6722674     18.340147      1 1721 1.0 
ATOM   C  CD2 . LEU A 1 218 . 218 LEU A CD2 88.34 12.88258     8.625324      17.361765      1 1722 1.0 
ATOM   N  N   . ALA A 1 219 . 219 ALA A N   93.14 13.209382    3.0536172     18.215958      1 1723 1.0 
ATOM   C  CA  . ALA A 1 219 . 219 ALA A CA  92.3  13.102531    1.8078355     17.471144      1 1724 1.0 
ATOM   C  C   . ALA A 1 219 . 219 ALA A C   93.06 12.051697    0.88198644    18.069637      1 1725 1.0 
ATOM   O  O   . ALA A 1 219 . 219 ALA A O   92.42 11.192692    0.35310444    17.35292       1 1726 1.0 
ATOM   C  CB  . ALA A 1 219 . 219 ALA A CB  91.08 14.461111    1.1062477     17.409666      1 1727 1.0 
ATOM   N  N   . ASP A 1 220 . 220 ASP A N   93.26 12.0936      0.69033545    19.37103       1 1728 1.0 
ATOM   C  CA  . ASP A 1 220 . 220 ASP A CA  92.49 11.126436    -0.16804063   20.042444      1 1729 1.0 
ATOM   C  C   . ASP A 1 220 . 220 ASP A C   93.29 9.723135     0.42227995    19.985352      1 1730 1.0 
ATOM   O  O   . ASP A 1 220 . 220 ASP A O   92.64 8.740772     -0.30587906   19.844378      1 1731 1.0 
ATOM   C  CB  . ASP A 1 220 . 220 ASP A CB  91.72 11.535224    -0.39906105   21.494663      1 1732 1.0 
ATOM   C  CG  . ASP A 1 220 . 220 ASP A CG  86.13 12.771704    -1.2700813    21.626232      1 1733 1.0 
ATOM   O  OD1 . ASP A 1 220 . 220 ASP A OD1 81.94 13.000446    -2.1171613    20.741844      1 1734 1.0 
ATOM   O  OD2 . ASP A 1 220 . 220 ASP A OD2 79.59 13.508951    -1.108242     22.62258       1 1735 1.0 
ATOM   N  N   . LEU A 1 221 . 221 LEU A N   94.28 9.630102     1.725234      20.096071      1 1736 1.0 
ATOM   C  CA  . LEU A 1 221 . 221 LEU A CA  94.31 8.327312     2.3812227     20.046165      1 1737 1.0 
ATOM   C  C   . LEU A 1 221 . 221 LEU A C   94.2  7.6976824    2.2493563     18.664368      1 1738 1.0 
ATOM   O  O   . LEU A 1 221 . 221 LEU A O   93.51 6.4961123    1.9971192     18.548351      1 1739 1.0 
ATOM   C  CB  . LEU A 1 221 . 221 LEU A CB  94.45 8.464447     3.85046       20.444784      1 1740 1.0 
ATOM   C  CG  . LEU A 1 221 . 221 LEU A CG  94.45 8.793259     4.100358      21.917122      1 1741 1.0 
ATOM   C  CD1 . LEU A 1 221 . 221 LEU A CD1 92.43 7.5912743    3.7651973     22.790012      1 1742 1.0 
ATOM   C  CD2 . LEU A 1 221 . 221 LEU A CD2 92.45 9.235104     5.5432463     22.130669      1 1743 1.0 
ATOM   N  N   . TYR A 1 222 . 222 TYR A N   92.75 8.492689     2.4194832     17.624989      1 1744 1.0 
ATOM   C  CA  . TYR A 1 222 . 222 TYR A CA  91.86 7.9574003    2.252542      16.280888      1 1745 1.0 
ATOM   C  C   . TYR A 1 222 . 222 TYR A C   92.0  7.5608854    0.80827045    16.011345      1 1746 1.0 
ATOM   O  O   . TYR A 1 222 . 222 TYR A O   91.18 6.6252575    0.5446413     15.261815      1 1747 1.0 
ATOM   C  CB  . TYR A 1 222 . 222 TYR A CB  91.05 8.950523     2.7595255     15.224499      1 1748 1.0 
ATOM   C  CG  . TYR A 1 222 . 222 TYR A CG  89.39 8.693449     4.1878557     14.810379      1 1749 1.0 
ATOM   C  CD1 . TYR A 1 222 . 222 TYR A CD1 85.71 7.7018995    4.494097      13.886948      1 1750 1.0 
ATOM   C  CD2 . TYR A 1 222 . 222 TYR A CD2 85.79 9.4324045    5.237385      15.352182      1 1751 1.0 
ATOM   C  CE1 . TYR A 1 222 . 222 TYR A CE1 82.96 7.456304     5.80475       13.505888      1 1752 1.0 
ATOM   C  CE2 . TYR A 1 222 . 222 TYR A CE2 83.73 9.1915455    6.552552      14.980391      1 1753 1.0 
ATOM   C  CZ  . TYR A 1 222 . 222 TYR A CZ  83.65 8.200228     6.830728      14.0513        1 1754 1.0 
ATOM   O  OH  . TYR A 1 222 . 222 TYR A OH  82.03 7.956794     8.132135      13.678351      1 1755 1.0 
ATOM   N  N   . HIS A 1 223 . 223 HIS A N   91.21 8.276708     -0.11837971   16.633198      1 1756 1.0 
ATOM   C  CA  . HIS A 1 223 . 223 HIS A CA  89.84 7.8848343    -1.5179522    16.526882      1 1757 1.0 
ATOM   C  C   . HIS A 1 223 . 223 HIS A C   90.58 6.5076933    -1.7389323    17.132282      1 1758 1.0 
ATOM   O  O   . HIS A 1 223 . 223 HIS A O   89.67 5.654049     -2.3983293    16.536297      1 1759 1.0 
ATOM   C  CB  . HIS A 1 223 . 223 HIS A CB  89.09 8.917007     -2.4218545    17.200098      1 1760 1.0 
ATOM   C  CG  . HIS A 1 223 . 223 HIS A CG  85.49 8.516419     -3.863497     17.239117      1 1761 1.0 
ATOM   N  ND1 . HIS A 1 223 . 223 HIS A ND1 82.37 8.710733     -4.7167635    16.175686      1 1762 1.0 
ATOM   C  CD2 . HIS A 1 223 . 223 HIS A CD2 80.09 7.925294     -4.5950203    18.20747       1 1763 1.0 
ATOM   C  CE1 . HIS A 1 223 . 223 HIS A CE1 78.11 8.2633       -5.916347     16.48991       1 1764 1.0 
ATOM   N  NE2 . HIS A 1 223 . 223 HIS A NE2 77.31 7.7660203    -5.8690376    17.717089      1 1765 1.0 
ATOM   N  N   . ASP A 1 224 . 224 ASP A N   92.23 6.2818623    -1.1809598    18.30508       1 1766 1.0 
ATOM   C  CA  . ASP A 1 224 . 224 ASP A CA  91.61 4.975052     -1.2875825    18.94802       1 1767 1.0 
ATOM   C  C   . ASP A 1 224 . 224 ASP A C   91.33 3.8982885    -0.5981387    18.11966       1 1768 1.0 
ATOM   O  O   . ASP A 1 224 . 224 ASP A O   90.49 2.7571373    -1.0607876    18.061552      1 1769 1.0 
ATOM   C  CB  . ASP A 1 224 . 224 ASP A CB  91.94 5.0196342    -0.69458485   20.352959      1 1770 1.0 
ATOM   C  CG  . ASP A 1 224 . 224 ASP A CG  91.66 5.80864      -1.5426099    21.332972      1 1771 1.0 
ATOM   O  OD1 . ASP A 1 224 . 224 ASP A OD1 88.95 6.049157     -2.7328823    21.037367      1 1772 1.0 
ATOM   O  OD2 . ASP A 1 224 . 224 ASP A OD2 88.93 6.1800957    -1.0217882    22.410309      1 1773 1.0 
ATOM   N  N   . LEU A 1 225 . 225 LEU A N   92.45 4.249953     0.5049968     17.51243       1 1774 1.0 
ATOM   C  CA  . LEU A 1 225 . 225 LEU A CA  91.61 3.3211808    1.2020562     16.634813      1 1775 1.0 
ATOM   C  C   . LEU A 1 225 . 225 LEU A C   90.59 2.9227       0.31453615    15.4580765     1 1776 1.0 
ATOM   O  O   . LEU A 1 225 . 225 LEU A O   88.48 1.7492355    0.2685559     15.0731735     1 1777 1.0 
ATOM   C  CB  . LEU A 1 225 . 225 LEU A CB  91.55 3.9449368    2.5064056     16.13908       1 1778 1.0 
ATOM   C  CG  . LEU A 1 225 . 225 LEU A CG  91.83 3.0136309    3.6611562     15.770996      1 1779 1.0 
ATOM   C  CD1 . LEU A 1 225 . 225 LEU A CD1 89.99 2.1177735    4.043254      16.94478       1 1780 1.0 
ATOM   C  CD2 . LEU A 1 225 . 225 LEU A CD2 90.63 3.839137     4.859173      15.317226      1 1781 1.0 
ATOM   N  N   . ASP A 1 226 . 226 ASP A N   88.93 3.888258     -0.3925356    14.90871       1 1782 1.0 
ATOM   C  CA  . ASP A 1 226 . 226 ASP A CA  86.58 3.642854     -1.2913269    13.780043      1 1783 1.0 
ATOM   C  C   . ASP A 1 226 . 226 ASP A C   87.24 2.6384087    -2.3856137    14.13513       1 1784 1.0 
ATOM   O  O   . ASP A 1 226 . 226 ASP A O   85.02 1.9037402    -2.8637218    13.267391      1 1785 1.0 
ATOM   C  CB  . ASP A 1 226 . 226 ASP A CB  84.24 4.9411974    -1.9350389    13.306066      1 1786 1.0 
ATOM   C  CG  . ASP A 1 226 . 226 ASP A CG  78.99 5.8002977    -0.98608434   12.49695       1 1787 1.0 
ATOM   O  OD1 . ASP A 1 226 . 226 ASP A OD1 75.28 5.3254213    0.11400397    12.146431      1 1788 1.0 
ATOM   O  OD2 . ASP A 1 226 . 226 ASP A OD2 73.42 6.9604287    -1.3463069    12.195435      1 1789 1.0 
ATOM   N  N   . MET A 1 227 . 227 MET A N   86.17 2.6124072    -2.7867634    15.405949      1 1790 1.0 
ATOM   C  CA  . MET A 1 227 . 227 MET A CA  84.41 1.690026     -3.8348477    15.837796      1 1791 1.0 
ATOM   C  C   . MET A 1 227 . 227 MET A C   85.34 0.23892263   -3.413885     15.652873      1 1792 1.0 
ATOM   O  O   . MET A 1 227 . 227 MET A O   83.18 -0.6484299   -4.264702     15.504147      1 1793 1.0 
ATOM   C  CB  . MET A 1 227 . 227 MET A CB  82.98 1.9312291    -4.2032557    17.29942       1 1794 1.0 
ATOM   C  CG  . MET A 1 227 . 227 MET A CG  76.51 3.2917855    -4.8203564    17.58891       1 1795 1.0 
ATOM   S  SD  . MET A 1 227 . 227 MET A SD  71.42 3.5065088    -6.4513197    16.835297      1 1796 1.0 
ATOM   C  CE  . MET A 1 227 . 227 MET A CE  66.28 4.430794     -6.0311875    15.368942      1 1797 1.0 
ATOM   N  N   . GLY A 1 228 . 228 GLY A N   83.2  -0.01481975  -2.1249044    15.662828      1 1798 1.0 
ATOM   C  CA  . GLY A 1 228 . 228 GLY A CA  81.86 -1.349684    -1.609723     15.449743      1 1799 1.0 
ATOM   C  C   . GLY A 1 228 . 228 GLY A C   82.77 -1.6009417   -1.1290238    14.031283      1 1800 1.0 
ATOM   O  O   . GLY A 1 228 . 228 GLY A O   81.13 -2.5418782   -0.36534694   13.790049      1 1801 1.0 
ATOM   N  N   . PHE A 1 229 . 229 PHE A N   82.04 -0.77221555  -1.5510681    13.127712      1 1802 1.0 
ATOM   C  CA  . PHE A 1 229 . 229 PHE A CA  80.53 -0.85549974  -1.1593833    11.722223      1 1803 1.0 
ATOM   C  C   . PHE A 1 229 . 229 PHE A C   80.9  -0.8847574   -2.4108977    10.854664      1 1804 1.0 
ATOM   O  O   . PHE A 1 229 . 229 PHE A O   78.09 0.023669668  -2.6537473    10.052576      1 1805 1.0 
ATOM   C  CB  . PHE A 1 229 . 229 PHE A CB  79.13 0.3395912    -0.26251197   11.371258      1 1806 1.0 
ATOM   C  CG  . PHE A 1 229 . 229 PHE A CG  77.76 0.10923824   0.6180018     10.173944      1 1807 1.0 
ATOM   C  CD1 . PHE A 1 229 . 229 PHE A CD1 74.51 -0.8901346   1.5827756     10.180805      1 1808 1.0 
ATOM   C  CD2 . PHE A 1 229 . 229 PHE A CD2 74.06 0.9135425    0.50474906    9.04506        1 1809 1.0 
ATOM   C  CE1 . PHE A 1 229 . 229 PHE A CE1 71.14 -1.0911236   2.415905      9.083758       1 1810 1.0 
ATOM   C  CE2 . PHE A 1 229 . 229 PHE A CE2 72.28 0.7208705    1.3300562     7.9495077      1 1811 1.0 
ATOM   C  CZ  . PHE A 1 229 . 229 PHE A CZ  72.82 -0.27736187  2.2822797     7.970443       1 1812 1.0 
ATOM   N  N   . SER A 1 230 . 230 SER A N   78.67 -1.9295952   -3.2046225    11.042877      1 1813 1.0 
ATOM   C  CA  . SER A 1 230 . 230 SER A CA  76.29 -2.0919514   -4.4651203    10.334698      1 1814 1.0 
ATOM   C  C   . SER A 1 230 . 230 SER A C   77.92 -3.5515003   -4.6651626    9.954946       1 1815 1.0 
ATOM   O  O   . SER A 1 230 . 230 SER A O   76.6  -4.429454    -3.9629242    10.46632       1 1816 1.0 
ATOM   C  CB  . SER A 1 230 . 230 SER A CB  74.96 -1.5979242   -5.6327825    11.197407      1 1817 1.0 
ATOM   O  OG  . SER A 1 230 . 230 SER A OG  68.9  -2.4290233   -5.8208933    12.328283      1 1818 1.0 
ATOM   N  N   . PRO A 1 231 . 231 PRO A N   76.65 -3.8398876   -5.5950117    9.050434       1 1819 1.0 
ATOM   C  CA  . PRO A 1 231 . 231 PRO A CA  75.22 -5.222274    -5.761096     8.564587       1 1820 1.0 
ATOM   C  C   . PRO A 1 231 . 231 PRO A C   76.74 -6.2443514   -5.9943047    9.669374       1 1821 1.0 
ATOM   O  O   . PRO A 1 231 . 231 PRO A O   74.8  -7.370734    -5.4976535    9.568873       1 1822 1.0 
ATOM   C  CB  . PRO A 1 231 . 231 PRO A CB  74.25 -5.1124935   -6.983224     7.640252       1 1823 1.0 
ATOM   C  CG  . PRO A 1 231 . 231 PRO A CG  73.24 -3.706555    -6.95248      7.15457        1 1824 1.0 
ATOM   C  CD  . PRO A 1 231 . 231 PRO A CD  73.99 -2.8924477   -6.4378824    8.307993       1 1825 1.0 
ATOM   N  N   . ILE A 1 232 . 232 ILE A N   75.17 -5.875093    -6.734194     10.693223      1 1826 1.0 
ATOM   C  CA  . ILE A 1 232 . 232 ILE A CA  74.16 -6.8145213   -7.0321407    11.76715       1 1827 1.0 
ATOM   C  C   . ILE A 1 232 . 232 ILE A C   76.61 -7.3063655   -5.7687993    12.459726      1 1828 1.0 
ATOM   O  O   . ILE A 1 232 . 232 ILE A O   74.79 -8.42136     -5.7295456    12.993052      1 1829 1.0 
ATOM   C  CB  . ILE A 1 232 . 232 ILE A CB  72.69 -6.186936    -8.010185     12.792592      1 1830 1.0 
ATOM   C  CG1 . ILE A 1 232 . 232 ILE A CG1 67.28 -7.261868    -8.612229     13.707285      1 1831 1.0 
ATOM   C  CG2 . ILE A 1 232 . 232 ILE A CG2 62.98 -5.1068144   -7.321971     13.606146      1 1832 1.0 
ATOM   C  CD1 . ILE A 1 232 . 232 ILE A CD1 60.64 -8.209975    -9.545616     12.995678      1 1833 1.0 
ATOM   N  N   . ASN A 1 233 . 233 ASN A N   77.82 -6.5109854   -4.730729     12.438322      1 1834 1.0 
ATOM   C  CA  . ASN A 1 233 . 233 ASN A CA  75.96 -6.9023137   -3.4801798    13.089127      1 1835 1.0 
ATOM   C  C   . ASN A 1 233 . 233 ASN A C   77.3  -7.9817696   -2.7180712    12.332604      1 1836 1.0 
ATOM   O  O   . ASN A 1 233 . 233 ASN A O   76.08 -8.551202    -1.7700708    12.871683      1 1837 1.0 
ATOM   C  CB  . ASN A 1 233 . 233 ASN A CB  75.77 -5.6767464   -2.5957227    13.315979      1 1838 1.0 
ATOM   C  CG  . ASN A 1 233 . 233 ASN A CG  72.44 -4.989059    -2.8807464    14.634434      1 1839 1.0 
ATOM   O  OD1 . ASN A 1 233 . 233 ASN A OD1 68.23 -5.240752    -2.2220626    15.645675      1 1840 1.0 
ATOM   N  ND2 . ASN A 1 233 . 233 ASN A ND2 66.97 -4.1255107   -3.89149      14.629347      1 1841 1.0 
ATOM   N  N   . PHE A 1 234 . 234 PHE A N   75.79 -8.272861    -3.097251     11.10503       1 1842 1.0 
ATOM   C  CA  . PHE A 1 234 . 234 PHE A CA  73.68 -9.414896    -2.5182714    10.41708       1 1843 1.0 
ATOM   C  C   . PHE A 1 234 . 234 PHE A C   75.41 -10.708843   -2.8353271    11.161413      1 1844 1.0 
ATOM   O  O   . PHE A 1 234 . 234 PHE A O   72.69 -11.63966    -2.0281413    11.167624      1 1845 1.0 
ATOM   C  CB  . PHE A 1 234 . 234 PHE A CB  72.39 -9.503284    -3.03854      8.977156       1 1846 1.0 
ATOM   C  CG  . PHE A 1 234 . 234 PHE A CG  70.06 -8.732197    -2.2294972    7.977872       1 1847 1.0 
ATOM   C  CD1 . PHE A 1 234 . 234 PHE A CD1 67.83 -9.10125     -0.9275189    7.6873355      1 1848 1.0 
ATOM   C  CD2 . PHE A 1 234 . 234 PHE A CD2 65.86 -7.645692    -2.7793665    7.312302       1 1849 1.0 
ATOM   C  CE1 . PHE A 1 234 . 234 PHE A CE1 63.39 -8.399845    -0.17807856   6.752897       1 1850 1.0 
ATOM   C  CE2 . PHE A 1 234 . 234 PHE A CE2 63.51 -6.9363184   -2.0350842    6.3788805      1 1851 1.0 
ATOM   C  CZ  . PHE A 1 234 . 234 PHE A CZ  63.89 -7.3166575   -0.73400337   6.097302       1 1852 1.0 
ATOM   N  N   . LYS A 1 235 . 235 LYS A N   77.21 -10.7668     -3.99411      11.766578      1 1853 1.0 
ATOM   C  CA  . LYS A 1 235 . 235 LYS A CA  75.95 -11.958372   -4.4298563    12.484284      1 1854 1.0 
ATOM   C  C   . LYS A 1 235 . 235 LYS A C   77.75 -11.810955   -4.3537874    13.993914      1 1855 1.0 
ATOM   O  O   . LYS A 1 235 . 235 LYS A O   75.04 -12.76382    -4.016243     14.694944      1 1856 1.0 
ATOM   C  CB  . LYS A 1 235 . 235 LYS A CB  74.09 -12.32135    -5.864337     12.083545      1 1857 1.0 
ATOM   C  CG  . LYS A 1 235 . 235 LYS A CG  67.44 -13.044395   -5.9722857    10.747469      1 1858 1.0 
ATOM   C  CD  . LYS A 1 235 . 235 LYS A CD  63.48 -14.468367   -5.469982     10.864485      1 1859 1.0 
ATOM   C  CE  . LYS A 1 235 . 235 LYS A CE  58.33 -15.236023   -5.682433     9.56928        1 1860 1.0 
ATOM   N  NZ  . LYS A 1 235 . 235 LYS A NZ  54.03 -16.674091   -5.3170533    9.692034       1 1861 1.0 
ATOM   N  N   . LEU A 1 236 . 236 LEU A N   76.53 -10.629082   -4.6667624    14.510849      1 1862 1.0 
ATOM   C  CA  . LEU A 1 236 . 236 LEU A CA  75.47 -10.438203   -4.7793627    15.948865      1 1863 1.0 
ATOM   C  C   . LEU A 1 236 . 236 LEU A C   77.45 -9.581167    -3.6592038    16.523869      1 1864 1.0 
ATOM   O  O   . LEU A 1 236 . 236 LEU A O   75.1  -8.932692    -3.8301725    17.55421       1 1865 1.0 
ATOM   C  CB  . LEU A 1 236 . 236 LEU A CB  74.08 -9.824705    -6.1337104    16.290375      1 1866 1.0 
ATOM   C  CG  . LEU A 1 236 . 236 LEU A CG  69.07 -10.617758   -7.371133     15.866423      1 1867 1.0 
ATOM   C  CD1 . LEU A 1 236 . 236 LEU A CD1 64.24 -12.024143   -7.342921     16.451649      1 1868 1.0 
ATOM   C  CD2 . LEU A 1 236 . 236 LEU A CD2 62.07 -9.888629    -8.638147     16.2818        1 1869 1.0 
ATOM   N  N   . HIS A 1 237 . 237 HIS A N   74.99 -9.5888      -2.5035043    15.878902      1 1870 1.0 
ATOM   C  CA  . HIS A 1 237 . 237 HIS A CA  72.66 -8.817862    -1.368804     16.35804       1 1871 1.0 
ATOM   C  C   . HIS A 1 237 . 237 HIS A C   74.25 -9.282082    -0.90004027   17.73588       1 1872 1.0 
ATOM   O  O   . HIS A 1 237 . 237 HIS A O   74.04 -8.490942    -0.34151378   18.492502      1 1873 1.0 
ATOM   C  CB  . HIS A 1 237 . 237 HIS A CB  73.27 -8.934938    -0.2045519    15.368247      1 1874 1.0 
ATOM   C  CG  . HIS A 1 237 . 237 HIS A CG  70.51 -10.336319   0.27726102    15.199585      1 1875 1.0 
ATOM   N  ND1 . HIS A 1 237 . 237 HIS A ND1 67.39 -10.846521   1.3536766     15.894228      1 1876 1.0 
ATOM   C  CD2 . HIS A 1 237 . 237 HIS A CD2 65.19 -11.347178   -0.17670453   14.419099      1 1877 1.0 
ATOM   C  CE1 . HIS A 1 237 . 237 HIS A CE1 61.21 -12.10351    1.535637      15.546508      1 1878 1.0 
ATOM   N  NE2 . HIS A 1 237 . 237 HIS A NE2 61.18 -12.434824   0.61001015    14.651674      1 1879 1.0 
ATOM   N  N   . TRP A 1 238 . 238 TRP A N   74.71 -10.5164585  -1.1321819    18.063831      1 1880 1.0 
ATOM   C  CA  . TRP A 1 238 . 238 TRP A CA  72.9  -11.136552   -0.705583     19.3144        1 1881 1.0 
ATOM   C  C   . TRP A 1 238 . 238 TRP A C   74.25 -10.925264   -1.711223     20.448671      1 1882 1.0 
ATOM   O  O   . TRP A 1 238 . 238 TRP A O   72.64 -11.136386   -1.3795879    21.618263      1 1883 1.0 
ATOM   C  CB  . TRP A 1 238 . 238 TRP A CB  72.68 -12.651693   -0.53499144   19.111477      1 1884 1.0 
ATOM   C  CG  . TRP A 1 238 . 238 TRP A CG  70.17 -13.282131   -1.72448      18.463905      1 1885 1.0 
ATOM   C  CD1 . TRP A 1 238 . 238 TRP A CD1 66.5  -13.540476   -1.9021454    17.137577      1 1886 1.0 
ATOM   C  CD2 . TRP A 1 238 . 238 TRP A CD2 65.21 -13.701759   -2.9351165    19.117783      1 1887 1.0 
ATOM   N  NE1 . TRP A 1 238 . 238 TRP A NE1 63.23 -14.101691   -3.133857     16.912865      1 1888 1.0 
ATOM   C  CE2 . TRP A 1 238 . 238 TRP A CE2 63.26 -14.210684   -3.790777     18.108631      1 1889 1.0 
ATOM   C  CE3 . TRP A 1 238 . 238 TRP A CE3 63.36 -13.712698   -3.3837504    20.447405      1 1890 1.0 
ATOM   C  CZ2 . TRP A 1 238 . 238 TRP A CZ2 66.75 -14.717659   -5.0645385    18.398884      1 1891 1.0 
ATOM   C  CZ3 . TRP A 1 238 . 238 TRP A CZ3 65.11 -14.213958   -4.6495194    20.725317      1 1892 1.0 
ATOM   C  CH2 . TRP A 1 238 . 238 TRP A CH2 65.04 -14.709044   -5.4743176    19.702625      1 1893 1.0 
ATOM   N  N   . ALA A 1 239 . 239 ALA A N   74.23 -10.559125   -2.927516     20.111153      1 1894 1.0 
ATOM   C  CA  . ALA A 1 239 . 239 ALA A CA  71.97 -10.492431   -4.005545     21.086407      1 1895 1.0 
ATOM   C  C   . ALA A 1 239 . 239 ALA A C   73.98 -9.418291    -3.7316608    22.134563      1 1896 1.0 
ATOM   O  O   . ALA A 1 239 . 239 ALA A O   72.04 -8.313953    -3.2998536    21.813318      1 1897 1.0 
ATOM   C  CB  . ALA A 1 239 . 239 ALA A CB  70.72 -10.23534    -5.335656     20.392664      1 1898 1.0 
ATOM   N  N   . PRO A 1 240 . 240 PRO A N   76.22 -9.724381    -3.9758644    23.404078      1 1899 1.0 
ATOM   C  CA  . PRO A 1 240 . 240 PRO A CA  74.54 -8.737787    -3.7761343    24.476114      1 1900 1.0 
ATOM   C  C   . PRO A 1 240 . 240 PRO A C   76.61 -7.698494    -4.8829107    24.505102      1 1901 1.0 
ATOM   O  O   . PRO A 1 240 . 240 PRO A O   73.95 -7.517065    -5.558832     25.517776      1 1902 1.0 
ATOM   C  CB  . PRO A 1 240 . 240 PRO A CB  73.24 -9.598095    -3.760132     25.741179      1 1903 1.0 
ATOM   C  CG  . PRO A 1 240 . 240 PRO A CG  70.01 -10.758211   -4.645645     25.409029      1 1904 1.0 
ATOM   C  CD  . PRO A 1 240 . 240 PRO A CD  67.03 -11.036636   -4.429844     23.930056      1 1905 1.0 
ATOM   N  N   . LEU A 1 241 . 241 LEU A N   75.2  -7.030175    -5.0599136    23.385113      1 1906 1.0 
ATOM   C  CA  . LEU A 1 241 . 241 LEU A CA  74.57 -5.9979396   -6.067198     23.26575       1 1907 1.0 
ATOM   C  C   . LEU A 1 241 . 241 LEU A C   78.09 -4.652959    -5.4889965    23.678154      1 1908 1.0 
ATOM   O  O   . LEU A 1 241 . 241 LEU A O   77.09 -4.4189835   -4.2823515    23.558912      1 1909 1.0 
ATOM   C  CB  . LEU A 1 241 . 241 LEU A CB  72.79 -5.937422    -6.596429     21.831566      1 1910 1.0 
ATOM   C  CG  . LEU A 1 241 . 241 LEU A CG  68.13 -7.2398887   -7.1676116    21.26836       1 1911 1.0 
ATOM   C  CD1 . LEU A 1 241 . 241 LEU A CD1 66.02 -7.6602454   -8.413904     22.040134      1 1912 1.0 
ATOM   C  CD2 . LEU A 1 241 . 241 LEU A CD2 63.78 -7.087978    -7.472021     19.788055      1 1913 1.0 
ATOM   N  N   . PRO A 1 242 . 242 PRO A N   82.09 -3.7520869   -6.338149     24.178356      1 1914 1.0 
ATOM   C  CA  . PRO A 1 242 . 242 PRO A CA  81.86 -2.4626074   -5.8356366    24.656174      1 1915 1.0 
ATOM   C  C   . PRO A 1 242 . 242 PRO A C   83.68 -1.6765043   -5.065834     23.604452      1 1916 1.0 
ATOM   O  O   . PRO A 1 242 . 242 PRO A O   82.92 -1.0437578   -4.0606375    23.927126      1 1917 1.0 
ATOM   C  CB  . PRO A 1 242 . 242 PRO A CB  81.16 -1.7195578   -7.1173472    25.064072      1 1918 1.0 
ATOM   C  CG  . PRO A 1 242 . 242 PRO A CG  78.0  -2.8037076   -8.091091     25.39023       1 1919 1.0 
ATOM   C  CD  . PRO A 1 242 . 242 PRO A CD  77.74 -3.9301035   -7.7882104    24.449966      1 1920 1.0 
ATOM   N  N   . TRP A 1 243 . 243 TRP A N   82.13 -1.7015417   -5.507619     22.350979      1 1921 1.0 
ATOM   C  CA  . TRP A 1 243 . 243 TRP A CA  80.95 -0.95286095  -4.8139772    21.315752      1 1922 1.0 
ATOM   C  C   . TRP A 1 243 . 243 TRP A C   83.5  -1.5816436   -3.4774444    20.936085      1 1923 1.0 
ATOM   O  O   . TRP A 1 243 . 243 TRP A O   83.45 -0.867434    -2.577876     20.501438      1 1924 1.0 
ATOM   C  CB  . TRP A 1 243 . 243 TRP A CB  79.21 -0.76889324  -5.6991205    20.073618      1 1925 1.0 
ATOM   C  CG  . TRP A 1 243 . 243 TRP A CG  72.76 -2.016851    -6.354088     19.54788       1 1926 1.0 
ATOM   C  CD1 . TRP A 1 243 . 243 TRP A CD1 70.19 -2.896981    -5.8361444    18.65334       1 1927 1.0 
ATOM   C  CD2 . TRP A 1 243 . 243 TRP A CD2 66.98 -2.4920678   -7.6793694    19.858662      1 1928 1.0 
ATOM   N  NE1 . TRP A 1 243 . 243 TRP A NE1 64.75 -3.8923976   -6.7436075    18.38319       1 1929 1.0 
ATOM   C  CE2 . TRP A 1 243 . 243 TRP A CE2 61.98 -3.6767564   -7.882138     19.119001      1 1930 1.0 
ATOM   C  CE3 . TRP A 1 243 . 243 TRP A CE3 61.94 -2.0420349   -8.697199     20.695301      1 1931 1.0 
ATOM   C  CZ2 . TRP A 1 243 . 243 TRP A CZ2 62.59 -4.412158    -9.061588     19.179422      1 1932 1.0 
ATOM   C  CZ3 . TRP A 1 243 . 243 TRP A CZ3 62.35 -2.7741203   -9.872553     20.766422      1 1933 1.0 
ATOM   C  CH2 . TRP A 1 243 . 243 TRP A CH2 61.01 -3.9438508   -10.04298     20.010466      1 1934 1.0 
ATOM   N  N   . ASN A 1 244 . 244 ASN A N   85.75 -2.8772433   -3.3369145    21.102505      1 1935 1.0 
ATOM   C  CA  . ASN A 1 244 . 244 ASN A CA  85.47 -3.5156612   -2.042764     20.892265      1 1936 1.0 
ATOM   C  C   . ASN A 1 244 . 244 ASN A C   87.41 -3.14467     -1.0615742    21.991129      1 1937 1.0 
ATOM   O  O   . ASN A 1 244 . 244 ASN A O   87.7  -2.9605803   0.13130568    21.737808      1 1938 1.0 
ATOM   C  CB  . ASN A 1 244 . 244 ASN A CB  83.91 -5.0310516   -2.1885092    20.79403       1 1939 1.0 
ATOM   C  CG  . ASN A 1 244 . 244 ASN A CG  79.47 -5.493478    -2.6625822    19.424364      1 1940 1.0 
ATOM   O  OD1 . ASN A 1 244 . 244 ASN A OD1 75.33 -4.725703    -2.641244     18.45866       1 1941 1.0 
ATOM   N  ND2 . ASN A 1 244 . 244 ASN A ND2 74.28 -6.7502236   -3.083534     19.330812      1 1942 1.0 
ATOM   N  N   . GLN A 1 245 . 245 GLN A N   90.1  -3.0375829   -1.5533426    23.21296       1 1943 1.0 
ATOM   C  CA  . GLN A 1 245 . 245 GLN A CA  89.78 -2.6115584   -0.700961     24.319407      1 1944 1.0 
ATOM   C  C   . GLN A 1 245 . 245 GLN A C   90.93 -1.1737496   -0.24726763   24.120596      1 1945 1.0 
ATOM   O  O   . GLN A 1 245 . 245 GLN A O   90.46 -0.842801    0.91843987    24.36464       1 1946 1.0 
ATOM   C  CB  . GLN A 1 245 . 245 GLN A CB  88.76 -2.7514787   -1.4476469    25.64431       1 1947 1.0 
ATOM   C  CG  . GLN A 1 245 . 245 GLN A CG  79.15 -4.182274    -1.8301517    25.988556      1 1948 1.0 
ATOM   C  CD  . GLN A 1 245 . 245 GLN A CD  73.99 -4.2788568   -2.7198195    27.214928      1 1949 1.0 
ATOM   O  OE1 . GLN A 1 245 . 245 GLN A OE1 68.09 -3.3957243   -2.7068975    28.073273      1 1950 1.0 
ATOM   N  NE2 . GLN A 1 245 . 245 GLN A NE2 65.2  -5.35051     -3.4962177    27.302923      1 1951 1.0 
ATOM   N  N   . ARG A 1 246 . 246 ARG A N   91.24 -0.30553013  -1.1509082    23.68179       1 1952 1.0 
ATOM   C  CA  . ARG A 1 246 . 246 ARG A CA  91.02 1.0751522    -0.7822107    23.41391       1 1953 1.0 
ATOM   C  C   . ARG A 1 246 . 246 ARG A C   92.18 1.1690464    0.18831523    22.244186      1 1954 1.0 
ATOM   O  O   . ARG A 1 246 . 246 ARG A O   92.31 2.0064015    1.0998764     22.249294      1 1955 1.0 
ATOM   C  CB  . ARG A 1 246 . 246 ARG A CB  90.04 1.9205394    -2.032846     23.144432      1 1956 1.0 
ATOM   C  CG  . ARG A 1 246 . 246 ARG A CG  84.65 2.2199776    -2.8481498    24.388092      1 1957 1.0 
ATOM   C  CD  . ARG A 1 246 . 246 ARG A CD  82.36 3.31215      -3.874167     24.135046      1 1958 1.0 
ATOM   N  NE  . ARG A 1 246 . 246 ARG A NE  77.06 2.8972542    -4.934534     23.215172      1 1959 1.0 
ATOM   C  CZ  . ARG A 1 246 . 246 ARG A CZ  73.51 2.2692773    -6.0524826    23.58591       1 1960 1.0 
ATOM   N  NH1 . ARG A 1 246 . 246 ARG A NH1 68.33 1.9610199    -6.26622      24.864515      1 1961 1.0 
ATOM   N  NH2 . ARG A 1 246 . 246 ARG A NH2 68.62 1.961274     -6.9631853    22.675518      1 1962 1.0 
ATOM   N  N   . ARG A 1 247 . 247 ARG A N   91.76 0.3113883    -0.0075482144 21.245369      1 1963 1.0 
ATOM   C  CA  . ARG A 1 247 . 247 ARG A CA  91.44 0.25491142   0.903538      20.109735      1 1964 1.0 
ATOM   C  C   . ARG A 1 247 . 247 ARG A C   92.31 -0.0917709   2.3135142     20.565136      1 1965 1.0 
ATOM   O  O   . ARG A 1 247 . 247 ARG A O   92.36 0.56260926   3.285785      20.184767      1 1966 1.0 
ATOM   C  CB  . ARG A 1 247 . 247 ARG A CB  90.77 -0.7679889   0.4097419     19.085707      1 1967 1.0 
ATOM   C  CG  . ARG A 1 247 . 247 ARG A CG  89.09 -1.0262699   1.3591888     17.922081      1 1968 1.0 
ATOM   C  CD  . ARG A 1 247 . 247 ARG A CD  88.44 -2.4151087   1.1369237     17.31596       1 1969 1.0 
ATOM   N  NE  . ARG A 1 247 . 247 ARG A NE  86.13 -3.479853    1.4064276     18.28999       1 1970 1.0 
ATOM   C  CZ  . ARG A 1 247 . 247 ARG A CZ  85.89 -4.7231464   0.9613539     18.169851      1 1971 1.0 
ATOM   N  NH1 . ARG A 1 247 . 247 ARG A NH1 83.4  -5.077729    0.21373713    17.13469       1 1972 1.0 
ATOM   N  NH2 . ARG A 1 247 . 247 ARG A NH2 83.89 -5.6323843   1.2768608     19.09048       1 1973 1.0 
ATOM   N  N   . ASP A 1 248 . 248 ASP A N   93.03 -1.1319048   2.424073      21.385437      1 1974 1.0 
ATOM   C  CA  . ASP A 1 248 . 248 ASP A CA  92.65 -1.5655264   3.7351365     21.850157      1 1975 1.0 
ATOM   C  C   . ASP A 1 248 . 248 ASP A C   93.7  -0.48885465  4.397664      22.704641      1 1976 1.0 
ATOM   O  O   . ASP A 1 248 . 248 ASP A O   93.99 -0.23922357  5.5958414     22.587942      1 1977 1.0 
ATOM   C  CB  . ASP A 1 248 . 248 ASP A CB  91.78 -2.867605    3.614147      22.640537      1 1978 1.0 
ATOM   C  CG  . ASP A 1 248 . 248 ASP A CG  89.89 -4.0358014   3.1500692     21.790012      1 1979 1.0 
ATOM   O  OD1 . ASP A 1 248 . 248 ASP A OD1 86.98 -3.929366    3.189198      20.541996      1 1980 1.0 
ATOM   O  OD2 . ASP A 1 248 . 248 ASP A OD2 86.46 -5.068736    2.7491136     22.370296      1 1981 1.0 
ATOM   N  N   . HIS A 1 249 . 249 HIS A N   94.66 0.14466113   3.6207294     23.56726       1 1982 1.0 
ATOM   C  CA  . HIS A 1 249 . 249 HIS A CA  94.32 1.2330482    4.1551538     24.37635       1 1983 1.0 
ATOM   C  C   . HIS A 1 249 . 249 HIS A C   94.93 2.3942204    4.5971756     23.4957        1 1984 1.0 
ATOM   O  O   . HIS A 1 249 . 249 HIS A O   94.96 2.9758816    5.6640916     23.7089        1 1985 1.0 
ATOM   C  CB  . HIS A 1 249 . 249 HIS A CB  93.98 1.701517     3.1107786     25.391174      1 1986 1.0 
ATOM   C  CG  . HIS A 1 249 . 249 HIS A CG  91.38 2.922087     3.5195882     26.156147      1 1987 1.0 
ATOM   N  ND1 . HIS A 1 249 . 249 HIS A ND1 86.7  4.200409     3.1770573     25.776321      1 1988 1.0 
ATOM   C  CD2 . HIS A 1 249 . 249 HIS A CD2 85.61 3.0512066    4.2586937     27.288826      1 1989 1.0 
ATOM   C  CE1 . HIS A 1 249 . 249 HIS A CE1 84.02 5.0665298    3.6779857     26.629673      1 1990 1.0 
ATOM   N  NE2 . HIS A 1 249 . 249 HIS A NE2 85.06 4.396077     4.3431816     27.562737      1 1991 1.0 
ATOM   N  N   . ALA A 1 250 . 250 ALA A N   95.1  2.735802     3.7798533     22.515198      1 1992 1.0 
ATOM   C  CA  . ALA A 1 250 . 250 ALA A CA  94.77 3.831915     4.1135964     21.615662      1 1993 1.0 
ATOM   C  C   . ALA A 1 250 . 250 ALA A C   95.41 3.5312667    5.392299      20.840399      1 1994 1.0 
ATOM   O  O   . ALA A 1 250 . 250 ALA A O   95.45 4.404028     6.245144      20.662045      1 1995 1.0 
ATOM   C  CB  . ALA A 1 250 . 250 ALA A CB  94.17 4.0922       2.9499462     20.657043      1 1996 1.0 
ATOM   N  N   . GLN A 1 251 . 251 GLN A N   95.89 2.3048563    5.530099      20.371634      1 1997 1.0 
ATOM   C  CA  . GLN A 1 251 . 251 GLN A CA  95.89 1.9362384    6.721839      19.614658      1 1998 1.0 
ATOM   C  C   . GLN A 1 251 . 251 GLN A C   96.18 2.10604      7.971922      20.464363      1 1999 1.0 
ATOM   O  O   . GLN A 1 251 . 251 GLN A O   95.88 2.687197     8.96874       20.021507      1 2000 1.0 
ATOM   C  CB  . GLN A 1 251 . 251 GLN A CB  95.55 0.49932313   6.609372      19.114777      1 2001 1.0 
ATOM   C  CG  . GLN A 1 251 . 251 GLN A CG  94.28 0.12116143   7.6241846     18.031006      1 2002 1.0 
ATOM   C  CD  . GLN A 1 251 . 251 GLN A CD  93.42 -0.16552132  9.000353      18.602322      1 2003 1.0 
ATOM   O  OE1 . GLN A 1 251 . 251 GLN A OE1 89.89 -0.6364043   9.124004      19.730955      1 2004 1.0 
ATOM   N  NE2 . GLN A 1 251 . 251 GLN A NE2 89.65 0.11454321   10.023153     17.80606       1 2005 1.0 
ATOM   N  N   . ARG A 1 252 . 252 ARG A N   96.51 1.5993284    7.93123       21.69086       1 2006 1.0 
ATOM   C  CA  . ARG A 1 252 . 252 ARG A CA  96.19 1.7047684    9.091437      22.569174      1 2007 1.0 
ATOM   C  C   . ARG A 1 252 . 252 ARG A C   96.41 3.1552284    9.392248      22.92675       1 2008 1.0 
ATOM   O  O   . ARG A 1 252 . 252 ARG A O   96.07 3.562562     10.556384     22.990635      1 2009 1.0 
ATOM   C  CB  . ARG A 1 252 . 252 ARG A CB  95.8  0.88073456   8.869461      23.848095      1 2010 1.0 
ATOM   C  CG  . ARG A 1 252 . 252 ARG A CG  90.39 -0.62707716  8.859344      23.623793      1 2011 1.0 
ATOM   C  CD  . ARG A 1 252 . 252 ARG A CD  87.47 -1.3878593   8.864838      24.942879      1 2012 1.0 
ATOM   N  NE  . ARG A 1 252 . 252 ARG A NE  82.12 -1.1961806   7.632189      25.686432      1 2013 1.0 
ATOM   C  CZ  . ARG A 1 252 . 252 ARG A CZ  79.56 -2.0153708   6.59323       25.661686      1 2014 1.0 
ATOM   N  NH1 . ARG A 1 252 . 252 ARG A NH1 73.37 -3.1199045   6.6065664     24.928593      1 2015 1.0 
ATOM   N  NH2 . ARG A 1 252 . 252 ARG A NH2 73.43 -1.7324364   5.5210366     26.396317      1 2016 1.0 
ATOM   N  N   . THR A 1 253 . 253 THR A N   96.34 3.9339478    8.3458395     23.13287       1 2017 1.0 
ATOM   C  CA  . THR A 1 253 . 253 THR A CA  95.95 5.329774     8.525312      23.504997      1 2018 1.0 
ATOM   C  C   . THR A 1 253 . 253 THR A C   96.24 6.153611     9.073753      22.343136      1 2019 1.0 
ATOM   O  O   . THR A 1 253 . 253 THR A O   95.92 6.972195     9.978837      22.5201        1 2020 1.0 
ATOM   C  CB  . THR A 1 253 . 253 THR A CB  95.63 5.925888     7.203771      24.005024      1 2021 1.0 
ATOM   O  OG1 . THR A 1 253 . 253 THR A OG1 91.72 5.126637     6.7058563     25.09972       1 2022 1.0 
ATOM   C  CG2 . THR A 1 253 . 253 THR A CG2 90.77 7.352886     7.4005613     24.488188      1 2023 1.0 
ATOM   N  N   . ILE A 1 254 . 254 ILE A N   96.4  5.943959     8.516712      21.15522       1 2024 1.0 
ATOM   C  CA  . ILE A 1 254 . 254 ILE A CA  96.09 6.648503     9.012375      19.981594      1 2025 1.0 
ATOM   C  C   . ILE A 1 254 . 254 ILE A C   96.26 6.271497     10.462725     19.707458      1 2026 1.0 
ATOM   O  O   . ILE A 1 254 . 254 ILE A O   95.92 7.125803     11.305815     19.4065        1 2027 1.0 
ATOM   C  CB  . ILE A 1 254 . 254 ILE A CB  95.66 6.3581204    8.130615      18.746895      1 2028 1.0 
ATOM   C  CG1 . ILE A 1 254 . 254 ILE A CG1 93.89 6.9354963    6.728798      18.950516      1 2029 1.0 
ATOM   C  CG2 . ILE A 1 254 . 254 ILE A CG2 93.74 6.945748     8.768164      17.480846      1 2030 1.0 
ATOM   C  CD1 . ILE A 1 254 . 254 ILE A CD1 91.04 6.4953613    5.718561      17.90284       1 2031 1.0 
ATOM   N  N   . ALA A 1 255 . 255 ALA A N   97.2  4.988003     10.75661      19.806458      1 2032 1.0 
ATOM   C  CA  . ALA A 1 255 . 255 ALA A CA  97.07 4.531148     12.125314     19.6047        1 2033 1.0 
ATOM   C  C   . ALA A 1 255 . 255 ALA A C   96.92 5.1952615    13.0702095    20.595757      1 2034 1.0 
ATOM   O  O   . ALA A 1 255 . 255 ALA A O   96.5  5.5844736    14.18546      20.244972      1 2035 1.0 
ATOM   C  CB  . ALA A 1 255 . 255 ALA A CB  96.84 3.009489     12.20175      19.71901       1 2036 1.0 
ATOM   N  N   . LYS A 1 256 . 256 LYS A N   96.77 5.33818      12.629971     21.835041      1 2037 1.0 
ATOM   C  CA  . LYS A 1 256 . 256 LYS A CA  96.54 5.9775915    13.462859     22.84864       1 2038 1.0 
ATOM   C  C   . LYS A 1 256 . 256 LYS A C   96.45 7.449437     13.699316     22.526203      1 2039 1.0 
ATOM   O  O   . LYS A 1 256 . 256 LYS A O   96.02 7.9691324    14.79873      22.733326      1 2040 1.0 
ATOM   C  CB  . LYS A 1 256 . 256 LYS A CB  96.46 5.836765     12.826815     24.239193      1 2041 1.0 
ATOM   C  CG  . LYS A 1 256 . 256 LYS A CG  91.54 6.343736     13.7284355    25.350739      1 2042 1.0 
ATOM   C  CD  . LYS A 1 256 . 256 LYS A CD  87.61 6.414283     13.016004     26.683163      1 2043 1.0 
ATOM   C  CE  . LYS A 1 256 . 256 LYS A CE  82.79 6.970771     13.935884     27.754057      1 2044 1.0 
ATOM   N  NZ  . LYS A 1 256 . 256 LYS A NZ  77.04 7.294854     13.204535     29.003681      1 2045 1.0 
ATOM   N  N   . ILE A 1 257 . 257 ILE A N   95.38 8.117769     12.672332     22.023333      1 2046 1.0 
ATOM   C  CA  . ILE A 1 257 . 257 ILE A CA  94.81 9.51178      12.815361     21.626225      1 2047 1.0 
ATOM   C  C   . ILE A 1 257 . 257 ILE A C   94.97 9.655573     13.875553     20.53994       1 2048 1.0 
ATOM   O  O   . ILE A 1 257 . 257 ILE A O   94.46 10.54126     14.741821     20.601475      1 2049 1.0 
ATOM   C  CB  . ILE A 1 257 . 257 ILE A CB  94.44 10.089093    11.465152     21.15937       1 2050 1.0 
ATOM   C  CG1 . ILE A 1 257 . 257 ILE A CG1 92.26 10.209473    10.5038185    22.345222      1 2051 1.0 
ATOM   C  CG2 . ILE A 1 257 . 257 ILE A CG2 91.66 11.445265    11.6634       20.48105       1 2052 1.0 
ATOM   C  CD1 . ILE A 1 257 . 257 ILE A CD1 88.57 10.601797    9.089365      21.964333      1 2053 1.0 
ATOM   N  N   . TYR A 1 258 . 258 TYR A N   96.12 8.776352     13.825556     19.550829      1 2054 1.0 
ATOM   C  CA  . TYR A 1 258 . 258 TYR A CA  95.8  8.808159     14.834488     18.501625      1 2055 1.0 
ATOM   C  C   . TYR A 1 258 . 258 TYR A C   95.62 8.481802     16.218266     19.050476      1 2056 1.0 
ATOM   O  O   . TYR A 1 258 . 258 TYR A O   95.05 9.13269      17.204117     18.694859      1 2057 1.0 
ATOM   C  CB  . TYR A 1 258 . 258 TYR A CB  95.56 7.8231497    14.473054     17.381157      1 2058 1.0 
ATOM   C  CG  . TYR A 1 258 . 258 TYR A CG  95.13 8.295414     13.369902     16.457592      1 2059 1.0 
ATOM   C  CD1 . TYR A 1 258 . 258 TYR A CD1 93.77 9.546263     13.4199295    15.853725      1 2060 1.0 
ATOM   C  CD2 . TYR A 1 258 . 258 TYR A CD2 93.99 7.471881     12.286373     16.172503      1 2061 1.0 
ATOM   C  CE1 . TYR A 1 258 . 258 TYR A CE1 92.75 9.969154     12.417533     14.999409      1 2062 1.0 
ATOM   C  CE2 . TYR A 1 258 . 258 TYR A CE2 92.89 7.889616     11.283403     15.316902      1 2063 1.0 
ATOM   C  CZ  . TYR A 1 258 . 258 TYR A CZ  93.28 9.139254     11.356645     14.729104      1 2064 1.0 
ATOM   O  OH  . TYR A 1 258 . 258 TYR A OH  91.96 9.556171     10.358938     13.8773        1 2065 1.0 
ATOM   N  N   . MET A 1 259 . 259 MET A N   96.18 7.4742613    16.297295     19.90017       1 2066 1.0 
ATOM   C  CA  . MET A 1 259 . 259 MET A CA  96.08 7.09391      17.590946     20.46376       1 2067 1.0 
ATOM   C  C   . MET A 1 259 . 259 MET A C   95.65 8.196281     18.159264     21.346867      1 2068 1.0 
ATOM   O  O   . MET A 1 259 . 259 MET A O   94.99 8.417435     19.370838     21.366482      1 2069 1.0 
ATOM   C  CB  . MET A 1 259 . 259 MET A CB  96.01 5.7788367    17.465397     21.239872      1 2070 1.0 
ATOM   C  CG  . MET A 1 259 . 259 MET A CG  92.91 4.571072     17.297653     20.315954      1 2071 1.0 
ATOM   S  SD  . MET A 1 259 . 259 MET A SD  91.73 2.9891758    17.350323     21.169235      1 2072 1.0 
ATOM   C  CE  . MET A 1 259 . 259 MET A CE  84.55 2.9009337    15.691362     21.813808      1 2073 1.0 
ATOM   N  N   . ASP A 1 260 . 260 ASP A N   95.6  8.890154     17.306324     22.087845      1 2074 1.0 
ATOM   C  CA  . ASP A 1 260 . 260 ASP A CA  95.03 10.029942    17.759117     22.877064      1 2075 1.0 
ATOM   C  C   . ASP A 1 260 . 260 ASP A C   94.51 11.1385765   18.297821     21.980236      1 2076 1.0 
ATOM   O  O   . ASP A 1 260 . 260 ASP A O   93.47 11.7976265   19.283283     22.31226       1 2077 1.0 
ATOM   C  CB  . ASP A 1 260 . 260 ASP A CB  95.08 10.556438    16.623476     23.754265      1 2078 1.0 
ATOM   C  CG  . ASP A 1 260 . 260 ASP A CG  93.93 9.642073     16.304596     24.931107      1 2079 1.0 
ATOM   O  OD1 . ASP A 1 260 . 260 ASP A OD1 91.54 8.746918     17.116787     25.236837      1 2080 1.0 
ATOM   O  OD2 . ASP A 1 260 . 260 ASP A OD2 91.42 9.833326     15.235579     25.550182      1 2081 1.0 
ATOM   N  N   . THR A 1 261 . 261 THR A N   93.51 11.349165    17.632221     20.853012      1 2082 1.0 
ATOM   C  CA  . THR A 1 261 . 261 THR A CA  92.56 12.351185    18.095196     19.903563      1 2083 1.0 
ATOM   C  C   . THR A 1 261 . 261 THR A C   92.38 11.960129    19.44422      19.31876       1 2084 1.0 
ATOM   O  O   . THR A 1 261 . 261 THR A O   91.48 12.800601    20.332027     19.158142      1 2085 1.0 
ATOM   C  CB  . THR A 1 261 . 261 THR A CB  91.83 12.548092    17.067562     18.77898       1 2086 1.0 
ATOM   O  OG1 . THR A 1 261 . 261 THR A OG1 87.87 12.916461    15.795189     19.34084       1 2087 1.0 
ATOM   C  CG2 . THR A 1 261 . 261 THR A CG2 86.69 13.643691    17.514963     17.82045       1 2088 1.0 
ATOM   N  N   . ILE A 1 262 . 262 ILE A N   94.14 10.690865    19.596169     19.002045      1 2089 1.0 
ATOM   C  CA  . ILE A 1 262 . 262 ILE A CA  93.53 10.194654    20.872429     18.49927       1 2090 1.0 
ATOM   C  C   . ILE A 1 262 . 262 ILE A C   92.99 10.406622    21.968403     19.537012      1 2091 1.0 
ATOM   O  O   . ILE A 1 262 . 262 ILE A O   91.96 10.860891    23.07428      19.21537       1 2092 1.0 
ATOM   C  CB  . ILE A 1 262 . 262 ILE A CB  93.42 8.702443     20.77047      18.109573      1 2093 1.0 
ATOM   C  CG1 . ILE A 1 262 . 262 ILE A CG1 92.23 8.517144     19.805433     16.92593       1 2094 1.0 
ATOM   C  CG2 . ILE A 1 262 . 262 ILE A CG2 91.55 8.142286     22.148468     17.771067      1 2095 1.0 
ATOM   C  CD1 . ILE A 1 262 . 262 ILE A CD1 90.06 7.072609     19.411917     16.66585       1 2096 1.0 
ATOM   N  N   . LYS A 1 263 . 263 LYS A N   93.87 10.078212    21.660465     20.77962       1 2097 1.0 
ATOM   C  CA  . LYS A 1 263 . 263 LYS A CA  93.34 10.243085    22.620607     21.856619      1 2098 1.0 
ATOM   C  C   . LYS A 1 263 . 263 LYS A C   92.93 11.700554    23.053663     21.995382      1 2099 1.0 
ATOM   O  O   . LYS A 1 263 . 263 LYS A O   91.77 12.001009    24.23751      22.175077      1 2100 1.0 
ATOM   C  CB  . LYS A 1 263 . 263 LYS A CB  93.46 9.728191     22.028976     23.17712       1 2101 1.0 
ATOM   C  CG  . LYS A 1 263 . 263 LYS A CG  83.65 9.845051     22.957077     24.373192      1 2102 1.0 
ATOM   C  CD  . LYS A 1 263 . 263 LYS A CD  79.61 9.318695     22.282398     25.632284      1 2103 1.0 
ATOM   C  CE  . LYS A 1 263 . 263 LYS A CE  71.4  9.477512     23.183811     26.850182      1 2104 1.0 
ATOM   N  NZ  . LYS A 1 263 . 263 LYS A NZ  64.32 9.000364     22.524239     28.094007      1 2105 1.0 
ATOM   N  N   . SER A 1 264 . 264 SER A N   92.41 12.617738    22.101223     21.9116        1 2106 1.0 
ATOM   C  CA  . SER A 1 264 . 264 SER A CA  91.52 14.041306    22.40678      22.01191       1 2107 1.0 
ATOM   C  C   . SER A 1 264 . 264 SER A C   91.58 14.503902    23.292618     20.85893       1 2108 1.0 
ATOM   O  O   . SER A 1 264 . 264 SER A O   90.17 15.281883    24.2272       21.049057      1 2109 1.0 
ATOM   C  CB  . SER A 1 264 . 264 SER A CB  90.91 14.858375    21.120613     22.040392      1 2110 1.0 
ATOM   O  OG  . SER A 1 264 . 264 SER A OG  82.53 14.560375    20.349743     23.19458       1 2111 1.0 
ATOM   N  N   . ARG A 1 265 . 265 ARG A N   91.1  14.030671    22.983212     19.663969      1 2112 1.0 
ATOM   C  CA  . ARG A 1 265 . 265 ARG A CA  89.4  14.401865    23.78793      18.505283      1 2113 1.0 
ATOM   C  C   . ARG A 1 265 . 265 ARG A C   89.22 13.888872    25.209715     18.625546      1 2114 1.0 
ATOM   O  O   . ARG A 1 265 . 265 ARG A O   87.59 14.59198     26.170103     18.284138      1 2115 1.0 
ATOM   C  CB  . ARG A 1 265 . 265 ARG A CB  88.55 13.871116    23.142473     17.228443      1 2116 1.0 
ATOM   C  CG  . ARG A 1 265 . 265 ARG A CG  86.46 14.565407    21.841953     16.857374      1 2117 1.0 
ATOM   C  CD  . ARG A 1 265 . 265 ARG A CD  85.65 14.095788    21.352695     15.498508      1 2118 1.0 
ATOM   N  NE  . ARG A 1 265 . 265 ARG A NE  84.27 14.7212305   20.114456     15.095501      1 2119 1.0 
ATOM   C  CZ  . ARG A 1 265 . 265 ARG A CZ  83.56 14.810438    19.69143      13.848736      1 2120 1.0 
ATOM   N  NH1 . ARG A 1 265 . 265 ARG A NH1 81.53 15.390819    18.535725     13.588741      1 2121 1.0 
ATOM   N  NH2 . ARG A 1 265 . 265 ARG A NH2 81.89 14.328195    20.42194      12.855888      1 2122 1.0 
ATOM   N  N   . ARG A 1 266 . 266 ARG A N   90.99 12.65926     25.354145     19.092047      1 2123 1.0 
ATOM   C  CA  . ARG A 1 266 . 266 ARG A CA  89.49 12.099678    26.679224     19.27808       1 2124 1.0 
ATOM   C  C   . ARG A 1 266 . 266 ARG A C   89.1  12.864211    27.445723     20.348633      1 2125 1.0 
ATOM   O  O   . ARG A 1 266 . 266 ARG A O   86.56 13.125565    28.640644     20.208351      1 2126 1.0 
ATOM   C  CB  . ARG A 1 266 . 266 ARG A CB  88.65 10.612444    26.588638     19.650244      1 2127 1.0 
ATOM   C  CG  . ARG A 1 266 . 266 ARG A CG  86.07 9.71884      25.99937      18.564514      1 2128 1.0 
ATOM   C  CD  . ARG A 1 266 . 266 ARG A CD  84.92 8.256525     26.245285     18.866982      1 2129 1.0 
ATOM   N  NE  . ARG A 1 266 . 266 ARG A NE  83.62 7.3519583    25.519897     17.982746      1 2130 1.0 
ATOM   C  CZ  . ARG A 1 266 . 266 ARG A CZ  82.81 7.0206394    25.887901     16.748589      1 2131 1.0 
ATOM   N  NH1 . ARG A 1 266 . 266 ARG A NH1 80.67 6.188335     25.147083     16.047895      1 2132 1.0 
ATOM   N  NH2 . ARG A 1 266 . 266 ARG A NH2 80.66 7.5203943    26.999357     16.22713       1 2133 1.0 
ATOM   N  N   . ALA A 1 267 . 267 ALA A N   90.8  13.226677    26.760239     21.424837      1 2134 1.0 
ATOM   C  CA  . ALA A 1 267 . 267 ALA A CA  89.89 13.925646    27.394136     22.526402      1 2135 1.0 
ATOM   C  C   . ALA A 1 267 . 267 ALA A C   89.77 15.297596    27.912674     22.101477      1 2136 1.0 
ATOM   O  O   . ALA A 1 267 . 267 ALA A O   87.58 15.71385     29.001055     22.51641       1 2137 1.0 
ATOM   C  CB  . ALA A 1 267 . 267 ALA A CB  89.86 14.058355    26.43145      23.695292      1 2138 1.0 
ATOM   N  N   . ARG A 1 268 . 268 ARG A N   86.63 16.00694     27.144112     21.30709       1 2139 1.0 
ATOM   C  CA  . ARG A 1 268 . 268 ARG A CA  84.34 17.318518    27.583057     20.859955      1 2140 1.0 
ATOM   C  C   . ARG A 1 268 . 268 ARG A C   84.25 17.267578    28.334158     19.533466      1 2141 1.0 
ATOM   O  O   . ARG A 1 268 . 268 ARG A O   80.36 18.304352    28.667469     18.967503      1 2142 1.0 
ATOM   C  CB  . ARG A 1 268 . 268 ARG A CB  82.5  18.287384    26.404343     20.787468      1 2143 1.0 
ATOM   C  CG  . ARG A 1 268 . 268 ARG A CG  77.26 18.060066    25.384823     19.689432      1 2144 1.0 
ATOM   C  CD  . ARG A 1 268 . 268 ARG A CD  74.71 19.14159     24.306355     19.775356      1 2145 1.0 
ATOM   N  NE  . ARG A 1 268 . 268 ARG A NE  71.22 19.184376    23.438911     18.601677      1 2146 1.0 
ATOM   C  CZ  . ARG A 1 268 . 268 ARG A CZ  68.14 18.687767    22.206383     18.541895      1 2147 1.0 
ATOM   N  NH1 . ARG A 1 268 . 268 ARG A NH1 64.64 18.097195    21.676117     19.598518      1 2148 1.0 
ATOM   N  NH2 . ARG A 1 268 . 268 ARG A NH2 63.87 18.818819    21.50919      17.425165      1 2149 1.0 
ATOM   N  N   . GLY A 1 269 . 269 GLY A N   81.9  16.064678    28.582832     19.04626       1 2150 1.0 
ATOM   C  CA  . GLY A 1 269 . 269 GLY A CA  79.86 15.877627    29.390335     17.856995      1 2151 1.0 
ATOM   C  C   . GLY A 1 269 . 269 GLY A C   79.97 16.485487    28.8004       16.608377      1 2152 1.0 
ATOM   O  O   . GLY A 1 269 . 269 GLY A O   74.56 16.946888    29.532238     15.729879      1 2153 1.0 
ATOM   N  N   . GLU A 1 270 . 270 GLU A N   74.24 16.493254    27.47665      16.516533      1 2154 1.0 
ATOM   C  CA  . GLU A 1 270 . 270 GLU A CA  71.45 17.076147    26.821949     15.35925       1 2155 1.0 
ATOM   C  C   . GLU A 1 270 . 270 GLU A C   72.3  16.193478    27.020094     14.130671      1 2156 1.0 
ATOM   O  O   . GLU A 1 270 . 270 GLU A O   66.68 14.9968      26.710625     14.143654      1 2157 1.0 
ATOM   C  CB  . GLU A 1 270 . 270 GLU A CB  67.16 17.289518    25.332642     15.620615      1 2158 1.0 
ATOM   C  CG  . GLU A 1 270 . 270 GLU A CG  61.52 17.88247     24.607822     14.416535      1 2159 1.0 
ATOM   C  CD  . GLU A 1 270 . 270 GLU A CD  57.79 18.059195    23.126701     14.675428      1 2160 1.0 
ATOM   O  OE1 . GLU A 1 270 . 270 GLU A OE1 54.7  19.012306    22.78195      15.407452      1 2161 1.0 
ATOM   O  OE2 . GLU A 1 270 . 270 GLU A OE2 51.99 17.257019    22.331867     14.162868      1 2162 1.0 
ATOM   N  N   . THR A 1 271 . 271 THR A N   66.62 16.785511    27.528627     13.08009       1 2163 1.0 
ATOM   C  CA  . THR A 1 271 . 271 THR A CA  64.68 16.08468     27.735218     11.819566      1 2164 1.0 
ATOM   C  C   . THR A 1 271 . 271 THR A C   66.96 16.898252    27.252869     10.629021      1 2165 1.0 
ATOM   O  O   . THR A 1 271 . 271 THR A O   63.59 16.492756    27.429478     9.484383       1 2166 1.0 
ATOM   C  CB  . THR A 1 271 . 271 THR A CB  62.16 15.741123    29.21989      11.611603      1 2167 1.0 
ATOM   O  OG1 . THR A 1 271 . 271 THR A OG1 57.66 16.933153    30.001795     11.694698      1 2168 1.0 
ATOM   C  CG2 . THR A 1 271 . 271 THR A CG2 54.23 14.737946    29.69581      12.657052      1 2169 1.0 
ATOM   N  N   . ASP A 1 272 . 272 ASP A N   67.77 18.036507    26.636692     10.897169      1 2170 1.0 
ATOM   C  CA  . ASP A 1 272 . 272 ASP A CA  65.68 18.940598    26.240831     9.822979       1 2171 1.0 
ATOM   C  C   . ASP A 1 272 . 272 ASP A C   67.35 18.765696    24.800442     9.362135       1 2172 1.0 
ATOM   O  O   . ASP A 1 272 . 272 ASP A O   63.41 19.103565    24.465763     8.221998       1 2173 1.0 
ATOM   C  CB  . ASP A 1 272 . 272 ASP A CB  62.75 20.395374    26.482727     10.235819      1 2174 1.0 
ATOM   C  CG  . ASP A 1 272 . 272 ASP A CG  57.7  20.782581    25.719944     11.489486      1 2175 1.0 
ATOM   O  OD1 . ASP A 1 272 . 272 ASP A OD1 54.05 19.906267    25.476246     12.338076      1 2176 1.0 
ATOM   O  OD2 . ASP A 1 272 . 272 ASP A OD2 51.08 21.972813    25.376682     11.621676      1 2177 1.0 
ATOM   N  N   . ALA A 1 273 . 273 ALA A N   68.76 18.264158    23.93446      10.22301       1 2178 1.0 
ATOM   C  CA  . ALA A 1 273 . 273 ALA A CA  67.07 18.05004     22.540905     9.862834       1 2179 1.0 
ATOM   C  C   . ALA A 1 273 . 273 ALA A C   70.01 16.798244    22.439968     8.996857       1 2180 1.0 
ATOM   O  O   . ALA A 1 273 . 273 ALA A O   66.85 15.675146    22.500168     9.5026455      1 2181 1.0 
ATOM   C  CB  . ALA A 1 273 . 273 ALA A CB  63.75 17.928726    21.670216     11.100939      1 2182 1.0 
ATOM   N  N   . LYS A 1 274 . 274 LYS A N   73.46 16.997753    22.268497     7.70977        1 2183 1.0 
ATOM   C  CA  . LYS A 1 274 . 274 LYS A CA  74.36 15.894759    22.285261     6.754738       1 2184 1.0 
ATOM   C  C   . LYS A 1 274 . 274 LYS A C   78.18 15.366768    20.878834     6.4668837      1 2185 1.0 
ATOM   O  O   . LYS A 1 274 . 274 LYS A O   75.99 15.272624    20.458786     5.3104935      1 2186 1.0 
ATOM   C  CB  . LYS A 1 274 . 274 LYS A CB  70.63 16.338936    22.967566     5.4625597      1 2187 1.0 
ATOM   C  CG  . LYS A 1 274 . 274 LYS A CG  64.7  17.02946     24.31932      5.649863       1 2188 1.0 
ATOM   C  CD  . LYS A 1 274 . 274 LYS A CD  61.33 16.047749    25.38578      6.0772467      1 2189 1.0 
ATOM   C  CE  . LYS A 1 274 . 274 LYS A CE  55.76 16.700108    26.746227     6.2440047      1 2190 1.0 
ATOM   N  NZ  . LYS A 1 274 . 274 LYS A NZ  51.75 17.499187    27.177101     5.066659       1 2191 1.0 
ATOM   N  N   . ASP A 1 275 . 275 ASP A N   82.47 15.01346     20.166573     7.519681       1 2192 1.0 
ATOM   C  CA  . ASP A 1 275 . 275 ASP A CA  82.72 14.373104    18.879128     7.35272        1 2193 1.0 
ATOM   C  C   . ASP A 1 275 . 275 ASP A C   85.4  12.858879    19.05013      7.388282       1 2194 1.0 
ATOM   O  O   . ASP A 1 275 . 275 ASP A O   85.46 12.34518     20.170048     7.444085       1 2195 1.0 
ATOM   C  CB  . ASP A 1 275 . 275 ASP A CB  80.73 14.845485    17.893147     8.426886       1 2196 1.0 
ATOM   C  CG  . ASP A 1 275 . 275 ASP A CG  78.56 14.751505    18.462612     9.828863       1 2197 1.0 
ATOM   O  OD1 . ASP A 1 275 . 275 ASP A OD1 79.21 13.982491    19.423948     10.041475      1 2198 1.0 
ATOM   O  OD2 . ASP A 1 275 . 275 ASP A OD2 76.66 15.452347    17.945145     10.726713      1 2199 1.0 
ATOM   N  N   . ILE A 1 276 . 276 ILE A N   90.4  12.136276    17.943254     7.3348975      1 2200 1.0 
ATOM   C  CA  . ILE A 1 276 . 276 ILE A CA  90.07 10.677692    18.023022     7.289972       1 2201 1.0 
ATOM   C  C   . ILE A 1 276 . 276 ILE A C   91.35 10.121265    18.69239      8.540796       1 2202 1.0 
ATOM   O  O   . ILE A 1 276 . 276 ILE A O   91.09 9.170605     19.478834     8.466191       1 2203 1.0 
ATOM   C  CB  . ILE A 1 276 . 276 ILE A CB  87.96 10.062521    16.629192     7.0574408      1 2204 1.0 
ATOM   C  CG1 . ILE A 1 276 . 276 ILE A CG1 79.7  10.03012     16.318497     5.5568767      1 2205 1.0 
ATOM   C  CG2 . ILE A 1 276 . 276 ILE A CG2 78.64 8.642935     16.537432     7.637117       1 2206 1.0 
ATOM   C  CD1 . ILE A 1 276 . 276 ILE A CD1 72.69 9.2831       15.064728     5.1808167      1 2207 1.0 
ATOM   N  N   . MET A 1 277 . 277 MET A N   91.31 10.707155    18.39443      9.700163       1 2208 1.0 
ATOM   C  CA  . MET A 1 277 . 277 MET A CA  91.33 10.241113    19.037268     10.924505      1 2209 1.0 
ATOM   C  C   . MET A 1 277 . 277 MET A C   92.23 10.370757    20.55318      10.840301      1 2210 1.0 
ATOM   O  O   . MET A 1 277 . 277 MET A O   92.08 9.461184     21.284752     11.242324      1 2211 1.0 
ATOM   C  CB  . MET A 1 277 . 277 MET A CB  90.54 11.010082    18.502878     12.1406145     1 2212 1.0 
ATOM   C  CG  . MET A 1 277 . 277 MET A CG  86.68 10.536282    19.10353      13.465532      1 2213 1.0 
ATOM   S  SD  . MET A 1 277 . 277 MET A SD  85.82 11.402061    18.452354     14.904584      1 2214 1.0 
ATOM   C  CE  . MET A 1 277 . 277 MET A CE  83.02 10.7183895   16.804699     14.989738      1 2215 1.0 
ATOM   N  N   . TRP A 1 278 . 278 TRP A N   90.57 11.474428    21.02238      10.306676      1 2216 1.0 
ATOM   C  CA  . TRP A 1 278 . 278 TRP A CA  89.55 11.682889    22.454113     10.132489      1 2217 1.0 
ATOM   C  C   . TRP A 1 278 . 278 TRP A C   90.57 10.612078    23.056185     9.235445       1 2218 1.0 
ATOM   O  O   . TRP A 1 278 . 278 TRP A O   89.97 10.060381    24.115086     9.535103       1 2219 1.0 
ATOM   C  CB  . TRP A 1 278 . 278 TRP A CB  87.98 13.07098     22.723202     9.550106       1 2220 1.0 
ATOM   C  CG  . TRP A 1 278 . 278 TRP A CG  84.15 13.385769    24.18185      9.358651       1 2221 1.0 
ATOM   C  CD1 . TRP A 1 278 . 278 TRP A CD1 80.53 13.999455    25.018002     10.258514      1 2222 1.0 
ATOM   C  CD2 . TRP A 1 278 . 278 TRP A CD2 79.72 13.096844    24.985073     8.201952       1 2223 1.0 
ATOM   N  NE1 . TRP A 1 278 . 278 TRP A NE1 76.95 14.111065    26.277454     9.721457       1 2224 1.0 
ATOM   C  CE2 . TRP A 1 278 . 278 TRP A CE2 76.9  13.565903    26.293598     8.466415       1 2225 1.0 
ATOM   C  CE3 . TRP A 1 278 . 278 TRP A CE3 75.68 12.4988785   24.722742     6.9601426      1 2226 1.0 
ATOM   C  CZ2 . TRP A 1 278 . 278 TRP A CZ2 73.9  13.446455    27.333572     7.542925       1 2227 1.0 
ATOM   C  CZ3 . TRP A 1 278 . 278 TRP A CZ3 71.25 12.384626    25.764894     6.0419865      1 2228 1.0 
ATOM   C  CH2 . TRP A 1 278 . 278 TRP A CH2 71.14 12.8621235   27.056267     6.3444157      1 2229 1.0 
ATOM   N  N   . HIS A 1 279 . 279 HIS A N   90.51 10.3147545   22.392994     8.139359       1 2230 1.0 
ATOM   C  CA  . HIS A 1 279 . 279 HIS A CA  89.9  9.308675     22.905764     7.2226624      1 2231 1.0 
ATOM   C  C   . HIS A 1 279 . 279 HIS A C   91.12 7.9278517    22.940105     7.860157       1 2232 1.0 
ATOM   O  O   . HIS A 1 279 . 279 HIS A O   90.92 7.184482     23.90611      7.682761       1 2233 1.0 
ATOM   C  CB  . HIS A 1 279 . 279 HIS A CB  88.24 9.283834     22.076126     5.9392962      1 2234 1.0 
ATOM   C  CG  . HIS A 1 279 . 279 HIS A CG  83.99 10.396065    22.398735     4.995891       1 2235 1.0 
ATOM   N  ND1 . HIS A 1 279 . 279 HIS A ND1 78.58 11.550859    21.657616     4.9218607      1 2236 1.0 
ATOM   C  CD2 . HIS A 1 279 . 279 HIS A CD2 77.77 10.526481    23.386665     4.0827093      1 2237 1.0 
ATOM   C  CE1 . HIS A 1 279 . 279 HIS A CE1 75.55 12.348219    22.181263     4.0079556      1 2238 1.0 
ATOM   N  NE2 . HIS A 1 279 . 279 HIS A NE2 76.26 11.748709    23.232674     3.476861       1 2239 1.0 
ATOM   N  N   . LEU A 1 280 . 280 LEU A N   94.01 7.588238     21.909863     8.6038265      1 2240 1.0 
ATOM   C  CA  . LEU A 1 280 . 280 LEU A CA  94.21 6.2843447    21.882908     9.258787       1 2241 1.0 
ATOM   C  C   . LEU A 1 280 . 280 LEU A C   94.16 6.186646     22.95848      10.336721      1 2242 1.0 
ATOM   O  O   . LEU A 1 280 . 280 LEU A O   93.74 5.12606      23.563744     10.531763      1 2243 1.0 
ATOM   C  CB  . LEU A 1 280 . 280 LEU A CB  94.32 6.012862     20.497713     9.845072       1 2244 1.0 
ATOM   C  CG  . LEU A 1 280 . 280 LEU A CG  93.59 5.8960047    19.347185     8.834719       1 2245 1.0 
ATOM   C  CD1 . LEU A 1 280 . 280 LEU A CD1 92.06 4.752363     19.599926     7.8548994      1 2246 1.0 
ATOM   C  CD2 . LEU A 1 280 . 280 LEU A CD2 92.13 5.699771     18.019108     9.554865       1 2247 1.0 
ATOM   N  N   . MET A 1 281 . 281 MET A N   93.9  7.2795086    23.202433     11.044765      1 2248 1.0 
ATOM   C  CA  . MET A 1 281 . 281 MET A CA  93.3  7.302229     24.240316     12.077016      1 2249 1.0 
ATOM   C  C   . MET A 1 281 . 281 MET A C   93.63 7.0666075    25.628298     11.487589      1 2250 1.0 
ATOM   O  O   . MET A 1 281 . 281 MET A O   92.96 6.6049476    26.534071     12.191535      1 2251 1.0 
ATOM   C  CB  . MET A 1 281 . 281 MET A CB  92.48 8.629713     24.214815     12.825968      1 2252 1.0 
ATOM   C  CG  . MET A 1 281 . 281 MET A CG  90.46 8.805747     23.015408     13.746684      1 2253 1.0 
ATOM   S  SD  . MET A 1 281 . 281 MET A SD  89.59 10.485104    22.879501     14.410462      1 2254 1.0 
ATOM   C  CE  . MET A 1 281 . 281 MET A CE  86.52 10.55752     24.342815     15.438593      1 2255 1.0 
ATOM   N  N   . ASN A 1 282 . 282 ASN A N   92.82 7.392601     25.799984     10.234354      1 2256 1.0 
ATOM   C  CA  . ASN A 1 282 . 282 ASN A CA  91.69 7.240003     27.08588      9.574124       1 2257 1.0 
ATOM   C  C   . ASN A 1 282 . 282 ASN A C   92.41 6.0550933    27.137882     8.614119       1 2258 1.0 
ATOM   O  O   . ASN A 1 282 . 282 ASN A O   91.29 5.9678087    28.040121     7.778244       1 2259 1.0 
ATOM   C  CB  . ASN A 1 282 . 282 ASN A CB  89.94 8.529585     27.449291     8.835127       1 2260 1.0 
ATOM   C  CG  . ASN A 1 282 . 282 ASN A CG  86.5  9.659224     27.81081      9.774869       1 2261 1.0 
ATOM   O  OD1 . ASN A 1 282 . 282 ASN A OD1 82.13 9.746754     28.92768      10.267414      1 2262 1.0 
ATOM   N  ND2 . ASN A 1 282 . 282 ASN A ND2 81.07 10.539377    26.842428     10.037026      1 2263 1.0 
ATOM   N  N   . SER A 1 283 . 283 SER A N   94.39 5.13831      26.19575      8.746406       1 2264 1.0 
ATOM   C  CA  . SER A 1 283 . 283 SER A CA  94.3  3.9791262    26.119316     7.868497       1 2265 1.0 
ATOM   C  C   . SER A 1 283 . 283 SER A C   95.05 2.7403905    26.703007     8.529648       1 2266 1.0 
ATOM   O  O   . SER A 1 283 . 283 SER A O   94.6  2.5877423    26.647316     9.752          1 2267 1.0 
ATOM   C  CB  . SER A 1 283 . 283 SER A CB  93.2  3.7124715    24.671135     7.452189       1 2268 1.0 
ATOM   O  OG  . SER A 1 283 . 283 SER A OG  89.72 4.7987247    24.151102     6.6926727      1 2269 1.0 
ATOM   N  N   . GLU A 1 284 . 284 GLU A N   96.17 1.8583403    27.25812      7.71214        1 2270 1.0 
ATOM   C  CA  . GLU A 1 284 . 284 GLU A CA  95.86 0.6033683    27.833534     8.169496       1 2271 1.0 
ATOM   C  C   . GLU A 1 284 . 284 GLU A C   96.23 -0.5408862   27.318401     7.3170085      1 2272 1.0 
ATOM   O  O   . GLU A 1 284 . 284 GLU A O   95.27 -0.39895973  27.192385     6.095727       1 2273 1.0 
ATOM   C  CB  . GLU A 1 284 . 284 GLU A CB  94.91 0.612332     29.361961     8.082581       1 2274 1.0 
ATOM   C  CG  . GLU A 1 284 . 284 GLU A CG  90.16 1.5912225    30.075226     8.985855       1 2275 1.0 
ATOM   C  CD  . GLU A 1 284 . 284 GLU A CD  88.04 1.5567666    31.583742     8.800804       1 2276 1.0 
ATOM   O  OE1 . GLU A 1 284 . 284 GLU A OE1 82.33 2.437006     32.27404      9.34166        1 2277 1.0 
ATOM   O  OE2 . GLU A 1 284 . 284 GLU A OE2 81.9  0.6329733    32.07251      8.103261       1 2278 1.0 
ATOM   N  N   . TYR A 1 285 . 285 TYR A N   97.11 -1.6570972   27.04392      7.9647217      1 2279 1.0 
ATOM   C  CA  . TYR A 1 285 . 285 TYR A CA  97.05 -2.8575687   26.743835     7.207513       1 2280 1.0 
ATOM   C  C   . TYR A 1 285 . 285 TYR A C   96.88 -3.3515933   28.001642     6.499046       1 2281 1.0 
ATOM   O  O   . TYR A 1 285 . 285 TYR A O   96.14 -2.9130254   29.115921     6.800406       1 2282 1.0 
ATOM   C  CB  . TYR A 1 285 . 285 TYR A CB  97.05 -3.947852    26.166826     8.117037       1 2283 1.0 
ATOM   C  CG  . TYR A 1 285 . 285 TYR A CG  97.31 -3.674044    24.758902     8.594788       1 2284 1.0 
ATOM   C  CD1 . TYR A 1 285 . 285 TYR A CD1 96.64 -3.7683394   23.680155     7.7263727      1 2285 1.0 
ATOM   C  CD2 . TYR A 1 285 . 285 TYR A CD2 96.89 -3.333293    24.503162     9.919866       1 2286 1.0 
ATOM   C  CE1 . TYR A 1 285 . 285 TYR A CE1 96.58 -3.5252995   22.38314      8.16149        1 2287 1.0 
ATOM   C  CE2 . TYR A 1 285 . 285 TYR A CE2 96.76 -3.0927427   23.209        10.363906      1 2288 1.0 
ATOM   C  CZ  . TYR A 1 285 . 285 TYR A CZ  96.98 -3.1893067   22.158918     9.477776       1 2289 1.0 
ATOM   O  OH  . TYR A 1 285 . 285 TYR A OH  96.59 -2.9544394   20.875235     9.916954       1 2290 1.0 
ATOM   N  N   . LYS A 1 286 . 286 LYS A N   96.11 -4.280062    27.825405     5.582773       1 2291 1.0 
ATOM   C  CA  . LYS A 1 286 . 286 LYS A CA  95.46 -4.796627    28.954824     4.81806        1 2292 1.0 
ATOM   C  C   . LYS A 1 286 . 286 LYS A C   95.85 -5.407197    30.035843     5.6971693      1 2293 1.0 
ATOM   O  O   . LYS A 1 286 . 286 LYS A O   94.24 -5.376309    31.217106     5.3470383      1 2294 1.0 
ATOM   C  CB  . LYS A 1 286 . 286 LYS A CB  94.3  -5.8361974   28.475372     3.7978582      1 2295 1.0 
ATOM   C  CG  . LYS A 1 286 . 286 LYS A CG  88.86 -5.2420406   27.801762     2.573584       1 2296 1.0 
ATOM   C  CD  . LYS A 1 286 . 286 LYS A CD  84.96 -6.334053    27.368061     1.6141948      1 2297 1.0 
ATOM   C  CE  . LYS A 1 286 . 286 LYS A CE  78.07 -5.7497363   26.751749     0.35166395     1 2298 1.0 
ATOM   N  NZ  . LYS A 1 286 . 286 LYS A NZ  72.11 -6.8126755   26.244469     -0.5503613     1 2299 1.0 
ATOM   N  N   . ASN A 1 287 . 287 ASN A N   96.0  -5.963028    29.626957     6.8331633      1 2300 1.0 
ATOM   C  CA  . ASN A 1 287 . 287 ASN A CA  95.42 -6.5714316   30.591322     7.7457924      1 2301 1.0 
ATOM   C  C   . ASN A 1 287 . 287 ASN A C   95.92 -5.5517054   31.343729     8.596548       1 2302 1.0 
ATOM   O  O   . ASN A 1 287 . 287 ASN A O   94.27 -5.927842    32.127914     9.479549       1 2303 1.0 
ATOM   C  CB  . ASN A 1 287 . 287 ASN A CB  94.48 -7.6119356   29.905834     8.640778       1 2304 1.0 
ATOM   C  CG  . ASN A 1 287 . 287 ASN A CG  89.7  -7.006295    28.818687     9.518386       1 2305 1.0 
ATOM   O  OD1 . ASN A 1 287 . 287 ASN A OD1 85.21 -5.7896595   28.684479     9.61594        1 2306 1.0 
ATOM   N  ND2 . ASN A 1 287 . 287 ASN A ND2 83.72 -7.8663454   28.025093     10.159063      1 2307 1.0 
ATOM   N  N   . GLY A 1 288 . 288 GLY A N   96.06 -4.278919    31.115091     8.351496       1 2308 1.0 
ATOM   C  CA  . GLY A 1 288 . 288 GLY A CA  95.89 -3.2234006   31.81723      9.050813       1 2309 1.0 
ATOM   C  C   . GLY A 1 288 . 288 GLY A C   96.38 -2.7299047   31.145798     10.319721      1 2310 1.0 
ATOM   O  O   . GLY A 1 288 . 288 GLY A O   94.78 -1.7563512   31.594118     10.923422      1 2311 1.0 
ATOM   N  N   . VAL A 1 289 . 289 VAL A N   96.15 -3.391733    30.094948     10.737734      1 2312 1.0 
ATOM   C  CA  . VAL A 1 289 . 289 VAL A CA  96.0  -3.0148184   29.382435     11.957361      1 2313 1.0 
ATOM   C  C   . VAL A 1 289 . 289 VAL A C   96.45 -1.8015285   28.50319      11.69238       1 2314 1.0 
ATOM   O  O   . VAL A 1 289 . 289 VAL A O   95.75 -1.7680078   27.744778     10.716301      1 2315 1.0 
ATOM   C  CB  . VAL A 1 289 . 289 VAL A CB  95.06 -4.183857    28.526352     12.487143      1 2316 1.0 
ATOM   C  CG1 . VAL A 1 289 . 289 VAL A CG1 89.72 -5.369698    29.418541     12.8484535     1 2317 1.0 
ATOM   C  CG2 . VAL A 1 289 . 289 VAL A CG2 87.91 -3.7441225   27.70176      13.702954      1 2318 1.0 
ATOM   N  N   . LYS A 1 290 . 290 LYS A N   96.03 -0.8066233   28.620636     12.544176      1 2319 1.0 
ATOM   C  CA  . LYS A 1 290 . 290 LYS A CA  95.71 0.37370968   27.782883     12.447559      1 2320 1.0 
ATOM   C  C   . LYS A 1 290 . 290 LYS A C   96.3  0.035784498  26.337868     12.780947      1 2321 1.0 
ATOM   O  O   . LYS A 1 290 . 290 LYS A O   95.47 -0.84018135  26.068718     13.611876      1 2322 1.0 
ATOM   C  CB  . LYS A 1 290 . 290 LYS A CB  94.19 1.4659884    28.298767     13.378548      1 2323 1.0 
ATOM   C  CG  . LYS A 1 290 . 290 LYS A CG  86.67 2.7287447    28.790558     12.702085      1 2324 1.0 
ATOM   C  CD  . LYS A 1 290 . 290 LYS A CD  82.05 3.7700038    29.139265     13.736188      1 2325 1.0 
ATOM   C  CE  . LYS A 1 290 . 290 LYS A CE  73.43 5.0498953    29.799917     13.242335      1 2326 1.0 
ATOM   N  NZ  . LYS A 1 290 . 290 LYS A NZ  65.72 5.440234     29.586313     11.851065      1 2327 1.0 
ATOM   N  N   . VAL A 1 291 . 291 VAL A N   96.34 0.7060008    25.41554      12.139735      1 2328 1.0 
ATOM   C  CA  . VAL A 1 291 . 291 VAL A CA  96.42 0.47026747   24.000862     12.415597      1 2329 1.0 
ATOM   C  C   . VAL A 1 291 . 291 VAL A C   96.77 0.83733845   23.707228     13.86717       1 2330 1.0 
ATOM   O  O   . VAL A 1 291 . 291 VAL A O   96.42 1.9721291    23.936264     14.282745      1 2331 1.0 
ATOM   C  CB  . VAL A 1 291 . 291 VAL A CB  95.83 1.2794154    23.104746     11.460465      1 2332 1.0 
ATOM   C  CG1 . VAL A 1 291 . 291 VAL A CG1 93.73 0.95326805   23.435318     10.000559      1 2333 1.0 
ATOM   C  CG2 . VAL A 1 291 . 291 VAL A CG2 93.07 0.98426145   21.631552     11.750175      1 2334 1.0 
ATOM   N  N   . PRO A 1 292 . 292 PRO A N   97.06 -0.123703115 23.217123     14.66181       1 2335 1.0 
ATOM   C  CA  . PRO A 1 292 . 292 PRO A CA  96.92 0.17397551   22.929192     16.06024       1 2336 1.0 
ATOM   C  C   . PRO A 1 292 . 292 PRO A C   97.08 1.2437217    21.850239     16.207699      1 2337 1.0 
ATOM   O  O   . PRO A 1 292 . 292 PRO A O   96.8  1.3858424    20.970806     15.348326      1 2338 1.0 
ATOM   C  CB  . PRO A 1 292 . 292 PRO A CB  96.49 -1.1715248   22.436348     16.618587      1 2339 1.0 
ATOM   C  CG  . PRO A 1 292 . 292 PRO A CG  95.23 -2.2001913   22.976994     15.679979      1 2340 1.0 
ATOM   C  CD  . PRO A 1 292 . 292 PRO A CD  96.62 -1.553417    22.991562     14.321881      1 2341 1.0 
ATOM   N  N   . ASP A 1 293 . 293 ASP A N   96.89 1.9737865    21.919312     17.309574      1 2342 1.0 
ATOM   C  CA  . ASP A 1 293 . 293 ASP A CA  96.68 3.0721827    20.989204     17.533718      1 2343 1.0 
ATOM   C  C   . ASP A 1 293 . 293 ASP A C   97.1  2.607913     19.533707     17.51492       1 2344 1.0 
ATOM   O  O   . ASP A 1 293 . 293 ASP A O   96.88 3.3097916    18.663715     16.993477      1 2345 1.0 
ATOM   C  CB  . ASP A 1 293 . 293 ASP A CB  96.07 3.7688951    21.29728      18.863516      1 2346 1.0 
ATOM   C  CG  . ASP A 1 293 . 293 ASP A CG  94.73 4.591504     22.572355     18.809162      1 2347 1.0 
ATOM   O  OD1 . ASP A 1 293 . 293 ASP A OD1 92.98 4.648532     23.211227     17.738256      1 2348 1.0 
ATOM   O  OD2 . ASP A 1 293 . 293 ASP A OD2 92.61 5.193468     22.933994     19.848083      1 2349 1.0 
ATOM   N  N   . HIS A 1 294 . 294 HIS A N   97.51 1.4280508    19.276028     18.085484      1 2350 1.0 
ATOM   C  CA  . HIS A 1 294 . 294 HIS A CA  97.48 0.97639847   17.895542     18.106457      1 2351 1.0 
ATOM   C  C   . HIS A 1 294 . 294 HIS A C   97.64 0.64796615   17.385717     16.70324       1 2352 1.0 
ATOM   O  O   . HIS A 1 294 . 294 HIS A O   97.5  0.81941855   16.200413     16.405916      1 2353 1.0 
ATOM   C  CB  . HIS A 1 294 . 294 HIS A CB  97.28 -0.22418496  17.719143     19.060684      1 2354 1.0 
ATOM   C  CG  . HIS A 1 294 . 294 HIS A CG  95.84 -1.5531094   18.111465     18.487154      1 2355 1.0 
ATOM   N  ND1 . HIS A 1 294 . 294 HIS A ND1 92.22 -2.0462668   19.398232     18.551147      1 2356 1.0 
ATOM   C  CD2 . HIS A 1 294 . 294 HIS A CD2 92.2  -2.5035753   17.367641     17.872932      1 2357 1.0 
ATOM   C  CE1 . HIS A 1 294 . 294 HIS A CE1 91.15 -3.2387657   19.433466     17.979153      1 2358 1.0 
ATOM   N  NE2 . HIS A 1 294 . 294 HIS A NE2 91.95 -3.5415058   18.220196     17.558441      1 2359 1.0 
ATOM   N  N   . GLU A 1 295 . 295 GLU A N   97.94 0.18778938   18.277424     15.826297      1 2360 1.0 
ATOM   C  CA  . GLU A 1 295 . 295 GLU A CA  97.97 -0.058570996 17.877691     14.4503975     1 2361 1.0 
ATOM   C  C   . GLU A 1 295 . 295 GLU A C   97.93 1.248175     17.634815     13.709505      1 2362 1.0 
ATOM   O  O   . GLU A 1 295 . 295 GLU A O   97.63 1.3339806    16.722172     12.878855      1 2363 1.0 
ATOM   C  CB  . GLU A 1 295 . 295 GLU A CB  97.9  -0.8998203   18.937613     13.730374      1 2364 1.0 
ATOM   C  CG  . GLU A 1 295 . 295 GLU A CG  97.16 -2.3285556   19.067654     14.247407      1 2365 1.0 
ATOM   C  CD  . GLU A 1 295 . 295 GLU A CD  96.91 -3.2224538   19.901093     13.347078      1 2366 1.0 
ATOM   O  OE1 . GLU A 1 295 . 295 GLU A OE1 95.61 -4.346235    20.243116     13.769705      1 2367 1.0 
ATOM   O  OE2 . GLU A 1 295 . 295 GLU A OE2 96.41 -2.8017368   20.217419     12.213297      1 2368 1.0 
ATOM   N  N   . ILE A 1 296 . 296 ILE A N   97.08 2.2586465    18.463434     13.988367      1 2369 1.0 
ATOM   C  CA  . ILE A 1 296 . 296 ILE A CA  96.91 3.5784302    18.229702     13.412303      1 2370 1.0 
ATOM   C  C   . ILE A 1 296 . 296 ILE A C   97.08 4.0812464    16.849258     13.810354      1 2371 1.0 
ATOM   O  O   . ILE A 1 296 . 296 ILE A O   96.83 4.56497      16.078794     12.969026      1 2372 1.0 
ATOM   C  CB  . ILE A 1 296 . 296 ILE A CB  96.52 4.5785785    19.317162     13.85363       1 2373 1.0 
ATOM   C  CG1 . ILE A 1 296 . 296 ILE A CG1 95.61 4.1292505    20.700598     13.357906      1 2374 1.0 
ATOM   C  CG2 . ILE A 1 296 . 296 ILE A CG2 95.75 5.986171     18.992884     13.339336      1 2375 1.0 
ATOM   C  CD1 . ILE A 1 296 . 296 ILE A CD1 93.96 5.0111976    21.843227     13.830318      1 2376 1.0 
ATOM   N  N   . ALA A 1 297 . 297 ALA A N   97.42 3.966459     16.544392     15.089222      1 2377 1.0 
ATOM   C  CA  . ALA A 1 297 . 297 ALA A CA  97.32 4.4038815    15.243376     15.579417      1 2378 1.0 
ATOM   C  C   . ALA A 1 297 . 297 ALA A C   97.27 3.659966     14.109194     14.885588      1 2379 1.0 
ATOM   O  O   . ALA A 1 297 . 297 ALA A O   96.95 4.2591443    13.112991     14.46901       1 2380 1.0 
ATOM   C  CB  . ALA A 1 297 . 297 ALA A CB  97.15 4.202321     15.167671     17.093761      1 2381 1.0 
ATOM   N  N   . HIS A 1 298 . 298 HIS A N   97.62 2.3660998    14.263357     14.760842      1 2382 1.0 
ATOM   C  CA  . HIS A 1 298 . 298 HIS A CA  97.67 1.562701     13.221857     14.139443      1 2383 1.0 
ATOM   C  C   . HIS A 1 298 . 298 HIS A C   97.42 1.900934     13.055277     12.65935       1 2384 1.0 
ATOM   O  O   . HIS A 1 298 . 298 HIS A O   96.96 1.9318342    11.929734     12.143038      1 2385 1.0 
ATOM   C  CB  . HIS A 1 298 . 298 HIS A CB  97.87 0.08070694   13.52781      14.32989       1 2386 1.0 
ATOM   C  CG  . HIS A 1 298 . 298 HIS A CG  97.9  -0.35460007  13.508808     15.7686825     1 2387 1.0 
ATOM   N  ND1 . HIS A 1 298 . 298 HIS A ND1 94.8  -1.5632582   14.007196     16.196198      1 2388 1.0 
ATOM   C  CD2 . HIS A 1 298 . 298 HIS A CD2 95.1  0.27503037   13.042601     16.87909       1 2389 1.0 
ATOM   C  CE1 . HIS A 1 298 . 298 HIS A CE1 95.56 -1.6631243   13.853495     17.507477      1 2390 1.0 
ATOM   N  NE2 . HIS A 1 298 . 298 HIS A NE2 96.34 -0.56185293  13.271323     17.948833      1 2391 1.0 
ATOM   N  N   . MET A 1 299 . 299 MET A N   97.36 2.144781     14.163917     11.973512      1 2392 1.0 
ATOM   C  CA  . MET A 1 299 . 299 MET A CA  97.16 2.531804     14.0755205    10.570955      1 2393 1.0 
ATOM   C  C   . MET A 1 299 . 299 MET A C   96.9  3.9202356    13.464866     10.415045      1 2394 1.0 
ATOM   O  O   . MET A 1 299 . 299 MET A O   96.27 4.178657     12.744428     9.444967       1 2395 1.0 
ATOM   C  CB  . MET A 1 299 . 299 MET A CB  96.78 2.4669862    15.454369     9.906736       1 2396 1.0 
ATOM   C  CG  . MET A 1 299 . 299 MET A CG  94.65 1.038353     15.919374     9.641862       1 2397 1.0 
ATOM   S  SD  . MET A 1 299 . 299 MET A SD  93.9  0.93740153   17.407604     8.628695       1 2398 1.0 
ATOM   C  CE  . MET A 1 299 . 299 MET A CE  86.9  1.3320291    18.65552      9.839853       1 2399 1.0 
ATOM   N  N   . MET A 1 300 . 300 MET A N   96.58 4.8035736    13.727209     11.3612585     1 2400 1.0 
ATOM   C  CA  . MET A 1 300 . 300 MET A CA  96.02 6.1215086    13.096856     11.337758      1 2401 1.0 
ATOM   C  C   . MET A 1 300 . 300 MET A C   95.82 5.9894543    11.578379     11.445875      1 2402 1.0 
ATOM   O  O   . MET A 1 300 . 300 MET A O   94.97 6.6717143    10.828047     10.744396      1 2403 1.0 
ATOM   C  CB  . MET A 1 300 . 300 MET A CB  95.37 6.9894724    13.630093     12.481006      1 2404 1.0 
ATOM   C  CG  . MET A 1 300 . 300 MET A CG  91.91 7.3360834    15.112847     12.349063      1 2405 1.0 
ATOM   S  SD  . MET A 1 300 . 300 MET A SD  89.94 8.644568     15.433994     11.151323      1 2406 1.0 
ATOM   C  CE  . MET A 1 300 . 300 MET A CE  85.22 10.079783    15.055374     12.154172      1 2407 1.0 
ATOM   N  N   . ILE A 1 301 . 301 ILE A N   96.4  5.098738     11.137836     12.315091      1 2408 1.0 
ATOM   C  CA  . ILE A 1 301 . 301 ILE A CA  96.11 4.825292     9.715895      12.449055      1 2409 1.0 
ATOM   C  C   . ILE A 1 301 . 301 ILE A C   95.68 4.26496      9.153969      11.145283      1 2410 1.0 
ATOM   O  O   . ILE A 1 301 . 301 ILE A O   94.96 4.7086687    8.110416      10.644846      1 2411 1.0 
ATOM   C  CB  . ILE A 1 301 . 301 ILE A CB  96.17 3.8421195    9.453554      13.611007      1 2412 1.0 
ATOM   C  CG1 . ILE A 1 301 . 301 ILE A CG1 95.56 4.489126     9.820625      14.951338      1 2413 1.0 
ATOM   C  CG2 . ILE A 1 301 . 301 ILE A CG2 95.08 3.391759     7.988237      13.608612      1 2414 1.0 
ATOM   C  CD1 . ILE A 1 301 . 301 ILE A CD1 94.28 3.5416546    9.764656      16.135483      1 2415 1.0 
ATOM   N  N   . ALA A 1 302 . 302 ALA A N   96.31 3.2922018    9.848158      10.574842      1 2416 1.0 
ATOM   C  CA  . ALA A 1 302 . 302 ALA A CA  95.78 2.648463     9.383694      9.356865       1 2417 1.0 
ATOM   C  C   . ALA A 1 302 . 302 ALA A C   95.32 3.64615      9.245142      8.212549       1 2418 1.0 
ATOM   O  O   . ALA A 1 302 . 302 ALA A O   94.54 3.608479     8.26544       7.4561896      1 2419 1.0 
ATOM   C  CB  . ALA A 1 302 . 302 ALA A CB  95.54 1.5181789    10.336191     8.964834       1 2420 1.0 
ATOM   N  N   . LEU A 1 303 . 303 LEU A N   95.33 4.5492544    10.212782     8.079199       1 2421 1.0 
ATOM   C  CA  . LEU A 1 303 . 303 LEU A CA  94.28 5.5195723    10.189795     6.9875774      1 2422 1.0 
ATOM   C  C   . LEU A 1 303 . 303 LEU A C   94.21 6.451144     8.987457      7.0974436      1 2423 1.0 
ATOM   O  O   . LEU A 1 303 . 303 LEU A O   93.32 6.740224     8.324704      6.098157       1 2424 1.0 
ATOM   C  CB  . LEU A 1 303 . 303 LEU A CB  92.98 6.3207994    11.491728     6.97005        1 2425 1.0 
ATOM   C  CG  . LEU A 1 303 . 303 LEU A CG  87.87 5.5585117    12.7292385    6.4854503      1 2426 1.0 
ATOM   C  CD1 . LEU A 1 303 . 303 LEU A CD1 83.55 5.253853     12.632931     4.993511       1 2427 1.0 
ATOM   C  CD2 . LEU A 1 303 . 303 LEU A CD2 84.19 6.3565626    13.98925      6.786366       1 2428 1.0 
ATOM   N  N   . LEU A 1 304 . 304 LEU A N   94.98 6.9365416    8.710695      8.289855       1 2429 1.0 
ATOM   C  CA  . LEU A 1 304 . 304 LEU A CA  94.28 7.820838     7.5662937     8.466693       1 2430 1.0 
ATOM   C  C   . LEU A 1 304 . 304 LEU A C   94.21 7.073332     6.249484      8.25223        1 2431 1.0 
ATOM   O  O   . LEU A 1 304 . 304 LEU A O   93.22 7.5899568    5.325406      7.6306047      1 2432 1.0 
ATOM   C  CB  . LEU A 1 304 . 304 LEU A CB  93.45 8.470229     7.5841627     9.844693       1 2433 1.0 
ATOM   C  CG  . LEU A 1 304 . 304 LEU A CG  90.42 9.810099     8.297084      9.989436       1 2434 1.0 
ATOM   C  CD1 . LEU A 1 304 . 304 LEU A CD1 87.45 10.762878    7.972203      8.849168       1 2435 1.0 
ATOM   C  CD2 . LEU A 1 304 . 304 LEU A CD2 88.05 10.436787    7.9440928     11.328147      1 2436 1.0 
ATOM   N  N   . MET A 1 305 . 305 MET A N   94.61 5.861079     6.1761956     8.772585       1 2437 1.0 
ATOM   C  CA  . MET A 1 305 . 305 MET A CA  93.79 5.069437     4.9552674     8.619368       1 2438 1.0 
ATOM   C  C   . MET A 1 305 . 305 MET A C   94.02 4.748487     4.688709      7.1516314      1 2439 1.0 
ATOM   O  O   . MET A 1 305 . 305 MET A O   93.1  4.781315     3.5444002     6.6909037      1 2440 1.0 
ATOM   C  CB  . MET A 1 305 . 305 MET A CB  92.57 3.7741609    5.0514374     9.42127        1 2441 1.0 
ATOM   C  CG  . MET A 1 305 . 305 MET A CG  86.4  3.9746997    4.9540524     10.928061      1 2442 1.0 
ATOM   S  SD  . MET A 1 305 . 305 MET A SD  82.04 4.616883     3.3426344     11.4526615     1 2443 1.0 
ATOM   C  CE  . MET A 1 305 . 305 MET A CE  78.53 3.3078294    2.2573407     10.897091      1 2444 1.0 
ATOM   N  N   . ALA A 1 306 . 306 ALA A N   93.8  4.4450846    5.7583914     6.401017       1 2445 1.0 
ATOM   C  CA  . ALA A 1 306 . 306 ALA A CA  93.14 4.087025     5.590638      4.9964294      1 2446 1.0 
ATOM   C  C   . ALA A 1 306 . 306 ALA A C   93.36 5.229043     4.9695315     4.198221       1 2447 1.0 
ATOM   O  O   . ALA A 1 306 . 306 ALA A O   92.34 5.0308185    4.0171013     3.4367332      1 2448 1.0 
ATOM   C  CB  . ALA A 1 306 . 306 ALA A CB  92.17 3.6977491    6.938678      4.3968954      1 2449 1.0 
ATOM   N  N   . GLY A 1 307 . 307 GLY A N   93.79 6.421071     5.5035286     4.375395       1 2450 1.0 
ATOM   C  CA  . GLY A 1 307 . 307 GLY A CA  93.34 7.5558553    5.0242195     3.6069975      1 2451 1.0 
ATOM   C  C   . GLY A 1 307 . 307 GLY A C   94.28 8.169056     3.7401187     4.137745       1 2452 1.0 
ATOM   O  O   . GLY A 1 307 . 307 GLY A O   93.28 8.838847     3.0202205     3.400271       1 2453 1.0 
ATOM   N  N   . GLN A 1 308 . 308 GLN A N   93.94 7.9477625    3.4502106     5.41348        1 2454 1.0 
ATOM   C  CA  . GLN A 1 308 . 308 GLN A CA  94.01 8.618683     2.3057745     6.017354       1 2455 1.0 
ATOM   C  C   . GLN A 1 308 . 308 GLN A C   94.88 8.195097     0.990925      5.3799305      1 2456 1.0 
ATOM   O  O   . GLN A 1 308 . 308 GLN A O   94.55 9.028737     0.23163652    4.8877635      1 2457 1.0 
ATOM   C  CB  . GLN A 1 308 . 308 GLN A CB  93.27 8.37128      2.268136      7.527121       1 2458 1.0 
ATOM   C  CG  . GLN A 1 308 . 308 GLN A CG  91.27 9.050706     1.1063035     8.247389       1 2459 1.0 
ATOM   C  CD  . GLN A 1 308 . 308 GLN A CD  89.57 10.553461    1.0800626     8.042752       1 2460 1.0 
ATOM   O  OE1 . GLN A 1 308 . 308 GLN A OE1 86.95 11.174307    2.0958633     7.713876       1 2461 1.0 
ATOM   N  NE2 . GLN A 1 308 . 308 GLN A NE2 86.08 11.15915     -0.087955154  8.234338       1 2462 1.0 
ATOM   N  N   . HIS A 1 309 . 309 HIS A N   94.25 6.9144487    0.7135258     5.3877897      1 2463 1.0 
ATOM   C  CA  . HIS A 1 309 . 309 HIS A CA  93.78 6.445948     -0.5691751    4.886143       1 2464 1.0 
ATOM   C  C   . HIS A 1 309 . 309 HIS A C   95.33 6.4985466    -0.64372635   3.367487       1 2465 1.0 
ATOM   O  O   . HIS A 1 309 . 309 HIS A O   95.25 6.869052     -1.6826141    2.8031585      1 2466 1.0 
ATOM   C  CB  . HIS A 1 309 . 309 HIS A CB  91.6  5.028376     -0.8418857    5.3929863      1 2467 1.0 
ATOM   C  CG  . HIS A 1 309 . 309 HIS A CG  85.52 4.924429     -0.85630727   6.8822613      1 2468 1.0 
ATOM   N  ND1 . HIS A 1 309 . 309 HIS A ND1 81.18 5.5343184    -1.823101     7.6577344      1 2469 1.0 
ATOM   C  CD2 . HIS A 1 309 . 309 HIS A CD2 78.93 4.297878     -0.025404727  7.7443886      1 2470 1.0 
ATOM   C  CE1 . HIS A 1 309 . 309 HIS A CE1 75.82 5.2770653    -1.5832834    8.934137       1 2471 1.0 
ATOM   N  NE2 . HIS A 1 309 . 309 HIS A NE2 76.64 4.5252404    -0.49848473   9.011591       1 2472 1.0 
ATOM   N  N   . SER A 1 310 . 310 SER A N   95.75 6.1392775    0.4403152     2.71169        1 2473 1.0 
ATOM   C  CA  . SER A 1 310 . 310 SER A CA  96.27 6.123477     0.4387051     1.2569327      1 2474 1.0 
ATOM   C  C   . SER A 1 310 . 310 SER A C   97.22 7.5336013    0.36712062    0.67385113     1 2475 1.0 
ATOM   O  O   . SER A 1 310 . 310 SER A O   97.17 7.8082604    -0.44708824   -0.21693432    1 2476 1.0 
ATOM   C  CB  . SER A 1 310 . 310 SER A CB  95.09 5.385023     1.6761138     0.7378921      1 2477 1.0 
ATOM   O  OG  . SER A 1 310 . 310 SER A OG  89.41 5.9502244    2.8683248     1.2752221      1 2478 1.0 
ATOM   N  N   . SER A 1 311 . 311 SER A N   97.17 8.435829     1.1829762     1.1875328      1 2479 1.0 
ATOM   C  CA  . SER A 1 311 . 311 SER A CA  97.57 9.793703     1.2134678     0.6456176      1 2480 1.0 
ATOM   C  C   . SER A 1 311 . 311 SER A C   97.94 10.621103    0.009421839   1.0675409      1 2481 1.0 
ATOM   O  O   . SER A 1 311 . 311 SER A O   97.86 11.434748    -0.49053317   0.28066963     1 2482 1.0 
ATOM   C  CB  . SER A 1 311 . 311 SER A CB  97.22 10.498708    2.505405      1.054838       1 2483 1.0 
ATOM   O  OG  . SER A 1 311 . 311 SER A OG  94.8  9.865755     3.6333423     0.46791738     1 2484 1.0 
ATOM   N  N   . SER A 1 312 . 312 SER A N   97.29 10.4547      -0.4548864    2.2933254      1 2485 1.0 
ATOM   C  CA  . SER A 1 312 . 312 SER A CA  97.28 11.203169    -1.6296532    2.7151103      1 2486 1.0 
ATOM   C  C   . SER A 1 312 . 312 SER A C   97.79 10.755678    -2.8643816    1.9396911      1 2487 1.0 
ATOM   O  O   . SER A 1 312 . 312 SER A O   97.69 11.573961    -3.7122889    1.5834417      1 2488 1.0 
ATOM   C  CB  . SER A 1 312 . 312 SER A CB  96.4  11.05912     -1.8646469    4.2212725      1 2489 1.0 
ATOM   O  OG  . SER A 1 312 . 312 SER A OG  91.51 9.723263     -2.1574812    4.5904417      1 2490 1.0 
ATOM   N  N   . SER A 1 313 . 313 SER A N   97.63 9.466804     -2.9656672    1.6671236      1 2491 1.0 
ATOM   C  CA  . SER A 1 313 . 313 SER A CA  97.73 8.976632     -4.057073     0.8430919      1 2492 1.0 
ATOM   C  C   . SER A 1 313 . 313 SER A C   98.16 9.565302     -3.9816897    -0.5599443     1 2493 1.0 
ATOM   O  O   . SER A 1 313 . 313 SER A O   98.1  10.067398    -4.974675     -1.0958476     1 2494 1.0 
ATOM   C  CB  . SER A 1 313 . 313 SER A CB  96.96 7.4475536    -4.0221844    0.7731823      1 2495 1.0 
ATOM   O  OG  . SER A 1 313 . 313 SER A OG  90.13 6.951708     -4.961314     -0.17541474    1 2496 1.0 
ATOM   N  N   . THR A 1 314 . 314 THR A N   98.28 9.516726     -2.8015149    -1.1527607     1 2497 1.0 
ATOM   C  CA  . THR A 1 314 . 314 THR A CA  98.48 10.021039    -2.63474      -2.5077143     1 2498 1.0 
ATOM   C  C   . THR A 1 314 . 314 THR A C   98.63 11.521285    -2.9047344    -2.5808325     1 2499 1.0 
ATOM   O  O   . THR A 1 314 . 314 THR A O   98.55 11.995508    -3.5760448    -3.5045257     1 2500 1.0 
ATOM   C  CB  . THR A 1 314 . 314 THR A CB  98.33 9.708078     -1.2207413    -3.020794      1 2501 1.0 
ATOM   O  OG1 . THR A 1 314 . 314 THR A OG1 97.29 8.282471     -1.014158     -2.9903145     1 2502 1.0 
ATOM   C  CG2 . THR A 1 314 . 314 THR A CG2 97.75 10.206594    -1.0320282    -4.4458985     1 2503 1.0 
ATOM   N  N   . SER A 1 315 . 315 SER A N   98.48 12.282602    -2.3850207    -1.627156      1 2504 1.0 
ATOM   C  CA  . SER A 1 315 . 315 SER A CA  98.52 13.720532    -2.6213403    -1.6376855     1 2505 1.0 
ATOM   C  C   . SER A 1 315 . 315 SER A C   98.66 14.046106    -4.0946875    -1.4132903     1 2506 1.0 
ATOM   O  O   . SER A 1 315 . 315 SER A O   98.46 15.011566    -4.608084     -1.9816034     1 2507 1.0 
ATOM   C  CB  . SER A 1 315 . 315 SER A CB  97.97 14.424576    -1.7467389    -0.5964799     1 2508 1.0 
ATOM   O  OG  . SER A 1 315 . 315 SER A OG  92.89 13.992692    -2.0360165    0.72297823     1 2509 1.0 
ATOM   N  N   . SER A 1 316 . 316 SER A N   98.51 13.261362    -4.7644796    -0.6018566     1 2510 1.0 
ATOM   C  CA  . SER A 1 316 . 316 SER A CA  98.53 13.459166    -6.1991386    -0.41104764    1 2511 1.0 
ATOM   C  C   . SER A 1 316 . 316 SER A C   98.67 13.23409     -6.9593687    -1.7146971     1 2512 1.0 
ATOM   O  O   . SER A 1 316 . 316 SER A O   98.57 14.021335    -7.83876      -2.07731       1 2513 1.0 
ATOM   C  CB  . SER A 1 316 . 316 SER A CB  98.19 12.521231    -6.7279387    0.674752       1 2514 1.0 
ATOM   O  OG  . SER A 1 316 . 316 SER A OG  96.01 12.851326    -6.179352     1.9470251      1 2515 1.0 
ATOM   N  N   . TRP A 1 317 . 317 TRP A N   98.79 12.164701    -6.6227946    -2.4181094     1 2516 1.0 
ATOM   C  CA  . TRP A 1 317 . 317 TRP A CA  98.8  11.909442    -7.2499084    -3.7077417     1 2517 1.0 
ATOM   C  C   . TRP A 1 317 . 317 TRP A C   98.84 13.034878    -6.964523     -4.695694      1 2518 1.0 
ATOM   O  O   . TRP A 1 317 . 317 TRP A O   98.75 13.434492    -7.8430448    -5.4641647     1 2519 1.0 
ATOM   C  CB  . TRP A 1 317 . 317 TRP A CB  98.73 10.576588    -6.769926     -4.2845645     1 2520 1.0 
ATOM   C  CG  . TRP A 1 317 . 317 TRP A CG  98.63 9.3698635    -7.477648     -3.7452536     1 2521 1.0 
ATOM   C  CD1 . TRP A 1 317 . 317 TRP A CD1 98.33 8.3312645    -6.925755     -3.0551643     1 2522 1.0 
ATOM   C  CD2 . TRP A 1 317 . 317 TRP A CD2 98.31 9.065482     -8.8798485    -3.8590064     1 2523 1.0 
ATOM   N  NE1 . TRP A 1 317 . 317 TRP A NE1 98.0  7.4015255    -7.8938484    -2.7407932     1 2524 1.0 
ATOM   C  CE2 . TRP A 1 317 . 317 TRP A CE2 98.03 7.833581     -9.098846     -3.214569      1 2525 1.0 
ATOM   C  CE3 . TRP A 1 317 . 317 TRP A CE3 98.04 9.7332535    -9.975628     -4.4460764     1 2526 1.0 
ATOM   C  CZ2 . TRP A 1 317 . 317 TRP A CZ2 97.4  7.2476873    -10.368687    -3.138029      1 2527 1.0 
ATOM   C  CZ3 . TRP A 1 317 . 317 TRP A CZ3 97.53 9.144945     -11.22446     -4.3634267     1 2528 1.0 
ATOM   C  CH2 . TRP A 1 317 . 317 TRP A CH2 97.38 7.9226904    -11.415035    -3.7104816     1 2529 1.0 
ATOM   N  N   . ILE A 1 318 . 318 ILE A N   98.85 13.524427    -5.7331758    -4.692351      1 2530 1.0 
ATOM   C  CA  . ILE A 1 318 . 318 ILE A CA  98.87 14.624412    -5.3828006    -5.5859284     1 2531 1.0 
ATOM   C  C   . ILE A 1 318 . 318 ILE A C   98.87 15.839685    -6.26021      -5.313149      1 2532 1.0 
ATOM   O  O   . ILE A 1 318 . 318 ILE A O   98.76 16.440334    -6.814217     -6.2457604     1 2533 1.0 
ATOM   C  CB  . ILE A 1 318 . 318 ILE A CB  98.85 14.988887    -3.8915834    -5.4544554     1 2534 1.0 
ATOM   C  CG1 . ILE A 1 318 . 318 ILE A CG1 98.64 13.874731    -3.010703     -6.0340996     1 2535 1.0 
ATOM   C  CG2 . ILE A 1 318 . 318 ILE A CG2 98.64 16.324696    -3.5990531    -6.143479      1 2536 1.0 
ATOM   C  CD1 . ILE A 1 318 . 318 ILE A CD1 98.07 14.054548    -1.5242627    -5.7674556     1 2537 1.0 
ATOM   N  N   . MET A 1 319 . 319 MET A N   98.78 16.19421     -6.4051332    -4.0453444     1 2538 1.0 
ATOM   C  CA  . MET A 1 319 . 319 MET A CA  98.77 17.359985    -7.2108636    -3.7095466     1 2539 1.0 
ATOM   C  C   . MET A 1 319 . 319 MET A C   98.78 17.153072    -8.673682     -4.0933356     1 2540 1.0 
ATOM   O  O   . MET A 1 319 . 319 MET A O   98.64 18.069221    -9.332908     -4.5867825     1 2541 1.0 
ATOM   C  CB  . MET A 1 319 . 319 MET A CB  98.68 17.682594    -7.089467     -2.2131152     1 2542 1.0 
ATOM   C  CG  . MET A 1 319 . 319 MET A CG  98.08 17.996382    -5.669789     -1.7654064     1 2543 1.0 
ATOM   S  SD  . MET A 1 319 . 319 MET A SD  97.69 19.291721    -4.8839145    -2.7683048     1 2544 1.0 
ATOM   C  CE  . MET A 1 319 . 319 MET A CE  94.31 18.985806    -3.1633327    -2.3886938     1 2545 1.0 
ATOM   N  N   . LEU A 1 320 . 320 LEU A N   98.77 15.951216    -9.168356     -3.886404      1 2546 1.0 
ATOM   C  CA  . LEU A 1 320 . 320 LEU A CA  98.74 15.645815    -10.550077    -4.25148       1 2547 1.0 
ATOM   C  C   . LEU A 1 320 . 320 LEU A C   98.74 15.685062    -10.747416    -5.7671347     1 2548 1.0 
ATOM   O  O   . LEU A 1 320 . 320 LEU A O   98.55 16.158554    -11.776025    -6.2585135     1 2549 1.0 
ATOM   C  CB  . LEU A 1 320 . 320 LEU A CB  98.64 14.288637    -10.954102    -3.689279      1 2550 1.0 
ATOM   C  CG  . LEU A 1 320 . 320 LEU A CG  98.25 14.2572365   -11.148317    -2.1702945     1 2551 1.0 
ATOM   C  CD1 . LEU A 1 320 . 320 LEU A CD1 97.34 14.967178    -12.445701    -1.7909989     1 2552 1.0 
ATOM   C  CD2 . LEU A 1 320 . 320 LEU A CD2 97.41 12.831612    -11.139967    -1.6535368     1 2553 1.0 
ATOM   N  N   . ARG A 1 321 . 321 ARG A N   98.8  15.180367    -9.766506     -6.5079513     1 2554 1.0 
ATOM   C  CA  . ARG A 1 321 . 321 ARG A CA  98.78 15.242346    -9.840677     -7.9640226     1 2555 1.0 
ATOM   C  C   . ARG A 1 321 . 321 ARG A C   98.78 16.691248    -9.783737     -8.456747      1 2556 1.0 
ATOM   O  O   . ARG A 1 321 . 321 ARG A O   98.59 17.0729      -10.50522     -9.377741      1 2557 1.0 
ATOM   C  CB  . ARG A 1 321 . 321 ARG A CB  98.69 14.423511    -8.717953     -8.594416      1 2558 1.0 
ATOM   C  CG  . ARG A 1 321 . 321 ARG A CG  98.29 12.905186    -8.919506     -8.497255      1 2559 1.0 
ATOM   C  CD  . ARG A 1 321 . 321 ARG A CD  97.7  12.454496    -10.11436     -9.31218       1 2560 1.0 
ATOM   N  NE  . ARG A 1 321 . 321 ARG A NE  97.1  11.000208    -10.20591     -9.395504      1 2561 1.0 
ATOM   C  CZ  . ARG A 1 321 . 321 ARG A CZ  96.76 10.340286    -11.112984    -10.082315     1 2562 1.0 
ATOM   N  NH1 . ARG A 1 321 . 321 ARG A NH1 95.61 10.990702    -12.028873    -10.781737     1 2563 1.0 
ATOM   N  NH2 . ARG A 1 321 . 321 ARG A NH2 95.93 9.013739     -11.110719    -10.090799     1 2564 1.0 
ATOM   N  N   . LEU A 1 322 . 322 LEU A N   98.78 17.491804    -8.93844      -7.831359      1 2565 1.0 
ATOM   C  CA  . LEU A 1 322 . 322 LEU A CA  98.77 18.89839     -8.85951      -8.197995      1 2566 1.0 
ATOM   C  C   . LEU A 1 322 . 322 LEU A C   98.74 19.641056    -10.146015    -7.8439918     1 2567 1.0 
ATOM   O  O   . LEU A 1 322 . 322 LEU A O   98.53 20.544708    -10.572335    -8.575651      1 2568 1.0 
ATOM   C  CB  . LEU A 1 322 . 322 LEU A CB  98.75 19.560196    -7.6555104    -7.5228853     1 2569 1.0 
ATOM   C  CG  . LEU A 1 322 . 322 LEU A CG  98.54 19.05629     -6.278556     -7.971363      1 2570 1.0 
ATOM   C  CD1 . LEU A 1 322 . 322 LEU A CD1 98.22 19.250084    -6.0848565    -9.475176      1 2571 1.0 
ATOM   C  CD2 . LEU A 1 322 . 322 LEU A CD2 98.34 19.75421     -5.1721387    -7.1915636     1 2572 1.0 
ATOM   N  N   . ALA A 1 323 . 323 ALA A N   98.74 19.267548    -10.761562    -6.740341      1 2573 1.0 
ATOM   C  CA  . ALA A 1 323 . 323 ALA A CA  98.67 19.871794    -12.036384    -6.37382       1 2574 1.0 
ATOM   C  C   . ALA A 1 323 . 323 ALA A C   98.62 19.517267    -13.122936    -7.384159      1 2575 1.0 
ATOM   O  O   . ALA A 1 323 . 323 ALA A O   98.3  20.326397    -14.0078745   -7.664457      1 2576 1.0 
ATOM   C  CB  . ALA A 1 323 . 323 ALA A CB  98.52 19.430721    -12.447601    -4.970124      1 2577 1.0 
ATOM   N  N   . SER A 1 324 . 324 SER A N   98.54 18.30928     -13.06546     -7.9127903     1 2578 1.0 
ATOM   C  CA  . SER A 1 324 . 324 SER A CA  98.35 17.89162     -14.039146    -8.914408      1 2579 1.0 
ATOM   C  C   . SER A 1 324 . 324 SER A C   98.31 18.489117    -13.74461     -10.290138     1 2580 1.0 
ATOM   O  O   . SER A 1 324 . 324 SER A O   97.69 18.516571    -14.617269    -11.1533985    1 2581 1.0 
ATOM   C  CB  . SER A 1 324 . 324 SER A CB  97.95 16.356642    -14.072338    -9.020614      1 2582 1.0 
ATOM   O  OG  . SER A 1 324 . 324 SER A OG  95.45 15.860423    -12.933542    -9.72096       1 2583 1.0 
ATOM   N  N   . ARG A 1 325 . 325 ARG A N   98.53 18.96232     -12.534594    -10.468399     1 2584 1.0 
ATOM   C  CA  . ARG A 1 325 . 325 ARG A CA  98.45 19.532919    -12.094316    -11.742245     1 2585 1.0 
ATOM   C  C   . ARG A 1 325 . 325 ARG A C   98.58 20.877304    -11.405397    -11.499206     1 2586 1.0 
ATOM   O  O   . ARG A 1 325 . 325 ARG A O   98.28 21.005081    -10.185835    -11.617959     1 2587 1.0 
ATOM   C  CB  . ARG A 1 325 . 325 ARG A CB  98.01 18.576244    -11.154005    -12.47124      1 2588 1.0 
ATOM   C  CG  . ARG A 1 325 . 325 ARG A CG  96.18 17.282017    -11.806967    -12.9735155    1 2589 1.0 
ATOM   C  CD  . ARG A 1 325 . 325 ARG A CD  95.35 17.540606    -12.728173    -14.168933     1 2590 1.0 
ATOM   N  NE  . ARG A 1 325 . 325 ARG A NE  94.71 18.217499    -12.022263    -15.261576     1 2591 1.0 
ATOM   C  CZ  . ARG A 1 325 . 325 ARG A CZ  95.07 17.590618    -11.309828    -16.198631     1 2592 1.0 
ATOM   N  NH1 . ARG A 1 325 . 325 ARG A NH1 91.79 16.257664    -11.226396    -16.198868     1 2593 1.0 
ATOM   N  NH2 . ARG A 1 325 . 325 ARG A NH2 92.07 18.282595    -10.701332    -17.144638     1 2594 1.0 
ATOM   N  N   . PRO A 1 326 . 326 PRO A N   98.52 21.911325    -12.189623    -11.174578     1 2595 1.0 
ATOM   C  CA  . PRO A 1 326 . 326 PRO A CA  98.45 23.232803    -11.592577    -10.9379015    1 2596 1.0 
ATOM   C  C   . PRO A 1 326 . 326 PRO A C   98.56 23.768555    -10.829569    -12.14307      1 2597 1.0 
ATOM   O  O   . PRO A 1 326 . 326 PRO A O   98.22 24.568398    -9.907162     -11.98406      1 2598 1.0 
ATOM   C  CB  . PRO A 1 326 . 326 PRO A CB  97.99 24.124067    -12.80316     -10.619478     1 2599 1.0 
ATOM   C  CG  . PRO A 1 326 . 326 PRO A CG  96.51 23.17646     -13.881899    -10.196232     1 2600 1.0 
ATOM   C  CD  . PRO A 1 326 . 326 PRO A CD  98.12 21.91112     -13.646512    -10.949099     1 2601 1.0 
ATOM   N  N   . ASP A 1 327 . 327 ASP A N   98.51 23.324467    -11.212745    -13.341694     1 2602 1.0 
ATOM   C  CA  . ASP A 1 327 . 327 ASP A CA  98.43 23.72682     -10.48704     -14.536797     1 2603 1.0 
ATOM   C  C   . ASP A 1 327 . 327 ASP A C   98.57 23.222557    -9.048241     -14.51672      1 2604 1.0 
ATOM   O  O   . ASP A 1 327 . 327 ASP A O   98.32 23.959028    -8.123716     -14.887068     1 2605 1.0 
ATOM   C  CB  . ASP A 1 327 . 327 ASP A CB  98.08 23.231606    -11.211147    -15.793262     1 2606 1.0 
ATOM   C  CG  . ASP A 1 327 . 327 ASP A CG  97.09 21.715927    -11.363413    -15.820105     1 2607 1.0 
ATOM   O  OD1 . ASP A 1 327 . 327 ASP A OD1 95.62 21.126411    -11.727638    -14.790614     1 2608 1.0 
ATOM   O  OD2 . ASP A 1 327 . 327 ASP A OD2 95.2  21.124367    -11.114418    -16.889858     1 2609 1.0 
ATOM   N  N   . ILE A 1 328 . 328 ILE A N   98.67 21.995274    -8.857966     -14.077036     1 2610 1.0 
ATOM   C  CA  . ILE A 1 328 . 328 ILE A CA  98.72 21.440874    -7.5059834    -13.979916     1 2611 1.0 
ATOM   C  C   . ILE A 1 328 . 328 ILE A C   98.78 22.17532     -6.699355     -12.908796     1 2612 1.0 
ATOM   O  O   . ILE A 1 328 . 328 ILE A O   98.59 22.472477    -5.512339     -13.089624     1 2613 1.0 
ATOM   C  CB  . ILE A 1 328 . 328 ILE A CB  98.49 19.929455    -7.5476074    -13.687883     1 2614 1.0 
ATOM   C  CG1 . ILE A 1 328 . 328 ILE A CG1 96.65 19.170893    -8.203669     -14.853102     1 2615 1.0 
ATOM   C  CG2 . ILE A 1 328 . 328 ILE A CG2 96.77 19.393011    -6.1395664    -13.4221       1 2616 1.0 
ATOM   C  CD1 . ILE A 1 328 . 328 ILE A CD1 91.79 19.225338    -7.404795     -16.144745     1 2617 1.0 
ATOM   N  N   . MET A 1 329 . 329 MET A N   98.71 22.480137    -7.3469086    -11.786399     1 2618 1.0 
ATOM   C  CA  . MET A 1 329 . 329 MET A CA  98.68 23.21106     -6.6439495    -10.735385     1 2619 1.0 
ATOM   C  C   . MET A 1 329 . 329 MET A C   98.74 24.588638    -6.2021422    -11.22459      1 2620 1.0 
ATOM   O  O   . MET A 1 329 . 329 MET A O   98.59 25.056145    -5.111618     -10.8934965    1 2621 1.0 
ATOM   C  CB  . MET A 1 329 . 329 MET A CB  98.43 23.341597    -7.5178566    -9.483057      1 2622 1.0 
ATOM   C  CG  . MET A 1 329 . 329 MET A CG  97.16 23.797806    -6.7369447    -8.254255      1 2623 1.0 
ATOM   S  SD  . MET A 1 329 . 329 MET A SD  96.65 23.689499    -7.699934     -6.735693      1 2624 1.0 
ATOM   C  CE  . MET A 1 329 . 329 MET A CE  95.29 23.93625     -6.4116373    -5.509197      1 2625 1.0 
ATOM   N  N   . GLU A 1 330 . 330 GLU A N   98.75 25.206999    -7.054306     -12.026512     1 2626 1.0 
ATOM   C  CA  . GLU A 1 330 . 330 GLU A CA  98.65 26.500427    -6.686221     -12.600247     1 2627 1.0 
ATOM   C  C   . GLU A 1 330 . 330 GLU A C   98.69 26.350052    -5.5537586    -13.605657     1 2628 1.0 
ATOM   O  O   . GLU A 1 330 . 330 GLU A O   98.49 27.200876    -4.6661987    -13.682779     1 2629 1.0 
ATOM   C  CB  . GLU A 1 330 . 330 GLU A CB  98.38 27.16114     -7.907654     -13.239418     1 2630 1.0 
ATOM   C  CG  . GLU A 1 330 . 330 GLU A CG  95.58 28.616407    -7.688657     -13.645273     1 2631 1.0 
ATOM   C  CD  . GLU A 1 330 . 330 GLU A CD  94.65 29.526249    -7.359914     -12.481392     1 2632 1.0 
ATOM   O  OE1 . GLU A 1 330 . 330 GLU A OE1 91.34 30.58865     -6.7520313    -12.706249     1 2633 1.0 
ATOM   O  OE2 . GLU A 1 330 . 330 GLU A OE2 91.61 29.183674    -7.7217517    -11.323543     1 2634 1.0 
ATOM   N  N   . GLU A 1 331 . 331 GLU A N   98.74 25.279037    -5.575555     -14.384174     1 2635 1.0 
ATOM   C  CA  . GLU A 1 331 . 331 GLU A CA  98.7  25.003036    -4.4790916    -15.307303     1 2636 1.0 
ATOM   C  C   . GLU A 1 331 . 331 GLU A C   98.76 24.83627     -3.1563745    -14.567923     1 2637 1.0 
ATOM   O  O   . GLU A 1 331 . 331 GLU A O   98.56 25.27911     -2.1037254    -15.045893     1 2638 1.0 
ATOM   C  CB  . GLU A 1 331 . 331 GLU A CB  98.41 23.746845    -4.7714076    -16.139921     1 2639 1.0 
ATOM   C  CG  . GLU A 1 331 . 331 GLU A CG  95.62 23.922047    -5.794712     -17.245983     1 2640 1.0 
ATOM   C  CD  . GLU A 1 331 . 331 GLU A CD  94.1  22.706783    -5.879269     -18.13984      1 2641 1.0 
ATOM   O  OE1 . GLU A 1 331 . 331 GLU A OE1 89.75 22.168892    -4.8181033    -18.515383     1 2642 1.0 
ATOM   O  OE2 . GLU A 1 331 . 331 GLU A OE2 90.49 22.29195     -6.9978013    -18.476923     1 2643 1.0 
ATOM   N  N   . LEU A 1 332 . 332 LEU A N   98.71 24.184853    -3.2178893    -13.41818      1 2644 1.0 
ATOM   C  CA  . LEU A 1 332 . 332 LEU A CA  98.73 24.023994    -2.016504     -12.603672     1 2645 1.0 
ATOM   C  C   . LEU A 1 332 . 332 LEU A C   98.73 25.379099    -1.4674215    -12.167454     1 2646 1.0 
ATOM   O  O   . LEU A 1 332 . 332 LEU A O   98.5  25.616558    -0.25835842   -12.195818     1 2647 1.0 
ATOM   C  CB  . LEU A 1 332 . 332 LEU A CB  98.66 23.155743    -2.3153534    -11.374624     1 2648 1.0 
ATOM   C  CG  . LEU A 1 332 . 332 LEU A CG  98.13 21.656116    -2.4843125    -11.605988     1 2649 1.0 
ATOM   C  CD1 . LEU A 1 332 . 332 LEU A CD1 97.62 21.035212    -1.1573713    -12.0397       1 2650 1.0 
ATOM   C  CD2 . LEU A 1 332 . 332 LEU A CD2 97.8  20.984222    -2.9989002    -10.336732     1 2651 1.0 
ATOM   N  N   . TYR A 1 333 . 333 TYR A N   98.71 26.252583    -2.3757124    -11.758304     1 2652 1.0 
ATOM   C  CA  . TYR A 1 333 . 333 TYR A CA  98.65 27.594051    -1.9624631    -11.363207     1 2653 1.0 
ATOM   C  C   . TYR A 1 333 . 333 TYR A C   98.65 28.339685    -1.3472971    -12.544025     1 2654 1.0 
ATOM   O  O   . TYR A 1 333 . 333 TYR A O   98.38 28.946507    -0.27918264   -12.422254     1 2655 1.0 
ATOM   C  CB  . TYR A 1 333 . 333 TYR A CB  98.49 28.37539     -3.152041     -10.796726     1 2656 1.0 
ATOM   C  CG  . TYR A 1 333 . 333 TYR A CG  98.18 29.800161    -2.806932     -10.420002     1 2657 1.0 
ATOM   C  CD1 . TYR A 1 333 . 333 TYR A CD1 97.54 30.086855    -2.1440802    -9.234259      1 2658 1.0 
ATOM   C  CD2 . TYR A 1 333 . 333 TYR A CD2 97.42 30.85947     -3.1438265    -11.257218     1 2659 1.0 
ATOM   C  CE1 . TYR A 1 333 . 333 TYR A CE1 96.65 31.394808    -1.8268515    -8.885685      1 2660 1.0 
ATOM   C  CE2 . TYR A 1 333 . 333 TYR A CE2 96.5  32.16928     -2.8297915    -10.917728     1 2661 1.0 
ATOM   C  CZ  . TYR A 1 333 . 333 TYR A CZ  96.53 32.42919     -2.1719651    -9.728547      1 2662 1.0 
ATOM   O  OH  . TYR A 1 333 . 333 TYR A OH  95.39 33.72583     -1.8619535    -9.386976      1 2663 1.0 
ATOM   N  N   . GLN A 1 334 . 334 GLN A N   98.64 28.27457     -2.0070632    -13.698137     1 2664 1.0 
ATOM   C  CA  . GLN A 1 334 . 334 GLN A CA  98.57 28.965904    -1.5076604    -14.880278     1 2665 1.0 
ATOM   C  C   . GLN A 1 334 . 334 GLN A C   98.6  28.385397    -0.18473428   -15.362595     1 2666 1.0 
ATOM   O  O   . GLN A 1 334 . 334 GLN A O   98.31 29.104507    0.6487603     -15.91844      1 2667 1.0 
ATOM   C  CB  . GLN A 1 334 . 334 GLN A CB  98.34 28.927044    -2.556294     -15.996061     1 2668 1.0 
ATOM   C  CG  . GLN A 1 334 . 334 GLN A CG  95.1  29.740364    -3.8117552    -15.699161     1 2669 1.0 
ATOM   C  CD  . GLN A 1 334 . 334 GLN A CD  92.05 31.212582    -3.5135903    -15.467656     1 2670 1.0 
ATOM   O  OE1 . GLN A 1 334 . 334 GLN A OE1 86.13 31.769485    -2.5585413    -16.007557     1 2671 1.0 
ATOM   N  NE2 . GLN A 1 334 . 334 GLN A NE2 82.86 31.864073    -4.354449     -14.664642     1 2672 1.0 
ATOM   N  N   . GLU A 1 335 . 335 GLU A N   98.64 27.08524     -0.0037021122 -15.159048     1 2673 1.0 
ATOM   C  CA  . GLU A 1 335 . 335 GLU A CA  98.65 26.455774    1.2718606     -15.505978     1 2674 1.0 
ATOM   C  C   . GLU A 1 335 . 335 GLU A C   98.69 27.087858    2.41998       -14.7258215    1 2675 1.0 
ATOM   O  O   . GLU A 1 335 . 335 GLU A O   98.5  27.335407    3.4987862     -15.271733     1 2676 1.0 
ATOM   C  CB  . GLU A 1 335 . 335 GLU A CB  98.41 24.943726    1.2046316     -15.248573     1 2677 1.0 
ATOM   C  CG  . GLU A 1 335 . 335 GLU A CG  97.68 24.202332    2.5116558     -15.549486     1 2678 1.0 
ATOM   C  CD  . GLU A 1 335 . 335 GLU A CD  97.84 22.711807    2.3902097     -15.326887     1 2679 1.0 
ATOM   O  OE1 . GLU A 1 335 . 335 GLU A OE1 96.61 22.291409    2.3753877     -14.149328     1 2680 1.0 
ATOM   O  OE2 . GLU A 1 335 . 335 GLU A OE2 97.06 21.961027    2.319541      -16.316463     1 2681 1.0 
ATOM   N  N   . GLN A 1 336 . 336 GLN A N   98.57 27.356115    2.1687799     -13.465456     1 2682 1.0 
ATOM   C  CA  . GLN A 1 336 . 336 GLN A CA  98.6  27.998623    3.1942163     -12.647351     1 2683 1.0 
ATOM   C  C   . GLN A 1 336 . 336 GLN A C   98.62 29.436146    3.436088      -13.0961895    1 2684 1.0 
ATOM   O  O   . GLN A 1 336 . 336 GLN A O   98.38 29.885975    4.583808      -13.182386     1 2685 1.0 
ATOM   C  CB  . GLN A 1 336 . 336 GLN A CB  98.48 27.96407     2.8018022     -11.168373     1 2686 1.0 
ATOM   C  CG  . GLN A 1 336 . 336 GLN A CG  98.01 26.568102    2.7414064     -10.574648     1 2687 1.0 
ATOM   C  CD  . GLN A 1 336 . 336 GLN A CD  97.94 26.577236    2.6897385     -9.064591      1 2688 1.0 
ATOM   O  OE1 . GLN A 1 336 . 336 GLN A OE1 95.18 27.303835    3.4524815     -8.418067      1 2689 1.0 
ATOM   N  NE2 . GLN A 1 336 . 336 GLN A NE2 94.72 25.778984    1.801873      -8.49954       1 2690 1.0 
ATOM   N  N   . VAL A 1 337 . 337 VAL A N   98.46 30.155323    2.3547072     -13.36844      1 2691 1.0 
ATOM   C  CA  . VAL A 1 337 . 337 VAL A CA  98.3  31.527332    2.479515      -13.839927     1 2692 1.0 
ATOM   C  C   . VAL A 1 337 . 337 VAL A C   98.36 31.57742     3.2922647     -15.133626     1 2693 1.0 
ATOM   O  O   . VAL A 1 337 . 337 VAL A O   97.98 32.392372    4.20687       -15.281258     1 2694 1.0 
ATOM   C  CB  . VAL A 1 337 . 337 VAL A CB  97.96 32.169415    1.0925555     -14.052796     1 2695 1.0 
ATOM   C  CG1 . VAL A 1 337 . 337 VAL A CG1 96.97 32.322975    0.37272358    -12.715854     1 2696 1.0 
ATOM   C  CG2 . VAL A 1 337 . 337 VAL A CG2 96.52 33.517418    1.2210037     -14.752911     1 2697 1.0 
ATOM   N  N   . LYS A 1 338 . 338 LYS A N   98.39 30.672031    2.9792023     -16.037167     1 2698 1.0 
ATOM   C  CA  . LYS A 1 338 . 338 LYS A CA  98.27 30.64907     3.642552      -17.3348       1 2699 1.0 
ATOM   C  C   . LYS A 1 338 . 338 LYS A C   98.34 30.245317    5.1067724     -17.227549     1 2700 1.0 
ATOM   O  O   . LYS A 1 338 . 338 LYS A O   97.76 30.880064    5.9834146     -17.821688     1 2701 1.0 
ATOM   C  CB  . LYS A 1 338 . 338 LYS A CB  97.82 29.698912    2.902317      -18.281733     1 2702 1.0 
ATOM   C  CG  . LYS A 1 338 . 338 LYS A CG  90.91 29.53327     3.578936      -19.639156     1 2703 1.0 
ATOM   C  CD  . LYS A 1 338 . 338 LYS A CD  86.44 28.504677    2.8558416     -20.49066      1 2704 1.0 
ATOM   C  CE  . LYS A 1 338 . 338 LYS A CE  78.68 28.306492    3.5668373     -21.825266     1 2705 1.0 
ATOM   N  NZ  . LYS A 1 338 . 338 LYS A NZ  71.44 27.255447    2.9060173     -22.642685     1 2706 1.0 
ATOM   N  N   . ASN A 1 339 . 339 ASN A N   98.35 29.199444    5.3799214     -16.477839     1 2707 1.0 
ATOM   C  CA  . ASN A 1 339 . 339 ASN A CA  98.33 28.606552    6.7147064     -16.47702      1 2708 1.0 
ATOM   C  C   . ASN A 1 339 . 339 ASN A C   98.34 29.126244    7.6268077     -15.371526     1 2709 1.0 
ATOM   O  O   . ASN A 1 339 . 339 ASN A O   97.69 28.999825    8.855545      -15.471514     1 2710 1.0 
ATOM   C  CB  . ASN A 1 339 . 339 ASN A CB  98.08 27.087296    6.6170673     -16.398743     1 2711 1.0 
ATOM   C  CG  . ASN A 1 339 . 339 ASN A CG  97.69 26.482872    5.92599       -17.610792     1 2712 1.0 
ATOM   O  OD1 . ASN A 1 339 . 339 ASN A OD1 93.39 27.087301    5.8918033     -18.684502     1 2713 1.0 
ATOM   N  ND2 . ASN A 1 339 . 339 ASN A ND2 92.66 25.282368    5.383363      -17.44647      1 2714 1.0 
ATOM   N  N   . LEU A 1 340 . 340 LEU A N   98.31 29.708706    7.05532       -14.326801     1 2715 1.0 
ATOM   C  CA  . LEU A 1 340 . 340 LEU A CA  98.18 30.202797    7.869118      -13.218437     1 2716 1.0 
ATOM   C  C   . LEU A 1 340 . 340 LEU A C   97.95 31.72411     7.8331375     -13.099409     1 2717 1.0 
ATOM   O  O   . LEU A 1 340 . 340 LEU A O   96.98 32.326614    8.72625       -12.493206     1 2718 1.0 
ATOM   C  CB  . LEU A 1 340 . 340 LEU A CB  98.04 29.577831    7.4271603     -11.895964     1 2719 1.0 
ATOM   C  CG  . LEU A 1 340 . 340 LEU A CG  97.72 28.044554    7.3963437     -11.844262     1 2720 1.0 
ATOM   C  CD1 . LEU A 1 340 . 340 LEU A CD1 96.58 27.454067    8.746847      -12.239842     1 2721 1.0 
ATOM   C  CD2 . LEU A 1 340 . 340 LEU A CD2 96.86 27.57417     6.986369      -10.456913     1 2722 1.0 
ATOM   N  N   . GLY A 1 341 . 341 GLY A N   97.54 32.344975    6.8093643     -13.671047     1 2723 1.0 
ATOM   C  CA  . GLY A 1 341 . 341 GLY A CA  97.17 33.784607    6.6545353     -13.592938     1 2724 1.0 
ATOM   C  C   . GLY A 1 341 . 341 GLY A C   97.28 34.187775    5.455694      -12.7661295    1 2725 1.0 
ATOM   O  O   . GLY A 1 341 . 341 GLY A O   95.77 33.506462    5.0869274     -11.805241     1 2726 1.0 
ATOM   N  N   . ALA A 1 342 . 342 ALA A N   95.86 35.319473    4.8688455     -13.139561     1 2727 1.0 
ATOM   C  CA  . ALA A 1 342 . 342 ALA A CA  95.08 35.788685    3.6555352     -12.483122     1 2728 1.0 
ATOM   C  C   . ALA A 1 342 . 342 ALA A C   95.35 36.124317    3.8738842     -11.011421     1 2729 1.0 
ATOM   O  O   . ALA A 1 342 . 342 ALA A O   92.73 36.11916     2.9266229     -10.229864     1 2730 1.0 
ATOM   C  CB  . ALA A 1 342 . 342 ALA A CB  93.56 37.008263    3.1023054     -13.221026     1 2731 1.0 
ATOM   N  N   . ASP A 1 343 . 343 ASP A N   96.32 36.392826    5.11644       -10.641584     1 2732 1.0 
ATOM   C  CA  . ASP A 1 343 . 343 ASP A CA  95.78 36.68319     5.43132       -9.24188       1 2733 1.0 
ATOM   C  C   . ASP A 1 343 . 343 ASP A C   96.21 35.439163    5.414117      -8.363627      1 2734 1.0 
ATOM   O  O   . ASP A 1 343 . 343 ASP A O   94.26 35.54897     5.3971        -7.136889      1 2735 1.0 
ATOM   C  CB  . ASP A 1 343 . 343 ASP A CB  94.39 37.362312    6.7974463     -9.13494       1 2736 1.0 
ATOM   C  CG  . ASP A 1 343 . 343 ASP A CG  89.04 38.846077    6.73867       -9.425751      1 2737 1.0 
ATOM   O  OD1 . ASP A 1 343 . 343 ASP A OD1 84.5  39.379112    5.636069      -9.63886       1 2738 1.0 
ATOM   O  OD2 . ASP A 1 343 . 343 ASP A OD2 81.82 39.490715    7.81471       -9.423504      1 2739 1.0 
ATOM   N  N   . LEU A 1 344 . 344 LEU A N   97.39 34.265785    5.428583      -8.998152      1 2740 1.0 
ATOM   C  CA  . LEU A 1 344 . 344 LEU A CA  97.42 32.996193    5.446143      -8.269585      1 2741 1.0 
ATOM   C  C   . LEU A 1 344 . 344 LEU A C   97.71 33.00876     6.5002217     -7.1626735     1 2742 1.0 
ATOM   O  O   . LEU A 1 344 . 344 LEU A O   96.89 33.012676    6.1781216     -5.973639      1 2743 1.0 
ATOM   C  CB  . LEU A 1 344 . 344 LEU A CB  96.76 32.676773    4.062006      -7.7192082     1 2744 1.0 
ATOM   C  CG  . LEU A 1 344 . 344 LEU A CG  95.24 32.447617    2.9576786     -8.750326      1 2745 1.0 
ATOM   C  CD1 . LEU A 1 344 . 344 LEU A CD1 93.06 31.310265    3.336794      -9.699491      1 2746 1.0 
ATOM   C  CD2 . LEU A 1 344 . 344 LEU A CD2 93.15 32.155193    1.6378809     -8.058849      1 2747 1.0 
ATOM   N  N   . PRO A 1 345 . 345 PRO A N   97.66 33.017315    7.764983      -7.5517616     1 2748 1.0 
ATOM   C  CA  . PRO A 1 345 . 345 PRO A CA  97.55 33.02317     8.841942      -6.563958      1 2749 1.0 
ATOM   C  C   . PRO A 1 345 . 345 PRO A C   97.98 31.739048    8.870903      -5.7576847     1 2750 1.0 
ATOM   O  O   . PRO A 1 345 . 345 PRO A O   97.51 30.762512    8.205027      -6.109659      1 2751 1.0 
ATOM   C  CB  . PRO A 1 345 . 345 PRO A CB  96.7  33.165947    10.1028805    -7.4265003     1 2752 1.0 
ATOM   C  CG  . PRO A 1 345 . 345 PRO A CG  94.15 32.56131     9.733384      -8.73819       1 2753 1.0 
ATOM   C  CD  . PRO A 1 345 . 345 PRO A CD  96.14 32.918324    8.289081      -8.957905      1 2754 1.0 
ATOM   N  N   . PRO A 1 346 . 346 PRO A N   97.98 31.73038     9.624207      -4.655469      1 2755 1.0 
ATOM   C  CA  . PRO A 1 346 . 346 PRO A CA  97.96 30.519753    9.70464       -3.8334246     1 2756 1.0 
ATOM   C  C   . PRO A 1 346 . 346 PRO A C   98.25 29.296165    10.0528965    -4.6652575     1 2757 1.0 
ATOM   O  O   . PRO A 1 346 . 346 PRO A O   97.74 29.329567    10.94473      -5.5055923     1 2758 1.0 
ATOM   C  CB  . PRO A 1 346 . 346 PRO A CB  97.35 30.852413    10.813985     -2.8356402     1 2759 1.0 
ATOM   C  CG  . PRO A 1 346 . 346 PRO A CG  95.27 32.336754    10.775542     -2.7243416     1 2760 1.0 
ATOM   C  CD  . PRO A 1 346 . 346 PRO A CD  97.1  32.844635    10.41001      -4.087552      1 2761 1.0 
ATOM   N  N   . LEU A 1 347 . 347 LEU A N   98.27 28.219229    9.338539      -4.420059      1 2762 1.0 
ATOM   C  CA  . LEU A 1 347 . 347 LEU A CA  98.28 27.010506    9.476297      -5.2105823     1 2763 1.0 
ATOM   C  C   . LEU A 1 347 . 347 LEU A C   98.45 26.344337    10.817312     -4.937625      1 2764 1.0 
ATOM   O  O   . LEU A 1 347 . 347 LEU A O   98.12 26.158712    11.211324     -3.780208      1 2765 1.0 
ATOM   C  CB  . LEU A 1 347 . 347 LEU A CB  97.7  26.050877    8.328597      -4.9140434     1 2766 1.0 
ATOM   C  CG  . LEU A 1 347 . 347 LEU A CG  95.65 24.96385     8.042189      -5.947386      1 2767 1.0 
ATOM   C  CD1 . LEU A 1 347 . 347 LEU A CD1 95.42 25.576248    7.588238      -7.2672644     1 2768 1.0 
ATOM   C  CD2 . LEU A 1 347 . 347 LEU A CD2 95.75 24.01269     6.9723473     -5.4154253     1 2769 1.0 
ATOM   N  N   . LYS A 1 348 . 348 LYS A N   98.27 25.988016    11.508791     -5.9958897     1 2770 1.0 
ATOM   C  CA  . LYS A 1 348 . 348 LYS A CA  98.22 25.256954    12.761411     -5.916106      1 2771 1.0 
ATOM   C  C   . LYS A 1 348 . 348 LYS A C   98.39 23.883654    12.587603     -6.5263896     1 2772 1.0 
ATOM   O  O   . LYS A 1 348 . 348 LYS A O   97.93 23.6597      11.684378     -7.3407106     1 2773 1.0 
ATOM   C  CB  . LYS A 1 348 . 348 LYS A CB  97.62 26.010809    13.886855     -6.6320276     1 2774 1.0 
ATOM   C  CG  . LYS A 1 348 . 348 LYS A CG  94.4  27.410816    14.126984     -6.0895214     1 2775 1.0 
ATOM   C  CD  . LYS A 1 348 . 348 LYS A CD  91.67 28.077564    15.339144     -6.7189465     1 2776 1.0 
ATOM   C  CE  . LYS A 1 348 . 348 LYS A CE  85.39 28.312572    15.15943      -8.210099      1 2777 1.0 
ATOM   N  NZ  . LYS A 1 348 . 348 LYS A NZ  76.6  29.113333    16.27419      -8.785703      1 2778 1.0 
ATOM   N  N   . TYR A 1 349 . 349 TYR A N   98.41 22.961061    13.451112     -6.1263547     1 2779 1.0 
ATOM   C  CA  . TYR A 1 349 . 349 TYR A CA  98.43 21.595783    13.3660755    -6.622107      1 2780 1.0 
ATOM   C  C   . TYR A 1 349 . 349 TYR A C   98.48 21.547352    13.343334     -8.144007      1 2781 1.0 
ATOM   O  O   . TYR A 1 349 . 349 TYR A O   98.16 20.844866    12.534497     -8.738355      1 2782 1.0 
ATOM   C  CB  . TYR A 1 349 . 349 TYR A CB  98.3  20.759098    14.531423     -6.0874453     1 2783 1.0 
ATOM   C  CG  . TYR A 1 349 . 349 TYR A CG  98.02 19.395279    14.635206     -6.7366867     1 2784 1.0 
ATOM   C  CD1 . TYR A 1 349 . 349 TYR A CD1 97.31 18.417177    13.686045     -6.487417      1 2785 1.0 
ATOM   C  CD2 . TYR A 1 349 . 349 TYR A CD2 97.43 19.094166    15.684244     -7.6036186     1 2786 1.0 
ATOM   C  CE1 . TYR A 1 349 . 349 TYR A CE1 96.81 17.166111    13.774759     -7.084635      1 2787 1.0 
ATOM   C  CE2 . TYR A 1 349 . 349 TYR A CE2 96.7  17.847195    15.780847     -8.207029      1 2788 1.0 
ATOM   C  CZ  . TYR A 1 349 . 349 TYR A CZ  96.84 16.886095    14.823735     -7.9438653     1 2789 1.0 
ATOM   O  OH  . TYR A 1 349 . 349 TYR A OH  95.89 15.652029    14.920458     -8.534085      1 2790 1.0 
ATOM   N  N   . GLU A 1 350 . 350 GLU A N   98.18 22.31143     14.2241955    -8.775967      1 2791 1.0 
ATOM   C  CA  . GLU A 1 350 . 350 GLU A CA  97.95 22.311007    14.318615     -10.229766     1 2792 1.0 
ATOM   C  C   . GLU A 1 350 . 350 GLU A C   98.18 22.797005    13.0381775    -10.8989105    1 2793 1.0 
ATOM   O  O   . GLU A 1 350 . 350 GLU A O   97.65 22.464405    12.7652235    -12.053591     1 2794 1.0 
ATOM   C  CB  . GLU A 1 350 . 350 GLU A CB  97.32 23.164139    15.504475     -10.682751     1 2795 1.0 
ATOM   C  CG  . GLU A 1 350 . 350 GLU A CG  92.72 22.501944    16.868465     -10.506163     1 2796 1.0 
ATOM   C  CD  . GLU A 1 350 . 350 GLU A CD  90.95 22.479073    17.350677     -9.06274       1 2797 1.0 
ATOM   O  OE1 . GLU A 1 350 . 350 GLU A OE1 87.71 21.70218     18.291916     -8.761011      1 2798 1.0 
ATOM   O  OE2 . GLU A 1 350 . 350 GLU A OE2 87.83 23.24067     16.813126     -8.232174      1 2799 1.0 
ATOM   N  N   . ASP A 1 351 . 351 ASP A N   98.41 23.577059    12.246717     -10.187413     1 2800 1.0 
ATOM   C  CA  . ASP A 1 351 . 351 ASP A CA  98.44 24.065485    10.985912     -10.733841     1 2801 1.0 
ATOM   C  C   . ASP A 1 351 . 351 ASP A C   98.52 22.935951    9.996031      -10.998653     1 2802 1.0 
ATOM   O  O   . ASP A 1 351 . 351 ASP A O   98.21 23.032047    9.156721      -11.898975     1 2803 1.0 
ATOM   C  CB  . ASP A 1 351 . 351 ASP A CB  98.26 25.085617    10.35183      -9.787226      1 2804 1.0 
ATOM   C  CG  . ASP A 1 351 . 351 ASP A CG  97.82 26.372759    11.147235     -9.715025      1 2805 1.0 
ATOM   O  OD1 . ASP A 1 351 . 351 ASP A OD1 96.65 26.719929    11.828466     -10.701333     1 2806 1.0 
ATOM   O  OD2 . ASP A 1 351 . 351 ASP A OD2 96.5  27.046108    11.076733     -8.661318      1 2807 1.0 
ATOM   N  N   . LEU A 1 352 . 352 LEU A N   98.51 21.868658    10.080114     -10.198189     1 2808 1.0 
ATOM   C  CA  . LEU A 1 352 . 352 LEU A CA  98.51 20.764372    9.141455      -10.361118     1 2809 1.0 
ATOM   C  C   . LEU A 1 352 . 352 LEU A C   98.51 20.148699    9.24032       -11.751047     1 2810 1.0 
ATOM   O  O   . LEU A 1 352 . 352 LEU A O   98.22 19.685944    8.238214      -12.307132     1 2811 1.0 
ATOM   C  CB  . LEU A 1 352 . 352 LEU A CB  98.43 19.702492    9.375621      -9.285894      1 2812 1.0 
ATOM   C  CG  . LEU A 1 352 . 352 LEU A CG  98.22 20.156712    9.185291      -7.835372      1 2813 1.0 
ATOM   C  CD1 . LEU A 1 352 . 352 LEU A CD1 97.78 20.717249    7.7764397     -7.6328773     1 2814 1.0 
ATOM   C  CD2 . LEU A 1 352 . 352 LEU A CD2 97.85 19.010756    9.452194      -6.8774314     1 2815 1.0 
ATOM   N  N   . ALA A 1 353 . 353 ALA A N   98.23 20.130568    10.451153     -12.31884      1 2816 1.0 
ATOM   C  CA  . ALA A 1 353 . 353 ALA A CA  98.01 19.601622    10.646788     -13.663682     1 2817 1.0 
ATOM   C  C   . ALA A 1 353 . 353 ALA A C   98.18 20.51758     10.0576935    -14.730383     1 2818 1.0 
ATOM   O  O   . ALA A 1 353 . 353 ALA A O   97.55 20.097393    9.901906      -15.880799     1 2819 1.0 
ATOM   C  CB  . ALA A 1 353 . 353 ALA A CB  97.35 19.37705     12.130407     -13.929166     1 2820 1.0 
ATOM   N  N   . LYS A 1 354 . 354 LYS A N   98.39 21.754688    9.745203      -14.361979     1 2821 1.0 
ATOM   C  CA  . LYS A 1 354 . 354 LYS A CA  98.35 22.714447    9.143315      -15.281857     1 2822 1.0 
ATOM   C  C   . LYS A 1 354 . 354 LYS A C   98.41 22.714779    7.6232777     -15.20999      1 2823 1.0 
ATOM   O  O   . LYS A 1 354 . 354 LYS A O   97.89 23.509785    6.9630594     -15.882123     1 2824 1.0 
ATOM   C  CB  . LYS A 1 354 . 354 LYS A CB  98.02 24.122417    9.6535225     -14.980913     1 2825 1.0 
ATOM   C  CG  . LYS A 1 354 . 354 LYS A CG  96.65 24.25716     11.172319     -15.02216      1 2826 1.0 
ATOM   C  CD  . LYS A 1 354 . 354 LYS A CD  94.87 25.624315    11.607096     -14.535068     1 2827 1.0 
ATOM   C  CE  . LYS A 1 354 . 354 LYS A CE  91.21 25.717094    13.118942     -14.450287     1 2828 1.0 
ATOM   N  NZ  . LYS A 1 354 . 354 LYS A NZ  83.94 26.990822    13.555064     -13.832783     1 2829 1.0 
ATOM   N  N   . LEU A 1 355 . 355 LEU A N   98.48 21.82258     7.0768814     -14.392011     1 2830 1.0 
ATOM   C  CA  . LEU A 1 355 . 355 LEU A CA  98.55 21.751545    5.6376057     -14.179023     1 2831 1.0 
ATOM   C  C   . LEU A 1 355 . 355 LEU A C   98.53 20.371977    5.119442      -14.576624     1 2832 1.0 
ATOM   O  O   . LEU A 1 355 . 355 LEU A O   98.28 19.557684    4.7611227     -13.720528     1 2833 1.0 
ATOM   C  CB  . LEU A 1 355 . 355 LEU A CB  98.53 22.062277    5.295982      -12.725424     1 2834 1.0 
ATOM   C  CG  . LEU A 1 355 . 355 LEU A CG  98.27 23.372076    5.8571234     -12.15696      1 2835 1.0 
ATOM   C  CD1 . LEU A 1 355 . 355 LEU A CD1 97.74 24.558296    5.2836375     -12.923183     1 2836 1.0 
ATOM   C  CD2 . LEU A 1 355 . 355 LEU A CD2 97.85 23.491482    5.5502114     -10.670113     1 2837 1.0 
ATOM   N  N   . PRO A 1 356 . 356 PRO A N   98.2  20.079002    5.080591      -15.876163     1 2838 1.0 
ATOM   C  CA  . PRO A 1 356 . 356 PRO A CA  97.99 18.74012     4.696633      -16.317951     1 2839 1.0 
ATOM   C  C   . PRO A 1 356 . 356 PRO A C   98.24 18.357702    3.2597027     -15.96418      1 2840 1.0 
ATOM   O  O   . PRO A 1 356 . 356 PRO A O   97.95 17.180101    2.995092      -15.69725      1 2841 1.0 
ATOM   C  CB  . PRO A 1 356 . 356 PRO A CB  97.37 18.788734    4.9048595     -17.84256      1 2842 1.0 
ATOM   C  CG  . PRO A 1 356 . 356 PRO A CG  95.83 20.239285    4.8847914     -18.180382     1 2843 1.0 
ATOM   C  CD  . PRO A 1 356 . 356 PRO A CD  97.54 20.94603     5.4874763     -17.007858     1 2844 1.0 
ATOM   N  N   . LEU A 1 357 . 357 LEU A N   98.49 19.30822     2.3494687     -15.992621     1 2845 1.0 
ATOM   C  CA  . LEU A 1 357 . 357 LEU A CA  98.53 18.98957     0.9782358     -15.591312     1 2846 1.0 
ATOM   C  C   . LEU A 1 357 . 357 LEU A C   98.61 18.63676     0.91322315    -14.11069      1 2847 1.0 
ATOM   O  O   . LEU A 1 357 . 357 LEU A O   98.49 17.71427     0.2015973     -13.6988945    1 2848 1.0 
ATOM   C  CB  . LEU A 1 357 . 357 LEU A CB  98.45 20.146267    0.02738398    -15.910754     1 2849 1.0 
ATOM   C  CG  . LEU A 1 357 . 357 LEU A CG  97.89 19.916313    -1.4413211    -15.532675     1 2850 1.0 
ATOM   C  CD1 . LEU A 1 357 . 357 LEU A CD1 97.0  18.711988    -2.0120142    -16.266531     1 2851 1.0 
ATOM   C  CD2 . LEU A 1 357 . 357 LEU A CD2 96.95 21.166523    -2.2679994    -15.8111515    1 2852 1.0 
ATOM   N  N   . ASN A 1 358 . 358 ASN A N   98.68 19.364649    1.6602205     -13.311438     1 2853 1.0 
ATOM   C  CA  . ASN A 1 358 . 358 ASN A CA  98.68 19.06599     1.7479861     -11.883699     1 2854 1.0 
ATOM   C  C   . ASN A 1 358 . 358 ASN A C   98.68 17.64565     2.2659502     -11.662458     1 2855 1.0 
ATOM   O  O   . ASN A 1 358 . 358 ASN A O   98.45 16.903973    1.7406745     -10.818819     1 2856 1.0 
ATOM   C  CB  . ASN A 1 358 . 358 ASN A CB  98.58 20.08516     2.657331      -11.197704     1 2857 1.0 
ATOM   C  CG  . ASN A 1 358 . 358 ASN A CG  98.23 20.006117    2.6011772     -9.688436      1 2858 1.0 
ATOM   O  OD1 . ASN A 1 358 . 358 ASN A OD1 94.29 20.26723     1.5793102     -9.0695305     1 2859 1.0 
ATOM   N  ND2 . ASN A 1 358 . 358 ASN A ND2 94.56 19.633308    3.7344425     -9.088785      1 2860 1.0 
ATOM   N  N   . GLN A 1 359 . 359 GLN A N   98.22 17.254944    3.264738      -12.429968     1 2861 1.0 
ATOM   C  CA  . GLN A 1 359 . 359 GLN A CA  98.17 15.890945    3.7795491     -12.355705     1 2862 1.0 
ATOM   C  C   . GLN A 1 359 . 359 GLN A C   98.34 14.875685    2.727909      -12.784155     1 2863 1.0 
ATOM   O  O   . GLN A 1 359 . 359 GLN A O   98.1  13.823077    2.5693994     -12.155691     1 2864 1.0 
ATOM   C  CB  . GLN A 1 359 . 359 GLN A CB  97.82 15.745344    5.019042      -13.236547     1 2865 1.0 
ATOM   C  CG  . GLN A 1 359 . 359 GLN A CG  96.22 16.618713    6.200133      -12.835554     1 2866 1.0 
ATOM   C  CD  . GLN A 1 359 . 359 GLN A CD  94.56 16.401672    7.401716      -13.736361     1 2867 1.0 
ATOM   O  OE1 . GLN A 1 359 . 359 GLN A OE1 89.05 15.292412    7.635556      -14.220665     1 2868 1.0 
ATOM   N  NE2 . GLN A 1 359 . 359 GLN A NE2 87.17 17.45782     8.168871      -13.964597     1 2869 1.0 
ATOM   N  N   . ALA A 1 360 . 360 ALA A N   98.15 15.210815    2.0156145     -13.857973     1 2870 1.0 
ATOM   C  CA  . ALA A 1 360 . 360 ALA A CA  98.07 14.292292    1.0178323     -14.398065     1 2871 1.0 
ATOM   C  C   . ALA A 1 360 . 360 ALA A C   98.29 14.071759    -0.13879122   -13.423019     1 2872 1.0 
ATOM   O  O   . ALA A 1 360 . 360 ALA A O   98.12 12.987841    -0.73751926   -13.402851     1 2873 1.0 
ATOM   C  CB  . ALA A 1 360 . 360 ALA A CB  97.59 14.8226185   0.48874405    -15.733963     1 2874 1.0 
ATOM   N  N   . ILE A 1 361 . 361 ILE A N   98.65 15.077122    -0.44503626   -12.639058     1 2875 1.0 
ATOM   C  CA  . ILE A 1 361 . 361 ILE A CA  98.69 14.949968    -1.4967923    -11.627159     1 2876 1.0 
ATOM   C  C   . ILE A 1 361 . 361 ILE A C   98.77 13.798929    -1.168288     -10.671636     1 2877 1.0 
ATOM   O  O   . ILE A 1 361 . 361 ILE A O   98.63 12.972925    -2.031929     -10.347282     1 2878 1.0 
ATOM   C  CB  . ILE A 1 361 . 361 ILE A CB  98.29 16.263073    -1.6687151    -10.8422785    1 2879 1.0 
ATOM   C  CG1 . ILE A 1 361 . 361 ILE A CG1 95.96 17.357082    -2.2862387    -11.721941     1 2880 1.0 
ATOM   C  CG2 . ILE A 1 361 . 361 ILE A CG2 96.52 16.046894    -2.4893126    -9.568432      1 2881 1.0 
ATOM   C  CD1 . ILE A 1 361 . 361 ILE A CD1 93.53 17.118174    -3.7357419    -12.094985     1 2882 1.0 
ATOM   N  N   . VAL A 1 362 . 362 VAL A N   98.59 13.748088    0.06661195    -10.229508     1 2883 1.0 
ATOM   C  CA  . VAL A 1 362 . 362 VAL A CA  98.61 12.699827    0.48179       -9.301287      1 2884 1.0 
ATOM   C  C   . VAL A 1 362 . 362 VAL A C   98.57 11.334297    0.43886292    -9.98517       1 2885 1.0 
ATOM   O  O   . VAL A 1 362 . 362 VAL A O   98.4  10.358704    -0.070682794  -9.424603      1 2886 1.0 
ATOM   C  CB  . VAL A 1 362 . 362 VAL A CB  98.56 12.995588    1.8846478     -8.7456045     1 2887 1.0 
ATOM   C  CG1 . VAL A 1 362 . 362 VAL A CG1 98.26 14.321686    1.8770483     -7.993847      1 2888 1.0 
ATOM   C  CG2 . VAL A 1 362 . 362 VAL A CG2 98.09 11.864449    2.3447719     -7.830981      1 2889 1.0 
ATOM   N  N   . LYS A 1 363 . 363 LYS A N   98.18 11.258617    0.9638766     -11.198547     1 2890 1.0 
ATOM   C  CA  . LYS A 1 363 . 363 LYS A CA  97.82 9.993801     0.983474      -11.926066     1 2891 1.0 
ATOM   C  C   . LYS A 1 363 . 363 LYS A C   98.0  9.449472     -0.4246679    -12.149144     1 2892 1.0 
ATOM   O  O   . LYS A 1 363 . 363 LYS A O   97.7  8.264742     -0.6936918    -11.91729      1 2893 1.0 
ATOM   C  CB  . LYS A 1 363 . 363 LYS A CB  96.78 10.162125    1.6715844     -13.281124     1 2894 1.0 
ATOM   C  CG  . LYS A 1 363 . 363 LYS A CG  91.95 10.418617    3.164649      -13.218244     1 2895 1.0 
ATOM   C  CD  . LYS A 1 363 . 363 LYS A CD  89.89 10.524155    3.7311363     -14.620432     1 2896 1.0 
ATOM   C  CE  . LYS A 1 363 . 363 LYS A CE  85.14 10.828103    5.212829      -14.606772     1 2897 1.0 
ATOM   N  NZ  . LYS A 1 363 . 363 LYS A NZ  80.16 10.968317    5.7531414     -15.975478     1 2898 1.0 
ATOM   N  N   . GLU A 1 364 . 364 GLU A N   98.42 10.313693    -1.3200777    -12.610119     1 2899 1.0 
ATOM   C  CA  . GLU A 1 364 . 364 GLU A CA  98.41 9.880386     -2.6704369    -12.928386     1 2900 1.0 
ATOM   C  C   . GLU A 1 364 . 364 GLU A C   98.47 9.492515     -3.445921     -11.665785     1 2901 1.0 
ATOM   O  O   . GLU A 1 364 . 364 GLU A O   98.31 8.547738     -4.2447357    -11.677818     1 2902 1.0 
ATOM   C  CB  . GLU A 1 364 . 364 GLU A CB  98.26 10.964443    -3.4037383    -13.717061     1 2903 1.0 
ATOM   C  CG  . GLU A 1 364 . 364 GLU A CG  97.83 10.591019    -4.817708     -14.152199     1 2904 1.0 
ATOM   C  CD  . GLU A 1 364 . 364 GLU A CD  97.77 9.491953     -4.8672304    -15.206978     1 2905 1.0 
ATOM   O  OE1 . GLU A 1 364 . 364 GLU A OE1 96.71 9.225944     -5.980302     -15.717258     1 2906 1.0 
ATOM   O  OE2 . GLU A 1 364 . 364 GLU A OE2 97.0  8.895114     -3.8139017    -15.528629     1 2907 1.0 
ATOM   N  N   . THR A 1 365 . 365 THR A N   98.74 10.202618    -3.2012796    -10.607283     1 2908 1.0 
ATOM   C  CA  . THR A 1 365 . 365 THR A CA  98.78 9.874216     -3.867586     -9.350639      1 2909 1.0 
ATOM   C  C   . THR A 1 365 . 365 THR A C   98.71 8.520982     -3.3987265    -8.824566      1 2910 1.0 
ATOM   O  O   . THR A 1 365 . 365 THR A O   98.49 7.709193     -4.2022867    -8.364131      1 2911 1.0 
ATOM   C  CB  . THR A 1 365 . 365 THR A CB  98.75 10.968301    -3.6271558    -8.302792      1 2912 1.0 
ATOM   O  OG1 . THR A 1 365 . 365 THR A OG1 98.18 12.229763    -4.0865526    -8.817674      1 2913 1.0 
ATOM   C  CG2 . THR A 1 365 . 365 THR A CG2 98.27 10.660502    -4.387124     -7.014329      1 2914 1.0 
ATOM   N  N   . LEU A 1 366 . 366 LEU A N   98.53 8.25255      -2.1215248    -8.91349       1 2915 1.0 
ATOM   C  CA  . LEU A 1 366 . 366 LEU A CA  98.47 6.9616804    -1.603681     -8.482544      1 2916 1.0 
ATOM   C  C   . LEU A 1 366 . 366 LEU A C   98.36 5.8297515    -2.0816936    -9.390552      1 2917 1.0 
ATOM   O  O   . LEU A 1 366 . 366 LEU A O   98.03 4.6854973    -2.1955812    -8.940548      1 2918 1.0 
ATOM   C  CB  . LEU A 1 366 . 366 LEU A CB  98.43 6.992868     -0.07235459   -8.42175       1 2919 1.0 
ATOM   C  CG  . LEU A 1 366 . 366 LEU A CG  98.06 7.701975     0.51699764    -7.2004213     1 2920 1.0 
ATOM   C  CD1 . LEU A 1 366 . 366 LEU A CD1 97.49 6.8966846    0.23177145    -5.937622      1 2921 1.0 
ATOM   C  CD2 . LEU A 1 366 . 366 LEU A CD2 97.64 7.914454     2.0137234     -7.3716936     1 2922 1.0 
ATOM   N  N   . ARG A 1 367 . 367 ARG A N   98.11 6.1347704    -2.3401337    -10.648859     1 2923 1.0 
ATOM   C  CA  . ARG A 1 367 . 367 ARG A CA  97.93 5.1107783    -2.8464131    -11.561019     1 2924 1.0 
ATOM   C  C   . ARG A 1 367 . 367 ARG A C   97.91 4.6237135    -4.2137547    -11.1093       1 2925 1.0 
ATOM   O  O   . ARG A 1 367 . 367 ARG A O   97.59 3.4175475    -4.4716797    -11.0494995    1 2926 1.0 
ATOM   C  CB  . ARG A 1 367 . 367 ARG A CB  97.7  5.6377172    -2.9106874    -13.000486     1 2927 1.0 
ATOM   C  CG  . ARG A 1 367 . 367 ARG A CG  97.31 4.571091     -3.308618     -14.0224495    1 2928 1.0 
ATOM   C  CD  . ARG A 1 367 . 367 ARG A CD  96.94 5.1514235    -3.4313314    -15.425014     1 2929 1.0 
ATOM   N  NE  . ARG A 1 367 . 367 ARG A NE  96.5  6.0582356    -4.5669117    -15.559782     1 2930 1.0 
ATOM   C  CZ  . ARG A 1 367 . 367 ARG A CZ  96.73 5.6605773    -5.8147373    -15.772442     1 2931 1.0 
ATOM   N  NH1 . ARG A 1 367 . 367 ARG A NH1 95.5  4.356968     -6.1138535    -15.868399     1 2932 1.0 
ATOM   N  NH2 . ARG A 1 367 . 367 ARG A NH2 95.6  6.5699167    -6.7779455    -15.892472     1 2933 1.0 
ATOM   N  N   . LEU A 1 368 . 368 LEU A N   98.2  5.539038     -5.0913343    -10.768257     1 2934 1.0 
ATOM   C  CA  . LEU A 1 368 . 368 LEU A CA  97.91 5.1873355    -6.458844     -10.40719      1 2935 1.0 
ATOM   C  C   . LEU A 1 368 . 368 LEU A C   97.89 4.958774     -6.646962     -8.912458      1 2936 1.0 
ATOM   O  O   . LEU A 1 368 . 368 LEU A O   97.17 4.2784214    -7.5945168    -8.515206      1 2937 1.0 
ATOM   C  CB  . LEU A 1 368 . 368 LEU A CB  97.24 6.269544     -7.4261894    -10.87944      1 2938 1.0 
ATOM   C  CG  . LEU A 1 368 . 368 LEU A CG  94.49 6.2499304    -7.801599     -12.357748     1 2939 1.0 
ATOM   C  CD1 . LEU A 1 368 . 368 LEU A CD1 92.96 4.990566     -8.589567     -12.6874695    1 2940 1.0 
ATOM   C  CD2 . LEU A 1 368 . 368 LEU A CD2 92.8  7.4970374    -8.602386     -12.705411     1 2941 1.0 
ATOM   N  N   . HIS A 1 369 . 369 HIS A N   98.19 5.5227976    -5.7755995    -8.112676      1 2942 1.0 
ATOM   C  CA  . HIS A 1 369 . 369 HIS A CA  98.24 5.4768543    -5.953107     -6.6669264     1 2943 1.0 
ATOM   C  C   . HIS A 1 369 . 369 HIS A C   98.13 5.027921     -4.68752      -5.937575      1 2944 1.0 
ATOM   O  O   . HIS A 1 369 . 369 HIS A O   97.62 5.598054     -4.3122797    -4.912279      1 2945 1.0 
ATOM   C  CB  . HIS A 1 369 . 369 HIS A CB  98.28 6.8409405    -6.3957577    -6.136818      1 2946 1.0 
ATOM   C  CG  . HIS A 1 369 . 369 HIS A CG  98.35 7.368567     -7.652353     -6.7434564     1 2947 1.0 
ATOM   N  ND1 . HIS A 1 369 . 369 HIS A ND1 95.53 6.808874     -8.892464     -6.4894915     1 2948 1.0 
ATOM   C  CD2 . HIS A 1 369 . 369 HIS A CD2 95.75 8.40686      -7.8693876    -7.584939      1 2949 1.0 
ATOM   C  CE1 . HIS A 1 369 . 369 HIS A CE1 96.53 7.487023     -9.814562     -7.1554418     1 2950 1.0 
ATOM   N  NE2 . HIS A 1 369 . 369 HIS A NE2 96.94 8.459566     -9.217733     -7.821118      1 2951 1.0 
ATOM   N  N   . ALA A 1 370 . 370 ALA A N   97.81 4.012816     -4.04001      -6.457658      1 2952 1.0 
ATOM   C  CA  . ALA A 1 370 . 370 ALA A CA  97.55 3.4781685    -2.8642917    -5.779672      1 2953 1.0 
ATOM   C  C   . ALA A 1 370 . 370 ALA A C   97.56 3.005677     -3.2481992    -4.3773103     1 2954 1.0 
ATOM   O  O   . ALA A 1 370 . 370 ALA A O   96.83 2.2474895    -4.208731     -4.221076      1 2955 1.0 
ATOM   C  CB  . ALA A 1 370 . 370 ALA A CB  97.03 2.336238     -2.2500563    -6.5852823     1 2956 1.0 
ATOM   N  N   . PRO A 1 371 . 371 PRO A N   97.6  3.4475484    -2.529901     -3.3533692     1 2957 1.0 
ATOM   C  CA  . PRO A 1 371 . 371 PRO A CA  97.25 3.092198     -2.9044566    -1.9838517     1 2958 1.0 
ATOM   C  C   . PRO A 1 371 . 371 PRO A C   96.82 1.602837     -2.7923446    -1.6821654     1 2959 1.0 
ATOM   O  O   . PRO A 1 371 . 371 PRO A O   95.8  1.0894438    -3.525444     -0.8400619     1 2960 1.0 
ATOM   C  CB  . PRO A 1 371 . 371 PRO A CB  96.92 3.889496     -1.9240828    -1.1157422     1 2961 1.0 
ATOM   C  CG  . PRO A 1 371 . 371 PRO A CG  96.31 4.852586     -1.2504175    -2.0257888     1 2962 1.0 
ATOM   C  CD  . PRO A 1 371 . 371 PRO A CD  96.9  4.3320427    -1.3628292    -3.408381      1 2963 1.0 
ATOM   N  N   . ILE A 1 372 . 372 ILE A N   96.38 0.9145818    -1.8866928    -2.3458405     1 2964 1.0 
ATOM   C  CA  . ILE A 1 372 . 372 ILE A CA  96.07 -0.51063514  -1.6831657    -2.1230361     1 2965 1.0 
ATOM   C  C   . ILE A 1 372 . 372 ILE A C   96.3  -1.2686846   -2.2480078    -3.3128986     1 2966 1.0 
ATOM   O  O   . ILE A 1 372 . 372 ILE A O   95.52 -1.292067    -1.6558473    -4.3931932     1 2967 1.0 
ATOM   C  CB  . ILE A 1 372 . 372 ILE A CB  95.3  -0.83336234  -0.19185549   -1.9115452     1 2968 1.0 
ATOM   C  CG1 . ILE A 1 372 . 372 ILE A CG1 92.52 -0.067318104 0.34450832    -0.6926036     1 2969 1.0 
ATOM   C  CG2 . ILE A 1 372 . 372 ILE A CG2 91.74 -2.336       0.011949552   -1.7383364     1 2970 1.0 
ATOM   C  CD1 . ILE A 1 372 . 372 ILE A CD1 87.15 -0.13286877  1.8478405     -0.5367608     1 2971 1.0 
ATOM   N  N   . HIS A 1 373 . 373 HIS A N   96.23 -1.9119142   -3.402501     -3.1085072     1 2972 1.0 
ATOM   C  CA  . HIS A 1 373 . 373 HIS A CA  95.9  -2.6163177   -4.065049     -4.1951766     1 2973 1.0 
ATOM   C  C   . HIS A 1 373 . 373 HIS A C   96.23 -4.0740166   -3.6106744    -4.320212      1 2974 1.0 
ATOM   O  O   . HIS A 1 373 . 373 HIS A O   95.34 -4.6942782   -3.8274417    -5.361142      1 2975 1.0 
ATOM   C  CB  . HIS A 1 373 . 373 HIS A CB  94.91 -2.5664568   -5.587282     -4.0091367     1 2976 1.0 
ATOM   C  CG  . HIS A 1 373 . 373 HIS A CG  93.86 -3.0898495   -6.058605     -2.6803422     1 2977 1.0 
ATOM   N  ND1 . HIS A 1 373 . 373 HIS A ND1 90.18 -4.4280176   -6.040104     -2.3533585     1 2978 1.0 
ATOM   C  CD2 . HIS A 1 373 . 373 HIS A CD2 89.88 -2.436112    -6.557576     -1.5926205     1 2979 1.0 
ATOM   C  CE1 . HIS A 1 373 . 373 HIS A CE1 88.84 -4.5814857   -6.515228     -1.121907      1 2980 1.0 
ATOM   N  NE2 . HIS A 1 373 . 373 HIS A NE2 89.78 -3.3953314   -6.8344045    -0.64497995    1 2981 1.0 
ATOM   N  N   . SER A 1 374 . 374 SER A N   96.21 -4.6016216   -2.9933236    -3.2803266     1 2982 1.0 
ATOM   C  CA  . SER A 1 374 . 374 SER A CA  95.96 -5.9956884   -2.5663025    -3.2752697     1 2983 1.0 
ATOM   C  C   . SER A 1 374 . 374 SER A C   95.98 -6.107604    -1.153964     -2.724568      1 2984 1.0 
ATOM   O  O   . SER A 1 374 . 374 SER A O   95.15 -5.5419836   -0.83525467   -1.6795022     1 2985 1.0 
ATOM   C  CB  . SER A 1 374 . 374 SER A CB  95.56 -6.862516    -3.50835      -2.4438143     1 2986 1.0 
ATOM   O  OG  . SER A 1 374 . 374 SER A OG  94.36 -6.8588305   -4.8262887    -2.9815764     1 2987 1.0 
ATOM   N  N   . ILE A 1 375 . 375 ILE A N   96.95 -6.846704    -0.32135355   -3.440978      1 2988 1.0 
ATOM   C  CA  . ILE A 1 375 . 375 ILE A CA  97.11 -7.101546    1.0463661     -3.0109904     1 2989 1.0 
ATOM   C  C   . ILE A 1 375 . 375 ILE A C   97.45 -8.604614    1.2007549     -2.8516092     1 2990 1.0 
ATOM   O  O   . ILE A 1 375 . 375 ILE A O   97.27 -9.371007    0.9541615     -3.7867115     1 2991 1.0 
ATOM   C  CB  . ILE A 1 375 . 375 ILE A CB  96.77 -6.536306    2.0620813     -4.0203304     1 2992 1.0 
ATOM   C  CG1 . ILE A 1 375 . 375 ILE A CG1 95.34 -5.0181246   1.9007871     -4.1211677     1 2993 1.0 
ATOM   C  CG2 . ILE A 1 375 . 375 ILE A CG2 95.55 -6.917453    3.4800267     -3.613025      1 2994 1.0 
ATOM   C  CD1 . ILE A 1 375 . 375 ILE A CD1 92.53 -4.370845    2.774231      -5.1757765     1 2995 1.0 
ATOM   N  N   . MET A 1 376 . 376 MET A N   96.98 -9.016829    1.5943507     -1.6647849     1 2996 1.0 
ATOM   C  CA  . MET A 1 376 . 376 MET A CA  96.55 -10.43429    1.5671068     -1.3262988     1 2997 1.0 
ATOM   C  C   . MET A 1 376 . 376 MET A C   96.87 -10.992034   2.950943      -1.0343602     1 2998 1.0 
ATOM   O  O   . MET A 1 376 . 376 MET A O   96.35 -10.295485   3.829566      -0.5294547     1 2999 1.0 
ATOM   C  CB  . MET A 1 376 . 376 MET A CB  95.36 -10.679036   0.62924874    -0.13352573    1 3000 1.0 
ATOM   C  CG  . MET A 1 376 . 376 MET A CG  92.57 -10.153229   -0.78849036   -0.35913974    1 3001 1.0 
ATOM   S  SD  . MET A 1 376 . 376 MET A SD  90.59 -10.521391   -1.9144228    1.0019152      1 3002 1.0 
ATOM   C  CE  . MET A 1 376 . 376 MET A CE  83.91 -12.280763   -2.1237078    0.7830137      1 3003 1.0 
ATOM   N  N   . ARG A 1 377 . 377 ARG A N   97.81 -12.271107   3.109952      -1.3432231     1 3004 1.0 
ATOM   C  CA  . ARG A 1 377 . 377 ARG A CA  97.81 -12.999687   4.3438525     -1.0857213     1 3005 1.0 
ATOM   C  C   . ARG A 1 377 . 377 ARG A C   97.89 -14.396534   4.008496      -0.5914229     1 3006 1.0 
ATOM   O  O   . ARG A 1 377 . 377 ARG A O   97.55 -15.045938   3.0915697     -1.107178      1 3007 1.0 
ATOM   C  CB  . ARG A 1 377 . 377 ARG A CB  97.52 -13.127607   5.18686       -2.3555155     1 3008 1.0 
ATOM   C  CG  . ARG A 1 377 . 377 ARG A CG  96.7  -11.808052   5.5764093     -3.0147135     1 3009 1.0 
ATOM   C  CD  . ARG A 1 377 . 377 ARG A CD  96.19 -11.1109295  6.6694336     -2.237978      1 3010 1.0 
ATOM   N  NE  . ARG A 1 377 . 377 ARG A NE  95.84 -9.9808655   7.2171426     -2.9744701     1 3011 1.0 
ATOM   C  CZ  . ARG A 1 377 . 377 ARG A CZ  96.11 -8.7191515   6.829216      -2.8088202     1 3012 1.0 
ATOM   N  NH1 . ARG A 1 377 . 377 ARG A NH1 94.4  -8.413133    5.8842187     -1.9286088     1 3013 1.0 
ATOM   N  NH2 . ARG A 1 377 . 377 ARG A NH2 94.54 -7.7622776   7.388749      -3.5330343     1 3014 1.0 
ATOM   N  N   . ALA A 1 378 . 378 ALA A N   97.46 -14.867682   4.771426      0.37444144     1 3015 1.0 
ATOM   C  CA  . ALA A 1 378 . 378 ALA A CA  97.26 -16.27591    4.7050257     0.7542114      1 3016 1.0 
ATOM   C  C   . ALA A 1 378 . 378 ALA A C   97.54 -17.106962   5.4527006     -0.27529556    1 3017 1.0 
ATOM   O  O   . ALA A 1 378 . 378 ALA A O   97.15 -16.687256   6.4803514     -0.79340374    1 3018 1.0 
ATOM   C  CB  . ALA A 1 378 . 378 ALA A CB  96.48 -16.48765    5.287554      2.1470757      1 3019 1.0 
ATOM   N  N   . VAL A 1 379 . 379 VAL A N   97.89 -18.282951   4.9378524     -0.562865      1 3020 1.0 
ATOM   C  CA  . VAL A 1 379 . 379 VAL A CA  97.85 -19.203272   5.601824      -1.4843162     1 3021 1.0 
ATOM   C  C   . VAL A 1 379 . 379 VAL A C   97.73 -20.121262   6.515052      -0.6916177     1 3022 1.0 
ATOM   O  O   . VAL A 1 379 . 379 VAL A O   97.25 -20.869583   6.061986      0.18063977     1 3023 1.0 
ATOM   C  CB  . VAL A 1 379 . 379 VAL A CB  97.7  -20.017012   4.57876       -2.2928953     1 3024 1.0 
ATOM   C  CG1 . VAL A 1 379 . 379 VAL A CG1 96.6  -19.086182   3.6636047     -3.085983      1 3025 1.0 
ATOM   C  CG2 . VAL A 1 379 . 379 VAL A CG2 96.19 -20.99535    5.290986      -3.2186756     1 3026 1.0 
ATOM   N  N   . LYS A 1 380 . 380 LYS A N   97.66 -20.06022    7.807175      -0.9864431     1 3027 1.0 
ATOM   C  CA  . LYS A 1 380 . 380 LYS A CA  97.29 -20.853836   8.7930565     -0.25706068    1 3028 1.0 
ATOM   C  C   . LYS A 1 380 . 380 LYS A C   97.35 -22.161903   9.111374      -0.9532533     1 3029 1.0 
ATOM   O  O   . LYS A 1 380 . 380 LYS A O   96.65 -23.130817   9.502394      -0.2916415     1 3030 1.0 
ATOM   C  CB  . LYS A 1 380 . 380 LYS A CB  96.6  -20.044662   10.078555     -0.060115926   1 3031 1.0 
ATOM   C  CG  . LYS A 1 380 . 380 LYS A CG  92.35 -18.672039   9.878531      0.54298043     1 3032 1.0 
ATOM   C  CD  . LYS A 1 380 . 380 LYS A CD  89.1  -18.66903    9.104973      1.8511765      1 3033 1.0 
ATOM   C  CE  . LYS A 1 380 . 380 LYS A CE  83.96 -19.471136   9.761999      2.946959       1 3034 1.0 
ATOM   N  NZ  . LYS A 1 380 . 380 LYS A NZ  78.31 -19.388985   9.079531      4.2526193      1 3035 1.0 
ATOM   N  N   . GLN A 1 381 . 381 GLN A N   97.3  -22.178814   8.995099      -2.26158       1 3036 1.0 
ATOM   C  CA  . GLN A 1 381 . 381 GLN A CA  97.08 -23.365017   9.231232      -3.0607219     1 3037 1.0 
ATOM   C  C   . GLN A 1 381 . 381 GLN A C   97.35 -23.47592    8.103034      -4.0760365     1 3038 1.0 
ATOM   O  O   . GLN A 1 381 . 381 GLN A O   96.48 -22.468647   7.5494103     -4.5173283     1 3039 1.0 
ATOM   C  CB  . GLN A 1 381 . 381 GLN A CB  96.09 -23.291946   10.567713     -3.7877948     1 3040 1.0 
ATOM   C  CG  . GLN A 1 381 . 381 GLN A CG  89.39 -22.909048   11.750021     -2.9203901     1 3041 1.0 
ATOM   C  CD  . GLN A 1 381 . 381 GLN A CD  85.79 -23.976522   12.818153     -2.9110713     1 3042 1.0 
ATOM   O  OE1 . GLN A 1 381 . 381 GLN A OE1 79.76 -24.444874   13.249016     -3.9643269     1 3043 1.0 
ATOM   N  NE2 . GLN A 1 381 . 381 GLN A NE2 76.34 -24.363605   13.257314     -1.7131475     1 3044 1.0 
ATOM   N  N   . PRO A 1 382 . 382 PRO A N   97.64 -24.695139   7.7441792     -4.457865      1 3045 1.0 
ATOM   C  CA  . PRO A 1 382 . 382 PRO A CA  97.53 -24.838474   6.727211      -5.494347      1 3046 1.0 
ATOM   C  C   . PRO A 1 382 . 382 PRO A C   97.69 -24.037756   7.104047      -6.7364063     1 3047 1.0 
ATOM   O  O   . PRO A 1 382 . 382 PRO A O   97.09 -24.13565    8.232342      -7.2267485     1 3048 1.0 
ATOM   C  CB  . PRO A 1 382 . 382 PRO A CB  97.03 -26.345695   6.715164      -5.7780194     1 3049 1.0 
ATOM   C  CG  . PRO A 1 382 . 382 PRO A CG  95.62 -26.970299   7.215934      -4.5144663     1 3050 1.0 
ATOM   C  CD  . PRO A 1 382 . 382 PRO A CD  96.9  -26.01838    8.240529      -3.9690266     1 3051 1.0 
ATOM   N  N   . MET A 1 383 . 383 MET A N   97.58 -23.249474   6.1755204     -7.224655      1 3052 1.0 
ATOM   C  CA  . MET A 1 383 . 383 MET A CA  97.59 -22.328114   6.4572105     -8.317984      1 3053 1.0 
ATOM   C  C   . MET A 1 383 . 383 MET A C   97.78 -22.659931   5.6121235     -9.537935      1 3054 1.0 
ATOM   O  O   . MET A 1 383 . 383 MET A O   97.34 -22.409512   4.40746       -9.550343      1 3055 1.0 
ATOM   C  CB  . MET A 1 383 . 383 MET A CB  97.05 -20.892801   6.203103      -7.888063      1 3056 1.0 
ATOM   C  CG  . MET A 1 383 . 383 MET A CG  95.43 -20.405354   7.101491      -6.765869      1 3057 1.0 
ATOM   S  SD  . MET A 1 383 . 383 MET A SD  95.19 -18.691563   6.7364254     -6.3033867     1 3058 1.0 
ATOM   C  CE  . MET A 1 383 . 383 MET A CE  90.91 -17.830055   7.2365313     -7.7938538     1 3059 1.0 
ATOM   N  N   . PRO A 1 384 . 384 PRO A N   97.64 -23.213448   6.216444      -10.560733     1 3060 1.0 
ATOM   C  CA  . PRO A 1 384 . 384 PRO A CA  97.3  -23.456358   5.478322      -11.797046     1 3061 1.0 
ATOM   C  C   . PRO A 1 384 . 384 PRO A C   97.38 -22.155752   5.2601933     -12.557526     1 3062 1.0 
ATOM   O  O   . PRO A 1 384 . 384 PRO A O   96.68 -21.351425   6.179514      -12.69504      1 3063 1.0 
ATOM   C  CB  . PRO A 1 384 . 384 PRO A CB  96.66 -24.414831   6.387627      -12.566666     1 3064 1.0 
ATOM   C  CG  . PRO A 1 384 . 384 PRO A CG  95.06 -24.14074    7.7677636     -12.051556     1 3065 1.0 
ATOM   C  CD  . PRO A 1 384 . 384 PRO A CD  96.63 -23.720589   7.6055794     -10.616211     1 3066 1.0 
ATOM   N  N   . ILE A 1 385 . 385 ILE A N   96.88 -21.949911   4.0503855     -13.025333     1 3067 1.0 
ATOM   C  CA  . ILE A 1 385 . 385 ILE A CA  96.6  -20.782288   3.7422187     -13.834988     1 3068 1.0 
ATOM   C  C   . ILE A 1 385 . 385 ILE A C   96.57 -21.0748     4.132212      -15.273949     1 3069 1.0 
ATOM   O  O   . ILE A 1 385 . 385 ILE A O   95.78 -22.005983   3.6017566     -15.89708      1 3070 1.0 
ATOM   C  CB  . ILE A 1 385 . 385 ILE A CB  96.08 -20.409458   2.2520761     -13.73771      1 3071 1.0 
ATOM   C  CG1 . ILE A 1 385 . 385 ILE A CG1 92.91 -20.109375   1.8771358     -12.282212     1 3072 1.0 
ATOM   C  CG2 . ILE A 1 385 . 385 ILE A CG2 92.62 -19.221855   1.9406254     -14.63677      1 3073 1.0 
ATOM   C  CD1 . ILE A 1 385 . 385 ILE A CD1 87.71 -19.715477   0.42660803    -12.08188      1 3074 1.0 
ATOM   N  N   . PRO A 1 386 . 386 PRO A N   94.7  -20.300785   5.0677156     -15.8317795    1 3075 1.0 
ATOM   C  CA  . PRO A 1 386 . 386 PRO A CA  93.5  -20.565186   5.544092      -17.19003      1 3076 1.0 
ATOM   C  C   . PRO A 1 386 . 386 PRO A C   94.07 -20.591694   4.415701      -18.203201     1 3077 1.0 
ATOM   O  O   . PRO A 1 386 . 386 PRO A O   92.31 -19.74838    3.5219269     -18.176468     1 3078 1.0 
ATOM   C  CB  . PRO A 1 386 . 386 PRO A CB  91.6  -19.40242    6.5097303     -17.451397     1 3079 1.0 
ATOM   C  CG  . PRO A 1 386 . 386 PRO A CG  89.44 -18.96797    6.9515877     -16.096268     1 3080 1.0 
ATOM   C  CD  . PRO A 1 386 . 386 PRO A CD  92.66 -19.15934    5.760753      -15.19305      1 3081 1.0 
ATOM   N  N   . GLY A 1 387 . 387 GLY A N   93.1  -21.567356   4.4686303     -19.080173     1 3082 1.0 
ATOM   C  CA  . GLY A 1 387 . 387 GLY A CA  92.37 -21.700678   3.4899192     -20.136585     1 3083 1.0 
ATOM   C  C   . GLY A 1 387 . 387 GLY A C   93.23 -22.331272   2.174932      -19.70337      1 3084 1.0 
ATOM   O  O   . GLY A 1 387 . 387 GLY A O   90.93 -22.402325   1.2353635     -20.503399     1 3085 1.0 
ATOM   N  N   . THR A 1 388 . 388 THR A N   94.85 -22.768703   2.1011944     -18.470524     1 3086 1.0 
ATOM   C  CA  . THR A 1 388 . 388 THR A CA  94.51 -23.41769    0.8940404     -17.958149     1 3087 1.0 
ATOM   C  C   . THR A 1 388 . 388 THR A C   94.8  -24.708546   1.2678473     -17.231745     1 3088 1.0 
ATOM   O  O   . THR A 1 388 . 388 THR A O   93.93 -24.983902   2.4283526     -16.964884     1 3089 1.0 
ATOM   C  CB  . THR A 1 388 . 388 THR A CB  94.0  -22.52252    0.10421562    -16.996063     1 3090 1.0 
ATOM   O  OG1 . THR A 1 388 . 388 THR A OG1 92.16 -22.517612   0.72315377    -15.697079     1 3091 1.0 
ATOM   C  CG2 . THR A 1 388 . 388 THR A CG2 92.4  -21.095364   0.021818623   -17.515863     1 3092 1.0 
ATOM   N  N   . LYS A 1 389 . 389 LYS A N   95.24 -25.485203   0.25679606    -16.904804     1 3093 1.0 
ATOM   C  CA  . LYS A 1 389 . 389 LYS A CA  94.92 -26.70174    0.45246747    -16.131096     1 3094 1.0 
ATOM   C  C   . LYS A 1 389 . 389 LYS A C   95.7  -26.438118   0.4229582     -14.626684     1 3095 1.0 
ATOM   O  O   . LYS A 1 389 . 389 LYS A O   94.36 -27.35247    0.637615      -13.833734     1 3096 1.0 
ATOM   C  CB  . LYS A 1 389 . 389 LYS A CB  93.35 -27.73467    -0.6305672    -16.486076     1 3097 1.0 
ATOM   C  CG  . LYS A 1 389 . 389 LYS A CG  85.82 -27.27642    -2.0288103    -16.082691     1 3098 1.0 
ATOM   C  CD  . LYS A 1 389 . 389 LYS A CD  81.49 -28.252872   -3.103328     -16.533411     1 3099 1.0 
ATOM   C  CE  . LYS A 1 389 . 389 LYS A CE  75.15 -27.725285   -4.4815044    -16.168377     1 3100 1.0 
ATOM   N  NZ  . LYS A 1 389 . 389 LYS A NZ  70.53 -28.589317   -5.5765696    -16.661114     1 3101 1.0 
ATOM   N  N   . TYR A 1 390 . 390 TYR A N   96.94 -25.206234   0.15480673    -14.249175     1 3102 1.0 
ATOM   C  CA  . TYR A 1 390 . 390 TYR A CA  97.0  -24.872942   -0.054269366  -12.85306      1 3103 1.0 
ATOM   C  C   . TYR A 1 390 . 390 TYR A C   97.24 -24.784367   1.2515304     -12.075771     1 3104 1.0 
ATOM   O  O   . TYR A 1 390 . 390 TYR A O   96.73 -24.231245   2.2456765     -12.546816     1 3105 1.0 
ATOM   C  CB  . TYR A 1 390 . 390 TYR A CB  96.65 -23.544428   -0.80820537   -12.710077     1 3106 1.0 
ATOM   C  CG  . TYR A 1 390 . 390 TYR A CG  96.02 -23.528875   -2.1754909    -13.352135     1 3107 1.0 
ATOM   C  CD1 . TYR A 1 390 . 390 TYR A CD1 94.37 -24.64211    -3.0046399    -13.308765     1 3108 1.0 
ATOM   C  CD2 . TYR A 1 390 . 390 TYR A CD2 94.64 -22.388735   -2.6396346    -13.987413     1 3109 1.0 
ATOM   C  CE1 . TYR A 1 390 . 390 TYR A CE1 93.1  -24.622374   -4.2643175    -13.886539     1 3110 1.0 
ATOM   C  CE2 . TYR A 1 390 . 390 TYR A CE2 93.16 -22.356146   -3.898036     -14.571139     1 3111 1.0 
ATOM   C  CZ  . TYR A 1 390 . 390 TYR A CZ  93.39 -23.47408    -4.7036033    -14.515827     1 3112 1.0 
ATOM   O  OH  . TYR A 1 390 . 390 TYR A OH  91.97 -23.44666    -5.95205      -15.09154      1 3113 1.0 
ATOM   N  N   . VAL A 1 391 . 391 VAL A N   97.54 -25.320925   1.2054963     -10.876404     1 3114 1.0 
ATOM   C  CA  . VAL A 1 391 . 391 VAL A CA  97.48 -25.211834   2.3022103     -9.925013      1 3115 1.0 
ATOM   C  C   . VAL A 1 391 . 391 VAL A C   97.56 -24.686806   1.7432487     -8.606329      1 3116 1.0 
ATOM   O  O   . VAL A 1 391 . 391 VAL A O   97.08 -25.292103   0.8409881     -8.018099      1 3117 1.0 
ATOM   C  CB  . VAL A 1 391 . 391 VAL A CB  97.22 -26.57078    2.9990063     -9.706225      1 3118 1.0 
ATOM   C  CG1 . VAL A 1 391 . 391 VAL A CG1 95.61 -27.08818    3.578452      -11.017926     1 3119 1.0 
ATOM   C  CG2 . VAL A 1 391 . 391 VAL A CG2 94.82 -26.433922   4.0978866     -8.648184      1 3120 1.0 
ATOM   N  N   . ILE A 1 392 . 392 ILE A N   97.49 -23.5668     2.2757635     -8.156894      1 3121 1.0 
ATOM   C  CA  . ILE A 1 392 . 392 ILE A CA  97.47 -22.963276   1.8116424     -6.9134407     1 3122 1.0 
ATOM   C  C   . ILE A 1 392 . 392 ILE A C   97.51 -23.625664   2.5188174     -5.7376556     1 3123 1.0 
ATOM   O  O   . ILE A 1 392 . 392 ILE A O   96.88 -23.561493   3.7465596     -5.6299286     1 3124 1.0 
ATOM   C  CB  . ILE A 1 392 . 392 ILE A CB  97.1  -21.447496   2.0516949     -6.8899236     1 3125 1.0 
ATOM   C  CG1 . ILE A 1 392 . 392 ILE A CG1 94.19 -20.80162    1.6315482     -8.211428      1 3126 1.0 
ATOM   C  CG2 . ILE A 1 392 . 392 ILE A CG2 93.95 -20.808952   1.3337196     -5.7060056     1 3127 1.0 
ATOM   C  CD1 . ILE A 1 392 . 392 ILE A CD1 88.59 -21.028254   0.17941813    -8.578211      1 3128 1.0 
ATOM   N  N   . PRO A 1 393 . 393 PRO A N   97.42 -24.262741   1.7839007     -4.8328648     1 3129 1.0 
ATOM   C  CA  . PRO A 1 393 . 393 PRO A CA  97.16 -24.945816   2.4255672     -3.7089128     1 3130 1.0 
ATOM   C  C   . PRO A 1 393 . 393 PRO A C   97.49 -23.987103   2.827008      -2.5919092     1 3131 1.0 
ATOM   O  O   . PRO A 1 393 . 393 PRO A O   97.06 -22.827202   2.4154472     -2.5643318     1 3132 1.0 
ATOM   C  CB  . PRO A 1 393 . 393 PRO A CB  96.28 -25.921658   1.3457249     -3.234914      1 3133 1.0 
ATOM   C  CG  . PRO A 1 393 . 393 PRO A CG  94.56 -25.24612    0.057076804   -3.5827694     1 3134 1.0 
ATOM   C  CD  . PRO A 1 393 . 393 PRO A CD  96.44 -24.489765   0.30967975    -4.862099      1 3135 1.0 
ATOM   N  N   . THR A 1 394 . 394 THR A N   97.19 -24.488983   3.6220956     -1.6638252     1 3136 1.0 
ATOM   C  CA  . THR A 1 394 . 394 THR A CA  96.97 -23.658005   4.197131      -0.6125506     1 3137 1.0 
ATOM   C  C   . THR A 1 394 . 394 THR A C   96.87 -23.224573   3.1902232     0.43637493     1 3138 1.0 
ATOM   O  O   . THR A 1 394 . 394 THR A O   95.58 -22.335615   3.4796686     1.2432008      1 3139 1.0 
ATOM   C  CB  . THR A 1 394 . 394 THR A CB  96.38 -24.388002   5.3575716     0.07840213     1 3140 1.0 
ATOM   O  OG1 . THR A 1 394 . 394 THR A OG1 92.11 -25.628767   4.8938684     0.6265259      1 3141 1.0 
ATOM   C  CG2 . THR A 1 394 . 394 THR A CG2 91.07 -24.659306   6.488026      -0.913561      1 3142 1.0 
ATOM   N  N   . ASN A 1 395 . 395 ASN A N   96.49 -23.843884   2.0255733     0.44734275     1 3143 1.0 
ATOM   C  CA  . ASN A 1 395 . 395 ASN A CA  95.88 -23.432766   1.0104659     1.4066577      1 3144 1.0 
ATOM   C  C   . ASN A 1 395 . 395 ASN A C   96.24 -22.348623   0.09434725    0.84764624     1 3145 1.0 
ATOM   O  O   . ASN A 1 395 . 395 ASN A O   94.82 -22.033974   -0.9304427    1.4489622      1 3146 1.0 
ATOM   C  CB  . ASN A 1 395 . 395 ASN A CB  94.73 -24.635153   0.19894156    1.8920319      1 3147 1.0 
ATOM   C  CG  . ASN A 1 395 . 395 ASN A CG  91.18 -25.278008   -0.6310893    0.79761195     1 3148 1.0 
ATOM   O  OD1 . ASN A 1 395 . 395 ASN A OD1 87.19 -25.182203   -0.29944408   -0.3819052     1 3149 1.0 
ATOM   N  ND2 . ASN A 1 395 . 395 ASN A ND2 86.08 -25.943222   -1.7129029    1.1864642      1 3150 1.0 
ATOM   N  N   . HIS A 1 396 . 396 HIS A N   96.91 -21.795214   0.46015763    -0.30000296    1 3151 1.0 
ATOM   C  CA  . HIS A 1 396 . 396 HIS A CA  97.01 -20.691666   -0.28280842   -0.8967108     1 3152 1.0 
ATOM   C  C   . HIS A 1 396 . 396 HIS A C   97.17 -19.383114   0.44382432    -0.66523325    1 3153 1.0 
ATOM   O  O   . HIS A 1 396 . 396 HIS A O   96.69 -19.353386   1.6629498     -0.469899      1 3154 1.0 
ATOM   C  CB  . HIS A 1 396 . 396 HIS A CB  96.87 -20.888905   -0.46912807   -2.4071164     1 3155 1.0 
ATOM   C  CG  . HIS A 1 396 . 396 HIS A CG  96.33 -21.931473   -1.4880781    -2.7643857     1 3156 1.0 
ATOM   N  ND1 . HIS A 1 396 . 396 HIS A ND1 91.89 -21.860617   -2.2342896    -3.9228036     1 3157 1.0 
ATOM   C  CD2 . HIS A 1 396 . 396 HIS A CD2 92.43 -23.058525   -1.8736925    -2.1327176     1 3158 1.0 
ATOM   C  CE1 . HIS A 1 396 . 396 HIS A CE1 91.5  -22.90871    -3.0430946    -3.9876888     1 3159 1.0 
ATOM   N  NE2 . HIS A 1 396 . 396 HIS A NE2 92.7  -23.64606    -2.8477783    -2.9039502     1 3160 1.0 
ATOM   N  N   . VAL A 1 397 . 397 VAL A N   97.11 -18.31905    -0.305625     -0.71321315    1 3161 1.0 
ATOM   C  CA  . VAL A 1 397 . 397 VAL A CA  97.0  -16.967987   0.21921235    -0.76670146    1 3162 1.0 
ATOM   C  C   . VAL A 1 397 . 397 VAL A C   97.57 -16.437763   -0.019968968  -2.1728091     1 3163 1.0 
ATOM   O  O   . VAL A 1 397 . 397 VAL A O   97.49 -16.685383   -1.0669856    -2.765955      1 3164 1.0 
ATOM   C  CB  . VAL A 1 397 . 397 VAL A CB  96.05 -16.063171   -0.45563722   0.28597543     1 3165 1.0 
ATOM   C  CG1 . VAL A 1 397 . 397 VAL A CG1 93.86 -16.495773   -0.06403074   1.687188       1 3166 1.0 
ATOM   C  CG2 . VAL A 1 397 . 397 VAL A CG2 93.46 -14.59692    -0.10714811   0.04928764     1 3167 1.0 
ATOM   N  N   . LEU A 1 398 . 398 LEU A N   97.94 -15.739412   0.9672135     -2.7182708     1 3168 1.0 
ATOM   C  CA  . LEU A 1 398 . 398 LEU A CA  97.89 -15.111444   0.81533873    -4.0197105     1 3169 1.0 
ATOM   C  C   . LEU A 1 398 . 398 LEU A C   97.8  -13.681501   0.34055078    -3.854255      1 3170 1.0 
ATOM   O  O   . LEU A 1 398 . 398 LEU A O   97.24 -12.992118   0.73178875    -2.9129796     1 3171 1.0 
ATOM   C  CB  . LEU A 1 398 . 398 LEU A CB  97.52 -15.134132   2.1325889     -4.7961993     1 3172 1.0 
ATOM   C  CG  . LEU A 1 398 . 398 LEU A CG  96.12 -16.483881   2.5851054     -5.349538      1 3173 1.0 
ATOM   C  CD1 . LEU A 1 398 . 398 LEU A CD1 95.44 -16.943766   1.6489        -6.4604278     1 3174 1.0 
ATOM   C  CD2 . LEU A 1 398 . 398 LEU A CD2 95.41 -16.385002   4.0156384     -5.860387      1 3175 1.0 
ATOM   N  N   . LEU A 1 399 . 399 LEU A N   98.21 -13.231352   -0.48751742   -4.786502      1 3176 1.0 
ATOM   C  CA  . LEU A 1 399 . 399 LEU A CA  98.16 -11.889389   -1.030674     -4.712636      1 3177 1.0 
ATOM   C  C   . LEU A 1 399 . 399 LEU A C   98.19 -11.232616   -0.9645764    -6.082595      1 3178 1.0 
ATOM   O  O   . LEU A 1 399 . 399 LEU A O   97.91 -11.735895   -1.5517247    -7.0483103     1 3179 1.0 
ATOM   C  CB  . LEU A 1 399 . 399 LEU A CB  97.93 -11.906718   -2.4768844    -4.1978025     1 3180 1.0 
ATOM   C  CG  . LEU A 1 399 . 399 LEU A CG  97.2  -10.560676   -3.122992     -3.8380075     1 3181 1.0 
ATOM   C  CD1 . LEU A 1 399 . 399 LEU A CD1 96.05 -10.771805   -4.233937     -2.8203125     1 3182 1.0 
ATOM   C  CD2 . LEU A 1 399 . 399 LEU A CD2 95.81 -9.849067    -3.6674495    -5.0729747     1 3183 1.0 
ATOM   N  N   . ALA A 1 400 . 400 ALA A N   98.19 -10.142437   -0.21796474   -6.170058      1 3184 1.0 
ATOM   C  CA  . ALA A 1 400 . 400 ALA A CA  98.04 -9.3248415   -0.16062394   -7.3713665     1 3185 1.0 
ATOM   C  C   . ALA A 1 400 . 400 ALA A C   97.97 -8.081911    -1.0096552    -7.1767874     1 3186 1.0 
ATOM   O  O   . ALA A 1 400 . 400 ALA A O   97.51 -7.5471287   -1.1104681    -6.069882      1 3187 1.0 
ATOM   C  CB  . ALA A 1 400 . 400 ALA A CB  97.67 -8.938292    1.2894711     -7.694324      1 3188 1.0 
ATOM   N  N   . ALA A 1 401 . 401 ALA A N   97.93 -7.609232    -1.6074835    -8.250032      1 3189 1.0 
ATOM   C  CA  . ALA A 1 401 . 401 ALA A CA  97.8  -6.449646    -2.4845853    -8.214396      1 3190 1.0 
ATOM   C  C   . ALA A 1 401 . 401 ALA A C   97.63 -5.5353036   -2.1703715    -9.392151      1 3191 1.0 
ATOM   O  O   . ALA A 1 401 . 401 ALA A O   96.94 -5.5761685   -2.8536146    -10.424881     1 3192 1.0 
ATOM   C  CB  . ALA A 1 401 . 401 ALA A CB  97.56 -6.876337    -3.9524667    -8.229041      1 3193 1.0 
ATOM   N  N   . PRO A 1 402 . 402 PRO A N   97.62 -4.705867    -1.1332221    -9.2662        1 3194 1.0 
ATOM   C  CA  . PRO A 1 402 . 402 PRO A CA  97.16 -3.8428438   -0.7270911    -10.387821     1 3195 1.0 
ATOM   C  C   . PRO A 1 402 . 402 PRO A C   97.16 -2.8671563   -1.8040277    -10.84704      1 3196 1.0 
ATOM   O  O   . PRO A 1 402 . 402 PRO A O   96.43 -2.3751016   -1.7463033    -11.977202     1 3197 1.0 
ATOM   C  CB  . PRO A 1 402 . 402 PRO A CB  96.33 -3.0902696   0.48895645    -9.8258095     1 3198 1.0 
ATOM   C  CG  . PRO A 1 402 . 402 PRO A CG  95.34 -3.9766479   1.002836      -8.733769      1 3199 1.0 
ATOM   C  CD  . PRO A 1 402 . 402 PRO A CD  96.66 -4.6074305   -0.21865094   -8.123594      1 3200 1.0 
ATOM   N  N   . GLY A 1 403 . 403 GLY A N   97.41 -2.5691786   -2.7663383    -9.990463      1 3201 1.0 
ATOM   C  CA  . GLY A 1 403 . 403 GLY A CA  97.25 -1.7075504   -3.8619297    -10.39367      1 3202 1.0 
ATOM   C  C   . GLY A 1 403 . 403 GLY A C   97.29 -2.2525449   -4.6797085    -11.550246     1 3203 1.0 
ATOM   O  O   . GLY A 1 403 . 403 GLY A O   96.56 -1.4914064   -5.30215      -12.288035     1 3204 1.0 
ATOM   N  N   . VAL A 1 404 . 404 VAL A N   97.25 -3.5648203   -4.684312     -11.70536      1 3205 1.0 
ATOM   C  CA  . VAL A 1 404 . 404 VAL A CA  97.24 -4.1687984   -5.4341516    -12.799089     1 3206 1.0 
ATOM   C  C   . VAL A 1 404 . 404 VAL A C   97.12 -3.7877288   -4.8339524    -14.1438675    1 3207 1.0 
ATOM   O  O   . VAL A 1 404 . 404 VAL A O   96.52 -3.3555272   -5.5432673    -15.057391     1 3208 1.0 
ATOM   C  CB  . VAL A 1 404 . 404 VAL A CB  97.16 -5.701121    -5.48915      -12.642221     1 3209 1.0 
ATOM   C  CG1 . VAL A 1 404 . 404 VAL A CG1 96.33 -6.0743055   -6.2466245    -11.370906     1 3210 1.0 
ATOM   C  CG2 . VAL A 1 404 . 404 VAL A CG2 95.59 -6.338809    -6.145473     -13.864304     1 3211 1.0 
ATOM   N  N   . SER A 1 405 . 405 SER A N   96.91 -3.9402874   -3.5272458    -14.288263     1 3212 1.0 
ATOM   C  CA  . SER A 1 405 . 405 SER A CA  96.53 -3.5545912   -2.8965058    -15.544256     1 3213 1.0 
ATOM   C  C   . SER A 1 405 . 405 SER A C   96.42 -2.039071    -2.9154613    -15.729179     1 3214 1.0 
ATOM   O  O   . SER A 1 405 . 405 SER A O   95.62 -1.550733    -2.9529555    -16.861217     1 3215 1.0 
ATOM   C  CB  . SER A 1 405 . 405 SER A CB  96.02 -4.0968432   -1.4663987    -15.630553     1 3216 1.0 
ATOM   O  OG  . SER A 1 405 . 405 SER A OG  94.59 -3.6213448   -0.65627086   -14.558924     1 3217 1.0 
ATOM   N  N   . ALA A 1 406 . 406 ALA A N   96.73 -1.2863309   -2.9186192    -14.645813     1 3218 1.0 
ATOM   C  CA  . ALA A 1 406 . 406 ALA A CA  96.58 0.16819079   -2.9635       -14.7117195    1 3219 1.0 
ATOM   C  C   . ALA A 1 406 . 406 ALA A C   96.52 0.687081     -4.3276434    -15.156186     1 3220 1.0 
ATOM   O  O   . ALA A 1 406 . 406 ALA A O   95.72 1.8609854    -4.451948     -15.536863     1 3221 1.0 
ATOM   C  CB  . ALA A 1 406 . 406 ALA A CB  96.27 0.7732715    -2.5880668    -13.359487     1 3222 1.0 
ATOM   N  N   . SER A 1 407 . 407 SER A N   96.46 -0.14575519  -5.337646     -15.0991745    1 3223 1.0 
ATOM   C  CA  . SER A 1 407 . 407 SER A CA  96.06 0.21416667   -6.663724     -15.570572     1 3224 1.0 
ATOM   C  C   . SER A 1 407 . 407 SER A C   96.09 -0.62265295  -7.089096     -16.768642     1 3225 1.0 
ATOM   O  O   . SER A 1 407 . 407 SER A O   94.89 -0.7017304   -8.276871     -17.101175     1 3226 1.0 
ATOM   C  CB  . SER A 1 407 . 407 SER A CB  95.22 0.0832683    -7.694817     -14.4420185    1 3227 1.0 
ATOM   O  OG  . SER A 1 407 . 407 SER A OG  88.19 -1.2452104   -7.7362757    -13.943359     1 3228 1.0 
ATOM   N  N   . ASP A 1 408 . 408 ASP A N   96.26 -1.2302749   -6.131691     -17.422428     1 3229 1.0 
ATOM   C  CA  . ASP A 1 408 . 408 ASP A CA  95.98 -2.0479326   -6.379177     -18.599344     1 3230 1.0 
ATOM   C  C   . ASP A 1 408 . 408 ASP A C   96.07 -1.1422133   -6.481942     -19.827414     1 3231 1.0 
ATOM   O  O   . ASP A 1 408 . 408 ASP A O   95.26 -0.41087508  -5.547633     -20.142418     1 3232 1.0 
ATOM   C  CB  . ASP A 1 408 . 408 ASP A CB  95.63 -3.0597427   -5.251985     -18.778324     1 3233 1.0 
ATOM   C  CG  . ASP A 1 408 . 408 ASP A CG  94.44 -4.110383    -5.547001     -19.834738     1 3234 1.0 
ATOM   O  OD1 . ASP A 1 408 . 408 ASP A OD1 92.03 -3.811327    -6.2582183    -20.812397     1 3235 1.0 
ATOM   O  OD2 . ASP A 1 408 . 408 ASP A OD2 92.04 -5.242799    -5.04435      -19.6833       1 3236 1.0 
ATOM   N  N   . PRO A 1 409 . 409 PRO A N   95.72 -1.1799498   -7.618729     -20.545069     1 3237 1.0 
ATOM   C  CA  . PRO A 1 409 . 409 PRO A CA  95.09 -0.31330848  -7.7752585    -21.717644     1 3238 1.0 
ATOM   C  C   . PRO A 1 409 . 409 PRO A C   94.88 -0.5967854   -6.771571     -22.82973      1 3239 1.0 
ATOM   O  O   . PRO A 1 409 . 409 PRO A O   93.6  0.25399256   -6.556374     -23.691113     1 3240 1.0 
ATOM   C  CB  . PRO A 1 409 . 409 PRO A CB  94.57 -0.6006369   -9.212566     -22.180058     1 3241 1.0 
ATOM   C  CG  . PRO A 1 409 . 409 PRO A CG  93.52 -1.9278455   -9.556055     -21.589428     1 3242 1.0 
ATOM   C  CD  . PRO A 1 409 . 409 PRO A CD  94.92 -2.0111303   -8.817122     -20.289875     1 3243 1.0 
ATOM   N  N   . GLN A 1 410 . 410 GLN A N   93.22 -1.7760394   -6.176631     -22.805588     1 3244 1.0 
ATOM   C  CA  . GLN A 1 410 . 410 GLN A CA  92.36 -2.0922575   -5.131173     -23.77018      1 3245 1.0 
ATOM   C  C   . GLN A 1 410 . 410 GLN A C   92.74 -1.1453599   -3.9459825    -23.632793     1 3246 1.0 
ATOM   O  O   . GLN A 1 410 . 410 GLN A O   91.1  -0.7680097   -3.3082447    -24.621841     1 3247 1.0 
ATOM   C  CB  . GLN A 1 410 . 410 GLN A CB  91.53 -3.5428813   -4.680257     -23.579731     1 3248 1.0 
ATOM   C  CG  . GLN A 1 410 . 410 GLN A CG  85.89 -3.9637184   -3.5052943    -24.460442     1 3249 1.0 
ATOM   C  CD  . GLN A 1 410 . 410 GLN A CD  81.75 -5.364564    -3.0255656    -24.146763     1 3250 1.0 
ATOM   O  OE1 . GLN A 1 410 . 410 GLN A OE1 76.44 -6.165717    -3.737347     -23.534218     1 3251 1.0 
ATOM   N  NE2 . GLN A 1 410 . 410 GLN A NE2 73.67 -5.684766    -1.8110201    -24.57338      1 3252 1.0 
ATOM   N  N   . TYR A 1 411 . 411 TYR A N   93.88 -0.7582347   -3.6569848    -22.40266      1 3253 1.0 
ATOM   C  CA  . TYR A 1 411 . 411 TYR A CA  93.65 0.11639617   -2.52561      -22.132023     1 3254 1.0 
ATOM   C  C   . TYR A 1 411 . 411 TYR A C   93.75 1.539728     -2.9539986    -21.812035     1 3255 1.0 
ATOM   O  O   . TYR A 1 411 . 411 TYR A O   92.87 2.4777014    -2.184918     -22.03355      1 3256 1.0 
ATOM   C  CB  . TYR A 1 411 . 411 TYR A CB  93.42 -0.4371222   -1.6970453    -20.974424     1 3257 1.0 
ATOM   C  CG  . TYR A 1 411 . 411 TYR A CG  92.93 -1.8081856   -1.125906     -21.23194      1 3258 1.0 
ATOM   C  CD1 . TYR A 1 411 . 411 TYR A CD1 91.71 -1.9826908   -0.043838747  -22.080032     1 3259 1.0 
ATOM   C  CD2 . TYR A 1 411 . 411 TYR A CD2 92.17 -2.9258642   -1.66797      -20.615643     1 3260 1.0 
ATOM   C  CE1 . TYR A 1 411 . 411 TYR A CE1 91.2  -3.236907    0.49092233    -22.310535     1 3261 1.0 
ATOM   C  CE2 . TYR A 1 411 . 411 TYR A CE2 91.49 -4.1865373   -1.1456554    -20.84122      1 3262 1.0 
ATOM   C  CZ  . TYR A 1 411 . 411 TYR A CZ  91.68 -4.3347473   -0.07012471   -21.691933     1 3263 1.0 
ATOM   O  OH  . TYR A 1 411 . 411 TYR A OH  90.46 -5.586017    0.45157078    -21.919176     1 3264 1.0 
ATOM   N  N   . PHE A 1 412 . 412 PHE A N   94.98 1.6911194    -4.144451     -21.284895     1 3265 1.0 
ATOM   C  CA  . PHE A 1 412 . 412 PHE A CA  95.27 2.9879196    -4.6502123    -20.85189      1 3266 1.0 
ATOM   C  C   . PHE A 1 412 . 412 PHE A C   95.08 3.2227764    -6.0419264    -21.42635      1 3267 1.0 
ATOM   O  O   . PHE A 1 412 . 412 PHE A O   94.6  2.7786205    -7.039894     -20.848177     1 3268 1.0 
ATOM   C  CB  . PHE A 1 412 . 412 PHE A CB  95.52 3.0846581    -4.6681232    -19.319746     1 3269 1.0 
ATOM   C  CG  . PHE A 1 412 . 412 PHE A CG  95.53 3.0486765    -3.3009622    -18.6904       1 3270 1.0 
ATOM   C  CD1 . PHE A 1 412 . 412 PHE A CD1 94.8  4.2092648    -2.5614648    -18.53081      1 3271 1.0 
ATOM   C  CD2 . PHE A 1 412 . 412 PHE A CD2 95.08 1.8393259    -2.7556543    -18.260296     1 3272 1.0 
ATOM   C  CE1 . PHE A 1 412 . 412 PHE A CE1 94.45 4.1763988    -1.2996032    -17.955305     1 3273 1.0 
ATOM   C  CE2 . PHE A 1 412 . 412 PHE A CE2 94.59 1.7971308    -1.4935129    -17.690159     1 3274 1.0 
ATOM   C  CZ  . PHE A 1 412 . 412 PHE A CZ  94.88 2.9750888    -0.76802194   -17.535116     1 3275 1.0 
ATOM   N  N   . PRO A 1 413 . 413 PRO A N   95.16 3.898529     -6.136292     -22.579641     1 3276 1.0 
ATOM   C  CA  . PRO A 1 413 . 413 PRO A CA  94.63 4.188922     -7.4497166    -23.164097     1 3277 1.0 
ATOM   C  C   . PRO A 1 413 . 413 PRO A C   95.13 4.9547024    -8.341127     -22.192421     1 3278 1.0 
ATOM   O  O   . PRO A 1 413 . 413 PRO A O   94.48 5.8475695    -7.871994     -21.495674     1 3279 1.0 
ATOM   C  CB  . PRO A 1 413 . 413 PRO A CB  93.65 5.037986     -7.094789     -24.392479     1 3280 1.0 
ATOM   C  CG  . PRO A 1 413 . 413 PRO A CG  92.0  4.6548896    -5.68655      -24.727076     1 3281 1.0 
ATOM   C  CD  . PRO A 1 413 . 413 PRO A CD  93.64 4.3806953    -5.0189304    -23.410471     1 3282 1.0 
ATOM   N  N   . GLU A 1 414 . 414 GLU A N   96.25 4.5989804    -9.614605     -22.181196     1 3283 1.0 
ATOM   C  CA  . GLU A 1 414 . 414 GLU A CA  96.25 5.1501045    -10.564291    -21.226519     1 3284 1.0 
ATOM   C  C   . GLU A 1 414 . 414 GLU A C   96.63 5.089781     -9.99279      -19.81167      1 3285 1.0 
ATOM   O  O   . GLU A 1 414 . 414 GLU A O   96.04 6.1104527    -9.824846     -19.138985     1 3286 1.0 
ATOM   C  CB  . GLU A 1 414 . 414 GLU A CB  95.9  6.570331     -10.966168    -21.601894     1 3287 1.0 
ATOM   C  CG  . GLU A 1 414 . 414 GLU A CG  92.1  6.6789203    -11.699467    -22.924496     1 3288 1.0 
ATOM   C  CD  . GLU A 1 414 . 414 GLU A CD  89.52 7.977295     -12.458134    -23.059374     1 3289 1.0 
ATOM   O  OE1 . GLU A 1 414 . 414 GLU A OE1 84.55 8.725693     -12.204296    -24.030903     1 3290 1.0 
ATOM   O  OE2 . GLU A 1 414 . 414 GLU A OE2 83.76 8.262764     -13.2977085   -22.184345     1 3291 1.0 
ATOM   N  N   . PRO A 1 415 . 415 PRO A N   96.33 3.8749561    -9.724933     -19.344088     1 3292 1.0 
ATOM   C  CA  . PRO A 1 415 . 415 PRO A CA  96.46 3.7001498    -8.971909     -18.093105     1 3293 1.0 
ATOM   C  C   . PRO A 1 415 . 415 PRO A C   96.86 4.221595     -9.66882      -16.846565     1 3294 1.0 
ATOM   O  O   . PRO A 1 415 . 415 PRO A O   96.5  4.5337734    -8.993252     -15.864981     1 3295 1.0 
ATOM   C  CB  . PRO A 1 415 . 415 PRO A CB  95.95 2.1739988    -8.77297      -18.020353     1 3296 1.0 
ATOM   C  CG  . PRO A 1 415 . 415 PRO A CG  94.44 1.610636     -9.880129     -18.841257     1 3297 1.0 
ATOM   C  CD  . PRO A 1 415 . 415 PRO A CD  95.48 2.5841913    -10.076338    -19.971764     1 3298 1.0 
ATOM   N  N   . ASP A 1 416 . 416 ASP A N   96.87 4.3172717    -10.994242    -16.870878     1 3299 1.0 
ATOM   C  CA  . ASP A 1 416 . 416 ASP A CA  96.56 4.798582     -11.730641    -15.705934     1 3300 1.0 
ATOM   C  C   . ASP A 1 416 . 416 ASP A C   96.99 6.323067     -11.759367    -15.6198015    1 3301 1.0 
ATOM   O  O   . ASP A 1 416 . 416 ASP A O   96.38 6.8768167    -12.229722    -14.621481     1 3302 1.0 
ATOM   C  CB  . ASP A 1 416 . 416 ASP A CB  95.73 4.246448     -13.156473    -15.711371     1 3303 1.0 
ATOM   C  CG  . ASP A 1 416 . 416 ASP A CG  93.08 2.73622      -13.196422    -15.557963     1 3304 1.0 
ATOM   O  OD1 . ASP A 1 416 . 416 ASP A OD1 89.09 2.1818619    -12.307062    -14.884102     1 3305 1.0 
ATOM   O  OD2 . ASP A 1 416 . 416 ASP A OD2 87.79 2.1082602    -14.126974    -16.110306     1 3306 1.0 
ATOM   N  N   . LEU A 1 417 . 417 LEU A N   97.72 6.984558     -11.25671     -16.650059     1 3307 1.0 
ATOM   C  CA  . LEU A 1 417 . 417 LEU A CA  97.54 8.447131     -11.257034    -16.69334      1 3308 1.0 
ATOM   C  C   . LEU A 1 417 . 417 LEU A C   97.76 8.987345     -9.991224     -16.043072     1 3309 1.0 
ATOM   O  O   . LEU A 1 417 . 417 LEU A O   97.15 8.575138     -8.876797     -16.370216     1 3310 1.0 
ATOM   C  CB  . LEU A 1 417 . 417 LEU A CB  96.95 8.926218     -11.361551    -18.139265     1 3311 1.0 
ATOM   C  CG  . LEU A 1 417 . 417 LEU A CG  94.68 10.436985    -11.433121    -18.380035     1 3312 1.0 
ATOM   C  CD1 . LEU A 1 417 . 417 LEU A CD1 92.09 11.001146    -12.73398     -17.812096     1 3313 1.0 
ATOM   C  CD2 . LEU A 1 417 . 417 LEU A CD2 91.03 10.734473    -11.316133    -19.8674       1 3314 1.0 
ATOM   N  N   . TRP A 1 418 . 418 TRP A N   98.05 9.903659     -10.156441    -15.101866     1 3315 1.0 
ATOM   C  CA  . TRP A 1 418 . 418 TRP A CA  98.25 10.61624     -9.030722     -14.519033     1 3316 1.0 
ATOM   C  C   . TRP A 1 418 . 418 TRP A C   98.2  11.7775755   -8.67914      -15.430002     1 3317 1.0 
ATOM   O  O   . TRP A 1 418 . 418 TRP A O   97.94 12.775942    -9.386507     -15.489942     1 3318 1.0 
ATOM   C  CB  . TRP A 1 418 . 418 TRP A CB  98.4  11.11377     -9.376442     -13.111415     1 3319 1.0 
ATOM   C  CG  . TRP A 1 418 . 418 TRP A CG  98.57 11.769278    -8.230817     -12.386929     1 3320 1.0 
ATOM   C  CD1 . TRP A 1 418 . 418 TRP A CD1 98.47 11.145029    -7.211321     -11.710879     1 3321 1.0 
ATOM   C  CD2 . TRP A 1 418 . 418 TRP A CD2 98.55 13.183094    -7.9947624    -12.246904     1 3322 1.0 
ATOM   N  NE1 . TRP A 1 418 . 418 TRP A NE1 98.49 12.074924    -6.353294     -11.162184     1 3323 1.0 
ATOM   C  CE2 . TRP A 1 418 . 418 TRP A CE2 98.54 13.337599    -6.806802     -11.4783325    1 3324 1.0 
ATOM   C  CE3 . TRP A 1 418 . 418 TRP A CE3 98.59 14.330196    -8.648249     -12.691322     1 3325 1.0 
ATOM   C  CZ2 . TRP A 1 418 . 418 TRP A CZ2 98.49 14.590844    -6.2824917    -11.146786     1 3326 1.0 
ATOM   C  CZ3 . TRP A 1 418 . 418 TRP A CZ3 98.44 15.580851    -8.118457     -12.36625      1 3327 1.0 
ATOM   C  CH2 . TRP A 1 418 . 418 TRP A CH2 98.44 15.701979    -6.9562664    -11.606846     1 3328 1.0 
ATOM   N  N   . GLU A 1 419 . 419 GLU A N   97.87 11.614032    -7.610703     -16.187847     1 3329 1.0 
ATOM   C  CA  . GLU A 1 419 . 419 GLU A CA  97.65 12.595079    -7.2321854    -17.186071     1 3330 1.0 
ATOM   C  C   . GLU A 1 419 . 419 GLU A C   97.87 12.782738    -5.712352     -17.164902     1 3331 1.0 
ATOM   O  O   . GLU A 1 419 . 419 GLU A O   97.42 12.02099     -4.962207     -17.781605     1 3332 1.0 
ATOM   C  CB  . GLU A 1 419 . 419 GLU A CB  97.04 12.162729    -7.709585     -18.57853      1 3333 1.0 
ATOM   C  CG  . GLU A 1 419 . 419 GLU A CG  94.07 13.14765     -7.33802      -19.67847      1 3334 1.0 
ATOM   C  CD  . GLU A 1 419 . 419 GLU A CD  92.75 14.567007    -7.735521     -19.333845     1 3335 1.0 
ATOM   O  OE1 . GLU A 1 419 . 419 GLU A OE1 88.75 15.369215    -6.841393     -18.995543     1 3336 1.0 
ATOM   O  OE2 . GLU A 1 419 . 419 GLU A OE2 89.2  14.890274    -8.936178     -19.405067     1 3337 1.0 
ATOM   N  N   . PRO A 1 420 . 420 PRO A N   98.23 13.78974     -5.252943     -16.45149      1 3338 1.0 
ATOM   C  CA  . PRO A 1 420 . 420 PRO A CA  98.13 13.996498    -3.8038702    -16.358261     1 3339 1.0 
ATOM   C  C   . PRO A 1 420 . 420 PRO A C   98.01 14.280716    -3.1356905    -17.696007     1 3340 1.0 
ATOM   O  O   . PRO A 1 420 . 420 PRO A O   97.42 14.001138    -1.9452057    -17.858437     1 3341 1.0 
ATOM   C  CB  . PRO A 1 420 . 420 PRO A CB  97.83 15.182831    -3.6505454    -15.407538     1 3342 1.0 
ATOM   C  CG  . PRO A 1 420 . 420 PRO A CG  96.88 15.691383    -5.021308     -15.121849     1 3343 1.0 
ATOM   C  CD  . PRO A 1 420 . 420 PRO A CD  97.69 14.687658    -6.015629     -15.578833     1 3344 1.0 
ATOM   N  N   . HIS A 1 421 . 421 HIS A N   97.78 14.812777    -3.8766477    -18.656227     1 3345 1.0 
ATOM   C  CA  . HIS A 1 421 . 421 HIS A CA  97.61 15.109463    -3.286464     -19.954132     1 3346 1.0 
ATOM   C  C   . HIS A 1 421 . 421 HIS A C   97.37 13.859758    -2.9453545    -20.758354     1 3347 1.0 
ATOM   O  O   . HIS A 1 421 . 421 HIS A O   96.44 13.946163    -2.2694118    -21.790916     1 3348 1.0 
ATOM   C  CB  . HIS A 1 421 . 421 HIS A CB  97.51 16.034958    -4.202287     -20.754902     1 3349 1.0 
ATOM   C  CG  . HIS A 1 421 . 421 HIS A CG  97.14 17.440037    -4.238784     -20.235758     1 3350 1.0 
ATOM   N  ND1 . HIS A 1 421 . 421 HIS A ND1 93.39 18.316683    -3.1852064    -20.376406     1 3351 1.0 
ATOM   C  CD2 . HIS A 1 421 . 421 HIS A CD2 93.29 18.125574    -5.206909     -19.569065     1 3352 1.0 
ATOM   C  CE1 . HIS A 1 421 . 421 HIS A CE1 93.36 19.478043    -3.492584     -19.822784     1 3353 1.0 
ATOM   N  NE2 . HIS A 1 421 . 421 HIS A NE2 94.44 19.388214    -4.718473     -19.325579     1 3354 1.0 
ATOM   N  N   . ARG A 1 422 . 422 ARG A N   97.04 12.681633    -3.3920183    -20.28657      1 3355 1.0 
ATOM   C  CA  . ARG A 1 422 . 422 ARG A CA  96.56 11.435741    -3.0102544    -20.954607     1 3356 1.0 
ATOM   C  C   . ARG A 1 422 . 422 ARG A C   96.15 11.211863    -1.5015807    -20.918598     1 3357 1.0 
ATOM   O  O   . ARG A 1 422 . 422 ARG A O   95.25 10.433622    -0.97009254   -21.709011     1 3358 1.0 
ATOM   C  CB  . ARG A 1 422 . 422 ARG A CB  96.19 10.2392235   -3.7427363    -20.342503     1 3359 1.0 
ATOM   C  CG  . ARG A 1 422 . 422 ARG A CG  94.86 9.768743     -3.1807082    -18.999462     1 3360 1.0 
ATOM   C  CD  . ARG A 1 422 . 422 ARG A CD  94.48 8.401763     -3.7482824    -18.59562      1 3361 1.0 
ATOM   N  NE  . ARG A 1 422 . 422 ARG A NE  94.66 8.4069195    -5.190151     -18.380135     1 3362 1.0 
ATOM   C  CZ  . ARG A 1 422 . 422 ARG A CZ  95.19 7.784438     -6.069834     -19.14431      1 3363 1.0 
ATOM   N  NH1 . ARG A 1 422 . 422 ARG A NH1 93.45 7.1083264    -5.6742496    -20.209454     1 3364 1.0 
ATOM   N  NH2 . ARG A 1 422 . 422 ARG A NH2 93.54 7.8440065    -7.36183      -18.84629      1 3365 1.0 
ATOM   N  N   . TRP A 1 423 . 423 TRP A N   96.45 11.867257    -0.8468213    -20.001778     1 3366 1.0 
ATOM   C  CA  . TRP A 1 423 . 423 TRP A CA  96.09 11.709226    0.59444785    -19.853334     1 3367 1.0 
ATOM   C  C   . TRP A 1 423 . 423 TRP A C   95.22 12.616388    1.385902      -20.779655     1 3368 1.0 
ATOM   O  O   . TRP A 1 423 . 423 TRP A O   93.98 12.654577    2.6169298     -20.705915     1 3369 1.0 
ATOM   C  CB  . TRP A 1 423 . 423 TRP A CB  96.16 11.913167    0.9938111     -18.386108     1 3370 1.0 
ATOM   C  CG  . TRP A 1 423 . 423 TRP A CG  96.46 10.8804455   0.3552667     -17.49723      1 3371 1.0 
ATOM   C  CD1 . TRP A 1 423 . 423 TRP A CD1 96.06 11.030523    -0.787839     -16.759151     1 3372 1.0 
ATOM   C  CD2 . TRP A 1 423 . 423 TRP A CD2 96.29 9.530552     0.79160506    -17.300674     1 3373 1.0 
ATOM   N  NE1 . TRP A 1 423 . 423 TRP A NE1 96.05 9.848761     -1.0888643    -16.10624      1 3374 1.0 
ATOM   C  CE2 . TRP A 1 423 . 423 TRP A CE2 96.03 8.917414     -0.12883002   -16.419544     1 3375 1.0 
ATOM   C  CE3 . TRP A 1 423 . 423 TRP A CE3 96.31 8.779556     1.8758165     -17.774704     1 3376 1.0 
ATOM   C  CZ2 . TRP A 1 423 . 423 TRP A CZ2 96.04 7.5802555    0.0037506109  -16.000889     1 3377 1.0 
ATOM   C  CZ3 . TRP A 1 423 . 423 TRP A CZ3 96.13 7.461116     1.9962112     -17.356949     1 3378 1.0 
ATOM   C  CH2 . TRP A 1 423 . 423 TRP A CH2 96.12 6.8776617    1.0700524     -16.479958     1 3379 1.0 
ATOM   N  N   . GLU A 1 424 . 424 GLU A N   94.94 13.312981    0.70750874    -21.670322     1 3380 1.0 
ATOM   C  CA  . GLU A 1 424 . 424 GLU A CA  94.29 14.079578    1.3447981     -22.730589     1 3381 1.0 
ATOM   C  C   . GLU A 1 424 . 424 GLU A C   94.15 13.23323     1.3844687     -23.9978       1 3382 1.0 
ATOM   O  O   . GLU A 1 424 . 424 GLU A O   92.0  12.594894    0.39107493    -24.352205     1 3383 1.0 
ATOM   C  CB  . GLU A 1 424 . 424 GLU A CB  93.5  15.380384    0.58683527    -23.002361     1 3384 1.0 
ATOM   C  CG  . GLU A 1 424 . 424 GLU A CG  90.34 16.292446    0.47655123    -21.781513     1 3385 1.0 
ATOM   C  CD  . GLU A 1 424 . 424 GLU A CD  89.02 17.374825    -0.5743028    -21.935005     1 3386 1.0 
ATOM   O  OE1 . GLU A 1 424 . 424 GLU A OE1 86.2  18.088634    -0.8553179    -20.951572     1 3387 1.0 
ATOM   O  OE2 . GLU A 1 424 . 424 GLU A OE2 85.98 17.5167      -1.1174543    -23.053574     1 3388 1.0 
ATOM   N  N   . LYS A 1 425 . 425 LYS A N   91.42 13.2214985   2.5014567     -24.676542     1 3389 1.0 
ATOM   C  CA  . LYS A 1 425 . 425 LYS A CA  89.84 12.343084    2.6914446     -25.82275      1 3390 1.0 
ATOM   C  C   . LYS A 1 425 . 425 LYS A C   90.36 12.598726    1.678471      -26.93784      1 3391 1.0 
ATOM   O  O   . LYS A 1 425 . 425 LYS A O   86.69 11.66749     1.2638519     -27.626234     1 3392 1.0 
ATOM   C  CB  . LYS A 1 425 . 425 LYS A CB  87.42 12.4844      4.1166205     -26.378468     1 3393 1.0 
ATOM   C  CG  . LYS A 1 425 . 425 LYS A CG  79.19 11.911047    5.188862      -25.476227     1 3394 1.0 
ATOM   C  CD  . LYS A 1 425 . 425 LYS A CD  74.32 12.188475    6.57783       -26.0009       1 3395 1.0 
ATOM   C  CE  . LYS A 1 425 . 425 LYS A CE  66.69 11.699201    7.6297054     -25.01032      1 3396 1.0 
ATOM   N  NZ  . LYS A 1 425 . 425 LYS A NZ  61.94 12.194126    8.974989      -25.33493      1 3397 1.0 
ATOM   N  N   . GLU A 1 426 . 426 GLU A N   90.19 13.831333    1.2736082     -27.123598     1 3398 1.0 
ATOM   C  CA  . GLU A 1 426 . 426 GLU A CA  89.55 14.187994    0.36952075    -28.204443     1 3399 1.0 
ATOM   C  C   . GLU A 1 426 . 426 GLU A C   90.73 13.9129925   -1.1013939    -27.880062     1 3400 1.0 
ATOM   O  O   . GLU A 1 426 . 426 GLU A O   87.93 14.052065    -1.9752725    -28.736103     1 3401 1.0 
ATOM   C  CB  . GLU A 1 426 . 426 GLU A CB  87.59 15.66468     0.56320715    -28.59856      1 3402 1.0 
ATOM   C  CG  . GLU A 1 426 . 426 GLU A CG  79.59 16.660583    0.42869645    -27.447197     1 3403 1.0 
ATOM   C  CD  . GLU A 1 426 . 426 GLU A CD  73.82 16.808956    1.6632233     -26.592953     1 3404 1.0 
ATOM   O  OE1 . GLU A 1 426 . 426 GLU A OE1 68.84 16.193127    2.7030206     -26.897108     1 3405 1.0 
ATOM   O  OE2 . GLU A 1 426 . 426 GLU A OE2 66.31 17.560184    1.5960668     -25.598755     1 3406 1.0 
ATOM   N  N   . SER A 1 427 . 427 SER A N   91.92 13.509233    -1.3656421    -26.661766     1 3407 1.0 
ATOM   C  CA  . SER A 1 427 . 427 SER A CA  91.59 13.234798    -2.7324896    -26.25132      1 3408 1.0 
ATOM   C  C   . SER A 1 427 . 427 SER A C   91.87 11.980171    -3.2699182    -26.935272     1 3409 1.0 
ATOM   O  O   . SER A 1 427 . 427 SER A O   90.32 10.979116    -2.5677876    -27.055216     1 3410 1.0 
ATOM   C  CB  . SER A 1 427 . 427 SER A CB  91.04 13.069138    -2.8136544    -24.738934     1 3411 1.0 
ATOM   O  OG  . SER A 1 427 . 427 SER A OG  87.91 12.594096    -4.0882936    -24.338585     1 3412 1.0 
ATOM   N  N   . PRO A 1 428 . 428 PRO A N   91.28 12.002138    -4.5235786    -27.385092     1 3413 1.0 
ATOM   C  CA  . PRO A 1 428 . 428 PRO A CA  90.25 10.793381    -5.119165     -27.954754     1 3414 1.0 
ATOM   C  C   . PRO A 1 428 . 428 PRO A C   91.05 9.689511     -5.319504     -26.921295     1 3415 1.0 
ATOM   O  O   . PRO A 1 428 . 428 PRO A O   88.15 8.52877      -5.4898953    -27.296461     1 3416 1.0 
ATOM   C  CB  . PRO A 1 428 . 428 PRO A CB  88.76 11.279697    -6.464346     -28.51654      1 3417 1.0 
ATOM   C  CG  . PRO A 1 428 . 428 PRO A CG  86.87 12.529225    -6.769331     -27.75978      1 3418 1.0 
ATOM   C  CD  . PRO A 1 428 . 428 PRO A CD  87.17 13.171121    -5.4505095    -27.440228     1 3419 1.0 
ATOM   N  N   . LEU A 1 429 . 429 LEU A N   92.16 10.035534    -5.2857857    -25.656273     1 3420 1.0 
ATOM   C  CA  . LEU A 1 429 . 429 LEU A CA  92.0  9.062649     -5.41708      -24.584803     1 3421 1.0 
ATOM   C  C   . LEU A 1 429 . 429 LEU A C   92.2  8.613466     -4.0683365    -24.021002     1 3422 1.0 
ATOM   O  O   . LEU A 1 429 . 429 LEU A O   89.8  7.859813     -4.020843     -23.047815     1 3423 1.0 
ATOM   C  CB  . LEU A 1 429 . 429 LEU A CB  91.33 9.624094     -6.2772336    -23.445652     1 3424 1.0 
ATOM   C  CG  . LEU A 1 429 . 429 LEU A CG  89.74 9.93358      -7.7416077    -23.760588     1 3425 1.0 
ATOM   C  CD1 . LEU A 1 429 . 429 LEU A CD1 86.12 8.694415     -8.443846     -24.291428     1 3426 1.0 
ATOM   C  CD2 . LEU A 1 429 . 429 LEU A CD2 85.08 10.456863    -8.445753     -22.514559     1 3427 1.0 
ATOM   N  N   . ALA A 1 430 . 430 ALA A N   90.86 9.067987     -2.993838     -24.631687     1 3428 1.0 
ATOM   C  CA  . ALA A 1 430 . 430 ALA A CA  89.83 8.752462     -1.665761     -24.132717     1 3429 1.0 
ATOM   C  C   . ALA A 1 430 . 430 ALA A C   90.07 7.2471895    -1.4346452    -24.109802     1 3430 1.0 
ATOM   O  O   . ALA A 1 430 . 430 ALA A O   88.51 6.569826     -1.6236677    -25.116982     1 3431 1.0 
ATOM   C  CB  . ALA A 1 430 . 430 ALA A CB  89.09 9.437355     -0.59659547   -24.979145     1 3432 1.0 
ATOM   N  N   . PRO A 1 431 . 431 PRO A N   87.31 6.7022247    -1.0330615    -22.963549     1 3433 1.0 
ATOM   C  CA  . PRO A 1 431 . 431 PRO A CA  84.79 5.2777743    -0.71477973   -22.912891     1 3434 1.0 
ATOM   C  C   . PRO A 1 431 . 431 PRO A C   85.16 4.9777045    0.5773107     -23.65405      1 3435 1.0 
ATOM   O  O   . PRO A 1 431 . 431 PRO A O   80.91 5.8645296    1.3786314     -23.931654     1 3436 1.0 
ATOM   C  CB  . PRO A 1 431 . 431 PRO A CB  82.85 5.005868     -0.5744959    -21.415283     1 3437 1.0 
ATOM   C  CG  . PRO A 1 431 . 431 PRO A CG  81.85 6.3162384    -0.1645212    -20.832243     1 3438 1.0 
ATOM   C  CD  . PRO A 1 431 . 431 PRO A CD  85.33 7.3766394    -0.8492022    -21.652363     1 3439 1.0 
ATOM   N  N   . SER A 1 432 . 432 SER A N   82.23 3.70732      0.7742572     -23.968914     1 3440 1.0 
ATOM   C  CA  . SER A 1 432 . 432 SER A CA  79.48 3.3067942    1.9432175     -24.738274     1 3441 1.0 
ATOM   C  C   . SER A 1 432 . 432 SER A C   80.95 3.6325414    3.2410102     -24.01186      1 3442 1.0 
ATOM   O  O   . SER A 1 432 . 432 SER A O   77.43 3.936863     4.2479305     -24.65226      1 3443 1.0 
ATOM   C  CB  . SER A 1 432 . 432 SER A CB  75.58 1.8159792    1.8731184     -25.071331     1 3444 1.0 
ATOM   O  OG  . SER A 1 432 . 432 SER A OG  68.17 1.0349247    1.7773368     -23.892803     1 3445 1.0 
ATOM   N  N   . ILE A 1 433 . 433 ILE A N   83.51 3.584377     3.2280915     -22.692652     1 3446 1.0 
ATOM   C  CA  . ILE A 1 433 . 433 ILE A CA  81.44 3.8899047    4.440422      -21.931677     1 3447 1.0 
ATOM   C  C   . ILE A 1 433 . 433 ILE A C   81.52 5.3651605    4.82421       -22.063541     1 3448 1.0 
ATOM   O  O   . ILE A 1 433 . 433 ILE A O   78.09 5.7337923    5.973701      -21.801723     1 3449 1.0 
ATOM   C  CB  . ILE A 1 433 . 433 ILE A CB  79.65 3.5098228    4.2985787     -20.442724     1 3450 1.0 
ATOM   C  CG1 . ILE A 1 433 . 433 ILE A CG1 76.01 4.245327     3.122809      -19.790565     1 3451 1.0 
ATOM   C  CG2 . ILE A 1 433 . 433 ILE A CG2 73.38 2.001086     4.176264      -20.285305     1 3452 1.0 
ATOM   C  CD1 . ILE A 1 433 . 433 ILE A CD1 71.0  4.0969105    3.071535      -18.284746     1 3453 1.0 
ATOM   N  N   . VAL A 1 434 . 434 VAL A N   86.08 6.2040005    3.8844452     -22.447212     1 3454 1.0 
ATOM   C  CA  . VAL A 1 434 . 434 VAL A CA  84.36 7.6125193    4.177512      -22.70243      1 3455 1.0 
ATOM   C  C   . VAL A 1 434 . 434 VAL A C   83.75 7.7921877    4.6489177     -24.146818     1 3456 1.0 
ATOM   O  O   . VAL A 1 434 . 434 VAL A O   79.46 8.477391     5.6414285     -24.40781      1 3457 1.0 
ATOM   C  CB  . VAL A 1 434 . 434 VAL A CB  83.53 8.500025     2.9452834     -22.427145     1 3458 1.0 
ATOM   C  CG1 . VAL A 1 434 . 434 VAL A CG1 80.95 8.449088     2.5926151     -20.941917     1 3459 1.0 
ATOM   C  CG2 . VAL A 1 434 . 434 VAL A CG2 79.83 9.932495     3.200746      -22.866558     1 3460 1.0 
ATOM   N  N   . ARG A 1 435 . 435 ARG A N   81.1  7.165604     3.9364123     -25.07591      1 3461 1.0 
ATOM   C  CA  . ARG A 1 435 . 435 ARG A CA  78.66 7.281182     4.3048024     -26.484154     1 3462 1.0 
ATOM   C  C   . ARG A 1 435 . 435 ARG A C   78.21 6.55404      5.6075077     -26.80574      1 3463 1.0 
ATOM   O  O   . ARG A 1 435 . 435 ARG A O   73.28 6.894455     6.2987347     -27.77132      1 3464 1.0 
ATOM   C  CB  . ARG A 1 435 . 435 ARG A CB  76.2  6.7610693    3.1697302     -27.370438     1 3465 1.0 
ATOM   C  CG  . ARG A 1 435 . 435 ARG A CG  69.94 7.790726     2.0717773     -27.59806      1 3466 1.0 
ATOM   C  CD  . ARG A 1 435 . 435 ARG A CD  64.87 7.2891455    1.0084445     -28.563198     1 3467 1.0 
ATOM   N  NE  . ARG A 1 435 . 435 ARG A NE  61.79 6.7878537    -0.17803022   -27.87269      1 3468 1.0 
ATOM   C  CZ  . ARG A 1 435 . 435 ARG A CZ  59.11 5.518026     -0.44180733   -27.655256     1 3469 1.0 
ATOM   N  NH1 . ARG A 1 435 . 435 ARG A NH1 58.22 5.166912     -1.5408726    -27.014282     1 3470 1.0 
ATOM   N  NH2 . ARG A 1 435 . 435 ARG A NH2 55.35 4.577497     0.39349887    -28.085346     1 3471 1.0 
ATOM   N  N   . ASN A 1 436 . 436 ASN A N   76.1  5.5474005    5.9452076     -25.993233     1 3472 1.0 
ATOM   C  CA  . ASN A 1 436 . 436 ASN A CA  74.2  4.810945     7.190648      -26.15232      1 3473 1.0 
ATOM   C  C   . ASN A 1 436 . 436 ASN A C   73.94 5.0915775    8.13423       -24.992437     1 3474 1.0 
ATOM   O  O   . ASN A 1 436 . 436 ASN A O   69.09 4.175639     8.71479       -24.397018     1 3475 1.0 
ATOM   C  CB  . ASN A 1 436 . 436 ASN A CB  71.83 3.3162398    6.916978      -26.276272     1 3476 1.0 
ATOM   C  CG  . ASN A 1 436 . 436 ASN A CG  66.32 2.9710503    6.0629425     -27.480726     1 3477 1.0 
ATOM   O  OD1 . ASN A 1 436 . 436 ASN A OD1 61.85 3.5486736    6.2314277     -28.553371     1 3478 1.0 
ATOM   N  ND2 . ASN A 1 436 . 436 ASN A ND2 59.55 2.027502     5.1402993     -27.30167      1 3479 1.0 
ATOM   N  N   . GLU A 1 437 . 437 GLU A N   77.79 6.3375025    8.303505      -24.672695     1 3480 1.0 
ATOM   C  CA  . GLU A 1 437 . 437 GLU A CA  75.96 6.7664003    9.081999      -23.519884     1 3481 1.0 
ATOM   C  C   . GLU A 1 437 . 437 GLU A C   77.14 6.258724     10.518462     -23.566269     1 3482 1.0 
ATOM   O  O   . GLU A 1 437 . 437 GLU A O   72.68 5.811972     11.060097     -22.551643     1 3483 1.0 
ATOM   C  CB  . GLU A 1 437 . 437 GLU A CB  73.02 8.290483     9.067331      -23.43384      1 3484 1.0 
ATOM   C  CG  . GLU A 1 437 . 437 GLU A CG  67.41 8.847274     9.3509655     -22.055473     1 3485 1.0 
ATOM   C  CD  . GLU A 1 437 . 437 GLU A CD  63.71 10.332228    9.05781       -21.972668     1 3486 1.0 
ATOM   O  OE1 . GLU A 1 437 . 437 GLU A OE1 59.81 10.694254    7.859005      -21.966167     1 3487 1.0 
ATOM   O  OE2 . GLU A 1 437 . 437 GLU A OE2 56.22 11.128523    10.010782     -21.922821     1 3488 1.0 
ATOM   N  N   . ALA A 1 438 . 438 ALA A N   72.7  6.323253     11.136063     -24.733843     1 3489 1.0 
ATOM   C  CA  . ALA A 1 438 . 438 ALA A CA  73.14 5.890119     12.521225     -24.882126     1 3490 1.0 
ATOM   C  C   . ALA A 1 438 . 438 ALA A C   74.97 4.39886      12.666422     -24.595497     1 3491 1.0 
ATOM   O  O   . ALA A 1 438 . 438 ALA A O   71.39 3.9733005    13.622456     -23.95271      1 3492 1.0 
ATOM   C  CB  . ALA A 1 438 . 438 ALA A CB  70.51 6.213313     13.033915     -26.281181     1 3493 1.0 
ATOM   N  N   . ALA A 1 439 . 439 ALA A N   70.89 3.6033072    11.73844      -25.071228     1 3494 1.0 
ATOM   C  CA  . ALA A 1 439 . 439 ALA A CA  71.1  2.1623454    11.771525     -24.835442     1 3495 1.0 
ATOM   C  C   . ALA A 1 439 . 439 ALA A C   73.0  1.8440176    11.590928     -23.353315     1 3496 1.0 
ATOM   O  O   . ALA A 1 439 . 439 ALA A O   69.34 0.9181444    12.214442     -22.832285     1 3497 1.0 
ATOM   C  CB  . ALA A 1 439 . 439 ALA A CB  68.28 1.4707651    10.702257     -25.6634       1 3498 1.0 
ATOM   N  N   . GLU A 1 440 . 440 GLU A N   70.87 2.5990868    10.752914     -22.685215     1 3499 1.0 
ATOM   C  CA  . GLU A 1 440 . 440 GLU A CA  70.05 2.386094     10.532318     -21.2589       1 3500 1.0 
ATOM   C  C   . GLU A 1 440 . 440 GLU A C   71.66 2.714591     11.7843       -20.45507      1 3501 1.0 
ATOM   O  O   . GLU A 1 440 . 440 GLU A O   67.75 2.0410957    12.0787325    -19.460417     1 3502 1.0 
ATOM   C  CB  . GLU A 1 440 . 440 GLU A CB  67.49 3.2287474    9.355862      -20.770403     1 3503 1.0 
ATOM   C  CG  . GLU A 1 440 . 440 GLU A CG  62.34 2.882987     8.025551      -21.430698     1 3504 1.0 
ATOM   C  CD  . GLU A 1 440 . 440 GLU A CD  58.43 1.4894791    7.526156      -21.085516     1 3505 1.0 
ATOM   O  OE1 . GLU A 1 440 . 440 GLU A OE1 56.08 0.85856354   6.881966      -21.957582     1 3506 1.0 
ATOM   O  OE2 . GLU A 1 440 . 440 GLU A OE2 52.67 1.0348235    7.7597294     -19.944248     1 3507 1.0 
ATOM   N  N   . GLU A 1 441 . 441 GLU A N   73.31 3.724864     12.511921     -20.87962      1 3508 1.0 
ATOM   C  CA  . GLU A 1 441 . 441 GLU A CA  72.15 4.0843277    13.759726     -20.208168     1 3509 1.0 
ATOM   C  C   . GLU A 1 441 . 441 GLU A C   73.75 3.0079918    14.816648     -20.386757     1 3510 1.0 
ATOM   O  O   . GLU A 1 441 . 441 GLU A O   69.87 2.8797507    15.726421     -19.562532     1 3511 1.0 
ATOM   C  CB  . GLU A 1 441 . 441 GLU A CB  69.61 5.425898     14.280136     -20.745752     1 3512 1.0 
ATOM   C  CG  . GLU A 1 441 . 441 GLU A CG  64.63 6.6136656    13.369349     -20.45414      1 3513 1.0 
ATOM   C  CD  . GLU A 1 441 . 441 GLU A CD  61.06 7.1572466    13.523151     -19.044466     1 3514 1.0 
ATOM   O  OE1 . GLU A 1 441 . 441 GLU A OE1 58.24 8.267031     13.001897     -18.77201      1 3515 1.0 
ATOM   O  OE2 . GLU A 1 441 . 441 GLU A OE2 54.5  6.485834     14.159754     -18.205196     1 3516 1.0 
ATOM   N  N   . ASP A 1 442 . 442 ASP A N   72.11 2.2380652    14.699207     -21.45892      1 3517 1.0 
ATOM   C  CA  . ASP A 1 442 . 442 ASP A CA  73.09 1.1807413    15.656171     -21.748816     1 3518 1.0 
ATOM   C  C   . ASP A 1 442 . 442 ASP A C   75.48 -0.13572083  15.298841     -21.074068     1 3519 1.0 
ATOM   O  O   . ASP A 1 442 . 442 ASP A O   71.8  -1.166662    15.913532     -21.35236      1 3520 1.0 
ATOM   C  CB  . ASP A 1 442 . 442 ASP A CB  69.71 0.95959204   15.772316     -23.25969      1 3521 1.0 
ATOM   C  CG  . ASP A 1 442 . 442 ASP A CG  63.18 1.8161821    16.850279     -23.892872     1 3522 1.0 
ATOM   O  OD1 . ASP A 1 442 . 442 ASP A OD1 59.06 1.6350666    18.032368     -23.540369     1 3523 1.0 
ATOM   O  OD2 . ASP A 1 442 . 442 ASP A OD2 56.04 2.6605766    16.511297     -24.742748     1 3524 1.0 
ATOM   N  N   . GLU A 1 443 . 443 GLU A N   72.53 -0.12456004  14.336288     -20.204437     1 3525 1.0 
ATOM   C  CA  . GLU A 1 443 . 443 GLU A CA  75.75 -1.3366117   13.897942     -19.527393     1 3526 1.0 
ATOM   C  C   . GLU A 1 443 . 443 GLU A C   80.05 -1.9560952   15.029933     -18.725285     1 3527 1.0 
ATOM   O  O   . GLU A 1 443 . 443 GLU A O   76.82 -1.2623975   15.912361     -18.222706     1 3528 1.0 
ATOM   C  CB  . GLU A 1 443 . 443 GLU A CB  70.92 -1.0335126   12.704539     -18.616512     1 3529 1.0 
ATOM   C  CG  . GLU A 1 443 . 443 GLU A CG  63.61 -2.193367    11.741273     -18.467445     1 3530 1.0 
ATOM   C  CD  . GLU A 1 443 . 443 GLU A CD  59.43 -1.8471203   10.537774     -17.608402     1 3531 1.0 
ATOM   O  OE1 . GLU A 1 443 . 443 GLU A OE1 55.7  -1.8453121   9.40606       -18.145573     1 3532 1.0 
ATOM   O  OE2 . GLU A 1 443 . 443 GLU A OE2 52.74 -1.5726141   10.720455     -16.40991      1 3533 1.0 
ATOM   N  N   . GLU A 1 444 . 444 GLU A N   78.51 -3.2737756   14.982655     -18.623428     1 3534 1.0 
ATOM   C  CA  . GLU A 1 444 . 444 GLU A CA  80.42 -4.0253077   16.00103      -17.897406     1 3535 1.0 
ATOM   C  C   . GLU A 1 444 . 444 GLU A C   83.36 -3.5711546   16.08424      -16.44469      1 3536 1.0 
ATOM   O  O   . GLU A 1 444 . 444 GLU A O   80.75 -3.3824766   15.071812     -15.769936     1 3537 1.0 
ATOM   C  CB  . GLU A 1 444 . 444 GLU A CB  76.82 -5.5211034   15.697291     -17.968853     1 3538 1.0
[truncated: 78,835 more chars]
