# Supplementary material for: Structure–activity relationships of fenarimol analogues with potent in vitro and in vivo activity against Madurella mycetomatis, the main causative agent of mycetoma
Source: RSC Med Chem. 2025 Sep 18;16(12):6094–108. doi: 10.1039/d5md00427f (PMC12529582; doi:10.1039/d5md00427f)
Supplement: MD-016-D5MD00427F-s003 [file MD-016-D5MD00427F-s003.xlsx]

## Sheet: Stasis Box Full data
																							In vivo efficacy in galleria mellonella larvae (20 uM/larvae)				Grain count														Melanisation
Rack	Position	MMV ID	100 μM mean	100 μM stdev	25mean	1.5625	6.25	0.390625	0.097656	0	mean stdev	median stdev	IC50	IC90	mm55	p1med	mm25med	mm36med	mm50med	mm68med	mm83med	MIC50	Surival %	AUC	p-value (Log-Rank)	Enhanced survival compared to PBS treated control	median total number of grains	stdev	p-value total number (Mann-Whitney)	decrease in grain number?	median total size (mm2)	stdev	p-value total size (Mann-Whitney)	difference compared to conrol?	median size per grain mm2	p-value (mann whitney)	stdev	difference compared to control?	difference in grain size distribution compared to control?	p-value of grain distribution (chi-square)	Median hemolymph	STDEV	p-value (Mann-Whitney)	Difference compared to control
StasisBox_Plate1	A02	MMV1508127	111.168	11.1908
StasisBox_Plate1	A03	MMV690571	0.56774	0.141149	121.33	123.309	126.553	106.549	122.342		25.3596	25.3955	77.5	95.7
StasisBox_Plate1	A04	MMV690772	70.97	6.10889
StasisBox_Plate1	A05	MMV690696	76.6375	12.3181
StasisBox_Plate1	A06	MMV690501	66.3046	33.9967
StasisBox_Plate1	A07	MMV690485	105.689	1.18843
StasisBox_Plate1	A08	MMV690582	92.635	9.61163
StasisBox_Plate1	A09	MMV690585	4.09928	0.72082	1.95079	108.529	100.865	114.744	126.872		22.0497	23.128	11.4	20.05
StasisBox_Plate1	A10	MMV690738	76.8909	8.38036
StasisBox_Plate1	A11	MMV690785	101.481	4.14051
StasisBox_Plate1	B02	MMV690565	91.1108	7.84452
StasisBox_Plate1	B03	MMV690725	102.167	2.65636
StasisBox_Plate1	B04	MMV690750	83.4334	17.5
StasisBox_Plate1	B05	MMV690783	59.5368	43.1015
StasisBox_Plate1	B06	MMV003444	93.0046	14.874
StasisBox_Plate1	B07	MMV690732	2.75071	5.69297	0.156376	126.528	116.701	100.788	101.406		22.7893	26.8021	11.9	19.65
StasisBox_Plate1	B08	MMV690702	93.8781	15.4878
StasisBox_Plate1	B09	MMV690604	82.056	26.1971
StasisBox_Plate1	B10	MMV690568	77.7318	0.508945
StasisBox_Plate1	B11	MMV690710	111.657	5.04452
StasisBox_Plate1	C02	MMV003462	61.0493	5.4247
StasisBox_Plate1	C03	MMV690576	0.928564	3.76324	-1.23195	117.285	82.7658	117.853	119.409		21.407	24.872	9.65	19.65
StasisBox_Plate1	C04	MMV690561	94.6542	4.77487
StasisBox_Plate1	C05	MMV690756	-1.83215	4.48176	117.481	109.998	105.838	99.5957	113.672		31.1068	37.8688	65.75	91.6
StasisBox_Plate1	C06	MMV690698	104.305	8.32265
StasisBox_Plate1	C07	MMV690766	32.929	5.74974
StasisBox_Plate1	C08	MMV690707	59.0504	21.334
StasisBox_Plate1	C09	MMV690592	93.9737	7.309
StasisBox_Plate1	C10	MMV690586	99.0054	17.7431
StasisBox_Plate1	C11	MMV690749	1.89565	0.323935	54.0313	97.0474	74.2574	100.29	88.4736		16.5076	18.743	29.8	88.2
StasisBox_Plate1	D02	MMV690755	99.2969	5.51307
StasisBox_Plate1	D03	MMV690746	93.0497	3.86569
StasisBox_Plate1	D04	MMV690740	93.0707	18.3863
StasisBox_Plate1	D05	MMV690758	98.6592	10.2056
StasisBox_Plate1	D06	MMV690778	107.132	5.24955
StasisBox_Plate1	D07	MMV690742	3.19482	4.95847	-0.403563	104.452	123.155	113.911	129.749		18.7784	20.6922	12.35	19.8
StasisBox_Plate1	D08	MMV690784	91.2253	26.266
StasisBox_Plate1	D09	MMV690773	94.821	21.7182
StasisBox_Plate1	D10	MMV690717	100.968	4.53593
StasisBox_Plate1	D11	MMV690694	95.8219	1.49922
StasisBox_Plate1	E02	MMV690761	92.7423	3.78048
StasisBox_Plate1	E03	MMV690776	97.8602	32.2304
StasisBox_Plate1	E04	MMV690734	98.4884	6.93382
StasisBox_Plate1	E05	MMV690762	107.619	10.7555
StasisBox_Plate1	E06	MMV690764	84.6007	13.168
StasisBox_Plate1	E07	MMV690741	75.358	22.6695
StasisBox_Plate1	E08	MMV690752	87.5722	12.9413
StasisBox_Plate1	E09	MMV640353	0.859361	4.40501	25.7564	122.141	120.308	102.417	115.659		16.7617	12.9742	20.35	50.85
StasisBox_Plate1	E10	MMV690590	103.999	17.4466
StasisBox_Plate1	E11	MMV690601	102.748	9.69371
StasisBox_Plate1	F02	MMV637810	1.49957	0.780111	94.1878	129.906	100.502	108.272	105.086		12.9833	9.04627	61.35	93.15
StasisBox_Plate1	F03	MMV690729	97.0814	5.41027
StasisBox_Plate1	F04	MMV690733	0.794697	1.07764	3.00518	115.767	93.5188	101.271	110.689		25.1118	23.6865	10.8	20
StasisBox_Plate1	F05	MMV690747	0.134336	1.62303	0.142051	96.2125	99.3696	120.783	132.441		14.0807	13.9252	11.1	19.15
StasisBox_Plate1	F06	MMV690691	84.775	11.6272
StasisBox_Plate1	F07	MMV551816	107.185	16.824
StasisBox_Plate1	F08	MMV690786	36.0597	2.95132
StasisBox_Plate1	F09	MMV690780	85.955	20.7367
StasisBox_Plate1	F10	MMV690777	91.8288	7.22405
StasisBox_Plate1	F11	MMV001574	-4.14912	0.0893023	0.0865481	100.605	82.2618	109.751	101.744		26.0303	20.676	9.75	18.35
StasisBox_Plate1	G02	MMV690577	99.7963	6.84088
StasisBox_Plate1	G03	MMV690743	104.547	4.46809
StasisBox_Plate1	G04	MMV690782	100.953	24.2503
StasisBox_Plate1	G05	MMV690700	107.737	4.39485
StasisBox_Plate1	G06	MMV690579	85.5107	0.230529
StasisBox_Plate1	G07	MMV690600	99.2479	9.09568
StasisBox_Plate1	G08	MMV690596	87.904	30.0385
StasisBox_Plate1	G09	MMV690593	-0.361197	2.40152	100.399	89.0401	99.2774	96.9209	110.115		25.5686	25.8204	61.9	91.9
StasisBox_Plate1	G10	MMV690714	3.17359	0.743704	121.032	104.598	89.118	117.402	133.012		27.7108	28.1486	71.1	95.6
StasisBox_Plate1	G11	MMV690779	79.568	22.1345
StasisBox_Plate1	H02	MMV690570	39.3737	10.746
StasisBox_Plate1	H03	MMV690597	107.453	4.14896
StasisBox_Plate1	H04	MMV690589	94.6079	7.17878
StasisBox_Plate1	H05	MMV690588	1.71307	2.65378	115.238	101.467	99.8548	127.063	144.522		23.2698	30.9117	67	94
StasisBox_Plate1	H06	MMV690728	90.594	5.94003
StasisBox_Plate1	H07	MMV690598	70.6386	4.06748
StasisBox_Plate1	H08	MMV690759	89.1461	31.7951
StasisBox_Plate1	H09	MMV690715	103.038	4.19859
StasisBox_Plate1	H10	MMV690488	92.3383	18.1276
StasisBox_Plate1	H11	MMV690463	116.857	20.7121
StasisBox_Plate2	A02	MMV001940	111.952	0.459438
StasisBox_Plate2	A03	MMV690705	112.071	1.9168
StasisBox_Plate2	A04	MMV690748	79.862	10.7751
StasisBox_Plate2	A05	MMV690505	98.2664	11.09
StasisBox_Plate2	A06	MMV690753	105.847	3.19135
StasisBox_Plate2	A07	MMV550679	3.46223	1.39001	2.55331	131.975	97.6939	103.677	111.658		14.1363	7.35051	10.75	19.65
StasisBox_Plate2	A08	MMV690697	96.4366	3.58537
StasisBox_Plate2	A09	MMV690578	93.9427	7.79652
StasisBox_Plate2	A10	MMV690632	102.067	2.037
StasisBox_Plate2	A11	MMV690640	100.478	5.20859
StasisBox_Plate2	B02	MMV690723	83.1012	37.682
StasisBox_Plate2	B03	MMV690689	110.139	4.84516
StasisBox_Plate2	B04	MMV551860	96.1936	1.79082
StasisBox_Plate2	B05	MMV690731	66.0884	34.017
StasisBox_Plate2	B06	MMV690767	101.881	4.35302
StasisBox_Plate2	B07	MMV690711	100.418	7.36248
StasisBox_Plate2	B08	MMV690751	87.7944	2.75239
StasisBox_Plate2	B09	MMV690693	98.8882	9.95415
StasisBox_Plate2	B10	MMV690633	103.069	18.794
StasisBox_Plate2	B11	MMV675694	89.5989	13.2585
StasisBox_Plate2	C02	MMV690695	81.9884	6.77195
StasisBox_Plate2	C03	MMV690735	2.46041	3.00915	76.3284	129.552	129.364	118.301	115.105		36.5424	36.6364	43.1	83.5
StasisBox_Plate2	C04	MMV085494	98.6822	12.7258
StasisBox_Plate2	C05	MMV690699	7.5049	2.75455	126.736	116.469	123.198	118.547	131.612		36.9885	37.0136	73.05	98.65
StasisBox_Plate2	C06	MMV690768	91.8258	8.9942
StasisBox_Plate2	C07	MMV690708	42.8571	4.80178
StasisBox_Plate2	C08	MMV639972	104.456	5.41537
StasisBox_Plate2	C09	MMV690690	109.596	7.04168
StasisBox_Plate2	C10	MMV690634	0.708748	2.5846	112.487	101.767	131.342	105.525	132.982		23.4053	18.1855	66.3	93.5
StasisBox_Plate2	C11	MMV690641	43.2125	29.851
StasisBox_Plate2	D02	MMV690737	107.823	0.543553
StasisBox_Plate2	D03	MMV690498	0.0846241	0.162441	81.2972	92.7865	124.304	121.385	129.976		44.5437	40.5528	43	61.25
StasisBox_Plate2	D04	MMV690726	103.966	14.2337
StasisBox_Plate2	D05	MMV690692	98.1856	13.77
StasisBox_Plate2	D06	MMV690781	98.3978	0.555301
StasisBox_Plate2	D07	MMV690724	1.14234	2.70368	70.6433	118.783	132.839	112.861	118.384		39.7321	41.6046	40.4	79.85
StasisBox_Plate2	D08	MMV690580	101.167	1.08634
StasisBox_Plate2	D09	MMV690595	62.2758	45.3104
StasisBox_Plate2	D10	MMV690635	108.599	11.1342
StasisBox_Plate2	D11	MMV690642	99.5712	7.86088
StasisBox_Plate2	E02	MMV690774	97.4956	3.71275
StasisBox_Plate2	E03	MMV690584	101.92	1.98931
StasisBox_Plate2	E04	MMV690460	0.692435	1.96283	132.256	123.696	118.674	126.158	101.07		35.7961	40.481	71.7	94.35
StasisBox_Plate2	E05	MMV690713	96.2887	3.4753
StasisBox_Plate2	E06	MMV690574	2.48807	2.5111	125.746	102.368	120.478	144.817	117.095		35.714	32.6162	69.15	95.35
StasisBox_Plate2	E07	MMV690765	100.376	6.73825
StasisBox_Plate2	E08	MMV690569	96.9693	20.004
StasisBox_Plate2	E09	MMV690573	99.4972	5.78914
StasisBox_Plate2	E10	MMV690636	100.372	12.1327
StasisBox_Plate2	E11	MMV690643	99.2375	1.42043
StasisBox_Plate2	F02	MMV690567	107.702	4.90579
StasisBox_Plate2	F03	MMV011969	104	7.42958
StasisBox_Plate2	F04	MMV690583	51.4706	5.76746
StasisBox_Plate2	F05	MMV690718	75.4378	16.6897
StasisBox_Plate2	F06	MMV690572	1.23674	1.19307	-0.215696	119.746	101.771	126.024	128.739		25.9368	28.2239	11.1	19.1
StasisBox_Plate2	F07	MMV690719	100.732	2.72798
StasisBox_Plate2	F08	MMV690594	106.026	6.10361
StasisBox_Plate2	F09	MMV641550	108.314	6.54004
StasisBox_Plate2	F10	MMV690637	108.86	15.3517
StasisBox_Plate2	F11	MMV428315	107.274	9.94486
StasisBox_Plate2	G02	MMV690647	112.86	3.81818
StasisBox_Plate2	G03	MMV690575	93.358	24.7027
StasisBox_Plate2	G04	MMV690712	114.8	14.5633
StasisBox_Plate2	G05	MMV002162	107.751	10.9623
StasisBox_Plate2	G06	MMV690720	93.116	9.25185
StasisBox_Plate2	G07	MMV690564	100.382	4.24871
StasisBox_Plate2	G08	MMV690502	111.699	9.37065
StasisBox_Plate2	G09	MMV690462	101.465	0.104589
StasisBox_Plate2	G10	MMV690638	113.294	4.2919
StasisBox_Plate2	G11	MMV690788	104.152	10.4907
StasisBox_Plate2	H02	MMV690727	1.46885	2.71873	127.808	121.647	129.551	127.717	125.406		36.0459	39.8243	69.5	94.2
StasisBox_Plate2	H03	MMV690599	3.62819	3.29218	3.16496	137.231	124.33	95.4541	114.949		37.7127	22.7061	11.15	19.65
StasisBox_Plate2	H04	MMV690730	98.5168	4.83447
StasisBox_Plate2	H05	MMV690704	105.758	8.05803
StasisBox_Plate2	H06	MMV690739	10.0335	5.59902	85.7483	108.492	91.4264	121.875	97.8091		25.0511	21.4597	60.9	96.5
StasisBox_Plate2	H07	MMV690771	27.6369	35.193
StasisBox_Plate2	H08	MMV690763	108.794	5.18221
StasisBox_Plate2	H09	MMV690631	43.1676	57.6225
StasisBox_Plate2	H10	MMV690639	117.315	0.144757
StasisBox_Plate2	H11	MMV690644	110.797	6.96755
StasisBox_Plate3	A02	MMV690667	112.174	0.955031
StasisBox_Plate3	A03	MMV1514112	67.6142	6.69871
StasisBox_Plate3	A04	MMV1161976	3.87858	4.48943	2.36275	109.365	88.932	126.409	131.597		35.7485	39.983	9.5	18.85
StasisBox_Plate3	A05	MMV690670	67.073	35.5034
StasisBox_Plate3	A06	MMV690559	94.8964	17.4662
StasisBox_Plate3	A07	MMV003472	2.56384	0.547942	84.0541	124.368	67.8073	124.963	113.79		26.7417	32.3431	55.15	92.9
StasisBox_Plate3	A08	MMV690467	87.5577	28.0411
StasisBox_Plate3	A09	MMV690474	96.4744	16.3869
StasisBox_Plate3	A10	MMV690481	96.9215	6.19571
StasisBox_Plate3	A11	MMV003695	85.1627	30.9502
StasisBox_Plate3	B02	MMV690685	100.066	8.52767
StasisBox_Plate3	B03	MMV690669	4.25183	1.27339	95.0981	112.616	132.914	104.357	136.84		38.5362	41.252	58.95	95.15
StasisBox_Plate3	B04	MMV690652	59.9932	20.822
StasisBox_Plate3	B05	MMV690556	96.1977	2.20093
StasisBox_Plate3	B06	MMV536420	80.0473	2.60003
StasisBox_Plate3	B07	MMV003819	95.8356	4.30623
StasisBox_Plate3	B08	MMV690468	99.3182	1.09688
StasisBox_Plate3	B09	MMV690475	91.417	17.0869
StasisBox_Plate3	B10	MMV690482	96.6056	6.24416
StasisBox_Plate3	B11	MMV690489	100.547	10.9602
StasisBox_Plate3	C02	MMV690668	88.8162	2.44387
StasisBox_Plate3	C03	MMV690676	23.6751	31.53
StasisBox_Plate3	C04	MMV690682	86.0158	20.1216
StasisBox_Plate3	C05	MMV690671	88.6262	4.61596
StasisBox_Plate3	C06	MMV690663	12.7563	5.80186	57.4349	114.007	118.102	113.41	94.1941		33.5254	37.7445	32.95	97.8
StasisBox_Plate3	C07	MMV001730	87.7913	5.80497
StasisBox_Plate3	C08	MMV690469	92.1502	7.76755
StasisBox_Plate3	C09	MMV690476	87.2392	10.3297
StasisBox_Plate3	C10	MMV690483	74.6809	0.209766
StasisBox_Plate3	C11	MMV690490	91.2781	3.66189
StasisBox_Plate3	D02	MMV690678	109.984	9.38899
StasisBox_Plate3	D03	MMV690658	90.6161	6.8286
StasisBox_Plate3	D04	MMV543818	87.7779	12.4356
StasisBox_Plate3	D05	MMV690555	87.8719	6.1779
StasisBox_Plate3	D06	MMV690674	5.21395	8.61397	68.5232	116.507	113.46	120.655	96.135		44.3531	40.2015	41.7	94.4
StasisBox_Plate3	D07	MMV003795	94.747	13.7317
StasisBox_Plate3	D08	MMV690470	97.5214	5.40641
StasisBox_Plate3	D09	MMV690477	-0.561376	0.196477	102.491	129.667	112.249	121.544	112.588		12.1952	10.2652	63.65	92.35
StasisBox_Plate3	D10	MMV690484	68.3124	8.81796							#DIV/0!	#DIV/0!
StasisBox_Plate3	D11	MMV690491	66.6358	8.63994
StasisBox_Plate3	E02	MMV690660	93.4274	5.00356
StasisBox_Plate3	E03	MMV690665	86.6165	0.100996
StasisBox_Plate3	E04	MMV690681	93.0469	8.56855
StasisBox_Plate3	E05	MMV690688	4.08446	4.9274	119.026	97.4605	107.477	114.6	114.601		11.3692	7.82212	69.55	95.7
StasisBox_Plate3	E06	MMV690654	63.9126	17.1413
StasisBox_Plate3	E07	MMV690464	87.5616	11.0686
StasisBox_Plate3	E08	MMV001758	70.9033	2.36593
StasisBox_Plate3	E09	MMV690478	-0.0643094	0.586139	73.5467	106.889	101.951	114.839	117.091		12.594	11.6596	45.15	89
StasisBox_Plate3	E10	MMV690486	96.245	25.7459
StasisBox_Plate3	E11	MMV690492	97.3444	8.06707
StasisBox_Plate3	F02	MMV690623	91.0733	1.22607
StasisBox_Plate3	F03	MMV690656	96.9445	19.3862
StasisBox_Plate3	F04	MMV690677	1.59375	0.414617	1.83042	101.362	108.272	105.548	104.114		5.09863	2.52521	11.8	20.15
StasisBox_Plate3	F05	MMV690653	82.0322	3.03663
StasisBox_Plate3	F06	MMV690680	90.7559	3.84291
StasisBox_Plate3	F07	MMV002520	73.1248	4.67907
StasisBox_Plate3	F08	MMV690471	10.7785	11.539	139.419	107.693	103.321	107.472	124.26		13.5166	11.5576	78.35	96.4
StasisBox_Plate3	F09	MMV002133	81.4037	13.325
StasisBox_Plate3	F10	MMV690457	-0.510656	1.71256	111.914	105.609	132.049	124.628	108.879		11.4739	6.81155	66.65	93.05
StasisBox_Plate3	F11	MMV690458	36.6982	13.6986
StasisBox_Plate3	G02	MMV690648	55.3611	1.96219
StasisBox_Plate3	G03	MMV690560	104.201	10.4778
StasisBox_Plate3	G04	MMV690672	102.026	16.1029
StasisBox_Plate3	G05	MMV346714	92.0481	4.51643
StasisBox_Plate3	G06	MMV690661	98.3658	3.9938
StasisBox_Plate3	G07	MMV690465	101.746	11.9581
StasisBox_Plate3	G08	MMV690472	116.052	29.0062
StasisBox_Plate3	G09	MMV690479	91.6915	14.7869
StasisBox_Plate3	G10	MMV690487	6.72906	1.66086	58.3758	116.832	98.0274	109.109	110.8		14.2369	11.4059	36.7	91.75
StasisBox_Plate3	G11	MMV690493	-0.890698	1.5426	125.652	137.759	110.722	124.49	122.171		12.6869	6.89924	70.9	93.65
StasisBox_Plate3	H02	MMV690687	95.8398	27.1618							#DIV/0!	#DIV/0!
StasisBox_Plate3	H03	MMV690650	89.8242	5.00123
StasisBox_Plate3	H04	MMV690558	112.666	22.1654
StasisBox_Plate3	H05	MMV690673	90.2489	12.6053
StasisBox_Plate3	H06	MMV690557	101.641	6.29165
StasisBox_Plate3	H07	MMV690466	71.7523	6.82082
StasisBox_Plate3	H08	MMV690473	0.972038	2.64802	120.848	101.919	112.931	139.036	137.867		8.90995	2.44538	70.3	94.45
StasisBox_Plate3	H09	MMV690480	1.6816	1.22968	126.24	101.843	128.97	110.94	105.99		15.0519	14.0502	71.6	95.25
StasisBox_Plate3	H10	MMV001568	75.5071	11.0697
StasisBox_Plate3	H11	MMV002156	96.9193	28.2639
StasisBox_Plate4	A02	MMV001818	104.248	3.71375
StasisBox_Plate4	A03	MMV001628	65.1182	14.7593
StasisBox_Plate4	A04	MMV690515	2.391	0.14317	59.2913	112.3	102.282	106.113	106.032		21.0418	17.9414	34.2	89.35
StasisBox_Plate4	A05	MMV690522	80.3665	0.70329
StasisBox_Plate4	A06	MMV690529	104.313	16.0096
StasisBox_Plate4	A07	MMV638081	98.4183	7.34287
StasisBox_Plate4	A08	MMV003775	110.661	8.11103
StasisBox_Plate4	A09	MMV690548	101.187	1.77459
StasisBox_Plate4	A10	MMV690553	90.065	0.695298
StasisBox_Plate4	A11	MMV690605	94.6926	4.4025
StasisBox_Plate4	B02	MMV002163	-2.25464	2.18624	119.369	97.6625	99.8016	104.173	126.089		20.1664	16.254	69.1	92.65
StasisBox_Plate4	B03	MMV690511	103.231	19.8526
StasisBox_Plate4	B04	MMV690516	91.2843	3.43998
StasisBox_Plate4	B05	MMV690523	4.80428	0.684465	54.1789	106.668	137.44	115.385	116.004		21.2404	12.9559	39.85	59.55
StasisBox_Plate4	B06	MMV690530	95.8985	0.849441
StasisBox_Plate4	B07	MMV690537	67.9662	38.2163
StasisBox_Plate4	B08	MMV664071	103.777	5.12556
StasisBox_Plate4	B09	MMV690549	47.8065	21.1942
StasisBox_Plate4	B10	MMV003846	89.0498	9.9925
StasisBox_Plate4	B11	MMV690606	81.526	12.2891
StasisBox_Plate4	C02	MMV002014	92.992	1.10204
StasisBox_Plate4	C03	MMV003291	84.9964	2.00826
StasisBox_Plate4	C04	MMV690517	54.5824	3.48324
StasisBox_Plate4	C05	MMV690524	76.9611	6.81107
StasisBox_Plate4	C06	MMV690531	89.3452	12.8901
StasisBox_Plate4	C07	MMV690538	12.8393	0.654981	105.533	98.1426	83.2113	103.2	84.4518	100	8.04612	6.08316	71.25
StasisBox_Plate4	C08	MMV690543	103.41	1.09456
StasisBox_Plate4	C09	MMV690550	81.0367	10.3635
StasisBox_Plate4	C10	MMV690562	76.4193	4.21895
StasisBox_Plate4	C11	MMV690607	103.653	6.53452
StasisBox_Plate4	D02	MMV690508	4.44992	5.29083	89.808	94.7294	103.019	121.712	91.0404	100	11.7249	7.00816	60.25	94.95
StasisBox_Plate4	D03	MMV001851	95.7198	22.4562
StasisBox_Plate4	D04	MMV690518	3.82792	7.4952	138.259	102.996	118.087	135.761	121.379	100	22.2365	16.9609	74	95.95
StasisBox_Plate4	D05	MMV690525	70.6614	45.0184
StasisBox_Plate4	D06	MMV690532	105.593	2.94182
StasisBox_Plate4	D07	MMV001397	112.085	16.7374
StasisBox_Plate4	D08	MMV690544	-0.118031	2.45157	127.201	119.439	112.801	109.379	100.522	100	6.48042	6.73481	71.55	94.15
StasisBox_Plate4	D09	MMV639902	93.7617	4.7667
StasisBox_Plate4	D10	MMV690563	87.8858	15.648
StasisBox_Plate4	D11	MMV690608	102.415	22.6253
StasisBox_Plate4	E02	MMV001606	84.5677	11.7822
StasisBox_Plate4	E03	MMV009444	0.568899	0.0335414	105.611	109.796	111.03	112.677	106.674	100	11.2169	9.58306	63.7	93.05
StasisBox_Plate4	E04	MMV003660	83.5147	13.1172
StasisBox_Plate4	E05	MMV690526	99.1528	4.64838
StasisBox_Plate4	E06	MMV690533	99.74	0.656887
StasisBox_Plate4	E07	MMV690539	96.8647	15.6714
StasisBox_Plate4	E08	MMV690545	71.8545	40.0929
StasisBox_Plate4	E09	MMV690551	85.51	9.6016
StasisBox_Plate4	E10	MMV639058	109.442	12.3796
StasisBox_Plate4	E11	MMV662931	92.541	18.8562
StasisBox_Plate4	F02	MMV690509	3.34953	1.26743	82.1976	101.149	109.083	86.4455	89.8113		12.1574	12.112	51.7	92.95
StasisBox_Plate4	F03	MMV690512	87.4721	2.50243
StasisBox_Plate4	F04	MMV690519	94.3113	15.5046
StasisBox_Plate4	F05	MMV079840	64.3812	20.3478
StasisBox_Plate4	F06	MMV690534	55.1552	21.4096
StasisBox_Plate4	F07	MMV690540	85.5741	6.04142
StasisBox_Plate4	F08	MMV002503	87.1776	0.852369
StasisBox_Plate4	F09	MMV690552	-0.0784679	3.42629	117.48	75.2211	103.513	92.3851	80.369		9.5384	7.08268	69	93.6
StasisBox_Plate4	F10	MMV533728	0.0237173	0.804545	97.254	93.1905	104.182	77.4767	72.4176		13.0825	10.4611	60.3	91.95
StasisBox_Plate4	F11	MMV690609	101.94	8.1081
StasisBox_Plate4	G02	MMV001644	84.1115	13.8923
StasisBox_Plate4	G03	MMV690513	4.62551	3.09608	94.819	101.863	116.746	71.1359	85.7755		8.51373	5.69302	61.85	95.7
StasisBox_Plate4	G04	MMV690520	-0.295791	0.429792	98.1167	96.2185	109.149	106.538	96.5306		8.86324	4.93776	60.45	91.8
StasisBox_Plate4	G05	MMV690527	93.735	1.6705
StasisBox_Plate4	G06	MMV690535	69.8537	0.485047
StasisBox_Plate4	G07	MMV690541	45.0942	20.828
StasisBox_Plate4	G08	MMV690546	64.6044	29.607
StasisBox_Plate4	G09	MMV003311	86.4615	0.545849
StasisBox_Plate4	G10	MMV690602	92.9853	11.9955
StasisBox_Plate4	G11	MMV001811	64.0711	18.4443
StasisBox_Plate4	H02	MMV690510	95.2709	5.35804
StasisBox_Plate4	H03	MMV690514	81.2636	15.3755
StasisBox_Plate4	H04	MMV690521	101.116	24.2318
StasisBox_Plate4	H05	MMV690528	71.4109	13.7127
StasisBox_Plate4	H06	MMV690536	110.165	3.41489
StasisBox_Plate4	H07	MMV690542	83.2412	16.588
StasisBox_Plate4	H08	MMV690547	119.473	7.83021
StasisBox_Plate4	H09	MMV001539	69.2786	28.5074
StasisBox_Plate4	H10	MMV690603	91.3955	14.4503
StasisBox_Plate4	H11	MMV690610	85.6363	32.1675
StasisBox_Plate5	A02	MMV074566	103.888	1.00394
StasisBox_Plate5	A03	MMV690624	100.502	23.1336
StasisBox_Plate5	A04	MMV690503	108.844	11.9848
StasisBox_Plate5	A05	MMV690611	104.869	15.3368
StasisBox_Plate5	A06	MMV690679	4.603	2.4175	-0.762616	96.8356	100.039	105.942	102.817		10.2322	2.76888	11.05	18.9
StasisBox_Plate5	A07	MMV690494	110.15	41.0924
StasisBox_Plate5	A08	MMV1516166	81.0026	5.60731
StasisBox_Plate5	A09	MMV690645	88.2673	16.7724
StasisBox_Plate5	A10	MMV690722	99.2591	15.0056
StasisBox_Plate5	A11	MMV690709	102.735	2.95608
StasisBox_Plate5	B02	MMV690618	89.6885	2.77219
StasisBox_Plate5	B03	MMV690625	52.6051	39.5768
StasisBox_Plate5	B04	MMV690504	-0.532576	2.96783	107.57	92.8791	108.018	96.6677	108.928		14.4356	10.7434	64.55	92.8
StasisBox_Plate5	B05	MMV690612	99.3645	14.1272
StasisBox_Plate5	B06	MMV690659	102.846	11.3107
StasisBox_Plate5	B07	MMV690495	75.9898	25.3864
StasisBox_Plate5	B08	MMV690775	30.2463	1.97506
StasisBox_Plate5	B09	MMV690664	86.8765	1.27315
StasisBox_Plate5	B10	MMV690459	94.3238	17.2043
StasisBox_Plate5	B11	MMV690744	83.3422	16.614
StasisBox_Plate5	C02	MMV690619	90.0775	5.71903
StasisBox_Plate5	C03	MMV690626	9.75364	2.60628	7.41578	93.5148	66.4921	105.51	111.529		14.2346	13.1548	8.15	13.8
StasisBox_Plate5	C04	MMV637999	81.7102	16.2508
StasisBox_Plate5	C05	MMV690613	2.57756	1.36207	48.6691	109.773	89.1485	100.506	101.991		17.8602	7.98361	37.65	56.15
StasisBox_Plate5	C06	MMV690666	95.744	2.22607
StasisBox_Plate5	C07	MMV690496	60.5454	8.81885
StasisBox_Plate5	C08	MMV690760	83.7598	1.16018
StasisBox_Plate5	C09	MMV690655	91.8933	14.7261
StasisBox_Plate5	C10	MMV690706	100.938	11.0103
StasisBox_Plate5	C11	MMV690745	47.3455	1.76627
StasisBox_Plate5	D02	MMV690620	73.7507	38.0554
StasisBox_Plate5	D03	MMV690627	89.79	8.79686
StasisBox_Plate5	D04	MMV002158	6.55903	2.18556	9.38843	98.3194	73.1277	97.1346	104.438		13.1715	18.0993	10.05	39.85
StasisBox_Plate5	D05	MMV690614	83.8378	1.48452
StasisBox_Plate5	D06	MMV1165108	88.5482	10.5433
StasisBox_Plate5	D07	MMV690497	3.63248	1.32422	82.6145	105.367	91.3082	103.198	106.992		8.58052	7.26976	56.65	94
StasisBox_Plate5	D08	MMV690736	70.9971	8.79818
StasisBox_Plate5	D09	MMV690554	104.108	17.5479
StasisBox_Plate5	D10	MMV690581	92.7068	34.644
StasisBox_Plate5	D11	MMV690787	1.06912	1.28365	49.7091	89.3683	91.9108	91.3696	103.8		16.5525	4.67048	37.55	55.75
StasisBox_Plate5	E02	MMV690621	5.82638	0.0660536	60.7865	109.046	95.0644	104.586	93.9225		3.75367	3.27464	37.85	94.25
StasisBox_Plate5	E03	MMV690628	0.632152	3.51249	96.5573	108.278	99.0937	117.293	101.018		6.72714	6.22951	61.8	92.85
StasisBox_Plate5	E04	MMV001776	54.9225	10.0452
StasisBox_Plate5	E05	MMV690615	99.7335	6.65268
StasisBox_Plate5	E06	MMV690683	105.722	15.1038
StasisBox_Plate5	E07	MMV010269	85.9625	11.2018
StasisBox_Plate5	E08	MMV690587	72.6266	3.89086
StasisBox_Plate5	E09	MMV690657	96.3302	22.7131
StasisBox_Plate5	E10	MMV690754	89.2718	1.49785
StasisBox_Plate5	E11	MMV690716	93.6333	2.46047
StasisBox_Plate5	F02	MMV690622	88.6276	7.15299
StasisBox_Plate5	F03	MMV690629	2.2407	0.680195	-22.0333	94.2814	115.072	124.604	135.425		20.756	23.4039	11.2	18.8
StasisBox_Plate5	F04	MMV690506	86.7345	16.0633
StasisBox_Plate5	F05	MMV690616	3.9737	0.636181	67.7811	103.292	99.4933	118.813	93.2695		16.6507	17.4558	47.8	92.9
StasisBox_Plate5	F06	MMV690686	92.7952	11.3438
StasisBox_Plate5	F07	MMV690499	88.1329	1.32569
StasisBox_Plate5	F08	MMV690461	83.43	5.39371
StasisBox_Plate5	F09	MMV690651	84.1694	19.4855
StasisBox_Plate5	F10	MMV690769	85.135	18.9357
StasisBox_Plate5	F11	MMV690566	91.9448	16.9222
StasisBox_Plate5	G02	MMV006357	2.458	1.40981	-23.5943	-20.7306	29.3754	83.194	106.683	100	27.6608	33.8493	0.4	1.1	0.25	1	0.125	0.125	0.06	0.25	0.125	0.25	28.57	532.1	0.0012	yes	33	4.3	0.6993	no	0.0879	0.01609	0.8981	no	0.002425	0.4376	0.000312	no	no	0.425	1.545	0.7114	0.9432	no
StasisBox_Plate5	G03	MMV690630	91.3995	4.67142
StasisBox_Plate5	G04	MMV690507	91.0669	4.52525
StasisBox_Plate5	G05	MMV690617	83.0566	8.5931
StasisBox_Plate5	G06	MMV690649	85.7428	23.4933
StasisBox_Plate5	G07	MMV690500	89.9377	8.51952
StasisBox_Plate5	G08	MMV690770	99.1282	12.3546
StasisBox_Plate5	G09	MMV690662	107.828	16.0959
StasisBox_Plate5	G10	MMV690701	81.0656	22.0166
StasisBox_Plate5	G11	MMV690757	52.7835	2.56907
StasisBox_Plate5	H02	MMV010530	96.192	6.21593
StasisBox_Plate5	H03	MMV690646	2.0033	1.98832	-19.9196	98.2153	81.9583	75.0043	110.072	100	16.1094	12.3024	10.7	20.5
StasisBox_Plate5	H04	MMV001550	99.3638	5.80567
StasisBox_Plate5	H05	MMV583103	87.8132	11.5925
StasisBox_Plate5	H06	MMV690675	104.266	15.7849
StasisBox_Plate5	H07	MMV550445	0.428985	3.8683	40.3182	123.801	126.105	71.7292	115.455	100	18.271	19.6919	14.8	39.8
StasisBox_Plate5	H08	MMV690721	95.02	11.6819
StasisBox_Plate5	H09	MMV690684	103.193	4.33648
StasisBox_Plate5	H10	MMV690591	68.0147	15.2724
StasisBox_Plate5	H11	MMV690703	111.83	0.504132

## Sheet: Pandemic Response Box
Rack	Position	EMC code	MMV ID	Concentration	DISEASE AREA	SALT COEFF	SALT NAME	TRIVIAL NAME	SMILES	ChEMBL ID	LIT. REF	MW	FORMULA	Percentage survival at 100um					Percentage survival at 25um					IC50					IC90					Drug static or cidal	MIC											In vivo G. mellonella
														100 uM A	100 uM A	100 uM A	100 uM mean	100 uM stdev	25 um A	25 uM B	25 uM C	25 uM mean	25 uM stdev	IC50 1 um	IC50 2 um	IC50 3 um	IC50 mean	IC50 stdv	IC90 1 um	IC90 2 um	IC90 3 um	IC90 mean	IC90 stdv		So1	ParijsAli 15580	P1	I1	Peru72012	MM55	CBS247.48	MM14	I11	MM45	MIC50	Larvae survival %	Log-D P-value	Enhanced survival compared to control?
PandemicResponseBox - Plate A	A02	AA02	MMV1634492	10 mM	ANTIFUNGALS	1	Nitric acid	Eberconazole	ClC1=C2C(=CC(=C1)Cl)CCC4=C(C2[N]3C=NC=C3)C=CC=C4	CHEMBL558722		392.2	C18 H14 Cl2 N2	-3.83892	6.55711	7.18886	3.30235	5.05622	-3.01641	-4.97806	4.64251	-1.11732	4.1508	0.58	0.78	0.8	0.72	0.099331	1.3	1.21	1.35	1.28667	0.057927	Cidal	0.125	0.125	1	0.0625	0.5	0.5	2	0.125	1	4	0.5	13.3	0.1627	no
PandemicResponseBox - Plate A	A03	AA03	MMV002731	10 mM	ANTIFUNGALS		None	Ciclopirox	O=[C]1[N](O)C(=CC(=C1)C)C2CCCCC2	CHEMBL1413	Lett Appl Microbiol. 2010 Nov;51(5):485-9	207.3	C12H17NO2	-2.38991	6.1627	11.5057	5.09281	5.72307	-3.43976	96.2707	3.21902	32.0166	45.5157
PandemicResponseBox - Plate A	A04	AA04	MMV003143	10 mM	ANTIFUNGALS		None	Fenbendazole	S(C2=CC1=C([NH]C(=N1)NC(=O)OC)C=C2)C3=CC=CC=C3	CHEMBL37161		299.4	C15H13N3O2S	0.376364	9.18652	11.9234	7.1621	4.92661	-0.75851	3.52683	4.3837	2.38401	2.24946	2.58	2.52	2.875	2.65833	0.155152	17	4.6	5.68	9.09333	5.60822	Static	2	0.5	0.5	0.25	0.5	0.5	0.5	0.5	1	0.5	0.5	24.4	0.0353	yes *
PandemicResponseBox - Plate A	A05	AA05	MMV1578560	10 mM	ANTIFUNGALS		None	OSU-03012	FC(F)(F)C2=N[N](C1=CC=C(NC(=O)CN)C=C1)C(=C2)C4=CC3=CC=C5C(=C3C=C4)C=CC=C5	CHEMBL1650595		460.5	C26 H19 F3 N4 O	-6.60519	10.2383	5.37859	3.0039	7.07838	29.4408	-2.2781	2.05435	9.73902	14.0431	17.4	22.8	> 25	20.1		>25	>25	> 25	> 25		Static
PandemicResponseBox - Plate A	A06	AA06	MMV1782223	10 mM	ANTIFUNGALS		None		CN(C)C1=C(F)C=NC(=O)N1	NA	Faming Zhuanli Shenqing (2014), CN 103766393	157.1	C6 H8 F N3 O	84.0233	75.3163	88.9295	82.7564	5.62929	97.0365	101.131	80.8638	93.0103	8.75
PandemicResponseBox - Plate A	A07	AA07	MMV1782351	10 mM	ANTIFUNGALS		None		Clc1cccc(c1)C(=O)NC(=O)N2CCCc3ccccc23	NA	Bioorganic & Medicinal Chemistry Letters (2016), 26(10), 2544-2546	314.8	C17 H15 Cl N2 O2	73.8803	74.5275	78.6249	75.6776	2.10075	96.7543	100.996	78.2756	92.0085	9.86377
PandemicResponseBox - Plate A	A08	AA08	MMV1593535	10 mM	ANTIBACTERIALS		None		CCCCCCC1c2ccc(O)cc2Oc3cc(O)ccc13	CHEMBL3735815		298.4	C19 H22 O3	10.9146	14.4454	39.0775	21.4791	12.5271	72.7642	89.6557	54.594	72.338	14.3171
PandemicResponseBox - Plate A	A09	AA09	MMV1579783	10 mM	ANTIBACTERIALS		None		CCCCSc1nc(N)c2NC(=O)C(=O)N(Cc3ccccc3)c2n1	CHEMBL462211		357.4	C17 H19 N5 O2 S	84.0233	5.11093	75.5614	54.8985	35.3743	95.4842	58.6061	69.9935	74.6946	15.418
PandemicResponseBox - Plate A	A10	AA10	MMV1633967	10 mM	ANTIBACTERIALS		None		O=C(OCC)NC3=NC2=NC(=C(C1=CC=CC=C1)N=C2C(=C3)NC(CC(CN(CC)CC)C)C)C4=CC=CC=C4	NA	Journal of Antimicrobial Chemotherapy (2002), 50(1), 111-114	540.7	C32 H40 N6 O2	73.8803	96.6146	10.1131	60.2027	36.6145	-4.99206	0.016875	-0.14558	-1.70692	2.32389	>25	>25	> 25	> 25		>25	>25	> 25	> 25		Static
PandemicResponseBox - Plate A	A11	AA11	MMV1581551	10 mM	ANTIBACTERIALS		None		C1CN(CCN1)c2nn3c(nnc3c4ccccc24)c5ccccc5	CHEMBL3113524	BMCL,2014,24,123-1238	330.4	C19 H18 N6	10.9146	52.309	47.8503	37.0246	18.5521	93.2263	85.8758	74.7816	84.6279	7.58154
PandemicResponseBox - Plate A	B02	AB02	MMV1782108	10 mM	ANTIFUNGALS		None		[S](=O)(=O)(NC1=NOC(=C1)C)C2=CC=C(CCCC)C=C2	CHEMBL1382726	WO 2004021997	294.4	C14 H18 N2 O3 S	79.808	82.6787	86.2837	82.9235	2.64934	90.5451	80.2059	87.593	86.1146	4.34848
PandemicResponseBox - Plate A	B03	AB03	MMV000059	10 mM	ANTIFUNGALS		None	Pafuramidine	O1C(=CC=C1C2=CC=C(C(=N)NOC)C=C2)C3=CC=C(C(=N)NOC)C=C3	CHEMBL319669		364.4	C20 H20 N4 O3	100.885	92.0131	94.6388	95.8455	3.72085	94.2142	81.0159	79.4403	84.8901	6.62439
PandemicResponseBox - Plate A	B04	AB04	MMV002337	10 mM	ANTIFUNGALS		None	Fluconazole	FC1=C(C=CC(=C1)F)C(O)(C[N]2N=CN=C2)C[N]3N=CN=C3	CHEMBL106		306.3	C13H12F2N6O	-3.44373	4.58505	3.01131	1.38421	3.4738	136.55	52.6662	149.838	113.018	43.0186
PandemicResponseBox - Plate A	B05	AB05	MMV640014	10 mM	ANTIFUNGALS		None	Deferasirox	O=C(O)C4=CC=C([N]2N=C(C1=C(O)C=CC=C1)N=C2C3=C(O)C=CC=C3)C=C4	CHEMBL550348	US 20150366948 ,Journal of Clinical Investigation (2007), 117(9), 2649-2657.	373.4	C21H15N3O4	85.4723	73.2128	76.5361	78.4071	5.17683	94.6375	88.3058	78.0168	86.9867	6.84917
PandemicResponseBox - Plate A	B06	AB06	MMV1782218	10 mM	ANTIFUNGALS		None		Clc1ccc(C(=O)NC(=O)N2CCCc3ccccc23)c(Cl)c1	NA	Bioorganic & Medicinal Chemistry Letters (2016), 26(10), 2544-2546	349.2	C17 H14 Cl2 N2 O2	65.318	55.7272	57.1802	59.4085	4.22058	84.477	81.9608	66.6289	77.6889	7.88777
PandemicResponseBox - Plate A	B07	AB07	MMV1782387	10 mM	ANTIFUNGALS		None		COC(=O)Nc1nc2c(C)cccc2[nH]1	NA	JP 54059338	205.2	C10H11N3O2	4.59164	6.95152	35.1784	15.5739	13.8959	0.370436	7.57678	5.28955	4.41226	3.00667	2.88	3.52	3.25	3.21667	0.26234	>25	6.2	> 25	> 25		Static	4	4	4	4	4	4	4	4	4	4	4	28.9	0.008	yes **
PandemicResponseBox - Plate A	B08	AB08	MMV1593533	10 mM	ANTIBACTERIALS		None		C[C@H]1[C@H](OC(=O)N1C(=O)NCc2cncc3ccccc23)c4cccc(c4)C(F)(F)F	NA	Journal of Medicinal Chemistry (2017), 60(9), 3851-3865, WO 2017106138	429.4	C22 H18 F3 N3 O3	6.17237	44.5522	57.5979	36.1075	21.8271	54.1365	42.5413	53.2999	49.9926	5.27989
PandemicResponseBox - Plate A	B09	AB09	MMV1578925	10 mM	ANTIBACTERIALS		None	MBX 1641	CC(Oc1ccc(Cl)cc1Cl)C(=O)NCc2ccc3OCOc3c2	CHEMBL3398004		368.2	C17 H15 Cl2 N O4	65.318	69.0058	76.2576	70.1938	4.54439	53.8543	36.0614	54.8528	48.2562	8.63262
PandemicResponseBox - Plate A	B10	AB10	MMV1593534	10 mM	ANTIBACTERIALS		None		CCNC(=O)Nc1cc(c2ccccc2)c(cn1)c3cncc(c3)C(=O)O	CHEMBL3235083		362.4	C20 H18 N4 O3	4.59164	76.894	78.7641	53.4166	34.5329	94.2142	90.0607	72.4523	85.5757	9.43332
PandemicResponseBox - Plate A	B11	AB11	MMV1580853	10 mM	ANTIBACTERIALS	2	Methanesulfonic acid		O=C(Nc1cccc(c1)C2=NCCN2)c3ccc(cc3)c4ccc(cc4)C(=O)Nc5cccc(c5)C6=NCCN6	CHEMBL3410452	US 20160039857,Journal of Medicinal Chemistry (2015), 58(3), 1215-1227,Proceedings of the National Academy of Sciences of the United States of America (2013), 110(1), 123-128, S123/1-S123/17	720.8	C32 H28 N6 O2	6.17237	92.0131	69.1558	55.7804	36.2982	92.0974	94.2457	67.1466	84.4965	12.2996
PandemicResponseBox - Plate A	C02	AC02	MMV1634494	10 mM	ANTIFUNGALS	1	Hydrogen sulfate	Isavuconazonium	CNCC(=O)OCC1=CC=CN=C1N(C)C(=O)OC(C)[N+]2=C[N](C[C@@](O)([C@@H](C)C3=NC(=CS3)C4=CC=C(C=C4)C#N)C5=C(F)C=CC(=C5)F)N=C2	CHEMBL1183349		814.9	C35 H35 F2 N8 O5 S	2.08882	14.0509	7.74587	7.96188	4.8859	-3.29864	-6.46304	1.40731	-2.78479	3.23354	0.35	0.75	0.79	0.63	0.198662	0.68	1.3	1.26	1.08	0.283314	Cidal
PandemicResponseBox - Plate A	C03	AC03	MMV637104	10 mM	ANTIFUNGALS	1	Hydrochloric acid	Butenafine	N(CC1=CC=CC2=CC=CC=C12)(CC3=CC=C(C(C)(C)C)C=C3)C	CHEMBL990		354	C23H27N	61.3662	65.719	56.6232	61.2361	3.7145	58.229	-0.52312	64.9466	40.8842	29.4075
PandemicResponseBox - Plate A	C04	AC04	MMV1634363	10 mM	ANTIFUNGALS		None	AN-2718	ClC2=CC1=C(B(O)OC1)C=C2	CHEMBL211538	WO-2006089067	168.4	C7 H6 B Cl O2	40.685	85.5711	59.1297	61.7953	18.4214	51.1731	-4.30307	52.5235	33.1311	26.4757
PandemicResponseBox - Plate A	C05	AC05	MMV004508	10 mM	ANTIFUNGALS		None	5-Fluorocytosin	FC1=C(N=C(O)N=C1)N	CHEMBL1463		129.1	C4H4FN3O	93.5077	81.364	93.3855	89.4191	5.69602	87.5816	87.9008	76.5933	84.0252	5.25676
PandemicResponseBox - Plate A	C06	AC06	MMV1782217	10 mM	ANTIFUNGALS		None		Cc1onc(NS(=O)(=O)c2ccc(cc2)c3ccc(F)cc3F)c1	NA	WO 2004021997	350.3	C16 H12 F2 N2 O3 S	83.3647	76.3681	121.236	93.6562	19.7098	76.2921	79.1259	81.1226	78.8469	1.98189
PandemicResponseBox - Plate A	C07	AC07	MMV1782389	10 mM	ANTIFUNGALS		None	Metipirox	CC1=CC(=O)N(O)C(=C1)C	CHEMBL2104878	JP 60215625, Journal of Medicinal Chemistry (1974), 17(7), 753-6.	139.1	C7H9NO2	67.5574	78.2087	99.0949	81.6203	13.0992	87.4405	82.9058	74.1346	81.4936	5.52313
PandemicResponseBox - Plate A	C08	AC08	MMV422940	10 mM	ANTIBACTERIALS		None		Oc1cc([nH]n1)c2cccc3ccccc23	CHEMBL1567226		210.2	C13H10N2O	88.2386	73.6072	82.2454	81.3638	6.00568	89.275	79.3959	70.8994	79.8568	7.50889
PandemicResponseBox - Plate A	C09	AC09	MMV1578889	10 mM	ANTIBACTERIALS		None	680C91	Fc1ccc2c(\C=C\c3cccnc3)c[nH]c2c1	CHEMBL355606		238.3	C15 H11 F N2	83.3647	19.8357	71.5231	58.2411	27.5837	86.3115	56.5812	87.7224	76.8717	14.3591
PandemicResponseBox - Plate A	C10	AC10	MMV1582498	10 mM	ANTIBACTERIALS		None		Cc1cc(Nc2ccc(F)cc2)nc(SCc3nc4ccccc4[nH]3)n1	CHEMBL3289349	Bioorganic & Medicinal Chemistry Letters (2014), 24(12), 2741-2743	365.4	C19 H16 F N5 S	67.5574	17.6007	49.7998	44.986	20.6769	99.7178	98.9706	80.0874	92.9253	9.08289
PandemicResponseBox - Plate A	C11	AC11	MMV1580841	10 mM	ANTIBACTERIALS		None		OB(O)CNS(=O)(=O)c1cc2c(Cl)ccc(Cl)c2s1	CHEMBL1089781		340	C9 H8 B Cl2 N O4 S2	88.2386	69.4002	53.0026	70.2138	14.3965	79.1145	74.6709	54.3352	69.3735	10.7874
PandemicResponseBox - Plate A	D02	AD02	MMV1634386	10 mM	ANTIFUNGALS		None		FC1=C(C=CC(=C1)F)[C@](O)(C(F)(F)C3=NC=C(C2=CC=C(OCC(F)(F)F)C=C2)C=C3)C[N]4N=NN=C4	CHEMBL3311228		527.4	C23 H16 F7 N5 O2	-1.99473	9.05505	14.1514	7.07059	6.73935	-1.74634	-2.54809	0.501456	-1.26433	1.29079	2.15	2.78	3.06	2.66333	0.380555	5	5	5.5	5.16667	0.235702	Cidal	1	2	2	0.25	4	4	16	1	8	1	1	11.1	0.9388	no
PandemicResponseBox - Plate A	D03	AD03	MMV637533	10 mM	ANTIFUNGALS		None	Ketoconazole	ClC1=C(C=CC(=C1)Cl)C4(OC(COC3=CC=C(N2CCN(C(=O)C)CC2)C=C3)CO4)C[N]5C=NC=C5	CHEMBL295698		531.4	C26H28Cl2N4O4	1.43018	7.4774	7.46736	5.45832	2.84832	1.07603	-3.62808	2.31317	-0.07963	2.55946	<0.098	<0.098	0.38	0.38		0.18	<0.098	1.05	0.615	0.435	Cidal
PandemicResponseBox - Plate A	D04	AD04	MMV1634359	10 mM	ANTIFUNGALS	1	Hydrochloric acid	Terbinafine	N(CC1=CC=CC2=CC=CC=C12)(C\C=C\C#CC(C)(C)C)C	CHEMBL822		327.9	C21 H25 N	86.7896	58.8825	98.8164	81.4962	16.7271	131.752	99.7806	60.4173	97.3165	29.1742
PandemicResponseBox - Plate A	D05	AD05	MMV1782212	10 mM	ANTIFUNGALS		None		CC(C)(C)c1ccc(cc1)C(=O)NC(=O)N2CCCc3ccccc23	NA	Bioorganic & Medicinal Chemistry Letters (2016), 26(10), 2544-2546	336.4	C21 H24 N2 O2	68.7429	79.2605	95.7528	81.2521	11.1163	90.2628	74.4009	70.6406	78.4348	8.50342
PandemicResponseBox - Plate A	D06	AD06	MMV1782216	10 mM	ANTIFUNGALS		None		CCCNc1ccc(cc1)S(=O)(=O)Nc2cc(C)on2	NA	WO 2004021997	295.4	C13 H17 N3 O3 S	83.3647	74.1331	103.69	87.0627	12.3467	81.9369	68.461	77.2404	75.8794	5.58502
PandemicResponseBox - Plate A	D07	AD07	MMV1782388	10 mM	ANTIFUNGALS		None	NSC 527092	CNC1=NC(=O)NC=C1F	NA	US 20100029482	143.1	C5H6FN3O	99.3037	85.3081	95.6136	93.4085	5.92261	88.8517	76.1559	78.1462	81.0513	5.57523
PandemicResponseBox - Plate A	D08	AD08	MMV1582497	10 mM	ANTIBACTERIALS		None		CC(C)c1ccc(COc2cccc(c2)C3=CC(=C(C#N)C(=O)N3)S(=O)C)cc1	CHEMBL3394250		406.5	C23 H22 N2 O3 S	1.56191	53.4922	65.396	40.15	27.7153	65.0027	60.9011	58.088	61.3306	2.83918
PandemicResponseBox - Plate A	D09	AD09	MMV1578572	10 mM	ANTIBACTERIALS		None	MLS001176525	COc1cc(NC(=O)CN2C(=O)NC(C2=O)(c3ccccc3)c4ccccc4)cc(OC)c1	CHEMBL1523524		445.5	C25 H23 N3 O5	83.3647	65.1931	89.3473	79.3017	10.2709	95.202	47.1313	73.617	71.9834	19.6587
PandemicResponseBox - Plate A	D10	AD10	MMV1582494	10 mM	ANTIBACTERIALS	2	Hydrochloric acid		C[C@@H](O)[C@H](N)C(=O)NS(=O)(=O)c1cccc(c1)c2ccc3[nH]ncc3c2	CHEMBL2316961		447.3	C17 H18 N4 O4 S	99.3037	66.7708	72.0801	79.3849	14.2506	91.2507	83.3108	72.5817	82.3811	7.64988
PandemicResponseBox - Plate A	D11	AD11	MMV1579878	10 mM	ANTIBACTERIALS		None		OC(=O)c1ccccc1Sc2ncnc3sc4CCCc4c23	CHEMBL1534296		328.4	C16 H12 N2 O2 S2	1.56191	73.3443	96.1706	57.0256	40.3107	89.275	86.9558	74.1346	83.4551	6.65828
PandemicResponseBox - Plate A	E02	AE02	MMV637528	10 mM	ANTIFUNGALS		None	Itraconazole	ClC1=C(C=CC(=C1)Cl)C6(OC(COC5=CC=C(N4CCN(C3=CC=C([N]2[C](=O)[N](C(CC)C)N=C2)C=C3)CC4)C=C5)CO6)C[N]7N=CN=C7	CHEMBL22587		705.6	C35H38Cl2N8O4	-3.70719	3.66475	7.04961	2.33572	4.49087	-2.87529	-2.54809	2.31317	-1.03674	2.3725	1.7	0.74	0.94	1.12667	0.413548	3.8	1.32	1.5	2.20667	1.12905
PandemicResponseBox - Plate A	E03	AE03	MMV1634362	10 mM	ANTIFUNGALS		None	Ravuconazole	S1C(=NC(=C1)C2=CC=C(C#N)C=C2)[C@@H]([C@@](O)(C3=C(F)C=C(F)C=C3)C[N]4N=CN=C4)C	CHEMBL294029		437.5	C22 H17 F2 N5 O S	-3.18028	5.50534	9.97389	4.09965	5.46138	-3.15752	-3.35808	3.21902	-1.09886	3.0543	<0.098	1.04	< 0.098	< 0.098		<0.098	4	2.75	3.375	0.625	Cidal												26.7	0.0249	yes *
PandemicResponseBox - Plate A	E04	AE04	MMV1782110	10 mM	ANTIFUNGALS		None		FC4=C(C3=CC=C(CNC(=O)CCC2=CC1=C(OCO1)C=C2)C=C3)C=CC=C4	NA	Bioorganic & Medicinal Chemistry Letters (2017), 27(19), 4571-4575	377.4	C23 H20 F N O3	79.0177	73.6072	79.4604	77.3618	2.66101	102.117	62.1161	71.9347	78.7225	17.021
PandemicResponseBox - Plate A	E05	AE05	MMV1782227	10 mM	ANTIFUNGALS		None	TSC-INH	Clc1ccc(NC(=S)NNC(=O)c2ccncc2)cc1	CHEMBL3127429		306.8	C13 H11 Cl N4 O S	128.416	90.6984	144.073	121.062	22.4019	104.657	86.1458	67.0172	85.9399	15.3671
PandemicResponseBox - Plate A	E06	AE06	MMV1009286	10 mM	ANTIFUNGALS		None	Flutolanil	CC(C)Oc1cccc(NC(=O)c2ccccc2C(F)(F)F)c1	CHEMBL487185		323.3	C17H16F3NO2	26.3267	52.4404	38.1027	38.9566	10.678	87.8638	37.1414	57.9586	60.9879	20.8178
PandemicResponseBox - Plate A	E07	AE07	MMV1634557	10 mM	ANTIBACTERIALS		None		O=C5C1=C(NC4=C(N(C1C3=CC(=C(OCC2=CC=CC=C2)C=C3)OC)C(=O)C)C=CC=C4)CC(C5)(C)C	NA	WO 2007026024	496.6	C31 H32 N2 O4	92.4539	79.5234	84.4735	85.4836	5.32695	90.5451	79.1259	76.5933	82.0881	6.0687
PandemicResponseBox - Plate A	E08	AE08	MMV1581553	10 mM	ANTIBACTERIALS		None		COc1ccc2c(c1)cc(CNC(=O)c3oc4ccccc4c3)n2CC(=O)O	CHEMBL1229883		378.4	C21 H18 N2 O5	89.9511	85.0452	90.879	88.6251	2.55957	87.4405	70.486	72.3229	76.7498	7.59656
PandemicResponseBox - Plate A	E09	AE09	MMV1578568	10 mM	ANTIBACTERIALS		None	Gepotidacin	O=C1C=CC2=C3N1CC(CN4CCC(CC4)NCc5cc6CCCOc6cn5)N3C(=O)C=N2	CHEMBL3317856		448.5	C24 H28 N6 O3	26.3267	74.2646	89.208	63.2664	26.8233	82.6424	42.2713	75.1698	66.6946	17.5372
PandemicResponseBox - Plate A	E10	AE10	MMV1582493	10 mM	ANTIBACTERIALS		None		C[C@@H](NC(=O)c1ccccc1c2ccccc2)B(O)O	CHEMBL1672821		269.1	C15 H16 B N O3	92.4539	73.6072	83.9164	83.3259	7.70544	92.0974	87.2258	73.617	84.3134	7.82062
PandemicResponseBox - Plate A	E11	AE11	MMV1579845	10 mM	ANTIBACTERIALS		None		O=C(NCc1cccc2ccccc12)c3cccs3	CHEMBL1447817		267.3	C16 H13 N O S	89.9511	6.29417	8.85988	35.035	38.8456	59.6401	48.8863	59.2527	55.9264	4.98061
PandemicResponseBox - Plate A	F02	AF02	MMV1782109	10 mM	ANTIFUNGALS		None		O=C(N[C@@H](C(=O)NCCC1=C[NH]C=N1)CC2=CC=CC3=CC=CC=C23)C4CC5=C(C4)C=CC=C5	CHEMBL347650		452.5	C28 H28 N4 O2	69.9285	67.5596	63.4465	66.9782	2.67801	88.1461	81.2859	72.5817	80.6712	6.36897
PandemicResponseBox - Plate A	F03	AF03	MMV1634360	10 mM	ANTIFUNGALS		None	N-epoxymethyl-1,8-naphthalimide	O=C1N(C(=O)C3=C2C1=CC=CC2=CC=C3)CC4OC4	NA	WO2006104461	253.3	C15 H11 N O3	-2.25819	3.27034	7.60661	2.87292	4.03708	65.426	62.1161	55.3704	60.9708	4.18428
PandemicResponseBox - Plate A	F04	AF04	MMV1634493	10 mM	ANTIFUNGALS		None	Abafungin	S1C(=NC(=C1)C3=C(OC2=C(C=C(C)C=C2)C)C=CC=C3)NC4=NCCCN4	CHEMBL3989547		378.5	C21 H22 N4 O S	1.69364	6.55711	6.77111	5.00728	2.34473	34.0977	1.36686	4.64251	13.369	14.7183	>25	>25	> 25	> 25		>25	>25	> 25	> 25		Static
PandemicResponseBox - Plate A	F05	AF05	MMV1782226	10 mM	ANTIFUNGALS		None		OB1OCc2c(F)c(Cl)ccc12	NA		186.4	C7 H5 B Cl F O2	55.3067	77.4199	59.8259	64.1842	9.53917	54.5599	46.8613	63.1349	54.852	6.64689
PandemicResponseBox - Plate A	F06	AF06	MMV1782225	10 mM	ANTIFUNGALS		None	NSC 527094	FC1=C(NC(=O)c2ccccc2)NC(=O)N=C1	NA	US 20100029482	233.2	C11 H8 F N3 O2	74.1438	79.129	97.5631	83.612	10.0727	82.3602	77.6409	77.111	79.0374	2.35955
PandemicResponseBox - Plate A	F07	AF07	MMV030787	10 mM	ANTIBACTERIALS		None	Revaprazan	FC1=CC=C(C=C1)NC2=NC(N3C(C)C4=C(CC3)C=CC=C4)=C(C(C)=N2)C	CHEMBL1618279	WO 2007064128	362.4	C22H23FN4	53.0674	63.484	86.0052	67.5189	13.7462	74.5987	56.1762	61.0644	63.9464	7.79217
PandemicResponseBox - Plate A	F08	AF08	MMV1581548	10 mM	ANTIBACTERIALS		None		CC(C)(C)c1cccc(c1O)c2nc3cc(ccc3[nH]2)C(=N)N	CHEMBL288462		308.4	C18 H20 N4 O	-0.01882	5.50534	3.70757	3.0647	2.30059	56.8178	2.31185	2.96021	20.6966	25.5429
PandemicResponseBox - Plate A	F09	AF09	MMV1580173	10 mM	ANTIBACTERIALS		None	Trimetrexate	O(C3=C(OC)C=C(NCC2=C(C1=C(N=C(N)N=C1C=C2)N)C)C=C3OC)C	CHEMBL119		369.4	C19 H23 N5 O3	74.1438	4.19063	87.9547	55.4297	36.6676	96.472	46.1863	78.2756	73.6447	20.7886
PandemicResponseBox - Plate A	F10	AF10	MMV000043	10 mM	ANTIBACTERIALS	1	Succinic acid	Tafenoquine	COc1cc(C)c2c(Oc3cccc(c3)C(F)(F)F)c(OC)cc(NC(C)CCCN)c2n1	CHEMBL298470		581.6	C24 H28 F3 N3 O3	53.0674	6.68858	8.30287	22.6863	21.4928	-2.31081	0.42187	4.25429	0.788448	2.6927	11.7	13.18	13.78	12.8867	0.874122	23.5	23.6	24.7	23.9333	0.54365	Cidal	16		16	4		4	8		4		4
PandemicResponseBox - Plate A	F11	AF11	MMV1579787	10 mM	ANTIBACTERIALS		None		OP(=O)(O)CC(=O)NCCc1cccc(Oc2ccccc2)c1	CHEMBL1208289		335.3	C16 H18 N O5 P	-0.01882	65.719	73.3333	46.3445	32.9309	84.6181	81.6908	73.2287	79.8459	4.82924
PandemicResponseBox - Plate A	G02	AG02	MMV1645051	10 mM	ANTIFUNGALS		None	Furvina	BrC1=CC=C(O1)\C=C(/Br)[N](=O)=O	CHEMBL2335230	Acta Farmaceutica Bonaerense (2003), 22(1), 5-9.	296.9	C6 H3 Br2 N O3	-0.80918	7.74034	16.101	7.67737	6.90368	2.20497	-0.11812	2.96021	1.68235	1.30993	>25	23.04	> 25	23.04		>25	>25	> 25	> 25		Static
PandemicResponseBox - Plate A	G03	AG03	MMV002565	10 mM	ANTIFUNGALS		None	Oxfendazole	[S](=O)(C2=CC1=C([NH]C(=N1)NC(=O)OC)C=C2)C3=CC=CC=C3	CHEMBL42442		315.4	C15H13N3O3S	83.8916	71.1093	73.1941	76.065	5.59932	91.2507	87.3608	83.5814	87.3976	3.13109
PandemicResponseBox - Plate A	G04	AG04	MMV344625	10 mM	ANTIFUNGALS		None	Carbendazim	O=C(OC)NC1=NC2=C([NH]1)C=CC=C2	CHEMBL70971		191.2	C9H9N3O2	0.376364	3.66475	21.3925	8.47788	9.23018	1.6405	6.2268	2.70139	3.5229	1.96039	2.28	0.7	0.97	1.31667	0.69004	4.72	1.5	> 25	3.11	1.61	Static	0.5	1	0.5	0.5	1	0.5	0.5	<0.03125	2	1	0.5	6.7	0.6558	no
PandemicResponseBox - Plate A	G05	AG05	MMV1782221	10 mM	ANTIFUNGALS		None		C[C@@H](N(C)Cc1ccccc1)c2cccc3ccccc23	CHEMBL2426515		275.4	C20 H21 N	55.9654	63.0896	117.476	78.8437	27.4716	78.4089	99.2406	3.86606	60.5052	40.9429
PandemicResponseBox - Plate A	G06	AG06	MMV1782354	10 mM	ANTIFUNGALS		None	Olorofim	Cc1cc(c2ccccc2)c(C(=O)C(=O)Nc3ccc(cc3)N4CCN(CC4)c5ncc(F)cn5)n1C	NA	Proceedings of the National Academy of Sciences of the United States of America (2016), 113(45), 12809-12814.	498.6	C28 H27 F N6 O2	0.903274	10.2383	15.2654	8.80234	5.9506	5.02734	11.3567	8.26593	8.21667	2.5842	<0.098	<0.098	< 0.098	< 0.098		3.1	<0.098	< 0.098	3.1	0	Cidal												0.0443	33.3	yes **
PandemicResponseBox - Plate A	G07	AG07	MMV000028	10 mM	ANTIBACTERIALS		None	Trimethoprim	COc1cc(Cc2cnc(N)nc2N)cc(OC)c1OC	CHEMBL22		290.3	C14H18N4O3	78.2273	74.3961	79.5996	77.4077	2.202	93.0852	86.4158	71.8052	83.7687	8.88686
PandemicResponseBox - Plate A	G08	AG08	MMV1580850	10 mM	ANTIBACTERIALS		None		Fc1ccc(cc1)n2cc(Cn3c(nc4ccccc34)c5cccc(F)c5)nn2	CHEMBL488064		387.4	C22 H15 F2 N5	71.3775	60.3287	126.11	85.9386	28.7611	55.6888	55.0962	71.6758	60.8203	7.67984
PandemicResponseBox - Plate A	G09	AG09	MMV1634403	10 mM	ANTIBACTERIALS		None		O=[C]1[N]([C](=O)C4=C([N]1CCC2=CC=C(N)C=C2)N=C(CC3=CC=CC=C3)[N]4CCN(CCO)CC)CCC	NA	EP 2036562	518.7	C29 H38 N6 O3	0.903274	68.7428	84.195	51.2803	36.1762	94.6375	54.6912	72.9699	74.0995	16.3276
PandemicResponseBox - Plate A	G10	AG10	MMV003137	10 mM	ANTIBACTERIALS		None	Erythromycin	CC[C@H]1OC(=O)[C@H](C)[C@@H](O[C@H]2C[C@@](C)(OC)[C@@H](O)[C@H](C)O2)[C@H](C)[C@@H](O[C@@H]3O[C@H](C)C[C@@H]([C@H]3O)N(C)C)[C@](C)(O)C[C@@H](C)C(=O)[C@H](C)[C@@H](O)[C@]1(C)O	CHEMBL532		733.9	C37H67NO13	78.2273	73.7387	87.6762	79.8808	5.80885	94.7786	79.1259	73.617	82.5071	8.96396
PandemicResponseBox - Plate A	G11	AG11	MMV1579786	10 mM	ANTIBACTERIALS	1	Hydrochloric acid		NCCCC1=C(C=CC=C1)C(=O)NC2=NC=C(S2)[N+](O)=O	NA	Antimicrobial Agents and Chemotherapy (2016), 60(7), 3980-3987,Antimicrobial Agents and Chemotherapy (2014), 58(8), 4703-4712, 11 pp..WO 2012040170	380.2	C13 H15 N4 O3 S	71.3775	83.2046	75.1436	76.5752	4.93338	85.4648	82.6358	80.0874	82.7293	2.19633
PandemicResponseBox - Plate A	H02	AH02	MMV1634491	10 mM	ANTIFUNGALS		None		ClC1=C(C=CC(=C1)Cl)\C=C(/[N]2C=NC=C2)C(=O)C3=CC=C(Cl)C=C3	NA	Yakugaku Zasshi (1988), 108(10), 942-50	377.7	C18 H11 Cl3 N2 O	-1.73128	4.58505	20.1393	7.66434	9.19027	-1.32298	0.286871	2.96021	0.641365	1.76648	2.22	2.88	3.335	2.81167	0.457754	4.36	4.78	4.95	4.69667	0.24797	Static	4	4	4	1	4	4	4	4	4	2	4	8.9	0.7006	no
PandemicResponseBox - Plate A	H03	AH03	MMV396785	10 mM	ANTIFUNGALS	2	Hydrochloric acid	Alexidine	N=C(NC(=N)NCCCCCCNC(=N)NC(=N)NCC(CCCC)CC)NCC(CCCC)CC	CHEMBL1195210		581.7	C26H56N10	-1.99473	7.87182	16.101	7.32601	7.39761	-0.61739	1.63685	2.05435	1.0246	1.17351	2.16	2.7	2.83	2.56333	0.290096	3.95	4.4	4.42	4.25667	0.217	Static	2	4	2	2	4	2	1	2	2	2	2	2.2	0.5387	no
PandemicResponseBox - Plate A	H04	AH04	MMV1634358	10 mM	ANTIFUNGALS	1	Hydrochloric acid	Amorolfine	O2[C@H](CN(CC(CC1=CC=C(C(CC)(C)C)C=C1)C)C[C@H]2C)C	CHEMBL489411		354	C21 H35 N O	0.903274	2.35004	23.6205	8.95795	10.3848	-0.19404	0.286871	2.57198	0.888272	1.20664	2.45	11.7	3	5.71667	4.23681	4.65	22.1	5.4	10.7167	8.05505	Static	2	0.25	>16	2	16	2	4	4	16	4	4	11.1	0.9464	no
PandemicResponseBox - Plate A	H05	AH05	MMV1782224	10 mM	ANTIFUNGALS		None	Luliconazole	Clc1ccc([C@H]2CS\C(=C(\C#N)/n3ccnc3)\S2)c(Cl)c1	CHEMBL2105689		354.3	C14 H9 Cl2 N3 S2	-0.15055	8.79211	11.9234	6.85499	5.11595	-0.61739	1.36686	4.5131	1.75419	2.11235	< 0.098	< 0.098	< 0.098	< 0.098		< 0.098	< 0.098	< 0.098	< 0.098		Cidal	<0.03125	<0.03125	<0.03125	<0.03125	<0.03125	<0.03125	<0.03125	<0.03125	<0.03125	<0.03125	<0.03125	11.1	0.0917	no
PandemicResponseBox - Plate A	H06	AH06	MMV689401	10 mM	ANTIFUNGALS		None	Fluopicolide	FC(F)(F)c1cnc(CNC(=O)c2c(Cl)cccc2Cl)c(Cl)c1	CHEMBL3560526		383.6	C14 H8 Cl3 F3 N2 O	60.4441	58.6196	35.7354	51.5997	11.2424	63.1681	77.7759	51.747	64.2303	10.6528
PandemicResponseBox - Plate A	H07	AH07	MMV002722	10 mM	ANTIBACTERIALS	1	Hydrochloric acid	Miconazole	Clc1ccc(COC(Cn2ccnc2)c3ccc(Cl)cc3Cl)c(Cl)c1	CHEMBL91		452.6	C18H14Cl4N2O	1.56191	6.95152	17.3542	8.62255	6.55457	0.652672	1.36686	3.47784	1.83246	1.19944	0.22	0.22	0.25	0.23	0.014142	0.75	2.6	0.34	1.23	0.98309	Cidal												8.9	0.8208	no
PandemicResponseBox - Plate A	H08	AH08	MMV002740	10 mM	ANTIBACTERIALS	1	Sodium hydrate	Cloxacillin	CC1=C(C(=O)N[C@H]2[C@H]3SC(C)(C)[C@@H](N3C2=O)C(O)=O)C(=NO1)C4=C(Cl)C=CC=C4	CHEMBL891		475.9	C19 H17 Cl N3 O5 S	88.1069	77.6828	112.184	92.6581	14.4482	60.7691	53.8812	80.8638	65.1714	11.447
PandemicResponseBox - Plate A	H09	AH09	MMV1634390	10 mM	ANTIBACTERIALS		None		O=C(OC)NCC1=CC=C(C2=CC(=NC=C12)NC(=O)NCC)C3=CC(=NC=C3)C	NA	Journal of Medicinal Chemistry (2017), 60(9), 3755-3775,WO 2012131588	393.4	C21 H23 N5 O3	60.4441	7.34593	89.4865	52.4255	34.0097	98.4477	81.0159	79.1815	86.215	8.68217
PandemicResponseBox - Plate A	H10	AH10	MMV1581552	10 mM	ANTIBACTERIALS		None		Oc1ccc(Br)cc1CN(C(=O)Nc2ccccc2)c3ccc(F)cc3	CHEMBL1808847		415.3	C20 H16 Br F N2 O2	1.56191	8.52917	24.3168	11.4693	9.51943	32.5454	58.2011	63.2643	51.337	13.4474
PandemicResponseBox - Plate A	H11	AH11	MMV1579784	10 mM	ANTIBACTERIALS		None		OC(=O)c1ccccc1NC(=O)c2cccc(Oc3ccccc3)c2	CHEMBL178465		333.3	C20 H15 N O4	88.1069	112.128	72.2193	90.8181	16.4051	75.3043	85.4708	111.404	90.7264	15.199
PandemicResponseBox - Plate B	A02	BA02	MMV1483032	10 mM	ANTIBACTERIALS		None	AC1MTT7T	COc1ccc(NC(=O)CC2Sc3ncnn3C2=O)cc1	CHEMBL243644		304.3	C13H12N4O3S	-1.83683	1.55121	108.243	35.9856	51.1121	82.6255	81.8799	70.6821	78.3958	5.46293
PandemicResponseBox - Plate B	A03	BA03	MMV1613560	10 mM	ANTIBACTERIALS	1	Sodium	Avibactam	NC(=O)[C@@H]1CC[C@@H]2CN1C(=O)N2O[S](O)(=O)=O	CHEMBL1689063		287.2	C7 H10 N3 O6 S	93.3659	67.916	94.0736	85.1185	12.1674	94.4183	88.3055	83.705	88.8096	4.38817
PandemicResponseBox - Plate B	A04	BA04	MMV1581547	10 mM	ANTIBACTERIALS		None		CC(C)(C)OC(=O)NCc1ccc(cc1)C(=O)N[C@H]2CCOC2=O	CHEMBL259440		334.4	C17 H22 N2 O5	94.8705	155.998	89.1689	113.346	30.2492	95.2133	90.1046	77.3238	87.5473	7.52392
PandemicResponseBox - Plate B	A05	BA05	MMV1579776	10 mM	ANTIBACTERIALS		None		NS(=O)(=O)c1ccc(NC(=O)NC(c2ccccc2)c3ccccc3)cc1	CHEMBL1643290		381.4	C20 H19 N3 O3 S	103.351	98.6704	89.0327	97.0181	5.96114	95.0808	100.9	86.7003	94.2269	5.82819
PandemicResponseBox - Plate B	A06	BA06	MMV687273	10 mM	ANTIBACTERIALS		None	SQ109	CC(=CCC\C(=C\CNCCNC1C2CC3CC(CC1C3)C2)\C)C	CHEMBL561057		330.6	C22 H38 N2	4.04494	15.3098	0.476839	6.61051	6.32142	-2.04434	4.77327	0.61859	1.11584	2.8054	23.9	14.6	> 25	19.25	4.65	>25	22.9	> 25	22.9	0	Cidal
PandemicResponseBox - Plate B	A07	BA07	MMV637945	10 mM	ANTIBACTERIALS		None	Sulbactam	CC1(C)[C@@H](N2[C@@H](CC2=O)S1(=O)=O)C(=O)O	CHEMBL403		233.2	C8H11NO5S	99.5212	111.889	85.3542	98.9216	10.8412	97.0684	95.1166	84.6166	92.2672	5.46812
PandemicResponseBox - Plate B	A08	BA08	MMV020752	10 mM	ANTIBACTERIALS		None	Pibenzimol	CN1CCN(CC1)c2ccc3[nH]c(nc3c2)c4ccc5[nH]c(nc5c4)c6ccc(O)cc6	CHEMBL301735		424.5	C25H24N6O	53.4245	14.6353	4.70027	24.2534	21.0221	67.6526	71.5991	62.2172	67.1562	3.84618
PandemicResponseBox - Plate B	A09	BA09	MMV093250	10 mM	ANTIBACTERIALS		None		CC1CN(CC(C)O1)c2ncnc3c2c(cn3c4ccc(F)cc4)c5ccccc5	CHEMBL1442698		402.5	C24H23FN4O	65.7352	80.7303	63.5559	70.0071	7.63446	69.5076	65.302	56.2266	63.6787	5.54211
PandemicResponseBox - Plate B	A10	BA10	MMV1581554	10 mM	ANTIBACTERIALS		None	NSC 731130	Nc1cc(N)c2nc(c(Nc3ccc(F)cc3)nc2c1)c4ccccc4	CHEMBL465891		345.4	C20 H16 F N5	116.209	80.3257	73.0926	89.8758	18.8531	97.0684	91.2612	89.3049	92.5448	3.29682
PandemicResponseBox - Plate B	A11	BA11	MMV1549626	10 mM	ANTIBACTERIALS		None	MBX-2319	CC1(C)Cc2c(CO1)c(nc(SCCc3ccccc3)c2C#N)N4CCOCC4	CHEMBL3401827		409.5	C23 H27 N3 O2 S	92.1348	104.74	65.0545	87.3099	16.557	67.6526	59.1335	60.2637	62.3499	3.77782
PandemicResponseBox - Plate B	B02	BB02	MMV508427	10 mM	ANTIBACTERIALS		None		NC(=O)c1ccccc1NC(=O)c2ccc(cc2)C(=O)Nc3ccccc3C(=O)N	CHEMBL2179142		402.4	C22H18N4O4	98.5637	92.7353	95.8447	95.7146	2.38122	92.0332	87.6629	80.3191	86.6717	4.83337
PandemicResponseBox - Plate B	B03	BB03	MMV1230557	10 mM	ANTIBACTERIALS		None		Clc1ccccc1CNC(=O)c2cnc3ccccc3n2	CHEMBL1302567		297.7	C16H12ClN3O	41.9345	71.6928	88.079	67.2355	19.1002	50.8246	54.2501	65.3427	56.8058	6.19636
PandemicResponseBox - Plate B	B04	BB04	MMV687800	10 mM	ANTIBACTERIALS		None	Clofazimine	CC(C)\N=C\1/C=C2N(c3ccc(Cl)cc3)c4ccccc4N=C2C=C1Nc5ccc(Cl)cc5	CHEMBL1292		473.4	C27H22Cl2N4	65.0513	75.1999	73.9101	71.3871	4.51093	77.1928	68.7718	67.1659	71.0435	4.39737
PandemicResponseBox - Plate B	B05	BB05	MMV1579775	10 mM	ANTIBACTERIALS		None	1-Benzyl-4-benzyloxy-2-pyridone	O=C1C=C(OCc2ccccc2)C=CN1Cc3ccccc3	CHEMBL265448		291.3	C19 H17 N O2	61.9052	72.7719	55.3815	63.3529	7.17305	65.2675	61.5752	87.091	71.3112	11.2593
PandemicResponseBox - Plate B	B06	BB06	MMV1634387	10 mM	ANTIBACTERIALS		None		O=[C]1[N](N=C(C(=O)O)C2=C1C=CC=C2)CCOC3=CC=C(C(C)(C)C)C=C3	CHEMBL1353868		366.4	C21 H22 N2 O4	80.6449	37.836	81.267	66.5826	20.3285	89.9132	84.4502	69.2495	81.2043	8.74254
PandemicResponseBox - Plate B	B07	BB07	MMV1580854	10 mM	ANTIBACTERIALS		None		CCc1cc(O)c(Oc2cccnc2N)cc1F	CHEMBL2178289		248.3	C13 H13 F N2 O2	78.1827	91.926	132.357	100.822	22.9937	97.4659	88.8195	72.896	86.3938	10.1762
PandemicResponseBox - Plate B	B08	BB08	MMV1229204	10 mM	ANTIBACTERIALS		None	AC1PNDOP	CC(C)(C)c1cc(CCC(=O)N2CCC2)cc(c1O)C(C)(C)C	CHEMBL1541983		317.5	C20H31NO2	57.1177	64.0042	65.0545	62.0588	3.52009	91.6357	84.3216	57.008	77.6551	14.9019
PandemicResponseBox - Plate B	B09	BB09	MMV1593541	10 mM	ANTIBACTERIALS		None		Nc1cc(nc2ccc(Nc3cc(nc(N)n3)c4ccccc4)cc12)c5ccc(F)cc5	CHEMBL2152077		422.5	C25 H19 F N6	5.54959	5.59784	-4.15531	2.3307	4.58635	82.493	80.3378	34.4783	65.7697	22.1439
PandemicResponseBox - Plate B	B10	BB10	MMV1581550	10 mM	ANTIBACTERIALS		None		OC1O[C@H](CSc2ccc(F)cc2)[C@@H](O)[C@H]1O	CHEMBL609180		260.3	C11 H13 F O4 S	80.9184	92.0609	83.8556	85.6116	4.71533	97.4659	90.1046	85.398	90.9895	4.96625
PandemicResponseBox - Plate B	B11	BB11	MMV1578559	10 mM	ANTIBACTERIALS		None	Cefoxitin	CO[C@]1(NC(=O)Cc2cccs2)[C@H]3SCC(=C(N3C1=O)C(=O)O)COC(=O)N	CHEMBL996		427.5	C16 H17 N3 O7 S2	87.3473	98.4006	85.0817	90.2766	5.81855	91.6357	86.2493	74.589	84.158	7.11468
PandemicResponseBox - Plate B	C02	BC02	MMV1578565	10 mM	ANTIBACTERIALS		None	MT-DADMe-ImmA	CSC[C@H]1CN(Cc2c[nH]c3c(N)ncnc23)C[C@@H]1O	CHEMBL405346		293.4	C13 H19 N5 O S	88.852	83.0234	91.8937	87.923	3.68038	86.7331	77.5106	76.0215	80.0884	4.73768
PandemicResponseBox - Plate B	C03	BC03	MMV1593540	10 mM	ANTIBACTERIALS	1	Chloride		COC1=C(OCCN(CC[N]2C=NC=N2)CC3=C(F)C=C(F)C=C3)C4=C[N+]5=C(C=C4C=C1)C6=C(CC5)C=C7OCOC7=C6	CHEMBL2365952		622	C32 H30 F2 N5 O4	80.5081	83.8327	88.3515	84.2308	3.21441	96.5383	90.8757	75.5006	87.6382	8.8885
PandemicResponseBox - Plate B	C04	BC04	MMV1580848	10 mM	ANTIBACTERIALS		None		NC(=O)c1cnc2ccc(cc2c1Nc3ccc(O)cc3)S(=O)(=O)c4ccccc4	CHEMBL2098238		419.5	C22 H17 N3 O4 S	89.2623	86.1258	74.3188	83.2357	6.43388	86.8656	78.2816	71.3332	78.8268	6.35276
PandemicResponseBox - Plate B	C05	BC05	MMV1579354	10 mM	ANTIBACTERIALS		None		CC(=C)N1C(=O)N(Cc2ccccc2C)c3ccccc13	CHEMBL1338285		278.3	C18 H18 N2 O	2.40352	21.3797	4.83651	9.53991	8.43071	93.0932	79.3097	66.5147	79.6392	10.8531
PandemicResponseBox - Plate B	C06	BC06	MMV1633966	10 mM	ANTIBACTERIALS		None		ClC6=CC1=C([NH]C4=C1C=C3C2=C(C=CC(=C2)Cl)[NH]C3=C4OCC[N]5N=NN=C5N)C=C6	NA	US 20100069355	452.3	C21 H15 Cl2 N7 O	3.63459	1.28143	5.10899	3.34167	1.57626	1.66576	3.74518	3.7441	3.05168	0.979994	4.23	16.5	12.2	10.9767	5.08335	>25	24	23.46	23.73	0.27	Cidal
PandemicResponseBox - Plate B	C07	BC07	MMV1580851	10 mM	ANTIBACTERIALS		None		CCCCCOc1ccc(\C=C\2/Oc3c(O)c(O)ccc3C2=O)c(O)c1	CHEMBL335191		356.4	C20 H20 O6	82.5598	98.4006	89.0327	89.9977	6.50287	93.6233	82.2655	129.155	101.681	19.9726
PandemicResponseBox - Plate B	C08	BC08	MMV1578575	10 mM	ANTIBACTERIALS		None	Fusidic acid	C[C@@H]1[C@H](O)CC[C@@]2(C)[C@H]1CC[C@@]3(C)[C@H]2[C@H](O)C[C@H]4\C(=C(/CCC=C(C)C)\C(=O)O)\[C@H](C[C@]34C)OC(=O)C	CHEMBL374975		516.7	C31 H48 O6	78.4563	89.6329	84.8093	84.2995	4.57706	96.4058	83.2936	71.5937	83.7644	10.135
PandemicResponseBox - Plate B	C09	BC09	MMV1593537	10 mM	ANTIBACTERIALS		None		Fc1ccc(cc1)c2nc([nH]c2c3ccc(F)cc3)c4c[nH]c5ccc(Br)cc45	CHEMBL1082479		450.3	C23 H14 Br F2 N3	4.18173	1.82099	5.51771	3.84014	1.52839	37.9718	20.1946	125.899	61.3552	46.213
PandemicResponseBox - Plate B	C10	BC10	MMV1581546	10 mM	ANTIBACTERIALS		None	NSC 212338	O=C1NC(=O)C=C(Nc2ccc3ccccc3c2)N1	CHEMBL124937		253.3	C14 H11 N3 O2	78.8666	98.5355	80.4496	85.9506	8.92232	93.6233	84.9642	74.4587	84.3487	7.83598
PandemicResponseBox - Plate B	C11	BC11	MMV1578579	10 mM	ANTIBACTERIALS		None		COc1ccc(C)cc1NC(=O)c2ccc(cc2)S(=O)(=O)N3CCCCC3	CHEMBL1560266		388.5	C20 H24 N2 O4 S	69.702	77.0884	67.5068	71.4324	4.09855	96.4058	62.9888	57.2684	72.221	17.26
PandemicResponseBox - Plate B	D02	BD02	MMV1578561	10 mM	ANTIBACTERIALS		None		CCCCCCCC1=C(O)C(=O)c2ccccc2N1	CHEMBL2426244		259.3	C16 H21 N O2	73.6688	69.2649	73.2289	72.0542	1.9805	76.9278	79.6953	71.8541	76.1591	3.24694
PandemicResponseBox - Plate B	D03	BD03	MMV1593539	10 mM	ANTIBACTERIALS		None		O=N(=O)c1ccc2c(CCc3c[nH]c4ccccc34)c[nH]c2c1	CHEMBL3339205		305.3	C18 H15 N3 O2	0.078163	135.899	7.69755	47.8917	62.3085	2.72579	8.11456	2.70226	4.5142	2.54585	3.2	15.9	18	12.3667	6.53826	18	23.42	23.7	21.7067	2.6235	Cidal
PandemicResponseBox - Plate B	D04	BD04	MMV1580842	10 mM	ANTIBACTERIALS		None		Clc1cc2nc(C3CCNCC3)n(Cc4ccc(CNCCc5cnc[nH]5)cc4)c2cc1Cl	CHEMBL111788		483.4	C25 H28 Cl2 N6	60.6742	74.2557	64.1008	66.3436	5.76698	92.2982	94.8596	71.0728	86.0768	10.6609
PandemicResponseBox - Plate B	D05	BD05	MMV1578899	10 mM	ANTIBACTERIALS		None	Phenethyl butyrate	CCCC(=O)OCCc1ccccc1	CHEMBL3187974		192.3	C12 H16 O2	89.2623	88.284	84.5368	87.3611	2.0366	87.9256	88.177	79.7981	85.3002	3.89193
PandemicResponseBox - Plate B	D06	BD06	MMV1505642	10 mM	ANTIBACTERIALS		None		Clc1ccc(cc1Cl)S(=O)(=O)Nc2ccc(cc2)n3cccc3	CHEMBL1528043		367.3	C16H12Cl2N2O2S	-0.33219	-0.60699	4.15531	1.07204	2.18309	-1.91184	1.17496	3.22318	0.828767	2.11061	3.55	8.05	10.45	7.35	2.86007	20.3	22.6	22.6	21.8333	1.08423	Cidal	>16	>16	16	16	16	16	>16	16	16	8	16	MIC too high, did not perform in vivo work
PandemicResponseBox - Plate B	D07	BD07	MMV1579849	10 mM	ANTIBACTERIALS		None	P-113D	CC(N)C(=O)NC(CCCCN)C(=O)NC(CCCNC(=N)N)C(=O)NC(Cc1c[nH]cn1)C(=O)NC(Cc2c[nH]cn2)C(=O)NCC(=O)NC(Cc3ccc(O)cc3)C(=O)NC(CCCCN)C(=O)NC(CCCNC(=N)N)C(=O)NC(CCCCN)C(=O)NC(Cc4ccccc4)C(=O)NC(Cc5c[nH]cn5)C(=O)N	NA	Antimicrobial Agents and Chemotherapy (2005), 49(3), 1249-1252	1564	C71 H110 N28 O13	92.1348	102.447	92.7112	95.7644	4.73133	86.8656	93.5744	85.0073	88.4825	3.67964
PandemicResponseBox - Plate B	D08	BD08	MMV1578556	10 mM	ANTIBACTERIALS		None	Patchouli alcohol	C[C@H]1CC[C@@]2(O)C(C)(C)[C@@H]3CC[C@@]2(C)[C@H]1C3	NA	Molecules (2013), 18, 963-973,Molecules 2011, 16, 6489-6501	222.4	C15 H26 O	79.8241	92.6004	82.3569	84.9272	5.52347	69.5076	83.8076	74.3285	75.8812	5.9403
PandemicResponseBox - Plate B	D09	BD09	MMV1582492	10 mM	ANTIBACTERIALS		None		CN1C(N(C(=O)c2cc(F)ccc12)c3ccccc3)c4ccc(s4)c5csc(C)n5	CHEMBL3109593		435.5	C23 H18 F N3 O S2	66.4192	100.963	70.7766	79.3864	15.3607	79.9754	73.5267	59.3521	70.9514	8.6141
PandemicResponseBox - Plate B	D10	BD10	MMV1580844	10 mM	ANTIBACTERIALS		None		CCc1nc(N)nc(N)c1C#CC(C)c2cc(OC)cc(c2)c3ccncc3	CHEMBL2335419		373.5	C22 H23 N5 O	-1.70005	-1.01166	-1.97548	-1.56239	0.405338	86.8656	5.1588	2.83249	31.619	39.0768
PandemicResponseBox - Plate B	D11	BD11	MMV1578578	10 mM	ANTIBACTERIALS		None	GSK-107678	Fc1ccc(cc1)C(=O)Nc2oc(nn2)c3ccccc3	CHEMBL2097938		283.3	C15 H10 F N3 O2	-1.01612	1.6861	1.43052	0.700164	1.21807	69.5076	1.30347	3.7441	24.8517	31.5922
PandemicResponseBox - Plate B	E02	BE02	MMV1578557	10 mM	ANTIBACTERIALS		None	CG-400459	Cc1c(N)cccc1CN2C=CC(=CC2=O)OCCc3cccs3	CHEMBL3544978		340.4	C19 H20 N2 O2 S	72.9849	81.9443	80.0409	78.3234	3.85404	82.228	84.4502	72.6355	79.7712	5.1266
PandemicResponseBox - Plate B	E03	BE03	MMV1582495	10 mM	ANTIBACTERIALS		None		C1Oc2ccc(\C=C\c3nc4ccccc4[nH]3)cc2O1	CHEMBL2299414		264.3	C16 H12 N2 O2	59.7167	74.5255	64.2371	66.1597	6.19666	78.1203	81.7514	69.7705	76.5474	5.01607
PandemicResponseBox - Plate B	E04	BE04	MMV1580840	10 mM	ANTIBACTERIALS		None		FC(F)(F)c1cc(NC(=O)C(CCCl)C(=O)Nc2ccc(Cl)c(c2)C(F)(F)F)ccc1Cl	NA	Molecules (2018), 23(1), 27/1-27/14,Journal of Antimicrobial Chemotherapy (2016), 71(2), 449-459.	521.7	C19 H13 Cl3 F6 N2 O2	0.351734	58.3389	51.8392	36.8433	25.9395	58.7748	55.1496	56.8777	56.9341	1.48051
PandemicResponseBox - Plate B	E05	BE05	MMV1578890	10 mM	ANTIBACTERIALS		None		O=S(=O)(Nc1cccc2cccnc12)c3ccccc3	CHEMBL257286		284.3	C15 H12 N2 O2 S	1.5828	81.6745	6.47139	29.9096	36.6577	2.32828	0.789425	4.13479	2.4175	1.36719	6.8	12.5	12.1	10.4667	2.59786	23.7	22.2	22.2	22.7	0.707107	Static
PandemicResponseBox - Plate B	E06	BE06	MMV1593542	10 mM	ANTIBACTERIALS		None		OCCCCn1cnc2c(O)nc(NCc3ccc(Cl)c(Cl)c3)nc12	CHEMBL182072		382.2	C16 H17 Cl2 N5 O2	82.5598	70.6137	70.0954	74.423	5.75752	73.3502	73.2697	72.6355	73.0851	0.319625
PandemicResponseBox - Plate B	E07	BE07	MMV1579844	10 mM	ANTIBACTERIALS	1	Hydrochloric acid		NC(=N)c1ccc(COc2ccc(Cl)cc2)cc1	CHEMBL2418045		297.2	C14 H13 Cl N2 O	55.8867	97.7262	67.2343	73.6157	17.6669	69.6401	72.7557	76.5424	72.9794	2.82229
PandemicResponseBox - Plate B	E08	BE08	MMV1663457	10 mM	ANTIBACTERIALS		None		O=C(NCC1=CC=CC=C1)C2=C(N=C3[N]2C=CC=C3)CC	NA	WO 2011113606	279.3	C17 H17 N3 O	52.1934	54.0226	86.5804	64.2655	15.7967	57.9798	69.6714	64.8217	64.1576	4.79612
PandemicResponseBox - Plate B	E09	BE09	MMV1582491	10 mM	ANTIBACTERIALS		None		FC(F)(F)CCCC(=O)N1CCC(CC1)c2onc(n2)c3nccs3	CHEMBL1946956		374.4	C15 H17 F3 N4 O2 S	56.9809	66.9718	94.7548	72.9025	15.9811	68.8451	80.7233	70.4216	73.33	5.26734
PandemicResponseBox - Plate B	E10	BE10	MMV1579788	10 mM	ANTIBACTERIALS		None		CN(Cc1oc2ccccc2c1C)C(=O)\C=C\c3cnc4NC(=O)C(C)(C)c4c3	NA	US 9115149,IN 2011CH03225	389.4	C23 H23 N3 O3	57.9385	71.2882	142.303	90.5097	37.0263	69.6401	89.2051	68.4682	75.7711	9.51128
PandemicResponseBox - Plate B	E11	BE11	MMV1578574	10 mM	ANTIBACTERIALS	2	Hydrochloric acid	Eravacycline	CN(C)[C@H]1[C@@H]2C[C@@H]3Cc4c(F)cc(NC(=O)CN5CCCC5)c(O)c4C(=C3C(=O)[C@]2(O)C(=C(C(=O)N)C1=O)O)O	CHEMBL1951095		631.5	C27 H31 F N4 O8	92.682	96.782	89.4414	92.9685	3.0036	57.9798	93.96	71.9844	74.6414	14.8085
PandemicResponseBox - Plate B	F02	BF02	MMV000725	10 mM	ANTIBACTERIALS		None		ClC3=C(OCC(O)C[N]1[C](=N)[N](CCN(CC)CC)C2=C1C=CC=C2)C=CC(=C3)Cl	CHEMBL1197863	Bioorganic & Medicinal Chemistry Letters (2015), 25(2), 378-383	451.4	C22H28Cl2N4O2	4.59209	3.57452	5.24523	4.47061	0.68745	3.91832	1.56049	2.57203	2.68362	0.965808	2.8	9.6	12.25	8.21667	3.98002	13.2	21.1	21.75	18.6833	3.88637	Cidal	16	>16	>16	16	>16	>16	>16	>16	>16	>16	>16	MIC too high, did not perform in vivo work
PandemicResponseBox - Plate B	F03	BF03	MMV1582487	10 mM	ANTIBACTERIALS		None		CCCCCCCCC(CP(=O)(O)C(C)N)C(=O)O	CHEMBL198796		293.3	C13 H28 N O4 P	85.8427	102.582	97.4796	95.3015	7.00525	90.3107	86.2493	76.1517	84.2372	5.95289
PandemicResponseBox - Plate B	F04	BF04	MMV046261	10 mM	ANTIBACTERIALS		None		Nc1nnc(s1)c2ccc(Cl)cc2	CHEMBL1383520		211.7	C8H6ClN3S	62.4524	72.0975	73.6376	69.3958	4.94986	77.8553	83.0365	86.1794	82.3571	3.43208
PandemicResponseBox - Plate B	F05	BF05	MMV1578886	10 mM	ANTIBACTERIALS		None		C(c1ccccc1)n2c(nc3ccccc23)c4ccccn4	CHEMBL373247		285.3	C19 H15 N3	11.9785	5.19318	4.83651	7.33606	3.28593	64.075	69.1573	48.6733	60.6352	8.70912
PandemicResponseBox - Plate B	F06	BF06	MMV1593538	10 mM	ANTIBACTERIALS	1	Hydrochloric acid		NC1(CCP(=O)(O)CC1)C(=O)O	CHEMBL3120859		229.6	C6 H12 N O4 P	72.5745	66.4322	58.515	65.8406	5.755	56.1247	68.9003	67.0357	64.0202	5.63462
PandemicResponseBox - Plate B	F07	BF07	MMV141011	10 mM	ANTIBACTERIALS		None		Clc1cccc(c1)c2oc(nn2)c3ccccc3	CHEMBL1549430		256.7	C14H9ClN2O	58.7592	65.0833	77.5886	67.1437	7.82391	78.2528	72.4986	50.4965	67.0827	11.9611
PandemicResponseBox - Plate B	F08	BF08	MMV1341773	10 mM	ANTIBACTERIALS		None		S1C(=CC=C1)C(=O)NCC3=CC=C2C4=C(C(=O)N2)C=CC=C34	CHEMBL1382981		308.4	C17H12N2O2S	75.7206	73.9859	78.8147	76.1737	1.99721	79.8429	76.7395	69.6402	75.4075	4.27037
PandemicResponseBox - Plate B	F09	BF09	MMV1582382	10 mM	ANTIBACTERIALS		None	Panipenem	S(C2=C(N1C(=O)[C@H]([C@H]1C2)[C@H](O)C)C(=O)O)[C@@H]3CN(C(=N)C)CC3	CHEMBL339323		339.4	C15 H21 N3 O4 S	76.4045	82.8885	90.2589	83.184	5.65988	77.3253	85.2212	72.7657	78.4374	5.14537
PandemicResponseBox - Plate B	F10	BF10	MMV1579785	10 mM	ANTIBACTERIALS		None		Fc1cc2OCC(=O)N(CC#N)c2cc1N3C(=O)c4ccccc4C3=O	CHEMBL573126		351.3	C18 H10 F N3 O4	83.7909	94.2191	86.9891	88.333	4.36206	78.2528	91.5183	73.8076	81.1929	7.5233
PandemicResponseBox - Plate B	F11	BF11	MMV1578569	10 mM	ANTIBACTERIALS		None	Bromophenol thiohydantoin	Oc1c(Br)cc(Br)cc1\C=C\2/NC(=S)NC2=O	NA	Tetrahedron (2016), 72(25), 3554-3558.,Chemical Communications (Cambridge, United Kingdom) (2014), 50(76), 11234-11237.	378	C10 H6 Br2 N2 O2 S	103.351	104.336	97.4796	101.722	3.02677	79.8429	98.7149	77.8447	85.4675	9.40278
PandemicResponseBox - Plate B	G02	BG02	MMV1634384	10 mM	ANTIBACTERIALS		None		ClC3=C(C(=O)NC1=C(C#N)C2=C(S1)CCCC2)C=C([S](=O)(=O)N(CC)CC)C=C3	CHEMBL88614		452	C20 H22 Cl N3 O3 S2	89.3991	89.9027	89.3052	89.5357	0.262345	87.9256	80.0808	100.114	89.3735	8.24234
PandemicResponseBox - Plate B	G03	BG03	MMV021759	10 mM	ANTIBACTERIALS		None		Nc1nc(N)c2c(Sc3ccccc3)cccc2n1	CHEMBL100239		268.3	C14H12N4S	-1.97362	5.59784	13.1471	5.59045	6.17303	63.2799	65.8161	135.146	88.0806	33.2962
PandemicResponseBox - Plate B	G04	BG04	MMV1579846	10 mM	ANTIBACTERIALS		None		COc1cc(Cc2cc(N)nc(N)n2)cc(OC)c1OC	CHEMBL351660		290.3	C14 H18 N4 O3	83.5173	94.2191	108.379	95.3717	10.1823	87.9256	75.1974	79.5377	80.8869	5.28314
PandemicResponseBox - Plate B	G05	BG05	MMV1578573	10 mM	ANTIBACTERIALS		None	BRD-K92790413	COc1ccc(SCC(=O)N2c3ccccc3Sc4ccccc24)cc1	CHEMBL1475828		379.5	C21 H17 N O2 S2	43.576	62.2507	99.6594	68.4954	23.3179	59.3048	58.4909	48.8035	55.5331	4.77011
PandemicResponseBox - Plate B	G06	BG06	MMV002560	10 mM	ANTIBACTERIALS		None	Cefditoren pivoxil	CO\N=C(/C(=O)N[C@H]1[C@H]2SCC(=C(N2C1=O)C(=O)OCOC(=O)C(C)(C)C)\C=C/c3scnc3C)\c4csc(N)n4	CHEMBL454446		620.7	C25H28N6O7S3	72.7113	83.6979	75.9537	77.4543	4.60905	84.878	78.7957	185.935	116.536	49.1352
PandemicResponseBox - Plate B	G07	BG07	MMV002516	10 mM	ANTIBACTERIALS	1	Hydrochloric acid	Pilocarpine	CC[C@H]1[C@@H](Cc2cncn2C)COC1=O	CHEMBL1213136		244.8	C11H16N2O2	82.4231	85.0467	53.8828	73.7842	14.1131	90.3107	90.6187	67.1659	82.6984	10.9839
PandemicResponseBox - Plate B	G08	BG08	MMV1633970	10 mM	ANTIBACTERIALS		None		O=C(O)C3=CC=C(C2=CC=C(O[C@H]1O[C@@H]([C@@H](O)[C@@H]([C@@H]1O)O)CO)C=C2)C=C3	CHEMBL1852236		376.4	C19 H20 O8	68.8813	82.0792	70.6403	73.8669	5.85118	83.4205	84.3216	74.7192	80.8204	4.32989
PandemicResponseBox - Plate B	G09	BG09	MMV002354	10 mM	ANTIBACTERIALS	2	Sodium	Phosphomycin	C[C@@H]1O[C@@H]1P(=O)(O)O	CHEMBL1757		230.1	C3H7O4P	81.4656	93.4098	89.5777	88.151	4.97946	88.4556	86.5063	90.477	88.4796	1.62109
PandemicResponseBox - Plate B	G10	BG10	MMV811071	10 mM	ANTIBACTERIALS		None		CN(C)CCNC(=O)c1cccc2cccnc12	CHEMBL9575		243.3	C14 H17 N3 O	79.4138	92.4656	83.5831	85.1542	5.44294	90.3107	90.7472	71.5937	84.2172	8.92794
PandemicResponseBox - Plate B	G11	BG11	MMV1578566	10 mM	ANTIBACTERIALS	1	Hydrochloric acid	Epetraborole	NC[C@H]1OB(O)c2c(OCCCO)cccc12	CHEMBL3549142		273.6	C11 H16 B N O4	93.7763	96.2424	102.929	97.6493	3.86681	83.4205	92.5464	72.896	82.9543	8.029
PandemicResponseBox - Plate B	H02	BH02	MMV1634383	10 mM	ANTIBACTERIALS		None		O=[C]1[N]([C](=O)C=C([NH]1)NC2=CC(=C(C)C=C2)CC)CCN4CCN(C(=O)C3=CC=CC=C3)CC4	CHEMBL199085		461.6	C26 H31 N5 O3	92.9555	83.2932	89.0327	88.4271	3.96781	86.7331	79.6953	85.6585	84.0289	3.09562
PandemicResponseBox - Plate B	H03	BH03	MMV1581555	10 mM	ANTIBACTERIALS		None		Nc1cccc(c1)c2nc(N)nc(NC3Cc4ccccc4C3)n2	CHEMBL127777		318.4	C18 H18 N6	81.0552	88.9585	86.5804	85.5314	3.31067	98.9234	85.3497	73.8076	86.0269	10.2647
PandemicResponseBox - Plate B	H04	BH04	MMV1578842	10 mM	ANTIBACTERIALS		None		CCCCOC(=O)Nc1cc2c(cc1N(CC)CC)[nH]c(n2)C3CCCCC3	CHEMBL1651202		386.5	C22 H34 N4 O2	93.6395	90.8469	96.9346	93.807	2.48812	97.2009	93.703	73.4169	88.1069	10.4851
PandemicResponseBox - Plate B	H05	BH05	MMV1578571	10 mM	ANTIBACTERIALS		None	ESI-09	CC(C)(C)c1onc(c1)C(=O)\C(=N\Nc2cccc(Cl)c2)\C#N	CHEMBL3260990		330.8	C16 H15 Cl N4 O2	4.86566	4.9234	8.51499	6.10135	1.70686	95.6108	56.3062	31.2225	61.0465	26.4992
PandemicResponseBox - Plate B	H06	BH06	MMV002459	10 mM	ANTIBACTERIALS		None	Tobramycin	NC[C@H]1O[C@H](O[C@@H]2[C@@H](N)C[C@@H](N)[C@H](O[C@H]3O[C@H](CO)[C@@H](O)[C@H](N)[C@H]3O)[C@H]2O)[C@H](N)C[C@@H]1O	CHEMBL1747		467.5	C18H37N5O9	89.2623	39.9942	60.5586	63.2717	20.2049	96.5383	69.0288	94.2536	86.6069	12.4645
PandemicResponseBox - Plate B	H07	BH07	MMV688755	10 mM	ANTIBACTERIALS		None	Pretomanid	FC(F)(F)OC1=CC=C(CO[C@@H]2COC3=NC(=C[N]3C2)[N](=O)=O)C=C1	CHEMBL227875		359.3	C14 H12 F3 N3 O5	75.0366	105.28	77.3161	85.8775	13.7511	91.7682	92.4178	71.7239	85.3033	9.60576
PandemicResponseBox - Plate B	H08	BH08	MMV1633965	10 mM	ANTIBACTERIALS		None		FC4=C(NC(=O)[C@H]2CC[C@@H](COC1=CC=C([N](=O)=O)C=C1)CC2)C(=C3[N](C=C([C](C3=C4)=O)C(=O)O)C5CC5)OC	CHEMBL2203937		553.5	C28 H28 F N3 O8	86.1163	78.707	83.4469	82.7567	3.06393	86.3356	88.177	76.0215	83.5113	5.34922
PandemicResponseBox - Plate B	H09	BH09	MMV1581557	10 mM	ANTIBACTERIALS		None		OC(=O)[C@@H](Cc1ccccc1)NC(=O)[C@@H](CCS)NC(=O)c2cc3ccccc3[nH]2	CHEMBL387290		425.5	C22 H23 N3 O4 S	82.1495	85.3165	81.812	83.0927	1.57852	88.0581	98.0723	70.0309	85.3871	11.6026
PandemicResponseBox - Plate B	H10	BH10	MMV1578898	10 mM	ANTIBACTERIALS		None	NSC 152742	CCOC(=O)N1CCN(CC1)c2ccc(Cl)cc2	CHEMBL1518150		268.7	C13 H17 Cl N2 O2	38.1045	63.06	42.03	47.7315	10.9567	91.7682	91.7753	66.9054	83.483	11.7221
PandemicResponseBox - Plate B	H11	BH11	MMV1578563	10 mM	ANTIBACTERIALS		None		Fc1ccc2c(\C=C\c3nnn[nH]3)c[nH]c2c1	CHEMBL1812545		229.2	C11 H8 F N5	95.9648	91.7911	108.787	98.8478	7.232	86.3356	93.5744	81.6214	87.1771	4.91598
PandemicResponseBox - Plate C	A02	CA02	MMV1578558	10 mM	ANTIBACTERIALS		None	Benzarone	CCc1oc2ccccc2c1C(=O)c3ccc(O)cc3	CHEMBL1474963		266.3	C17 H14 O3	-1.96716	6.3917	1.66271	2.02908	3.42231	95.7788	96.9771	82.9338	91.8966	6.35652
PandemicResponseBox - Plate C	A03	CA03	MMV1593532	10 mM	ANTIBACTERIALS		None		O=C(Nc1ncc(Cc2cccc3ccccc23)s1)C4CCCCC4	CHEMBL3394576		350.5	C21 H22 N2 O S	107.477	89.0125	85.1465	93.8786	9.74404	93.7007	94.4663	88.0483	92.0718	2.86215
PandemicResponseBox - Plate C	A04	CA04	MMV1579780	10 mM	ANTIBACTERIALS		None		CC(C)n1cnc2c(NCc3ccccc3)nc(NCc4ccccc4)nc12	CHEMBL1428343		372.5	C22 H24 N6	60.4288	63.144	59.5566	61.0431	1.52761	64.2175	61.6938	62.0494	62.6536	1.11533
PandemicResponseBox - Plate C	A05	CA05	MMV1578576	10 mM	ANTIBACTERIALS		None	AC1M0PJ2	Fc1ccccc1CC(=O)Nc2nc3ccccc3[nH]2	CHEMBL1568820		269.3	C15 H12 F N3 O	101.739	65.1237	69.1845	78.6825	16.3876	73.4391	74.5121	63.7542	70.5685	4.83828
PandemicResponseBox - Plate C	A06	CA06	MMV831201	10 mM	ANTIBACTERIALS		None		FC(F)(C1N2N=CC(C(NCC(C=C3)=CC=C3OC)=O)=C2NC(C(C=C4)=CC=C4CC)C1)F	NA	Tuberculosis (Edinb). 2009 September ; 89(5): 354?363,PLoS ONE 8(4):	458.5	C24 H25 F3 N4 O2	62.0066	63.012	77.5455	67.5214	7.10001	64.9968	56.6722	70.7157	64.1282	5.76601
PandemicResponseBox - Plate C	A07	CA07	MMV1579782	10 mM	ANTIBACTERIALS		None		Cc1cccc(CC(=O)N[C@H]2CCOC2=O)c1	CHEMBL457057	US 20170231962,WO 2008116029	233.3	C13 H15 N O3	95.141	88.3526	89.2003	90.898	3.02018	95.2593	93.9377	92.8787	94.0252	0.973841
PandemicResponseBox - Plate C	A08	CA08	MMV1578577	10 mM	ANTIBACTERIALS		None	GW611920X	O=C(NC12CC3CC(CC(C3)C1)C2)c4cc5ccccc5[nH]4	CHEMBL2098107		294.4	C19 H22 N2 O	59.5682	65.1237	72.0982	65.5967	5.12629	79.8033	67.1119	75.6881	74.2011	5.28688
PandemicResponseBox - Plate C	A09	CA09	MMV1582490	10 mM	ANTIBACTERIALS		None		CCc1cc(Cc2cnc(N)nc2N)cc3C(C)CCN(C)c13	CHEMBL57458		311.4	C18 H25 N5	63.441	83.4692	61.5835	69.4979	9.90827	71.4909	64.7332	66.4536	67.5592	2.86743
PandemicResponseBox - Plate C	A10	CA10	MMV1580849	10 mM	ANTIBACTERIALS		None		COc1cc(Cc2cnc(N)nc2N)cc(CC=C)c1O	CHEMBL59416		286.3	C15 H18 N4 O2	101.022	86.2409	86.6667	91.3098	6.86973	100.065	95.6557	93.5891	96.4365	2.70081
PandemicResponseBox - Plate C	A11	CA11	MMV1578884	10 mM	ANTIBACTERIALS	2	Hydrochloric acid hydrate	CRS-3123	Brc1cc(Br)c2OCC[C@@H](NCCCNC3=CC(=O)c4sccc4N3)c2c1	NA	WO 2008039640,WO 2008039639,WO 2008039642	622.2	C19 H19 Br2 N3 O2 S	92.9894	86.7688	85.2732	88.3438	3.34122	100.455	95.5235	94.5836	96.8539	2.57484
PandemicResponseBox - Plate C	B02	CB02	MMV1782140	10 mM	ANTIBACTERIALS		None		ClC3=CC=C(C1=NN=C(O1)NC(=O)C2=CC=C(F)C=C2)C=C3	CHEMBL2098451		317.7	C15 H9 Cl F N3 O2	-0.10246	3.75206	4.70309	2.78423	2.07779	5.38083	8.30639	13.1771	8.95476	3.21564	15.25	11.5	13.5	13.4167	1.53207	23.2	21.7	> 25	22.45	0.75	Cidal
PandemicResponseBox - Plate C	B03	CB03	MMV002224	10 mM	ANTIBACTERIALS		None	Betamipron	OC(=O)CCNC(=O)c1ccccc1	CHEMBL1231530		193.2	C10H11NO3	96.0016	83.6012	89.4537	89.6855	5.0651	90.1939	96.1843	95.436	93.938	2.66508
PandemicResponseBox - Plate C	B04	CB04	MMV688756	10 mM	ANTIBACTERIALS		None	Sutezolid	CC(=O)NC[C@H]1CN(C(=O)O1)c2ccc(N3CCSCC3)c(F)c2	CHEMBL288149		353.4	C16 H20 F N3 O3 S	100.448	85.185	91.6073	92.4135	6.25721	94.3501	99.8844	94.1573	96.1306	2.65547
PandemicResponseBox - Plate C	B05	CB05	MMV1578562	10 mM	ANTIBACTERIALS		None	LED209	O=S(=O)(Nc1ccccc1)c2ccc(NC(=S)Nc3ccccc3)cc2	CHEMBL516533		383.5	C19 H17 N3 O2 S2	96.1451	79.6418	82.2328	86.0065	7.24665	93.1812	90.7662	86.0593	90.0022	2.95725
PandemicResponseBox - Plate C	B06	CB06	MMV687801	10 mM	ANTIBACTERIALS		None	Ethambutol	CC[C@@H](CO)NCCN[C@@H](CC)CO	CHEMBL44884		204.3	C10H24N2O2	96.8623	79.3778	80.8393	85.6931	7.92029	86.9468	87.859	88.7587	87.8548	0.739677
PandemicResponseBox - Plate C	B07	CB07	MMV1579777	10 mM	ANTIBACTERIALS		None		Oc1nc(O)c(Br)c(Cn2cnc(c2)N(=O)=O)n1	CHEMBL191863		316.1	C8 H6 Br N5 O4	96.7188	83.8652	80.7126	87.0989	6.92303	98.896	96.845	86.6276	94.1229	5.36569
PandemicResponseBox - Plate C	B08	CB08	MMV233495	10 mM	ANTIBACTERIALS		None	8-p-Tosylaminoquinoline	[S](=O)(=O)(NC1=CC=CC2=CC=CN=C12)C3=CC=C(C)C=C3	CHEMBL1487635		298.4	C16H14N2O2S	-0.38933	38.8593	55.5028	31.3242	23.4317	5.12107	-0.54747	46.8478	17.1405	21.1334	18.5	> 25	> 25	> 25		>25	> 25	> 25	> 25		Static
PandemicResponseBox - Plate C	B09	CB09	MMV1582489	10 mM	ANTIBACTERIALS		None		CC1=CNC(=O)N=C1NCc2ccccc2	CHEMBL2063060		215.3	C12 H13 N3 O	100.879	80.8296	84.5131	88.7404	8.71371	97.8569	91.6912	90.3214	93.2899	3.27747
PandemicResponseBox - Plate C	B10	CB10	MMV1580839	10 mM	ANTIBACTERIALS		None		Nc1nc(NC2Cc3ccc(F)cc3C2)nc(n1)N4CCCCC4	CHEMBL125249		328.4	C17 H21 F N6	-0.2459	0.45251	4.44972	1.55211	2.06866	58.7624	53.8972	9.05701	40.5722	22.3729
PandemicResponseBox - Plate C	B11	CB11	MMV108465	10 mM	ANTIBACTERIALS		None	MLS000100781	CC(C)Nc1ncnc2c1cnn2c3ccc(Cl)cc3	CHEMBL1372039		287.7	C14H14ClN5	0.471299	1.77233	64.3705	22.2047	29.8205	53.4372	64.8654	71.1419	63.1482	7.32918
PandemicResponseBox - Plate C	C02	CC02	MMV1634391	10 mM	ANTIBACTERIALS		None		O=C(NC1=C[N](C)C(=C1)C(=O)NC2=C[N](C)C(=C2)C(=O)NCCN3CCOCC3)C6=CC=C(\C=C\C5=CC4=CC=CC=C4N=C5)C=C6	CHEMBL236345	Journal of Medicinal Chemistry (2007), 50(24), 6116-6125;WO 2008038018	631.7	C36 H37 N7 O4	61.0025	53.1134	68.0443	60.7201	6.09882	63.4382	79.1373	79.2399	73.9385	7.42494
PandemicResponseBox - Plate C	C03	CC03	MMV637659	10 mM	ANTIBACTERIALS		None	Nadifloxacin	CC1CCc2c(N3CCC(O)CC3)c(F)cc4C(=O)C(=CN1c24)C(=O)O	CHEMBL190561		360.4	C19H21FN2O4	65.4491	81.0936	86.92	77.8209	9.06578	77.5953	95.2592	93.0208	88.6251	7.85259
PandemicResponseBox - Plate C	C04	CC04	MMV1578897	10 mM	ANTIBACTERIALS		None		Cc1ccc(NC(=O)c2cc(Cl)ccc2O)cc1	CHEMBL2437347		261.7	C14 H12 Cl N O2	2.19257	0.188546	3.68963	2.02358	1.4343	3.4326	0.377563	10.7619	4.85734	4.35743	>25	> 25	> 25	> 25		>25	> 25	> 25	> 25		Static
PandemicResponseBox - Plate C	C05	CC05	MMV1578555	10 mM	ANTIBACTERIALS		None		Fc1ccc(NC(=O)C2=NN(C(=O)C=C2Cl)c3ccccc3)cc1	CHEMBL1504283		343.7	C17 H11 Cl F N3 O2	0.758177	0.45251	3.30958	1.50676	1.28088	84.2193	79.1373	66.7377	76.6981	7.34229
PandemicResponseBox - Plate C	C06	CC06	MMV1593531	10 mM	ANTIBACTERIALS		None		OC1=C(C(=O)Nc2ccc(cc2)c3ccccc3)C(=O)OC1Cc4ccccc4	CHEMBL271293		385.4	C24 H19 N O4	74.1989	70.799	78.4323	74.4767	3.12248	71.8805	72.0013	74.6937	72.8585	1.29859
PandemicResponseBox - Plate C	C07	CC07	MMV292173	10 mM	ANTIBACTERIALS	1	Hydrobromic acid		Oc1ccc2[nH]c(nc2c1)c3ccccc3	CHEMBL2396656		291.1	C13H10N2O	100.018	85.449	94.1409	93.2026	5.98464	82.5309	95.1271	92.0263	89.8947	5.35872
PandemicResponseBox - Plate C	C08	CC08	MMV002676	10 mM	ANTIBACTERIALS	1	Bromide	Mepenzolate	C[N+]1(C)CCCC(C1)OC(=O)C(O)(C2=CC=CC=C2)C3=CC=CC=C3	CHEMBL524004		420.3	C21H26NO3	85.5306	72.6467	81.4727	79.8833	5.37855	73.4391	85.8768	78.5296	79.2818	5.10545
PandemicResponseBox - Plate C	C09	CC09	MMV1582488	10 mM	ANTIBACTERIALS	1	Hydrochloric acid		Nc1nc(nc2c1ncn2[C@@H]3O[C@H](COS(=O)(=O)NC(=O)c4ccccc4O)[C@@H](O)[C@H]3O)c5ccccc5	CHEMBL1198605		579	C23 H22 N6 O8 S	75.9202	69.3472	71.0847	72.1174	2.781	74.7379	83.6303	75.6881	78.0188	3.98684
PandemicResponseBox - Plate C	C10	CC10	MMV1579779	10 mM	ANTIBACTERIALS		None		CC(=O)Nc1cc(NS(=O)(=O)c2ccc(Cl)cc2)cc3c(Cl)n[nH]c13	CHEMBL345702		399.3	C15 H12 Cl2 N4 O3 S	78.5021	74.6264	93.3808	82.1698	8.08376	80.193	89.1804	82.0813	83.8183	3.86923
PandemicResponseBox - Plate C	C11	CC11	MMV1480967	10 mM	ANTIBACTERIALS		None		COc1c(F)c(F)cc2C(=O)C(=CN(C3CC3)c12)C(=O)O	CHEMBL1425316		295.2	C14H11F2NO4	85.8175	67.1035	80.8393	77.9201	7.9139	87.0767	91.0305	135.358	104.488	21.8876
PandemicResponseBox - Plate C	D02	CD02	MMV1633674	10 mM	ANTIBACTERIALS		None	Retapamulin	C[C@@H]1CC[C@@]23CCC(=O)[C@H]2[C@]1(C)[C@@H](C[C@@](C)(C=C)[C@@H](O)[C@@H]3C)OC(=O)CS[C@@H]4C[C@H]5CC[C@@H](C4)N5C	CHEMBL1658		517.8	C30 H47 N O4 S	-3.25811	61.2963	87.0467	48.3616	37.9844	84.609	97.9022	85.491	89.3341	6.06926
PandemicResponseBox - Plate C	D03	CD03	MMV1580846	10 mM	ANTIBACTERIALS		None		COc1ccc(SC(=O)N[C@H](CCC(=O)O)C(=O)O)cc1	CHEMBL176541		313.3	C13 H15 N O6 S	-2.8278	55.753	84.2597	45.7283	36.2531	78.7643	91.427	84.7807	84.9906	5.17165
PandemicResponseBox - Plate C	D04	CD04	MMV001014	10 mM	ANTIBACTERIALS		None	GNF-Pf-4568	ClC(Cl)(Cl)C(=O)Nc1ccccc1N2CCN(CC2)C(=O)c3ccccc3	CHEMBL603037		426.7	C19H18Cl3N3O2	98.2967	71.3269	67.1576	78.927	13.8018	69.0231	93.277	65.7432	76.0144	12.2797
PandemicResponseBox - Plate C	D05	CD05	MMV1578554	10 mM	ANTIBACTERIALS		None	2,3-Dibromomaleinimide	BrC1=C(Br)C(=O)NC1=O	CHEMBL447173		254.9	C4 H Br2 N O2	-3.68843	60.2404	73.4917	43.3479	33.6968	80.0631	86.2732	64.3225	76.8863	9.2386
PandemicResponseBox - Plate C	D06	CD06	MMV1581558	10 mM	ANTIBACTERIALS		None		Cc1cccc(C)c1C(=O)Nc2nc(cc3ccccc23)c4ccccn4	CHEMBL420517		353.4	C23 H19 N3 O	76.0636	64.3318	117.577	85.9909	22.8426	64.9968	114.024	52.3886	77.1365	26.5865
PandemicResponseBox - Plate C	D07	CD07	MMV102270	10 mM	ANTIBACTERIALS		None	Diphyllin	COc1cc2c(O)c3COC(=O)c3c(c4ccc5OCOc5c4)c2cc1OC	CHEMBL221190		380.4	C21H16O7	93.7066	74.3625	152.542	106.87	33.2461	79.5436	84.8196	77.5351	80.6327	3.072
PandemicResponseBox - Plate C	D08	CD08	MMV1633675	10 mM	ANTIBACTERIALS		None	Ecabet	CC(C)c1cc2CC[C@H]3[C@@](C)(CCC[C@]3(C)c2cc1S(=O)(=O)O)C(=O)O	CHEMBL2104585		380.5	C20 H28 O5 S	91.1247	73.9665	81.4727	82.188	7.02304	73.4391	82.5731	81.7972	79.2698	4.13508
PandemicResponseBox - Plate C	D09	CD09	MMV002665	10 mM	ANTIBACTERIALS		None	Mafenide	NCc1ccc(cc1)S(=O)(=O)N	CHEMBL419		186.2	C7H10N2O2S	98.4401	78.3219	95.7878	90.85	8.92457	82.6607	87.4625	86.0593	85.3942	2.01596
PandemicResponseBox - Plate C	D10	CD10	MMV1579778	10 mM	ANTIBACTERIALS		None		C[C@H](NC(CC(=O)c1ccccc1C(F)(F)F)C(=O)O)c2ccccc2	CHEMBL2024257		365.3	C19 H18 F3 N O3	91.1247	82.8093	88.0602	87.3314	3.43363	98.1167	91.9555	90.4635	93.5119	3.31256
PandemicResponseBox - Plate C	D11	CD11	MMV1578570	10 mM	ANTIBACTERIALS		None		CCC(C)NCC(O)Cn1c2ccc(Cl)cc2c3cc(Cl)ccc13	CHEMBL3359320		365.3	C19 H22 Cl2 N2 O	1.04506	3.75206	5.3365	3.37787	1.77184	9.53706	-1.07606	12.6088	7.02326	5.86277	21.7	17.2	12.5	17.1333	3.75618	>25	24.2	21.6	22.9	1.3	Static
PandemicResponseBox - Plate C	E02	CE02	MMV002169	10 mM	ANTIBACTERIALS		None	Isoniazid	NNC(=O)c1ccncc1	CHEMBL64		137.1	C6H7N3O	84.8134	81.8855	89.327	85.3419	3.0609	90.064	80.723	85.9172	85.5681	3.82142
PandemicResponseBox - Plate C	E03	CE03	MMV1580845	10 mM	ANTIBACTERIALS		None		C[C@@H](NC(=O)C)C(=O)N[C@H](Cc1ccccc1)C(=O)O	CHEMBL170888		278.3	C14 H18 N2 O4	88.2559	84.1291	88.3135	86.8995	1.9591	86.4273	86.8018	90.4635	87.8975	1.82084
PandemicResponseBox - Plate C	E04	CE04	MMV1578885	10 mM	ANTIBACTERIALS		None	PBTZ-169	FC(F)(F)C1=CC(=C2SC(=N[C](=O)C2=C1)N3CCN(CC3)CC4CCCCC4)[N](=O)=O	CHEMBL3330226		456.5	C20 H23 F3 N4 O3 S	87.8256	75.5503	84.7664	82.7141	5.21726	84.0894	98.0343	89.469	90.5309	5.74228
PandemicResponseBox - Plate C	E05	CE05	MMV1634402	10 mM	ANTIBACTERIALS	6	Trifluoroacetic acid		FC(F)(F)C2=CC(=C(O[C@H]1CNCC1)C(=C2)NC(=O)CCCCNC(=N)N)NC(=O)C3=NC=NC(=C3)C(=O)NC5=C(O[C@H]4CNCC4)C(=CC(=C5)C(F)(F)F)NC(=O)CCCCNC(=N)N	CHEMBL2219413		1621	C40 H50 F6 N14 O6	14.098	19.7219	20.5384	18.1194	2.86305	3.69237	8.57069	29.7993	14.0208	11.3335	6.6	16.1	13.75	12.15	4.04001	20	23.9	22.75	22.2167	1.63622	Cidal
PandemicResponseBox - Plate C	E06	CE06	MMV1581556	10 mM	ANTIBACTERIALS		None		NC(=O)c1[nH]c2ccc(cc2c1c3ccccc3)S(=O)(=O)N	CHEMBL512633		315.3	C15 H13 N3 O3 S	77.498	68.0273	64.8773	70.1342	5.36345	70.3219	68.8298	78.1034	72.4184	4.06579
PandemicResponseBox - Plate C	E07	CE07	MMV000008	10 mM	ANTIBACTERIALS		None	Chloroquine	CCN(CC)CCCC(C)Nc1ccnc2cc(Cl)ccc12	CHEMBL76		319.9	C18 H26 Cl N3	45.5111	61.0323	79.8258	62.1231	14.0301	87.2066	72.9263	80.6606	80.2645	5.83661
PandemicResponseBox - Plate C	E08	CE08	MMV303733	10 mM	ANTIBACTERIALS		None		COc1ccc(CNC(=O)C(NS(=O)(=O)c2ccc3nc(C)sc3c2)C(C)C)cc1	CHEMBL1823947		447.6	C21H25N3O4S2	82.2315	77.3981	67.5376	75.7224	6.11466	74.608	73.5871	127.118	91.7709	24.9974
PandemicResponseBox - Plate C	E09	CE09	MMV1581559	10 mM	ANTIBACTERIALS		None		CC(C)CN1C(=O)N(C)C(=O)c2c1nn(Cc3cccc4ccccc34)c2c5cncn5C	CHEMBL2088120		442.5	C25 H26 N6 O2	1.04506	5.73179	3.94299	3.57328	1.93113	82.7906	69.887	22.6958	58.4578	25.8304
PandemicResponseBox - Plate C	E10	CE10	MMV099714	10 mM	ANTIBACTERIALS		None	SMR000040087	Nc1c(C(=O)NCc2occc2)c3nc4ccccc4nc3n1CCN5CCCCC5	CHEMBL1403575		418.5	C23H26N6O2	-0.10246	7.05161	3.68963	3.54626	2.9224	45.2547	-3.05826	13.035	18.4105	20.0866	>25	> 25	> 25	> 25		>25	> 25	> 25	> 25		Static
PandemicResponseBox - Plate C	E11	CE11	MMV1578564	10 mM	ANTIBACTERIALS		None	MUT056399	CCc1cc(O)c(Oc2ccc(cc2F)C(=O)N)cc1F	CHEMBL2178284		293.3	C15 H13 F2 N O3	82.2315	78.3219	80.5859	80.3798	1.60271	145.134	87.0661	85.349	105.85	27.7871
PandemicResponseBox - Plate C	F02	CF02	MMV002612	10 mM	ANTIBACTERIALS		None	Thalidomide	O=C1CCC(N2C(=O)c3ccccc3C2=O)C(=O)N1	CHEMBL468		258.2	C13H10N2O4	88.1125	84.7891	82.8662	85.2559	2.16709	89.5445	90.5019	92.4525	90.833	1.21005
PandemicResponseBox - Plate C	F03	CF03	MMV1579850	10 mM	ANTIBACTERIALS		None	Sitafloxacin	N[C@@H]1CN(CC12CC2)c3c(F)cc4C(=O)C(=CN([C@@H]5C[C@@H]5F)c4c3Cl)C(=O)O	CHEMBL108821		409.8	C19 H18 Cl F2 N3 O3	86.1043	82.9413	81.9794	83.675	1.76211	82.401	85.7446	88.6166	85.5874	2.53995
PandemicResponseBox - Plate C	F04	CF04	MMV687696	10 mM	ANTIBACTERIALS		None	Q203	CCc1nc2ccc(Cl)cn2c1C(=O)NCc3ccc(cc3)N4CCC(CC4)c5ccc(OC(F)(F)F)cc5	CHEMBL3298910		557	C29 H28 Cl F3 N4 O2	87.8256	86.3728	80.3325	84.8437	3.24452	94.9995	93.8056	91.8842	93.5631	1.28333
PandemicResponseBox - Plate C	F05	CF05	MMV1634399	10 mM	ANTIBACTERIALS		None		O(C3=CC2=C1N(CCC1=C(N=C2C=C3)C)CCC4=CC=CC=C4)C5=CC=CC=C5	NA	WO 2012153130	380.5	C26 H24 N2 O	1.90569	-0.86731	1.91607	0.984817	1.30966	-3.19139	-1.60464	16.4447	3.88288	8.90612	14.25	9.8	11.25	11.7667	1.85308	22.3	22.7	21	22	0.725718	Cidal
PandemicResponseBox - Plate C	F06	CF06	MMV1581549	10 mM	ANTIBACTERIALS		None		CCc1nc(N)nc(N)c1C#CCc2ccccc2	CHEMBL501263		252.3	C15 H16 N4	1.33193	1.2444	5.46318	2.67984	1.96845	59.8015	78.6087	138.483	92.2978	33.5485
PandemicResponseBox - Plate C	F07	CF07	MMV002260	10 mM	ANTIBACTERIALS		None	Valdecoxib	Cc1onc(c2ccccc2)c1c3ccc(cc3)S(=O)(=O)N	CHEMBL865		314.4	C16H14N2O3S	101.452	120.028	76.9121	99.4642	17.6581	85.1285	77.2872	81.7972	81.4043	3.21322
PandemicResponseBox - Plate C	F08	CF08	MMV003249	10 mM	ANTIBACTERIALS		None	Pyrazinamide	NC(=O)c1cnccn1	CHEMBL614		123.1	C5H5N3O	53.6872	70.0071	56.2629	59.9857	7.16378	89.1548	75.7014	84.3545	83.0703	5.56689
PandemicResponseBox - Plate C	F09	CF09	MMV1581545	10 mM	ANTIBACTERIALS		None		Cc1cc(O)c2C(=O)c3c(O)c(I)c(O)c(I)c3C(=O)c2c1		Journal of Medicinal Chemistry (2014), 57(9), 3707-3714	522	C15 H8 I2 O5	10.7989	14.1786	12.304	12.4272	1.38252	10.5761	4.73842	21.8434	12.386	7.09936	>25	>25	>25	> 25		>25	>25	>25	> 25		Cidal
PandemicResponseBox - Plate C	F10	CF10	MMV1578891	10 mM	ANTIBACTERIALS		None	BRN 0384912	O=C(CN1C=Nc2ccccc2C1=O)Nc3ccccc3	CHEMBL3331271		279.3	C16 H13 N3 O2	90.8378	79.3778	81.5994	83.9383	4.96227	83.9595	82.1766	74.6937	80.2766	4.01429
PandemicResponseBox - Plate C	F11	CF11	MMV1782215	10 mM	ANTIBACTERIALS		None	BMS 188745	OP(=O)(O)C(CCCc1cccc(Oc2ccccc2)c1)S(=O)(=O)O	CHEMBL351151	Molecules (2013), 18, 204-224	386.4	C16 H19 O7 P S	79.5062	65.1237	61.9636	68.8645	7.63459	82.2711	68.169	56.7927	69.0776	10.4213
PandemicResponseBox - Plate C	G02	CG02	MMV1613562	10 mM	ANTIBACTERIALS		None	Morinidazole	CC1=NC=C([N]1CC(O)CN2CCOCC2)[N](=O)=O	CHEMBL3884248		270.3	C11 H18 N4 O4	93.7066	86.5048	103.642	94.6179	7.02588	99.4155	136.621	94.0153	110.017	18.9406
PandemicResponseBox - Plate C	G03	CG03	MMV374187	10 mM	ANTIBACTERIALS		None		COc1ccc(NC(=O)c2cc3ccccn3n2)cc1	CHEMBL1352955		267.3	C15H13N3O2	51.9659	60.6363	84.8931	65.8318	13.9354	94.6099	115.478	90.7476	100.278	10.8626
PandemicResponseBox - Plate C	G04	CG04	MMV011565	10 mM	ANTIBACTERIALS		None	GNF-Pf-117	COc1ccc2nc(cc(O)c2c1)c3ccccc3	CHEMBL14120		251.3	C16H13NO2	74.4858	80.1697	79.5725	78.076	2.55032	91.3628	96.1843	92.7366	93.4279	2.02812
PandemicResponseBox - Plate C	G05	CG05	MMV000051	10 mM	ANTIBACTERIALS	1	Hydrochloric acid	Clindamycin	CCC[C@@H]1C[C@H](N(C)C1)C(=O)N[C@H]([C@H](C)Cl)[C@H]2O[C@H](SC)[C@H](O)[C@@H](O)[C@H]2O	CHEMBL1753		461.5	C18H33ClN2O5S	84.67	81.2255	91.2272	85.7076	4.14857	85.3882	142.304	111.774	113.155	23.2561
PandemicResponseBox - Plate C	G06	CG06	MMV1580847	10 mM	ANTIBACTERIALS	1	Hydrochloric acid		CCCCCc1ccc(cc1)C(=O)NCCn2cc(CCCCCc3cnc(N)[nH]3)nn2	CHEMBL2365407		474.1	C24 H35 N7 O	67.027	95.2156	32.0665	64.7697	25.8299	57.9831	61.6938	70.0053	63.2274	5.02642
PandemicResponseBox - Plate C	G07	CG07	MMV102833	10 mM	ANTIBACTERIALS		None	MLS000530071	Clc1ccc(cc1)c2oc(NC(=O)c3nc4ccccc4s3)nn2	CHEMBL1347204		356.8	C16H9ClN4O2S	81.5143	66.4436	71.7181	73.2253	6.24423	133.575	137.414	62.9018	111.297	34.2563
PandemicResponseBox - Plate C	G08	CG08	MMV001438	10 mM	ANTIBACTERIALS		None	Lansoprazole	Cc1c(OCC(F)(F)F)ccnc1CS(=O)c2nc3ccccc3[nH]2	CHEMBL480		369.4	C16H14F3N3O2S	41.9252	52.0575	71.8448	55.2758	12.4248	79.2838	123.01	84.7807	95.6915	19.4471
PandemicResponseBox - Plate C	G09	CG09	MMV1580855	10 mM	ANTIBACTERIALS		None		OC(=O)c1sccc1S(=O)(=O)n2ccc3cc(Br)ccc23	CHEMBL427320		386.2	C13 H8 Br N O4 S2	128.275	86.2409	79.0657	97.8607	21.705	100.585	107.813	88.3324	98.91	8.04064
PandemicResponseBox - Plate C	G10	CG10	MMV124656	10 mM	ANTIBACTERIALS		None		CCOc1ccc(cc1)C(=O)NCCc2ccccc2	CHEMBL1373664		269.3	C17H19NO2	63.441	48.8899	60.4434	57.5914	6.27341	88.1158	108.21	71.8522	89.3926	14.8703
PandemicResponseBox - Plate C	G11	CG11	MMV1782403	10 mM	ANTIBACTERIALS		None		CCNC(=O)Nc1cn2c(cc(cc2n1)c3cccnc3)c4ncc(CC)cn4	CHEMBL578120		387.4	C21 H21 N7 O	77.2111	79.3778	96.2945	84.2945	8.53129	108.767	132.26	85.2069	108.745	19.2095
PandemicResponseBox - Plate C	H02	CH02	MMV689758	10 mM	ANTIBACTERIALS		None	Bedaquiline	COc1nc2ccc(Br)cc2cc1[C@@H](c3ccccc3)[C@@](O)(CCN(C)C)c4cccc5ccccc45	CHEMBL376488		555.5	C32 H31 Br N2 O2	80.7971	75.9463	97.1813	84.6416	9.0854	102.143	87.7268	104.386	98.0854	7.38168
PandemicResponseBox - Plate C	H03	CH03	MMV1579781	10 mM	ANTIBACTERIALS		None		CC(Cc1ccccc1)C(=O)Nc2ccc(Cl)cc2C(=O)O	CHEMBL373194		317.8	C17 H16 Cl N O3	87.3953	82.1494	88.0602	85.8683	2.64362	103.572	93.1449	80.6606	92.4591	9.36599
PandemicResponseBox - Plate C	H04	CH04	MMV452821	10 mM	ANTIBACTERIALS		None	NSC401077	OC(=O)C(Cc1c[nH]c2ccccc12)N3C(=O)c4ccccc4C3=O	CHEMBL383475		334.3	C19H14N2O4	101.739	95.7436	92.8741	96.7856	3.6934	99.2857	91.0305	52.5306	80.9489	20.3754
PandemicResponseBox - Plate C	H05	CH05	MMV002287	10 mM	ANTIBACTERIALS		None	Secnidazole	CC(O)C[N]1C(=NC=C1[N](=O)=O)C	CHEMBL498847		185.2	C7H11N3O3	89.4035	121.744	90.2138	100.454	15.0581	139.679	90.8984	102.966	111.181	20.7446
PandemicResponseBox - Plate C	H06	CH06	MMV1579847	10 mM	ANTIBACTERIALS		None	IAP 1	Cc1ccn2c(C(=O)NCc3ccccc3)c(C)nc2c1	CHEMBL1951792		279.3	C17 H17 N3 O	72.4776	55.753	57.5297	61.9201	7.50046	90.1939	66.0547	92.4525	82.9004	11.9473
PandemicResponseBox - Plate C	H07	CH07	MMV565773	10 mM	ANTIBACTERIALS		None	NSC 84094	Oc1c(ccc2cccnc12)C(Nc3ccccn3)c4ccccc4	CHEMBL1688558		327.4	C21H17N3O	9.07764	8.23945	17.7514	11.6895	4.30004	9.66695	6.45633	30.0835	15.4023	10.4636	16.5	15.9	16.62	16.34	0.31496	24.2	24.9	24.4	24.5	0.294392	Cidal
PandemicResponseBox - Plate C	H08	CH08	MMV1582496	10 mM	ANTIBACTERIALS		None		Fc1c(Cl)c(NCc2ccccc2)c(C#N)c(F)c1C#N	CHEMBL2377512	Bioorganic & Medicinal Chemistry Letters (2013), 23(8), 2399-2403.	303.7	C15 H8 Cl F2 N3	-0.67621	1.2444	5.71655	2.09491	2.67823	2.0039	-0.67961	13.6033	4.97585	6.19809	13.2	15.78	16.52	15.1667	1.42308	23.1	23.6	24.2	23.6333	0.449691	Static
PandemicResponseBox - Plate C	H09	CH09	MMV1580852	10 mM	ANTIBACTERIALS		None		CCCCc1ccc(cc1)c2cc(cc(n2)c3ccc(Cl)cc3)C(=O)O	CHEMBL45841		365.9	C22 H20 Cl N O2	5.06135	-0.47136	7.61679	4.06892	3.37572	3.56248	69.0941	28.6628	33.7731	26.9961
PandemicResponseBox - Plate C	H10	CH10	MMV975972	10 mM	ANTIBACTERIALS		None		NC1=CC(=NNC1=O)c2nc3ccccc3[nH]2	CHEMBL2165174		227.2	C11 H9 N5 O	104.608	90.7283	91.3539	95.5634	6.40059	99.0259	101.338	90.7476	97.0372	4.54643
PandemicResponseBox - Plate C	H11	CH11	MMV1782402	10 mM	ANTIBACTERIALS		None		Cc1cc(C)n2nc(nc2n1)C(=O)NS(=O)(=O)c3c(C)cccc3OC(F)(F)F	CHEMBL3260395		429.4	C16 H14 F3 N5 O4 S	99.0139	92.576	81.9794	91.1898	7.02302	98.2466	98.8272	91.3159	96.1299	3.41224
PandemicResponseBox - Plate D	A02	DA02	MMV1782411	10 mM	ANTIBACTERIALS		None		OB(O)CNS(=O)(=O)c1ccc(cc1C(F)(F)F)c2nnn[nH]2	CHEMBL3613796		351.1	C9 H9 B F3 N5 O4 S	91.5168	83.6572	90.2402	88.4714	3.44384	61.3982	111.716	78.7292	83.9479	20.8711
PandemicResponseBox - Plate D	A03	DA03	MMV1593515	10 mM	ANTIVIRALS		None	Vorapaxar	CCOC(=O)N[C@@H]1CC[C@@H]2[C@@H](C1)C[C@@H]3[C@@H]([C@@H](C)OC3=O)[C@H]2\C=C\c4ccc(cn4)c5cccc(F)c5	CHEMBL493982	US 20140378502 A1	492.6	C29 H33 F N2 O4	71.5403	65.1618	81.9858	72.896	6.93493	68.2156	80.2786	59.1389	69.2111	8.6589
PandemicResponseBox - Plate D	A04	DA04	MMV394033	10 mM	ANTIVIRALS		None		ClC4=C(OCC(O)C[N]2[C](=N)[N](CCN1CCCCC1)C3=C2C=CC=C3)C=CC(=C4)Cl	CHEMBL1185172		463.4	C23H28Cl2N4O2	-5.35575	-3.07952	-0.01691	-2.81739	2.18744	-10.2572	-2.82774	-0.14405	-4.40966	4.27753	18.7	16.3	16.38	17.1267	1.11299	>25	23.5	23.7	23.6	0.1	Cidal
PandemicResponseBox - Plate D	A05	DA05	MMV690547	10 mM	ANTIVIRALS		None	Resiquimod	O(CC1=NC3=C([N]1CC(O)(C)C)C2=CC=CC=C2N=C3N)CC	CHEMBL383322	Antimicrob. Agents Chemother. (2007) 51:2969-2978	314.4	C17 H22 N4 O2	96.9898	86.2082	87.9398	90.3793	4.72752	95.3402	110.843	87.6921	97.9585	9.631
PandemicResponseBox - Plate D	A06	DA06	MMV1580794	10 mM	ANTIVIRALS		None	Emricasan	C[C@H](NC(=O)C(=O)Nc1ccccc1C(C)(C)C)C(=O)N[C@@H](CC(=O)O)C(=O)COc2c(F)c(F)cc(F)c2F	CHEMBL197672		569.5	C26 H27 F4 N3 O7	64.1517	60.6975	87.8045	70.8845	12.047	71.1166	-10.5416	70.0224	43.5325	38.2388
PandemicResponseBox - Plate D	A07	DA07	MMV1580491	10 mM	ANTIVIRALS		None	Rupintrivir	FC3=CC=C(C[C@@H](C(=O)N[C@H](\C=C\C(=O)OCC)C[C@H]1C(=O)NCC1)CC(=O)[C@@H](NC(=O)C2=NOC(=C2)C)C(C)C)C=C3	CHEMBL20210		598.7	C31 H39 F N4 O7	99.7263	86.7185	95.3823	93.9424	5.40718	96.2105	112.153	79.8816	96.0817	13.1751
PandemicResponseBox - Plate D	A08	DA08	MMV1782101	10 mM	ANTIVIRALS		None		O=C2N(C1=CC=NC=C1)CCN2CCCCOC3=CC=C(\C=N\OCC)C=C3	NA	US 20050267164	382.5	C21 H26 N4 O3	73.4558	71.6671	75.7612	73.628	1.67583	74.4528	71.5459	71.5589	72.5192	1.36728
PandemicResponseBox - Plate D	A09	DA09	MMV056052	10 mM	ANTIVIRALS		None	NSC 727447	S1C(=C(C(=O)N)C2=C1CCCCC2)N	CHEMBL1493884		210.3	C10H14N2OS	86.1806	80.0856	87.9398	84.7353	3.36536	93.8897	104.439	87.9481	95.4257	6.81946
PandemicResponseBox - Plate D	A10	DA10	MMV1782115	10 mM	ANTIVIRALS		None		S2C1=C(NC(C)CNC1=O)C3=C2C=CC(=C3)OC	NA for racemic	WO 2002014324	262.3	C13 H14 N2 O2 S	-3.16654	-0.40088	1.06563	-0.83393	1.7547	57.6269	74.6024	27.1287	53.1193	19.6414
PandemicResponseBox - Plate D	A11	DA11	MMV1593513	10 mM	ANTIVIRALS		None	N-Nonyldeoxynojirimycin	O[C@@H]1[C@@H](O)[C@@H](N(CCCCCCCCC)C[C@H]1O)CO	CHEMBL408500		289.4	C15 H31 N O4	91.6536	84.55	86.1806	87.4614	3.03816	92.004	103.566	85.1312	93.567	7.60662
PandemicResponseBox - Plate D	B02	DB02	MMV214956	10 mM	ANTIVIRALS		None		BrC3=CC=C(NC(=O)CC2SC1=NC=N[N]1C2=O)C=C3	CHEMBL243652	US 8563580,WO 2010039538	353.2	C12H9BrN4O2S	-7.27131	-0.01822	3.90731	-1.12741	4.63056	56.1763	60.0478	73.4795	63.2346	7.41469
PandemicResponseBox - Plate D	B03	DB03	MMV1581032	10 mM	ANTIVIRALS	1	Free Base/Acid	ABX 464	ClC1=CC=CC2=CC=C(N=C12)NC3=CC=C(OC(F)(F)F)C=C3	NA	Journal of Antimicrobial Chemotherapy (2017), 72(3), 820-828;WO 2017158201	338.7	C16 H10 Cl F3 N2 O	-4.67162	1.00221	5.80176	0.710783	4.2807	-12.433	8.52479	2.92894	-0.32642	8.86021	>25	>25	>25	> 25		>25	>25	>25	> 25		Static
PandemicResponseBox - Plate D	B04	DB04	MMV1634404	10 mM	ANTIVIRALS		None		ClC2=CC=C(OC1=CC=C([S](=O)(=O)C)C=C1)C=C2	CHEMBL138993		282.7	C13 H11 Cl O3 S	44.1751	48.9625	58.9817	50.7064	6.16927	89.9733	98.0351	67.9737	85.3274	12.7046
PandemicResponseBox - Plate D	B05	DB05	MMV1165877	10 mM	ANTIVIRALS		None		FC5=CC=C(C(=O)N3C1(N(C(=O)C2=C1C=CC=C2)CC3)C4=CC=CC=C4)C=C5	CHEMBL1459098	Bioorganic & Medicinal Chemistry Letters (2015), 25(4), 969-975	372.4	C23H17FN2O2	85.3597	71.6671	71.1603	76.0624	6.57743	89.9733	95.5609	82.0583	89.1975	5.53965
PandemicResponseBox - Plate D	B06	DB06	MMV001793	10 mM	ANTIVIRALS		None	Fenretinide	O=C(NC1=CC=C(O)C=C1)\C=C(\C=C\C=C(\C=C\C2=C(CCCC2(C)C)C)C)C	CHEMBL7301	WO2018146110;Antiviral Research (2017)147, 124-130;US 20160074346	391.6	C26H33NO2	58.9523	58.2739	68.7246	61.9836	4.77465	69.0859	68.9261	66.1812	68.0644	1.33323
PandemicResponseBox - Plate D	B07	DB07	MMV1580492	10 mM	ANTIVIRALS		None	Ozanimod	O3N=C(C1=C2C(=CC=C1)[C@@H](NCCO)CC2)N=C3C4=CC(=C(OC(C)C)C=C4)C#N	CHEMBL3707247	WO2011060389A1	404.5	C23 H24 N4 O3	-1.25098	-2.44175	12.0264	2.77789	6.55772	-14.6087	-6.46637	0.368118	-6.90233	6.12205	>25	>25	>25	> 25		>25	>25	>25	> 25		Cidal
PandemicResponseBox - Plate D	B08	DB08	MMV1633969	10 mM	ANTIVIRALS		None		O=[C]2N=C1OC(=CC1=C[N]2[C@@H]3O[C@H](CO)[C@H](C3)O)C4=CC=C(CCC)C=C4	CHEMBL147162		370.4	C20 H22 N2 O5	94.6638	87.7389	69.4012	83.9346	10.6585	96.7907	99.054	80.2657	92.0368	8.37456
PandemicResponseBox - Plate D	B09	DB09	MMV1580504	10 mM	ANTIVIRALS		None		O(C1=C(C=CC=C1)CNC2=CC=C(O)C=C2)CC3=CC=CC=C3	CHEMBL1465049		305.4	C20 H19 N O2	2.16966	4.70127	17.3038	8.05824	6.61878	86.202	84.3539	73.7356	81.4305	5.49317
PandemicResponseBox - Plate D	B10	DB10	MMV1782114	10 mM	ANTIVIRALS		None		FC(F)(F)c1ccc(cc1)C(=O)NN2C(=O)[C@@H]3C4C=CC([C@H]5C[C@@H]45)[C@@H]3C2=O	CHEMBL1242629		376.3	C19 H15 F3 N2 O3	90.0117	78.4274	84.9628	84.4673	4.74222	95.1952	94.5421	80.6498	90.129	6.70811
PandemicResponseBox - Plate D	B11	DB11	MMV1593511	10 mM	ANTIVIRALS	3	Hydrate	Peramivir	CCC(CC)[C@H](NC(=O)C)[C@@H]1[C@H](O)[C@H](C[C@H]1NC(=N)N)C(=O)O	CHEMBL139367		382.46	C15 H28 N4 O4	95.6216	83.2745	88.3457	89.0806	5.06739	97.0808	98.3262	82.6985	92.7018	7.09171
PandemicResponseBox - Plate D	C02	DC02	MMV1634395	10 mM	ANTIVIRALS		None		FC3=CC1=C([NH][C](C(=C1OCC2CCC2)CC)=O)C=C3	CHEMBL188868	Journal of Medicinal Chemistry (2004), 47(24), 5923-5936	275.3	C16 H18 F N O2	62.9203	45.1359	58.8464	55.6342	7.60745	59.3675	71.5459	70.4065	67.1066	5.49215
PandemicResponseBox - Plate D	C03	DC03	MMV1580799	10 mM	ANTIVIRALS		None	Palomid 529	O=[C]3OC1=C(C=C(OC)C(=C1)OCC2=CC=C(OC)C=C2)C4=C3C=C(C(O)C)C=C4	CHEMBL2141712	WO2012103524	406.4	C24 H22 O6	90.2854	87.1011	97.0061	91.4642	4.12871	99.9819	103.275	84.1069	95.7879	8.36835
PandemicResponseBox - Plate D	C04	DC04	MMV1634388	10 mM	ANTIVIRALS		None		S2C(=C(N(C(=O)[C@H]1CC[C@H](C)CC1)C(C)C)C=C2C3=CC=CC=C3)C(=O)O	CHEMBL352911		385.5	C22 H27 N O3 S	83.3073	68.0956	76.979	76.1273	6.23928	89.6832	99.1995	81.162	90.0149	7.36752
PandemicResponseBox - Plate D	C05	DC05	MMV1580497	10 mM	ANTIVIRALS		None	Boceprevir	O=C(NC(C)(C)C)N[C@H](C(=O)N3[C@H](C(=O)NC(C(=O)C(=O)N)CC1CCC1)[C@H]2C(C)(C)[C@H]2C3)C(C)(C)C	CHEMBL218394		519.7	C27 H45 N5 O5	98.4949	87.8664	94.5704	93.6439	4.38824	89.3931	98.0351	76.8086	88.0789	8.71539
PandemicResponseBox - Plate D	C06	DC06	MMV251679	10 mM	ANTIVIRALS		None		[S](=O)(=O)(NC1=CC=C(O)C=C1)C2=CC=CC3=CC=CN=C23	CHEMBL1530310		300.3	C15H12N2O3S	98.3581	87.2287	89.293	91.6266	4.83393	84.8965	92.9411	81.29	86.3759	4.87018
PandemicResponseBox - Plate D	C07	DC07	MMV690621	10 mM	ANTIVIRALS		None		ClC4=CC1=C([NH]C2=C1CCCC2NC(=O)C3=NC=CC=C3)C=C4	NA for racemic	WO 2006118607 A2	325.8	C18 H16 Cl N3 O	-4.94527	-2.05908	5.66644	-0.44597	4.47986	75.1781	91.7767	70.1505	79.0351	9.24052
PandemicResponseBox - Plate D	C08	DC08	MMV596723	10 mM	ANTIVIRALS		None		O=C(N2CCN(C1=CC=CC=C1)CC2)C3=CC(=NC4=CC=CC=C34)O	CHEMBL1537296		333.4	C20H19N3O2	83.7177	80.4683	74.408	79.5314	3.85801	85.3317	92.7955	66.3092	81.4788	11.1509
PandemicResponseBox - Plate D	C09	DC09	MMV001961	10 mM	ANTIVIRALS		None	Aciclovir	O(C[N]2C1=NC(=NC(=C1N=C2)O)N)CCO	CHEMBL184		225.2	C8H11N5O3	88.3698	78.9377	84.9628	84.0901	3.8998	88.6679	94.5421	87.8201	90.3433	2.98904
PandemicResponseBox - Plate D	C10	DC10	MMV018362	10 mM	ANTIVIRALS		None	Cinchophen	O=C(O)C1=CC(=NC2=CC=CC=C12)C3=CC=CC=C3	CHEMBL348000		249.3	C16H11NO2	90.9695	79.703	93.0819	87.9181	5.87264	97.3709	94.6876	82.9545	91.671	6.26008
PandemicResponseBox - Plate D	C11	DC11	MMV637306	10 mM	ANTIVIRALS		None	Didanosine	O3[C@@H]([N]2C1=NC=NC(=C1N=C2)O)CC[C@H]3CO	CHEMBL1460		236.2	C10H12N4O3	90.2854	80.4683	91.1874	87.3137	4.85441	101.287	91.049	83.2106	91.849	7.40143
PandemicResponseBox - Plate D	D02	DD02	MMV1634071	10 mM	ANTIVIRALS		None	Vapendavir	O1N=C(OCC)C4=C1C=C(OCCC3CCN(C2=NN=C(C)C=C2)CC3)C=C4	CHEMBL2062774	ACS Med. Chem. Lett., (2012) 3:4:303	382.5	C21 H26 N4 O3	92.3378	69.4987	75.8965	79.2443	9.61984	71.6968	84.7905	64.6447	73.7107	8.34687
PandemicResponseBox - Plate D	D03	DD03	MMV001726	10 mM	ANTIVIRALS		None	Fusaric acid	O=C(O)C1=NC=C(CCCC)C=C1	CHEMBL24510	WO 2003006062, US 20100015174	179.2	C10H13NO2	91.2432	61.7179	69.8072	74.2561	12.4574	92.5842	103.857	77.4488	91.2967	10.8195
PandemicResponseBox - Plate D	D04	DD04	MMV180402	10 mM	ANTIVIRALS	1	Hydrochloric acid	2-Adamantanamine	NC2C1CC3CC(C1)CC2C3	CHEMBL1170792	J. Med. Chem. (2014) 57:4629-4639	187.7	C10H17N	78.9288	67.8405	87.1279	77.9657	7.90345	84.6064	88.7202	76.0403	83.1223	5.28185
PandemicResponseBox - Plate D	D05	DD05	MMV1580495	10 mM	ANTIVIRALS		None	6-Azacytidine	O=[C]1N=C(N)C=N[N]1C2OC(CO)C(C2O)O	CHEMBL1464327		244.2	C8 H12 N4 O5	88.7803	84.1674	72.9195	81.9557	6.66133	81.9955	95.852	83.9789	87.2754	6.11833
PandemicResponseBox - Plate D	D06	DD06	MMV003291	10 mM	ANTIVIRALS		None	Leflunomide	FC(F)(F)C2=CC=C(NC(=O)C1=C(ON=C1)C)C=C2	CHEMBL960		270.2	C12H9F3N2O2	55.9421	52.4064	79.0088	62.4525	11.7957	82.1405	92.3589	81.5461	85.3485	4.96302
PandemicResponseBox - Plate D	D07	DD07	MMV1782112	10 mM	ANTIVIRALS		None		O=[C]1[N](C=CC=C1NC(=O)C2=NOC(=C2)C)[C@H](C(=O)N[C@H](\C=C\C(=O)OCC)C[C@H]3C(=O)NCC3)CC	CHEMBL141816	Journal of Medicinal Chemistry (2003), 46(21), 4572-4585	513.5	C25 H31 N5 O7	81.939	76.6417	46.5325	68.3711	15.5929	76.9187	89.5935	109.715	92.0758	13.5036
PandemicResponseBox - Plate D	D08	DD08	MMV1581378	10 mM	ANTIVIRALS		None		IC1=C(N)C=CC2=C1C=C[C](O2)=O	NA	US 5482975	287.1	C9 H6 I N O2	75.3714	66.1823	53.1631	64.9056	9.11134	75.7583	85.5182	80.1376	80.4714	3.99147
PandemicResponseBox - Plate D	D09	DD09	MMV003738	10 mM	ANTIVIRALS		None	Rolipram	O=C1NCC(C1)C2=CC(=C(OC)C=C2)OC3CCCC3	CHEMBL63	Bioorganic & Medicinal Chemistry Letters (2018), 28(3), 452-458;Virus Genes (2012), 44(3), 374-381	275.3	C16H21NO3	78.1079	62.9934	84.0156	75.039	8.85236	73.0023	88.2836	90.8931	84.0597	7.89098
PandemicResponseBox - Plate D	D10	DD10	MMV1634556	10 mM	ANTIVIRALS		None		FC(F)(F)C1=NC(=NO1)C3=CC(=C(OCCCC2=CC(=NO2)CC)C(=C3)C)C	CHEMBL285833	Journal of Medicinal Chemistry (1995), 38(8), 1355-71,US 5464848	395.4	C19 H20 F3 N3 O3	76.466	74.6008	68.048	73.0383	3.60986	70.6815	104.73	85.5154	86.9757	13.9386
PandemicResponseBox - Plate D	D11	DD11	MMV1581377	10 mM	ANTIVIRALS		None	Ezetimibe	FC4=CC=C(N2C(=O)[C@H](CC[C@H](O)C1=CC=C(F)C=C1)[C@H]2C3=CC=C(O)C=C3)C=C4	CHEMBL1138		409.4	C24 H21 F2 N O3	-3.71384	57.6362	77.385	43.7691	34.5299	82.7207	93.6688	99.2157	91.8684	6.85333
PandemicResponseBox - Plate D	E02	DE02	MMV1633962	10 mM	ANTIVIRALS		None		O(C1=C(C=CC=C1)CC)CCN2CCCCCC2	NA	European Journal of Medicinal Chemistry (2018), 157, 1017-1030;Journal of Medicinal Chemistry (2018), 61(1), 98-118	247.4	C16 H25 N O	61.1415	62.7383	60.6056	61.4951	0.905887	47.9084	69.7994	62.468	60.0586	9.09789
PandemicResponseBox - Plate D	E03	DE03	MMV690653	10 mM	ANTIVIRALS		None	Letermovir	FC3=C2N=C(N(C1=C(OC)C=CC(=C1)C(F)(F)F)[C@H](C2=CC=C3)CC(=O)O)N5CCN(C4=CC(=CC=C4)OC)CC5	CHEMBL1241951		572.6	C29 H28 F4 N4 O4	86.5911	87.2287	86.4513	86.757	0.338356	89.6832	103.42	80.0096	91.0377	9.60525
PandemicResponseBox - Plate D	E04	DE04	MMV642550	10 mM	ANTIVIRALS		None		S1C(=NC=C1)NC(C3=C(O)C2=NC=CC=C2C=C3)C4=CC(=CC=C4)O	CHEMBL1426340	Antiviral Research (2013), 97(1), 74-80,Journal of Medicinal Chemistry (2013), 56(6), 2311-2322	349.4	C19H15N3O2S	4.63253	8.65545	10.8085	8.03217	2.55957	-5.32546	6.9238	2.03265	1.21033	5.03443	>25	>25	>25	> 25		>25	>25	>25	> 25		Cidal
PandemicResponseBox - Plate D	E05	DE05	MMV1645152	10 mM	ANTIVIRALS		None		BrC1=C([NH]C(=N[C]1=O)N)C2=CC(=CC=C2)Cl	CHEMBL56530		300.5	C10 H7 Br Cl N3 O	87.5489	77.5346	62.2294	75.7709	10.4116	79.6747	91.3401	82.5704	84.5284	4.95954
PandemicResponseBox - Plate D	E06	DE06	MMV009948	10 mM	ANTIVIRALS		None	Imatinib	O=C(NC1=CC(=C(C)C=C1)NC2=NC(=CC=N2)C3=CN=CC=C3)C5=CC=C(CN4CCN(C)CC4)C=C5	CHEMBL941	US8293745	493.6	C29H31N7O	-5.21892	52.534	70.2131	39.1761	32.211	70.1013	77.8043	87.436	78.4472	7.09145
PandemicResponseBox - Plate D	E07	DE07	MMV1782107	10 mM	ANTIVIRALS		None		O=[C]2[N](C=C(NC1=CC=CC=C1)[C]([NH]2)=O)CC3=CC(=CC=C3)OC4=CC=CC=C4	CHEMBL1290407		385.4	C23 H19 N3 O3	90.559	77.9172	47.0737	71.85	18.2638	75.4682	83.9172	115.733	91.7061	17.3362
PandemicResponseBox - Plate D	E08	DE08	MMV1581031	10 mM	ANTIVIRALS	1	Free Base/Acid	HBF 0259	ClC1=C(C(=CC=C1)F)C3[N]2N=NN=C2NC(C3)C4=CC=C(Cl)C=C4	CHEMBL550956		364.2	C16 H12 Cl2 F N5	78.3816	62.4832	76.3024	72.3891	7.05574	68.9409	81.443	72.3271	74.237	5.27961
PandemicResponseBox - Plate D	E09	DE09	MMV690540	10 mM	ANTIVIRALS		None	Bropirimine	BrC1=C(O)N=C(N)N=C1C2=CC=CC=C2	CHEMBL37387	US-04507302	266.1	C10 H8 Br N3 O	87.1384	80.2132	86.9926	84.7814	3.23074	75.9033	90.9034	86.7958	84.5342	6.32913
PandemicResponseBox - Plate D	E10	DE10	MMV1634401	10 mM	ANTIVIRALS		None		O(C1=C(C=CC(=C1)C)C)CCCCCCN2[C@@H]([C@@H](O)[C@H](O)[C@H](C2)O)CO	CHEMBL1652119		367.5	C20 H33 N O5	83.4441	82.7643	80.4973	82.2352	1.25985	64.4443	87.5559	96.1428	82.7143	13.386
PandemicResponseBox - Plate D	E11	DE11	MMV002780	10 mM	ANTIVIRALS		None	Noscapine	O=C4OC(C1N(CCC2=CC3=C(C(=C12)OC)OCO3)C)C5=CC=C(C(=C45)OC)OC	CHEMBL402487		413.4	C22H23NO7	72.9085	68.2231	76.7084	72.6133	3.47038	86.6371	81.2974	78.089	82.0079	3.52574
PandemicResponseBox - Plate D	F02	DF02	MMV1633678	10 mM	ANTIVIRALS	1	Hydrochloric acid	Topotecan	O=[C]1[N]5C(=CC2=C1COC([C@]2(O)CC)=O)C4=NC3=CC=C(C(=C3C=C4C5)CN(C)C)O	CHEMBL84	Antimicrobial Agents and Chemotherapy (1997), 41(5), 977-981	457.9	C23 H23 N3 O5	94.8006	86.7185	86.8572	89.4588	3.77769	86.9272	109.824	107.666	101.473	10.3228
PandemicResponseBox - Plate D	F03	DF03	MMV1580484	10 mM	ANTIVIRALS		None		S(C2=C(C(=O)NC1=C(OC)C=CC=C1)C=CC=C2)C3=CC=C([N](=O)=O)C=C3	CHEMBL1213418		380.4	C20 H16 N2 O4 S	60.8679	55.9779	64.3945	60.4134	3.45101	65.8948	69.6538	60.1632	65.2373	3.9023
PandemicResponseBox - Plate D	F04	DF04	MMV1580798	10 mM	ANTIVIRALS		None	PF-3450074	O=C(N(C1=CC=CC=C1)C)[C@@H](NC(=O)CC2=C([NH]C3=C2C=CC=C3)C)CC4=CC=CC=C4	CHEMBL1229713		425.5	C27 H27 N3 O2	87.2752	79.5754	80.4973	82.4493	3.43312	85.6218	92.9411	77.5768	85.3799	6.27475
PandemicResponseBox - Plate D	F05	DF05	MMV1633677	10 mM	ANTIVIRALS		None	Ro-24-7429	F[C@H]1[C@@H](O[C@@H]([C@H]1O)CO)[N]3C2=C([C](=O)[NH]C(=N2)N)N=C3	CHEMBL308759		285.2	C10 H12 F N5 O4	85.7701	80.2132	84.6921	83.5585	2.40607	76.3385	91.1945	88.0762	85.2031	6.39617
PandemicResponseBox - Plate D	F06	DF06	MMV1174026	10 mM	ANTIVIRALS		None		O(C1=CC=C(N)C=C1)C2=CC=C(C(C)(C)C)C=C2	CHEMBL1459578		241.3	C16H19NO	-4.12432	6.23192	5.12517	2.41093	4.64315	108.105	51.7517	62.2119	74.0228	24.475
PandemicResponseBox - Plate D	F07	DF07	MMV1782106	10 mM	ANTIVIRALS		None		O=[C]1[NH]C(=C(CC)C=C1CCC(=O)NC2=C(O)C=CC=C2)C	CHEMBL172773		300.4	C17 H20 N2 O3	83.7177	82.8918	85.0981	83.9026	0.910139	84.8965	85.3727	105.49	91.9197	9.59748
PandemicResponseBox - Plate D	F08	DF08	MMV1580797	10 mM	ANTIVIRALS		None	RWJ-67657	FC4=CC=C(C2=C([N](CCCC1=CC=CC=C1)C(=N2)C#CCCO)C3=CC=NC=C3)C=C4	CHEMBL190333	WO 2018007788	425.5	C27 H24 F N3 O	53.2056	58.2739	61.4175	57.6323	3.38302	61.9784	74.7479	66.4373	67.7212	5.29159
PandemicResponseBox - Plate D	F09	DF09	MMV614278	10 mM	ANTIVIRALS		None		ClC1=C(C(=CC=C1)F)C3[N]2N=CN=C2NC(=C3)C4=CC=C(OC)C=C4	CHEMBL1814197		356.8	C18H14ClFN4O	55.8053	80.5959	60.3349	65.5787	10.7785	71.8419	68.7805	71.6869	70.7698	1.40804
PandemicResponseBox - Plate D	F10	DF10	MMV1634394	10 mM	ANTIVIRALS		None		[S](=O)(=O)(C3=CC=C(OCCC2CCN(C1=NN=C(C)C=C1)CC2)C=C3)C	CHEMBL1835916		375.5	C19 H25 N3 O3 S	52.7951	75.2386	63.7179	63.9172	9.16358	79.0945	80.8608	100.752	86.9025	9.81976
PandemicResponseBox - Plate D	F11	DF11	MMV1580801	10 mM	ANTIVIRALS		None		ClC3=CC2=C(C1=CC=CC=C1)C(=C(C)N=C2C=C3)CC(=O)O	CHEMBL1422607	Nature Chemical Biology (2010), 6(6), 442-448,ACS Medicinal Chemistry Letters (2014), 5(4), 422-427.	311.8	C18 H14 Cl N O2	85.7701	76.7692	87.5338	83.3577	4.71408	87.3624	94.251	76.6805	86.098	7.2286
PandemicResponseBox - Plate D	G02	DG02	MMV690480	10 mM	ANTIVIRALS		None	CP 96345	O(C1=C(C=CC=C1)CN[C@@H]2[C@@H](N3CCC2CC3)C(C4=CC=CC=C4)C5=CC=CC=C5)C	CHEMBL16192	Biological Psychiatry (2008), 63(9), 899-905	412.6	C28 H32 N2 O	-1.66145	2.78796	81.9858	27.7041	38.4259	61.3982	106.913	81.162	83.1578	18.635
PandemicResponseBox - Plate D	G03	DG03	MMV1580478	10 mM	ANTIVIRALS		None	Tenofovir	[P](=O)(O)(O)CO[C@@H](C[N]2C1=NC=NC(=C1N=C2)N)C	CHEMBL483		287.2	C9 H14 N5 O4 P	94.527	87.6113	84.8275	88.9886	4.0778	98.0962	110.115	89.4846	99.2321	8.46068
PandemicResponseBox - Plate D	G04	DG04	MMV1580800	10 mM	ANTIVIRALS		None		ClC2=C(OC1=C(C#N)C=C([N](=O)=O)C=C1)C=CC=C2	CHEMBL137710		274.7	C13 H7 Cl N2 O3	3.12744	3.42573	51.6746	19.4093	22.8153	54.7258	82.6073	63.1082	66.8138	11.6803
PandemicResponseBox - Plate D	G05	DG05	MMV1593520	10 mM	ANTIVIRALS		None	Navuridine	OC[C@H]1O[C@H](C[C@@H]1N=[N+]=[N-])[N]2C=C[C](=O)[NH][C]2=O	CHEMBL591804		253.2	C9 H11 N5 O4	91.5168	80.0856	89.4283	87.0102	4.97011	94.3249	107.059	99.984	100.456	5.20937
PandemicResponseBox - Plate D	G06	DG06	MMV003820	10 mM	ANTIVIRALS		None	Seliciclib	OC[C@H](NC2=NC(=C1N=C[N](C1=N2)C(C)C)NCC3=CC=CC=C3)CC	CHEMBL14762		354.4	C19H26N6O	48.1431	50.7482	60.4702	53.1205	5.30474	85.4767	62.3766	43.5179	63.7904	17.1588
PandemicResponseBox - Plate D	G07	DG07	MMV1782105	10 mM	ANTIVIRALS		None		BrC3=CC1=C(O[C](=O)C(=C1)CSC2=NC=C[NH]2)C=C3	NA	Molecules (2016), 21(2), 228/1-228/17.	337.2	C13 H9 Br N2 O2 S	62.7834	59.4219	68.454	63.5531	3.72728	77.0637	83.9172	78.6012	79.8607	2.93627
PandemicResponseBox - Plate D	G08	DG08	MMV001761	10 mM	ANTIVIRALS		None	Ganciclovir	O(C(CO)CO)C[N]2C1=NC(=NC(=C1N=C2)O)N	CHEMBL182		255.2	C9H13N5O4	93.4324	85.1878	82.5271	87.0491	4.64253	86.202	64.2686	58.3707	69.6138	11.9742
PandemicResponseBox - Plate D	G09	DG09	MMV1580489	10 mM	ANTIVIRALS	1	Iodide	UCB-35625	CC[N+]1(CCC(CC1)NC(=O)C2C3=C(OC4=C2C=C(Cl)C=C4)C=CC(=C3)Cl)C\C5=C\CCCCCC5	CHEMBL331897		655.4	C30 H37 Cl2 N2 O2	-9.18686	-1.42132	4.5839	-2.00809	5.63718	90.2634	102.401	88.5884	93.7511	6.15487
PandemicResponseBox - Plate D	G10	DG10	MMV1633964	10 mM	ANTIVIRALS		None		FC(F)(F)C1=CC(=CC=C1)C(=O)NCCN2CCCCC2	NA	Journal of Virology (1999), 73(1), 140-151,Current Pharmaceutical Design (2015), 21(38), 5573-5588.	300.3	C15 H19 F3 N2 O	77.5606	90.5451	75.0846	81.0634	6.78031	87.7976	90.1757	82.3143	86.7625	3.29177
PandemicResponseBox - Plate D	G11	DG11	MMV010036	10 mM	ANTIVIRALS		None	Panobinostat	O=C(NO)\C=C\C3=CC=C(CNCCC1=C([NH]C2=C1C=CC=C2)C)C=C3	CHEMBL483254		349.4	C21H23N3O2	85.907	69.6262	75.6258	77.053	6.72276	98.2412	95.852	78.7292	90.9408	8.68983
PandemicResponseBox - Plate D	H02	DH02	MMV1593517	10 mM	ANTIVIRALS		None	Selinexor	FC(F)(F)C1=CC(=CC(=C1)C(F)(F)F)C3=N[N](\C=C\C(=O)NNC2=NC=CN=C2)C=N3	CHEMBL3545185		443.3	C17 H11 F6 N7 O	101.505	110.571	94.9763	102.351	6.39454	62.9938	117.975	90.2529	90.4072	22.4462
PandemicResponseBox - Plate D	H03	DH03	MMV1782102	10 mM	ANTIVIRALS		None		O(C1=C(OC)C=C(C(CCCC(C)C)(C)C)C=C1OC)C	NA	WO 2003080043	294.4	C18 H30 O3	90.2854	85.9531	75.4905	83.9097	6.2104	88.5228	83.044	63.4923	78.353	10.7435
PandemicResponseBox - Plate D	H04	DH04	MMV1580503	10 mM	ANTIVIRALS		None		O=C5C1=C(NC4=C(N(C1C3=CC=C(OCC2=CC=CC=C2)C=C3)C(=O)C)C=CC=C4)CC(C5)(C)C	CHEMBL1673157		466.6	C30 H30 N2 O3	99.3159	113.122	80.9032	97.7804	13.198	99.4017	107.35	94.6063	100.453	5.25543
PandemicResponseBox - Plate D	H05	DH05	MMV1581029	10 mM	ANTIVIRALS	1	Free Base/Acid		O=[N](=O)C1=CC(=CC=C1)NC(=O)NC2=C(C=CC=C2)C	CHEMBL2011807		271.3	C14 H13 N3 O3	95.6216	104.193	77.7909	92.5353	10.9974	95.7754	97.7441	73.9917	89.1704	10.763
PandemicResponseBox - Plate D	H06	DH06	MMV639951	10 mM	ANTIVIRALS		None	Everolimus	O=C2N4C(C(=O)OC(C(CC1CC(OC)C(OCCO)CC1)C)CC(=O)C(\C=C(\C(O)C(OC)C(=O)C(C)CC(/C=C/C=C/C=C(/C(CC3OC(C2=O)(O)C(CC3)C)OC)C)C)C)C)CCCC4	CHEMBL1908360	Journal of Virology (2018), 92(19), e01138/1-e01138/16;Transplantation Proceedings (2017), 49(8), 1947-1955	958.2	C53H83NO14	69.2142	46.6665	39.3606	51.7471	12.7061	64.1542	62.231	57.7305	61.3719	2.69191
PandemicResponseBox - Plate D	H07	DH07	MMV1782104	10 mM	ANTIVIRALS		None		O=[C]1[N](C=CN=C1C(=O)N)[C@@H]2O[C@H](CO)[C@H]([C@H]2O)O	CHEMBL261459		271.2	C10 H13 N3 O6	97.1267	97.6881	63.4472	86.0873	16.0106	102.013	107.059	90.2529	99.7748	7.04115
PandemicResponseBox - Plate D	H08	DH08	MMV002015	10 mM	ANTIVIRALS		None	Clemizole	ClC4=CC=C(C[N]2C1=C(C=CC=C1)N=C2CN3CCCC3)C=C4	CHEMBL1407943		325.8	C19H20ClN3	3.9484	6.48703	4.44858	4.96134	1.09798	9.46978	-1.22674	11.7638	6.66894	5.66109	>25	>25	>25	> 25		>25	>25	>25	> 25		Cidal
PandemicResponseBox - Plate D	H09	DH09	MMV1580499	10 mM	ANTIVIRALS		None		ClC1=CC=C(S1)[S](=O)(=O)NC2=CN=C(OC)C=C2	CHEMBL1579180		304.8	C10 H9 Cl N2 O3 S2	64.5622	69.8813	50.8627	61.7687	8.01166	77.644	91.1945	86.2836	85.0407	5.60137
PandemicResponseBox - Plate D	H10	DH10	MMV1593516	10 mM	ANTIVIRALS		None	JNJ-872	FC3=C(N=C(C1=C[NH]C2=C1C=C(F)C=N2)N=C3)N[C@@H]4[C@@H](C(=O)O)C5CCC4CC5	CHEMBL3318007		399.4	C20 H19 F2 N5 O2	106.704	103.045	86.4513	98.7337	8.81251	98.8215	104.876	88.2042	97.3005	6.89058
PandemicResponseBox - Plate D	H11	DH11	MMV637879	10 mM	ANTIVIRALS		None	Saquinavir	O=C(N[C@H](C(=O)N[C@H]([C@H](O)CN2[C@H](C(=O)NC(C)(C)C)C[C@@H]1CCCC[C@@H]1C2)CC3=CC=CC=C3)CC(=O)N)C5=NC4=CC=CC=C4C=C5	CHEMBL114		670.8	C38 H50 N6 O5	101.779	95.2646	82.7977	93.2803	7.87497	98.2412	97.5985	81.5461	92.462	7.72313
PandemicResponseBox - Plate E	A02	DH12	MMV617332	10 mM	ANTIVIRALS		None		O1C(=CC=C1)CNC4=CC3=C([N](C2=CC=C(OC)C=C2)C=N3)C=C4	CHEMBL1444012		319.4	C19H17N3O2	18.2568	3.6555	1.22951	7.71393	7.52043	70.3754	107.496	7.47292	61.7816	41.2841
PandemicResponseBox - Plate E	A03	EA03	MMV1593519	10 mM	ANTIVIRALS		None	MK-0608	O3[C@@H]([N]2C1=NC=NC(=C1C=C2)N)[C@@](O)(C)[C@@H]([C@H]3CO)O	CHEMBL236207		280.3	C12 H16 N4 O4	80.1874	92.3105	86.1774	86.2251	4.94935	94.3953	104.736	83.4296	94.1868	8.69937
PandemicResponseBox - Plate E	A04	EA04	MMV003297	10 mM	ANTIVIRALS		None	Mifepristone	CC#C[C@]1(O)CC[C@H]2[C@@H]3CCC4=CC(=O)CCC4=C3[C@H](C[C@]12C)c5ccc(cc5)N(C)C	CHEMBL1276308		429.6	C29H35NO2	84.5173	82.6179	73.8077	80.3143	4.66574	90.1736	94.9193	76.4982	87.1971	7.80938
PandemicResponseBox - Plate E	A05	EA05	MMV1634396	10 mM	ANTIVIRALS		None		ClC1=C(N=C3[N]1C=C(C2CC2)C=C3C(F)(F)F)C(=O)N5CC(=O)N([C@H]4CC[C@H](O)CC4)CC5	CHEMBL2170001		484.9	C22 H24 Cl F3 N4 O3	92.2587	90.6305	77.3845	86.7579	6.66123	99.4905	103.662	81.4079	94.8534	9.65872
PandemicResponseBox - Plate E	A06	EA06	MMV1580482	10 mM	ANTIVIRALS		None	URMC-099-C	N2=C1[NH]C=C(C1=CC(=C2)C4=CC=C(CN3CCN(C)CC3)C=C4)C6=CC5=C([NH]C=C5)C=C6	CHEMBL2436978	WO 2014085795 A1 20140605	421.5	C27 H27 N5	27.179	11.5388	10.1714	16.2964	7.71539	0.06239	1.20512	7.32852	2.86534	3.19024	17.4	15.28	14.64	15.7733	1.17953	>25	22.8	22.18	22.49	0.31	Static
PandemicResponseBox - Plate E	A07	EA07	MMV1581035	10 mM	ANTIVIRALS	1	Free Base/Acid	Iniparib	NC(=O)C1=CC(=C(I)C=C1)[N](=O)=O	CHEMBL1170047	J. Am. Chem. Soc. 2016, 138, 3856?3862	292	C7 H5 I N2 O3	89.6345	93.0859	87.5186	90.0797	2.29454	97.1613	103.048	92.5271	97.5789	4.30545
PandemicResponseBox - Plate E	A08	EA08	MMV638198	10 mM	ANTIVIRALS		None	Betulinic acid	O=C(O)[C@]45[C@@H]([C@@H]3[C@@]([C@]2([C@@H]([C@@]1([C@H](C([C@@H](O)CC1)(C)C)CC2)C)CC3)C)(C)CC4)[C@H](C(=C)C)CC5	CHEMBL269277		456.7	C30H48O3	83.2053	80.1625	74.7019	79.3565	3.51792	65.717	92.3119	77.0758	78.3682	10.8957
PandemicResponseBox - Plate E	A09	EA09	MMV690706	10 mM	ANTIVIRALS		None	CTS 1027	ONC(=O)C1(CS(=O)(=O)c2ccc(Oc3ccc(Cl)cc3)cc2)CCOCC1	CHEMBL440498	WO 2013101552	425.9	C19 H20 Cl N O6 S	72.4461	62.845	70.231	68.5074	4.10475	85.6608	90.9315	69.4224	82.0049	9.15368
PandemicResponseBox - Plate E	A10	EA10	MMV1782353	10 mM	ANTIVIRALS		None		CC(C)(C)NC(=O)[C@@H]1CN(Cc2cnc3occc3c2)CCN1C[C@@H](O)C[C@@H](Cc4ccccc4)C(=O)N[C@@H]5[C@H](O)Cc6ccccc56	CHEMBL2062137		653.8	C38 H47 N5 O5	96.9822	84.6857	77.2355	86.3011	8.14209	102.548	101.208	87.6173	97.1243	6.74462
PandemicResponseBox - Plate E	A11	EA11	MMV1580843	2 mM	ANTIBACTERIALS		None		C[Si]1(C)CCN(Cc2cc(c3ccc(Cl)cc3)n(n2)c4ccc(Cl)cc4)CC1	CHEMBL3967768		430.4	C22 H25 Cl2 N3 Si	51.9775	70.7283	49.3666	57.3575	9.51451	56.5457	86.3302	60.1805	67.6855	13.267
PandemicResponseBox - Plate E	B02	EB02	MMV1580480	10 mM	ANTIVIRALS	1	Hydrochloric acid	PJ 34	O=[C]2[NH]C1=C(C=C(NC(=O)CN(C)C)C=C1)C3=C2C=CC=C3	CHEMBL372303	Journal of Medicinal Chemistry (2014), 57(6), 2247-2257.	331.8	C17 H17 N3 O2	87.1415	63.362	78.7258	76.4098	9.84513	105.605	106.883	70.4332	94.3069	16.8893
PandemicResponseBox - Plate E	B03	EB03	MMV002505	10 mM	ANTIVIRALS		None	Metitepine	S3C1=C(C=C(SC)C=C1)C(N2CCN(C)CC2)CC4=C3C=CC=C4	CHEMBL93240		356.6	C20H24N2S2	3.82381	-0.09231	7.63785	3.78978	3.15592	7.34117	101.361	6.6065	38.4363	44.4957
PandemicResponseBox - Plate E	B04	EB04	MMV1580487	10 mM	ANTIVIRALS		None	ST 161	O=C(NC3=CC=C(\C(=N\NC(=O)C2C(C1=CC=CC=C1)C2)C)C=C3)C4=CC=CO4			387.4	C23 H21 N3 O3	91.209	88.0458	76.4903	85.2484	6.32609	79.1099	93.6923	78.3755	83.7259	7.0537
PandemicResponseBox - Plate E	B05	EB05	MMV1634385	10 mM	ANTIVIRALS		None		FC(F)(F)C6=CC4=C([N](C12CC3CC(C1)CC(C2)C3)C(=N4)C5=CC=C(N)C=C5)C=C6	CHEMBL1092703		411.5	C24 H24 F3 N3	61.1621	52.2478	59.0536	57.4879	3.80397	107.934	85.4099	53.9711	82.4383	22.1302
PandemicResponseBox - Plate E	B06	EB06	MMV1580501	10 mM	ANTIVIRALS		None	NBD 556	ClC2=CC=C(NC(=O)C(=O)NC1CC(NC(C1)(C)C)(C)C)C=C2	CHEMBL254781		337.8	C17 H24 Cl N3 O2	76.9072	78.0947	69.0387	74.6802	4.01848	75.9073	89.3977	73.3213	79.5421	7.04849
PandemicResponseBox - Plate E	B07	EB07	MMV1593544	10 mM	ANTIVIRALS		None		O=C(NC1CCCCC1)C(N(C2=CC=C(C(C)C)C=C2)C(=O)CC3=C[NH]C4=C3C=CC=C4)C5=CC(=C(OC)C(=C5)OC)OC	CHEMBL3752642		597.7	C36 H43 N3 O5	98.0319	88.692	78.7258	88.4832	7.88306	107.497	105.963	81.2635	98.2411	12.0213
PandemicResponseBox - Plate E	B08	EB08	MMV637413	10 mM	ANTIVIRALS		None	Fludarabine	FC2=NC(=C1N=C[N](C1=N2)[C@H]3O[C@@H](CO)[C@@H]([C@@H]3O)O)N	CHEMBL1568		285.2	C10H12FN5O4	1.85567	1.97544	7.63785	3.82299	2.69796	3.41063	-4.00975	6.31769	1.90619	4.3483	1.8	0.68	2.4	1.62667	0.712804	20.6	1.28	4.8	8.89333	8.40167	Static	16	>16	>16	>16	>16	16	16	16	16	>16	16	MIC too high, did not perform in vivo work
PandemicResponseBox - Plate E	B09	EB09	MMV1782220	10 mM	ANTIVIRALS		None		CC(C)CCN1[C@H]2[C@@H]3CC[C@@H](C3)[C@H]2C(=C(C1=O)C4=NS(=O)(=O)c5cc(NS(=O)(=O)C)ccc5N4)O	CHEMBL1080267		522.6	C23 H30 N4 O6 S2	140.15	70.9868	127.31	112.816	30.0383	78.382	83.2626	89.2058	83.6168	4.42587
PandemicResponseBox - Plate E	B10	EB10	MMV1782349	10 mM	ANTIVIRALS		None		Cc1cc(CCOc2c(C)cc(cc2C)c3nnn(C)n3)on1	CHEMBL113564		313.4	C16 H19 N5 O2	44.8922	65.042	46.237	52.0571	9.19814	84.3506	90.0112	52.3827	75.5815	16.566
PandemicResponseBox - Plate E	B11	EB11	MMV690555	2 mM	ANTIVIRALS		None		FC(F)(F)C4=NC1=C(C=CC2=NC(=C[N]12)C3=NN=CO3)C(=C4)C(F)(F)F	CHEMBL3632725		373.2	C14 H5 F6 N5 O	87.0103	83.1349	73.0626	81.0693	5.87848	100.218	96.7599	77.9422	91.6402	9.78826
PandemicResponseBox - Plate E	C02	EC02	MMV1580494	10 mM	ANTIVIRALS		None	Telaprevir	O=C(N[C@H](C(=O)N[C@H](C(=O)N3[C@H](C(=O)N[C@H](C(=O)C(=O)NC1CC1)CCC)[C@H]2CCC[C@H]2C3)C(C)(C)C)C4CCCCC4)C5=NC=CN=C5	CHEMBL231813		679.8	C36 H53 N7 O6	96.0637	101.228	71.1252	89.4722	13.1435	89.8825	95.2261	72.4549	85.8545	9.72285
PandemicResponseBox - Plate E	C03	EC03	MMV1581034	10 mM	ANTIVIRALS	1	Hydrochloric acid	Danirixin	ClC3=C([S](=O)(=O)[C@@H]1CNCCC1)C(=C(NC(=O)NC2=C(C(=CC=C2)F)C)C=C3)O	CHEMBL3039531		478.4	C19 H21 Cl F N3 O4 S	82.8116	73.5715	76.3413	77.5748	3.87179	82.0214	88.9376	80.6859	83.8816	3.61642
PandemicResponseBox - Plate E	C04	EC04	MMV1580485	10 mM	ANTIVIRALS		None	Pocapavir	ClC3=C(OCC2=CC=C(COC1=C(Cl)C=CC=C1Cl)C=C2)C=CC(=C3)OC	CHEMBL1235858		423.7	C21 H17 Cl3 O3	89.8969	70.7283	73.2116	77.9456	8.51143	92.6484	89.3977	85.7401	89.2621	2.82196
PandemicResponseBox - Plate E	C05	EC05	MMV1633968	10 mM	ANTIVIRALS		None		FC(F)(F)C4=CC=C(NC1=N[NH]C2=NC(=NC(=C12)N)C3=CC=CC=C3)C=C4	NA	ChemMedChem (2015), 10(10), 1629-1634.	370.3	C18 H13 F3 N6	89.5033	93.9906	77.2355	86.9098	7.08181	147.239	104.889	80.2527	110.794	27.664
PandemicResponseBox - Plate E	C06	EC06	MMV1580496	10 mM	ANTIVIRALS		None	Triapine	S=C(N\N=C\C1=NC=CC=C1N)N	CHEMBL231616	WO 2002085358	195.2	C7 H9 N5 S	65.0984	56.6417	11.9598	44.5666	23.3136	65.1347	78.968	59.3141	67.8056	8.24295
PandemicResponseBox - Plate E	C07	EC07	MMV1593521	10 mM	ANTIVIRALS		None	Maribavir	ClC3=C(Cl)C=C2[N]([C@H]1O[C@@H](CO)[C@@H]([C@@H]1O)O)C(=NC2=C3)NC(C)C	CHEMBL515408		376.2	C15 H19 Cl2 N3 O4	90.8154	81.9718	72.4665	81.7512	7.49253	104.294	89.5511	87.0397	93.6284	7.61141
PandemicResponseBox - Plate E	C08	EC08	MMV658803	10 mM	ANTIVIRALS		None	Tipifarnib	ClC1=CC(=CC=C1)C2=C[C](=O)[N](C5=C2C=C([C@](N)(C3=CC=C(Cl)C=C3)C4=CN=C[N]4C)C=C5)C	CHEMBL289228		489.4	C27H22Cl2N4O	13.2708	45.0106	50.7079	36.3298	16.4702	0.790267	64.2437	66.2455	43.7598	30.395
PandemicResponseBox - Plate E	C09	EC09	MMV1782213	10 mM	ANTIVIRALS		None	RDEA 806	OC(=O)c1ccc(NC(=O)CSc2nnc(Br)n2c3ccc(C4CC4)c5ccccc35)c(Cl)c1	CHEMBL1630216	European Journal of Medicinal Chemistry (2015), 102, 167-179.	557.8	C24 H18 Br Cl N4 O3 S	63.5239	114.797	45.1937	74.505	29.4574	93.6675	82.0356	67.2563	80.9864	10.8078
PandemicResponseBox - Plate E	C10	EC10	MMV1782355	10 mM	ANTIVIRALS		None	Peldesine	NC1=Nc2c(Cc3cccnc3)c[nH]c2C(=O)N1	CHEMBL311300		241.2	C12 H11 N5 O	88.716	105.105	71.4232	88.4147	13.7521	97.7436	95.6862	78.5199	90.6499	8.61825
PandemicResponseBox - Plate E	C11	EC11	MMV1613559	2 mM	ANTIBACTERIALS	1	Sodium	Cilastatin	CC1(C)C[C@H]1C(=O)N\C(=C/CCCCSC[C@@H](N)C(O)=O)C(O)=O	CHEMBL766		380.4	C16 H25 N2 O5 S	93.1771	127.204	75.2981	98.5597	21.5296	103.275	95.3795	77.7978	92.1509	10.6488
PandemicResponseBox - Plate E	D02	ED02	MMV275100	10 mM	ANTIVIRALS		None		FC4=C([N]2[C](=O)C1=C(C=CC(=C1)[N](=O)=O)N=C2CN3CCN(CC)CC3)C=CC=C4	CHEMBL1399083		411.4	C21H22FN5O3	70.7404	69.8237	77.0864	72.5502	3.22938	83.0405	93.5389	67.1119	81.2304	10.8644
PandemicResponseBox - Plate E	D03	ED03	MMV1581033	10 mM	ANTIVIRALS	1	Free Base/Acid	Golotimod	O=C(O)[C@@H](NC(=O)CC[C@@H](N)C(=O)O)CC1=C[NH]C2=C1C=CC=C2	CHEMBL2103812		333.3	C16 H19 N3 O5	84.1237	28.5978	87.6677	66.7964	27.0492	91.1927	94.6126	87.1841	90.9965	3.03583
PandemicResponseBox - Plate E	D04	ED04	MMV098836	10 mM	ANTIVIRALS		None	DNDI1417411	COc1cc(NS(=O)(=O)c2ccc(C)cc2)c3ncccc3c1	CHEMBL1445650	US 20110189260	328.4	C17H16N2O3S	4.21743	0.941567	14.1952	6.45141	5.63666	6.32214	-0.48205	14.2599	6.70001	6.02431	>25	>25	>25	> 25		>25	>25	>25	> 25		Static
PandemicResponseBox - Plate E	D05	ED05	MMV688991	10 mM	ANTIVIRALS		None	Nitazoxanide	S1C(=NC=C1[N](=O)=O)NC(=O)C2=C(OC(=O)C)C=CC=C2	CHEMBL1401		307.3	C12 H9 N3 O5 S	76.12	57.8049	70.082	68.0023	7.62035	90.0281	88.1707	131.227	103.142	19.8738
PandemicResponseBox - Plate E	D06	ED06	MMV1580490	10 mM	ANTIVIRALS		None	MSX 122	N1=C(N=CC=C1)NCC3=CC=C(CNC2=NC=CC=N2)C=C3	CHEMBL3545330	Bioorganic & Medicinal Chemistry Letters (2015), 25(21), 4950-4955.	292.3	C16 H16 N6	67.329	32.6041	98.845	66.2593	27.0533	53.1975	76.6673	83.1408	71.0019	12.864
PandemicResponseBox - Plate E	D07	ED07	MMV1593514	10 mM	ANTIVIRALS		None	Namodenoson	IC1=CC(=CC=C1)CNC2=NC(=NC3=C2N=C[N]3[C@@H]4OC(C(=O)NC)[C@H]([C@H]4O)O)Cl	CHEMBL431733		544.7	C18 H18 Cl I N6 O4	74.5455	99.2892	68.8897	80.9081	13.2009	85.8064	83.7227	115.054	94.8611	14.304
PandemicResponseBox - Plate E	D08	ED08	MMV1580500	10 mM	ANTIVIRALS		None	1-Hydroxy-10-methylacridone	O=[C]2C1=C(O)C=CC=C1[N](C)C3=C2C=CC=C3	CHEMBL1288799	Antiviral Research (1999), 43(3), 189-199,JP 11116480 A	225.2	C14 H11 N O2	66.8041	57.1587	51.7511	58.5713	6.22601	63.0966	67.7714	64.2238	65.0306	1.9919
PandemicResponseBox - Plate E	D09	ED09	MMV1782214	10 mM	ANTIVIRALS		None		CN(C[C@@](C)(CCN1CCC(CC1)N(CC=C)C(=O)OCC2=CC=C(C=C2)[N](=O)=O)C3=CC=CC=C3)[S](=O)(=O)C4=CC=CC=C4	CHEMBL93139		634.8	C34 H42 N4 O6 S	55.9138	76.9316	53.3905	62.0786	10.5531	79.6922	66.6977	61.9134	69.4344	7.51173
PandemicResponseBox - Plate E	D10	ED10	MMV1782352	10 mM	ANTIVIRALS		None	FK-788	OC(=O)COc1cccc2C[C@@](O)(COC(=O)N(c3ccccc3)c4ccccc4)CCc12	CHEMBL196779	WO 2011146817	447.5	C26 H25 N O6	91.0778	97.6092	77.6826	88.7898	8.29431	92.5029	96.2998	79.5307	89.4444	7.17941
PandemicResponseBox - Plate E	D11	ED11	MMV1634361	2 mM	ANTIFUNGALS		None	Cispentacin	O=C(O)[C@H]1[C@@H](N)CCC1	CHEMBL1191824		129.2	C6 H11 N O2	90.9466	119.708	79.1729	96.6093	17.0261	98.3259	98.6004	79.3863	92.1042	8.99362
PandemicResponseBox - Plate E	E02	EE02	MMV1782103	10 mM	ANTIVIRALS		None		O=[C]1[NH]C(=NC2=C1N=C[N]2CCOC)NC3=CC=CC=C3	CHEMBL154209		285.3	C14 H15 N5 O2	87.4039	60.3895	77.5335	75.109	11.161	90.0281	97.6801	72.5993	86.7692	10.4953
PandemicResponseBox - Plate E	E03	EE03	MMV1557856	10 mM	ANTIVIRALS		None	Birinapant	FC6=CC1=C(C(=C([NH]1)C2=C(C3=C([NH]2)C=C(F)C=C3)C[C@H]4N(C(=O)[C@@H](NC(=O)[C@@H](NC)C)CC)C[C@H](C4)O)C[C@H]5N(C(=O)[C@@H](NC(=O)[C@@H](NC)C)CC)C[C@H](C5)O)C=C6	CHEMBL3039522		806.9	C42 H56 F2 N8 O6	72.5773	66.5928	67.1013	68.7572	2.70923	88.1356	92.4653	69.7112	83.4374	9.8655
PandemicResponseBox - Plate E	E04	EE04	MMV218827	10 mM	ANTIVIRALS		None		[S](=O)(=O)(NC1=CC(=C(C2=CC=CC=C12)O)SCC(=O)O)C3=CC=CC4=CC=CN=C34	CHEMBL3185602		440.5	C21H16N2O5S2	82.418	84.6857	102.273	89.7921	8.87354	90.9015	95.2261	88.195	91.4409	2.89568
PandemicResponseBox - Plate E	E05	EE05	MMV1580502	10 mM	ANTIVIRALS		None	Plerixafor	N1(CCNCCCNCCNCCC1)CC3=CC=C(CN2CCNCCCNCCNCCC2)C=C3	CHEMBL18442	Antimicrob. Agents Chemother. (2009) 53:2940-2948	502.8	C28 H54 N8	86.8791	83.6518	80.2161	83.5823	2.7206	89.0091	97.3734	86.8953	91.0926	4.52426
PandemicResponseBox - Plate E	E06	EE06	MMV1782113	10 mM	ANTIVIRALS		None		ClC3=CC1=C(NC(=O)N(C1(C2CC2)CCC)C)C=C3	NA	EP 530994 A1, WO 9304047 A1	278.8	C15 H19 Cl N2 O	52.896	56.3833	58.9046	56.0613	2.46356	67.4639	76.8207	61.1913	68.492	6.42194
PandemicResponseBox - Plate E	E07	EE07	MMV1581036	10 mM	ANTIVIRALS	1	Free Base/Acid	Terameprocol	O(C1=C(OC)C=CC(=C1)C[C@@H]([C@@H](CC2=CC(=C(OC)C=C2)OC)C)C)C	CHEMBL90983		358.5	C22 H30 O4	50.7966	58.7095	48.3234	52.6098	4.42972	72.1223	71.4524	61.9134	68.496	4.66268
PandemicResponseBox - Plate E	E08	EE08	MMV1580498	10 mM	ANTIVIRALS		None	Pradigastat	FC(F)(F)C4=NC=C(NC3=CN=C(C2=CC=C([C@H]1CC[C@H](CC(=O)O)CC1)C=C2)C=C3)C=C4	CHEMBL2364624	WO-2007126957	455.5	C25 H24 F3 N3 O2	82.2868	88.5627	70.8271	80.5589	7.34289	72.4134	58.8754	85.1625	72.1504	10.7332
PandemicResponseBox - Plate E	E09	EE09	MMV1782211	10 mM	ANTIVIRALS		None	TTP 8307	C[C@@H](NC(=O)c1cccc(c1)c2c[nH]c(n2)c3cc4ccccc4cn3)c5ccc(F)cc5	CHEMBL1163676		436.5	C27 H21 F N4 O	78.4817	73.313	58.3085	70.0344	8.55577	80.8568	86.0234	64.2238	77.0347	9.30096
PandemicResponseBox - Plate E	E10	EE10	MMV1782350	10 mM	ANTIVIRALS		None		CC(C)Oc1ccc(cc1)n2cnc3cc(\C=C/c4ccc(cc4)C(C)(C)O)ccc23	NA	WO 2013123215	412.5	C27 H28 N2 O2	57.7507	56.3833	52.3472	55.4937	2.29388	60.0395	63.0166	59.4585	60.8382	1.55853
PandemicResponseBox - Plate E	E11	EE11	MMV002350	2 mM	ANTIFUNGALS	1	Hydrochloric acid	Lomefloxacin	FC2=C(N1CC(NCC1)C)C(=CC3=C2[N](C=C(C(=O)O)[C]3=O)CC)F	CHEMBL561		387.9	C17H19F2N3O3	92.7835	92.1813	82.1535	89.0394	4.87529	97.8892	93.8457	82.2744	91.3364	6.61704
PandemicResponseBox - Plate E	F02	EF02	MMV1782098	10 mM	ANTIVIRALS		None		O[C@H]1[C@H](O)[C@H](N(CCCC)C[C@@H]1O)CO	CHEMBL1029		219.3	C10 H21 N O4	94.358	27.4347	82.1535	67.9821	29.101	96.4334	110.717	79.8195	95.6567	12.6259
PandemicResponseBox - Plate E	F03	EF03	MMV1580796	10 mM	ANTIVIRALS		None	Rubitecan	O=[N](=O)C1=CC=CC2=NC3=C(C=C12)C[N]4[C](=O)C5=C(C=C34)[C@](O)(C(=O)OC5)CC	CHEMBL77305	Anticancer Research (2003), 23(5A), 3623-3638	393.3	C20 H15 N3 O6	97.1134	84.6857	78.5768	86.7919	7.71272	95.2688	102.435	81.6967	93.1335	8.59989
PandemicResponseBox - Plate E	F04	EF04	MMV1782111	10 mM	ANTIVIRALS		None		CC(C)C(=O)N[C@@H]1[C@H](C=C(O[C@H]1[C@H](O)[C@H](O)CO)C(O)=O)N=[N+]=[N-]	CHEMBL514002		344.3	C13 H20 N4 O7	71.0028	27.4347	74.4039	57.6138	21.385	71.1033	132.957	82.2744	95.4449	26.9144
PandemicResponseBox - Plate E	F05	EF05	MMV637855	10 mM	ANTIVIRALS	1	Hydrochloric acid	Rimantadine	NC(C12CC3CC(C1)CC(C2)C3)C	CHEMBL959		215.8	C12H21N	60.1125	57.9341	63.9717	60.6728	2.49647	78.5276	82.6491	96.8592	86.012	7.85254
PandemicResponseBox - Plate E	F06	EF06	MMV1634393	10 mM	ANTIVIRALS		None		FC(F)(F)C1=CC=C[N]([C]1=O)CC(NC2CC3=C(C2)C=CC=C3)C4=CC=C(C(C)(C)C)C=C4	CHEMBL1650597		454.5	C27 H29 F3 N2 O	63.6551	74.2177	62.1833	66.6854	5.35993	51.305	64.5504	71.7328	62.5294	8.4612
PandemicResponseBox - Plate E	F07	EF07	MMV1581030	10 mM	ANTIVIRALS	1	Free Base/Acid		ClC3=CC=C(C2(C(=O)N(C1=CC=CC=C1)C)CCC2)C=C3	CHEMBL1083323		299.8	C18 H18 Cl N O	16.0262	1.45851	9.57526	9.02	5.9602	61.0585	107.343	23.213	63.8715	34.4035
PandemicResponseBox - Plate E	F08	EF08	MMV1580488	10 mM	ANTIVIRALS		None	ML 324	O=C(NCCCN(C)C)C3=CC=C(C2=CC1=CC=CN=C1C(=C2)O)C=C3	CHEMBL1398529	WO-2012012627	349.4	C21 H23 N3 O2	10.5155	5.72325	12.2578	9.49885	2.76288	71.9767	76.2072	14.8376	54.3405	27.9861
PandemicResponseBox - Plate E	F09	EF09	MMV1782210	10 mM	ANTIVIRALS		None	Cyclopropavir	NC1=Nc2c(ncn2\C=C/3\CC3(CO)CO)C(=O)N1	CHEMBL265948		263.3	C11 H13 N5 O3	89.8969	79.7748	75.5961	81.7559	6.00399	101.528	99.9808	83.2852	94.9315	8.2594
PandemicResponseBox - Plate E	F10	EF10	MMV1782386	10 mM	ANTIVIRALS		None		CN(O)C(=O)c1cc2c(CN3CCC[C@H]3C(=O)N)cn(Cc4ccc(F)cc4)c2cn1	CHEMBL1289313	WO 2006027694,Bioorganic & Medicinal Chemistry Letters (2010), 20(24), 7429-7434	425.4	C22 H24 F N5 O3	87.4039	91.4059	79.3219	86.0439	5.02613	94.9776	96.1464	84.0072	91.7104	5.46784
PandemicResponseBox - Plate E	F11	EF11	MMV1580483	2 mM	ANTIVIRALS		None	AZD-0156	O=[C]1[N](C2=C([N]1C)C=NC3=CC=C(C=C23)C4=CN=C(OCCCN(C)C)C=C4)C5CCOCC5	CHEMBL3960662		461.6	C26 H31 N5 O3	86.6167	82.101	79.4709	82.7295	2.9509	93.2307	97.0666	112.311	100.869	8.24031
PandemicResponseBox - Plate E	G02	EG02	MMV1634397	10 mM	ANTIVIRALS		None		O=C(NCC1=CC=C(OC)C=C1)C4CCN([C@@H](C2=CC=CC3=CC=CC=C23)C)CC4	CHEMBL1172891		402.5	C26 H30 N2 O2	3.82381	-0.86772	9.42623	4.12744	4.20797	62.3687	66.8511	7.76173	45.6605	26.8609
PandemicResponseBox - Plate E	G03	EG03	MMV1580505	10 mM	ANTIVIRALS		None		O=C(N4CCN(C3=CC=C(NC(=O)C2=CC1=C(OCO1)C=C2)C=C3)CC4)C5=CC=CC=C5	CHEMBL1469003	US 20090163545	429.5	C25 H23 N3 O4	101.968	96.8337	91.3934	96.7318	4.3177	103.275	108.723	101.191	104.397	3.17552
PandemicResponseBox - Plate E	G04	EG04	MMV1782097	10 mM	ANTIVIRALS		None		FC3=CC=C(CNC(=O)C1=C(O)C2=C([NH][C]1=O)C=CC=N2)C=C3	CHEMBL1917872		313.3	C16 H12 F N3 O3	86.6167	79.1286	82.7496	82.8316	3.05755	97.7436	100.441	88.195	95.4598	5.25375
PandemicResponseBox - Plate E	G05	EG05	MMV690467	10 mM	ANTIVIRALS		None	Pleconaril	FC(F)(F)C1=NC(=NO1)C3=CC(=C(OCCCC2=CC(=NO2)C)C(=C3)C)C	CHEMBL29609		381.3	C18 H18 F3 N3 O3	70.8716	102.908	64.2698	79.3497	16.8747	152.48	84.4896	108.412	115.127	28.1602
PandemicResponseBox - Plate E	G06	EG06	MMV1634392	10 mM	ANTIVIRALS		None		S1C(=NC(=C1C(=O)OC)C)C2=CC=C(CCCC)C=C2	CHEMBL1797833		289.4	C16 H19 N O2 S	48.8285	54.8325	92.2876	65.3162	19.2285	84.6418	81.8822	65.0902	77.2047	8.64
PandemicResponseBox - Plate E	G07	EG07	MMV247764	10 mM	ANTIVIRALS		None		BrC3=CC=C(C2=NC1=CC=C(C=C1C(=C2)C(=O)O)Cl)C=C3	CHEMBL153238	ACS Med. Chem. Lett., 2013, 4 (6), pp 517-521	362.6	C16H9BrClNO2	60.8997	52.377	49.8137	54.3635	4.73881	82.6037	78.8146	58.8809	73.4331	10.4056
PandemicResponseBox - Plate E	G08	EG08	MMV1580486	10 mM	ANTIVIRALS		None	Pritelivir	[S](=O)(=O)(N)C1=C(N=C(S1)N(C(=O)CC3=CC=C(C2=NC=CC=C2)C=C3)C)C	NA	Antiviral Chemistry & Chemotherapy (2007), 18(1), 35-48; WO 2006103011	402.5	C18 H18 N4 O3 S2	93.3083	93.6029	63.6736	83.5283	14.0399	101.674	96.4531	49.639	82.5887	23.3963
PandemicResponseBox - Plate E	G09	EG09	MMV1782208	10 mM	ANTIVIRALS		None		CN1C(=O)C(C(=O)N(c2ccccc2)c3cc(ccc13)C(F)(F)F)c4ccccc4	CHEMBL1642544		410.4	C23 H17 F3 N2 O2	94.2268	97.8676	78.1297	90.0747	8.5762	119.725	99.0606	80.2527	99.6796	16.1206
PandemicResponseBox - Plate E	G10	EG10	MMV1782412	10 mM	ANTIVIRALS		None		NC(=O)C([C@H]1CCCN(CCc2ccc3OCCc3c2)C1)(c4ccccc4)c5ccccc5	CHEMBL522951		440.6	C29 H32 N2 O2	67.0665	68.0144	70.9762	68.6857	1.66518	129.916	101.055	70.722	100.564	24.1682
PandemicResponseBox - Plate E	G11	EG11	MMV1782209	2 mM	ANTIVIRALS		None		COc1ccc(cc1NC(=O)C(=O)c2ccc(OCCN3CCOCC3)c4ccccc24)C(C)(C)C	CHEMBL1209840	US 20110117055	490.6	C29 H34 N2 O5	102.099	85.978	85.7302	91.2692	7.65873	102.256	99.5207	87.1841	96.3204	6.55617
PandemicResponseBox - Plate E	H02	EH02	MMV1633963	10 mM	ANTIVIRALS		None		ClC1=CC(=CC(=C1)OC2=CC(=CC=C2)\C=C\C=C\C(=O)O)Cl	CHEMBL106454		335.2	C17 H12 Cl2 O3	7.49766	5.33555	9.42623	7.41981	1.67092	58.7293	58.5686	17.4368	44.9116	19.4277
PandemicResponseBox - Plate E	H03	EH03	MMV687798	10 mM	ANTIVIRALS		None	Levofloxacin	FC3=C(N1CCN(C)CC1)C4=C2[N](C=C([C](C2=C3)=O)C(=O)O)[C@H](CO4)C	CHEMBL33	Antimicrobial Agents and Chemotherapy (2012), 56(8), 4052-406	361.4	C18H20FN3O4	97.3758	91.1474	85.7302	91.4178	4.75813	100.801	104.889	82.852	96.1805	9.57135
PandemicResponseBox - Plate E	H04	EH04	MMV1634398	10 mM	ANTIVIRALS		None		O=C(N\N=C\C1=CC(=C(OCC)C=C1)OCC)C3C(C2=CC=C(C(C)(C)C)C=C2)C3	CHEMBL3125915		408.5	C25 H32 N2 O3	88.4536	87.6581	67.1013	81.071	9.88339	88.2812	97.5268	72.0217	85.9432	10.5428
PandemicResponseBox - Plate E	H05	EH05	MMV1580493	10 mM	ANTIVIRALS		None	Verdinexor	FC(F)(F)C1=CC(=CC(=C1)C(F)(F)F)C3=N[N](\C=C/C(=O)NNC2=NC=CC=C2)C=N3	CHEMBL3545187	PLoS One (2016), 11(11), e0167221/1-e0167221/14	442.3	C18 H12 F6 N6 O	119.419	80.0332	32.377	77.2764	35.5881	79.6922	83.8761	40.2527	67.9403	19.6525
PandemicResponseBox - Plate E	H06	EH06	MMV1634389	10 mM	ANTIVIRALS		None		FC(F)(F)C2=NC(=C1[NH][C]([N](C1=C2)CC3=CC=CC=C3)=O)N	CHEMBL1760434	Bioorganic & Medicinal Chemistry Letters (2011), 21(19), 5939-5943.	308.3	C14 H11 F3 N4 O	36.1012	67.1098	81.5574	61.5894	18.9635	74.4515	96.7599	79.3863	83.5326	9.56764
PandemicResponseBox - Plate E	H07	EH07	MMV019724	10 mM	ANTIVIRALS		None		S1C(=NC2=C1C=CC=C2)NC(C4=C(O)C3=NC=CC=C3C=C4)C5=CC=C(OC(F)F)C=C5	CHEMBL548113	WO 2016057518	449.5	C24H17F2N3O2S	15.6326	13.4773	20.9016	16.6705	3.11855	14.4744	1.51187	11.6607	9.21563	5.56717	2.68	2.92	9	4.86667	2.92435	14	19.2	21.44	18.2133	3.11646	Static	4	2	4	2	2	8	8	>16	16	>16	4	13.3	0.6053	no
PandemicResponseBox - Plate E	H08	EH08	MMV1782222	10 mM	ANTIVIRALS		None		CN1c2ccc(Cl)cc2N(C(=O)c3cn(Cc4ccc(CN5CCOCC5)cc4)nc13)c6ccccc6	CHEMBL1642530		514	C29 H28 Cl N5 O2	52.1087	70.4699	58.1595	60.246	7.63973	58.8749	64.8572	59.6029	61.1116	2.6651
PandemicResponseBox - Plate E	H09	EH09	MMV1006203	10 mM	ANTIVIRALS		None	1,1-dioxide 1-Thioflavone	O=C1C=C(c2ccccc2)S(=O)(=O)c3ccccc13	CHEMBL122199		270.3	C15H10O3S	63.2615	4.0432	10.9165	26.0737	26.445	59.6028	125.748	9.78339	65.0449	47.4986
PandemicResponseBox - Plate E	H10	EH10	MMV1613563	2 mM	ANTIBACTERIALS		None	Iclaprim	COc1cc(Cc2cnc(N)nc2N)c3C=CC(Oc3c1OC)C4CC4	CHEMBL134561		354.4	C19 H22 N4 O3	93.5708	93.2152	87.6677	91.4845	2.70284	106.041	106.73	86.8953	99.8887	9.19203
PandemicResponseBox - Plate E	H11	EH11	MMV003069	2 mM	ANTIBACTERIALS	1	Hydrochloric acid	Tomatidine	C[C@H]1CC[C@]2(NC1)O[C@H]3C[C@H]4[C@@H]5CC[C@H]6C[C@@H](O)CC[C@]6(C)[C@H]5CC[C@]4(C)[C@H]3[C@@H]2C	CHEMBL2165711		452.3	C27H45NO2	80.1874	92.8275	84.2399	85.7516	5.26982	98.3259	98.7538	91.083	96.0542	3.51951
			AF: Antifungal
			AV:Antiviral
			AB:Antibacterial

## Sheet: MyOS Compounds 
	MYOS Codes	Other ID	Retest	aka	Series	Origin/Synthesised by	Year Screened	Notes	Mol Form	SMILES	Mw	LogD	Rot Bonds	LogP	Flexibility	InChI	InChiKey	Percentage growth of M.mycetomatis at .. uM of compound																						MIC
	MYOS Codes	Other ID	Retest	aka	Series	Origin/Synthesised by	Year Screened	Notes	Mol Form	SMILES	Mw	LogD	Rot Bonds	LogP	Flexibility	InChI	InChiKey	100 μM A	100 μM B	100 μM C	100 μM mean	100 μM stdev	25 μM A	25 μM B	25 μM C	25 μM mean	25 μM stdev	16μM	8 μM	4μM	2μM	1μM	0.5μM	0.25μM	0.125μM	0.06μM	0.03μM	IC50	IC90	mm55	mm13	mm14	mm26	mm30	mm41	mm45	mm49	mm50	mm54
2	MYOS_00001_00_01	HPD14_1		EPL-BS0495	series 1		2019	Hung's resynthesis	C19H21ClFN3O2	FC1=CC(Cl)=CC=C1C(N2CCN(C(OCC)=O)CC2)C3=CC=CN=C3	377.85	2.494	6	2.494	0.2143			-0.3			-0.3		9	30.9	18.7	19.5	11	-1.64	-0.91	-0.95	-0.82	-0.69	31.93	50.66	40.38	54.82	43.85	0.03	0.75	1	4	0.5	1	4	0.5	0.06	0.5	0.5
3	MYOS_00001_00_02	EPL-BS0495		HPD14_1, EPL-BS0495	series 1	Hung	2018	Epichem	C19H21ClFN3O2	CCOC(=O)N1CCN(CC1)C(c2cccnc2)c3ccc(Cl)cc3F	377.85	2.494	6	2.494	0.2143	InChI=1S/C19H21ClFN3O2/c1-2-26-19(25)24-10-8-23(9-11-24)18(14-4-3-7-22-13-14)16-6-5-15(20)12-17(16)21/h3-7,12-13,18H,2,8-11H2,1H3	JWZYHPVOOKELNC-UHFFFAOYSA-N	2.8	0.2	-0.3	0.9	1.7	1	10.2	-1.5	1	6.2	1.0363	12.8034	9.8616	5.42221	59.3903	64.8994	89.6102	107.154	75.9176	74.42	0.28	0.46	4	8	0.25	>16	1	1	>16	1	8	4
4	MYOS_00002_00_01	EPL-BS0038			series 1		2019			OC(c1ccc(Cl)cc1)(c2cccnc2)c3ccccc3Cl	330.22	2.753	3	2.753	0.125			-0.9	-5.7		-3.3	3.4	-3.1	-3.2		-3.1	0.1	-4.67346	-5.18164	-4.89126	-5.32684	-4.81866	-4.89126	-0.245016	67.8514	64.4393	73.2236	0.15	0.21	0.25		0.25
5	MYOS_00003_00_01	EPL-BS0800		HPD10_1, EPL-BS0800	series 1		2018		C20H12F4N2O	OC(c1ccc(cc1)C(F)(F)F)(c2cccnc2)c3ccc(cc3F)C#N	372.33	3.078	5	3.078	0.1724	InChI=1S/C20H12F4N2O/c21-18-10-13(11-25)3-8-17(18)19(27,16-2-1-9-26-12-16)14-4-6-15(7-5-14)20(22,23)24/h1-10,12,27H	YRESKFMGHVGGOR-UHFFFAOYSA-N	3.4	-0.9	-0.7	0.6	2.4	-2.4	-0.8	2.5	-2.4	6	4.51294	1.0363	1.14328	62.9204	84.422	84.9034	87.3103	85.6522	87.9521	81.5337	0.58	0.87	4	8	0.25	>16	4	1	>16	2	4	4
6	MYOS_00003_00_02	HPD10_1		EPL-BS0800	series 1	Hung	2019		C20H12F4N2O	FC1=CC(C#N)=CC=C1C(C2=CC=C(C(F)(F)F)C=C2)(O)C3=CN=CC=C3	372.33	3.078	5	3.078	0.1724			1.1			1.1		10.8	8.7	5.1	8.2	2.9	3.51	0.59	0.18	1.32	42.43	74.19	81.86	88.21	76.7	95.52	0.85	1.65	4	4	0.5	2	4	1	4	1	1
7	MYOS_00004_00_01	EPL-BS1025		(S) enantiomer version of EPL-BS1246	series 1		2018		C24H21ClF3N3O	FC(F)(F)c1ccc(cc1)N2CCN(CC2)C(=O)C(c3ccc(Cl)cc3)c4cccnc4	459.9	3.465	6	3.465	0.1714	InChI=1S/C24H21ClF3N3O/c25-20-7-3-17(4-8-20)22(18-2-1-11-29-16-18)23(32)31-14-12-30(13-15-31)21-9-5-19(6-10-21)24(26,27)28/h1-11,16,22H,12-15H2	OJFZYAQGMWSUID-UHFFFAOYSA-N	3.7	-0.2	-1.3	0.7	2.62742	-1.5	2.7	1.6	-1.5	6.4	4.83386	4.40596	6.278	73.4038	97.4193	101.003	95.7612	99.0239	94.531	77.4687	0.63	0.94	4	8			1	1	>16	4	2	4
8	MYOS_00005_00_01	HPD9-1			series 1	Hung	2019		C19H12BrF4NO	BrC1=CC=C(C(C2=CC=C(C(F)(F)F)C=C2)(O)C3=CN=CC=C3)C(F)=C1	426.21	3.916	4	3.916	0.1429			2			2		54.6	38.1	60.7	51.1	11.7	2.6	3.74	3.15	2.01	46.59	69.52	84.29	63.91	81.08	65.64	0.92	1.67	4	4	0.5	0.5	4	1	4	0.5	0.5
9	MYOS_00006_00_01	EPL-BS0237			series 1		2019			Fc1cc(Cl)ccc1C(N2CCN(CC2)c3ccccc3)c4cccnc4	381.88	3.922	4	3.922	0.1333			15.1	4.3	11.2	10.2	5.5	9.7	13.4	11.1	9.7	1.9	15.5505	9.64813	13.9614	13.5074	43.7003	73.4393	69.126	77.2985	82.2928	97.2758	1	7	>16
10	MYOS_00007_00_01	EPL-BS0240			series 1		2019			OC(c1ccc(cc1)C(F)(F)F)(c2cccnc2)c3ccccc3F	347.32	3.213	4	3.213	0.1481			-1.6	-5.8		-3.7	3	-4.8	-6.2		-4.8	1	-4.31048	-5.39944	-6.77879	16.9606	60.3739	68.0692	59.2849	60.6643	67.561	76.4179	1.21	2.6	2		2
11	MYOS_00008_00_01	EPL-BS0178			series 1		2018		C19H13ClN2O	OC(c1ccc(Cl)cc1)(c2cccnc2)c3ccccc3C#N	320.78	2.254	4	2.254	0.16	InChI=1S/C19H13ClN2O/c20-17-9-7-15(8-10-17)19(23,16-5-3-11-22-13-16)18-6-2-1-4-14(18)12-21/h1-11,13,23H	KBTGCSCDEWFJKS-UHFFFAOYSA-N	-4.9	3.3	-0.9	-0.8	4.1	19.5	64.7	-0.9	19.5	39.2	0.822357	2.74788	70.6225	87.2033	86.7219	97.2588	91.3218	89.3428	95.2798	94.6915	1.25	1.8	8	>16	1	>16	4	8	>16	8	>16	>16
12	MYOS_00009_00_01	HPD20_1			series 1	Hung	2019		C19H15BrClNO	ClC(C=C1)=CC=C1C(C2=CC=CC=C2Br)(OC)C3=CN=CC=C3	387	5.094	4	5.094	0.16	InChI=1S/C19H15BrClNO/c1-23-19(15-5-4-12-22-13-15,14-8-10-16(21)11-9-14)17-6-2-3-7-18(17)20/h2-13H,1H3	HMQOHQZDQVILEQ-UHFFFAOYSA-N	17.5	15.5	8.5	13.9	4.7	7.4	6	7.2	6.9	0.7	-0.93	-1.92	-2.35	31.32	83.91	130.32	117.58	109.4	111.67	119.57	1.52	2.88	2		0.25	>16	0.25	125		0.25	1	0.25
13	MYOS_00010_00_01	EPL-BS1246, MMV689244		racemate version of EPL-BS1025	series 1		2018		C24H21ClF3N3O	FC(F)(F)c1ccc(cc1)N2CCN(CC2)C(=O)C(c3ccc(Cl)cc3)c4cccnc4	459.9	3.465	6	3.465	0.1714	InChI=1S/C24H21ClF3N3O/c25-20-7-3-17(4-8-20)22(18-2-1-11-29-16-18)23(32)31-14-12-30(13-15-31)21-9-5-19(6-10-21)24(26,27)28/h1-11,16,22H,12-15H2/t22-/m0/s1	OJFZYAQGMWSUID-QFIPXVFZSA-N	-9.9	-1.2	-1	-4	5.1	0.5	12.2	-1	0.5	11	2.80136	37.3537	70.355	108.17	86.7219	97.5797	102.928	105.175	90.5195	87.2033	1.53	2.89	2	8	0.25	>16	1	1	>16	2	2	4
14	MYOS_00011_00_01	HPD12_1			series 1	Hung	2019		C21H25ClFN3O2	FC1=CC(Cl)=CC=C1C(N2CCN(C(OC(C)(C)C)=O)CC2)C3=CC=CN=C3	405.9	2.793	6	2.793	0.2			-0.4			-0.4		65.2	61.4	20.7	49.1	24.7	-1.01	-1.32	4.52	41.93	59.07	61.99	79.39	78.98	70.4	69.3	1.55	3.48	4	2	1	>16	8	2	0.5	2	2
15	MYOS_00012_00_01	HPD17_2F3			series 1	Hung	2019		C18H13BrClNO	OC(C1=CC=C(Cl)C=C1)(C2=CC=CC=C2Br)C3=CN=CC=C3	374.66	3.344	3	3.344	0.125	InChI=1S/C18H13BrClNO/c19-17-6-2-1-5-16(17)18(22,14-4-3-11-21-12-14)13-7-9-15(20)10-8-13/h1-12,22H	GUCUVVUQLSZNSI-UHFFFAOYSA-N	3.3	6.5	12.8	7.5	4.8	17.8	9.4	6.9	11.4	5.7	-0.5	-1.85	32.38	109.11	92.31	134.02	113.74	99.79	120.85	95.59	3.37	5.73	4		125	>16	0.25	125		125	1	0.25
16	MYOS_00013_00_01	EPL-BS0549			series 1		2019			Fc1cc(Cl)ccc1C(N2CCN(CC2)C(=O)C3CC3)c4cccnc4	373.86	2.176	5	2.176	0.1724			0.1	6.5	7.9	4.8	4.2	16.9	40.7	15.2	16.9	14.2	8.05902	9.1941	50.0568	64.8127	73.8933	98.6379	97.7299	73.6663	97.7299	93.8706	4	7.8	>16
17	MYOS_00014_00_01	EPL-BS0115			series 1		2019			OC(c1ccc(Cl)cc1)(c2cccnc2)c3cccs3	301.8	2.428	3	2.428	0.1364			-9.4	-7.9		-8.6	1	-4	-3.9		-4	0.1	-3.7297	-4.45567	60.5191	61.0273	51.88	50.5006	63.6408	65.7461	71.9895	66.6173	4.63	7.16	8		2
18	MYOS_00015_00_01	HPD30_1			series 1	Hung	2019		C18H19ClFN3O2	FC1=CC(Cl)=CC=C1C(N2CCN(C(OC)=O)CC2)C3=CC=CN=C3	363.8	2.233	5	2.233	0.1852	InChI=1S/C18H19ClFN3O2/c1-25-18(24)23-9-7-22(8-10-23)17(13-3-2-6-21-12-13)15-5-4-14(19)11-16(15)20/h2-6,11-12,17H,7-10H2,1H3	AVIGTDYUKLOEGO-UHFFFAOYSA-N	5.1	5.8	6.5	5.8	0.7	7.8	4.4	18.4	10.2	7.3	-7.54	17.86	88.4	88.11	114.66	96.37	94.02	95.3	102.7	105.84	5.84	9.44	8		1	>16	2	1		0,5	4	1
19	MYOS_00016_00_01	P4_C_003	Retested: see Ascending No. 20	DM7-1	series 1	Dmitrij	2019	new	C17H18ClFN2	Fc1cc(Cl)ccc1C(c1cccnc1)N1CCCCC1	304	2.67	3	2.67	0.1304			2.5			58.9		78.7			78.7		82.0034	79.7222	53.3309	62.9952	87.2885	73.2184	48.0258	75.8121	83.0038	78.9487	8.093	>16	1
20	MYOS_00016_00_02	DM7-1	Ascending No. 19, 1st retest	P4_C_003	series 1	Dmitrij	2020		C17H18ClFN2	Fc1cc(Cl)ccc1C(c1cccnc1)N1CCCCC1	304.79	2.67	3	2.67	0.1304			58.9			2.5		18			18		0.145319	-1.88914	45.4847	113.494	101.868	85.3021	96.3463	98.0901	92.2774	82.3957	3.7	2.65	8
21	MYOS_00017_00_01	HPD25_1			series 1	Hung	2019		C18H14BrClN2	NC(C1=CC=C(Cl)C=C1)(C2=CC=CC=C2Br)C3=CN=CC=C3	373.68	2.206	3	2.206	0.125	InChI=1S/C18H14BrClN2/c19-17-6-2-1-5-16(17)18(21,14-4-3-11-22-12-14)13-7-9-15(20)10-8-13/h1-12H,21H2	XAGYLHVSORRMNU-UHFFFAOYSA-N	9.2	13.9	7.4	10.2	3.4	4	6.7	8.1	6.3	2.1	-0.71	53.31	101.07	168.97	107.9	93.88	98.79	94.95	94.59	99.22	8.4	14.35	16		2	>16	2	1		0.5	4	2
22	MYOS_00018_00_01	EPL-BS0132			series 1		2019		C23H15F6NO	OC(c1ccc(cc1)C(F)(F)F)(c2ccc(cc2)C(F)(F)F)c3cc4ccccc4[nH]3	435.37	4.493	5	4.493	0.1471			-5.5	-5.9		-5.7	0.3	-4.8	-4.5		-4.8	0.3	-3.87489	56.8892	54.2757	66.3995	66.1091	66.1091	72.5703	65.3105	69.5212	76.2001	8.85	14.19	8		>16
23	MYOS_00019_00_01	HPD8-1			series 1	Hung	2019		C20H13F3N2O	OC(C1=CN=CC=C1)(C2=CC=C(C(F)(F)F)C=C2)C3=CC=C(C#N)C=C3	354.33	3.042	5	3.042	0.1786			0.4			0.4		63.9	60.2	53.9	59.3	5	1.91	56.14	56.01	65.09	73.36	72.36	74.6	72.04	74.5	66.97	9.14	14.82	>16	8	8	8	>16	>16	4	16	16
24	MYOS_00020_01_01	Cetirizine.HCl			series 1	Hung	2019		C21H27Cl3N2O3	O=C(COCCN1CCN(CC1)C(C2=CC=CC=C2)C3=CC=C(Cl)C=C3)O.[H]Cl.[H]Cl	461.81	1.5	8	1.7	0.2759			47.6			47.6		69.5	84.4	70	74.6	8.5	23.62	57.83	67.29	63.36	77.75	64.77	63.64	53.4	60.3	66.15	9.96	>16	>16	>16	16	>16	>16	>16	2	>16	>16
25	MYOS_00021_00_01	HPD3-4			series 1	Hung	2019		C19H13BrF3NO	BrC1=CC=C(C(C2=CC=C(C(F)(F)F)C=C2)(O)C3=CN=CC=C3)C=C1	408.22	3.905	4	3.905	0.1481			1.6			1.6		41.9	43.5	39	41.5	2.3	2.51	65.65	67.65	71.95	73.82	75.78	74.51	94.56	73.54	69.25	10.25	15.08	>16	16	4	>16	>16	>16	2	16	16
26	MYOS_00022_00_01	EPL-BS0447			series 1		2019			Fc1cc(Cl)ccc1C(N2CCN(CC2)C(=O)Nc3ccccc3)c4cccnc4	424.91	3.469	6	3.469	0.1818			4	12.7	-0.1	5.5	6.5	22.2	53.8	14.5	22.2	28.5	7.15096	69.126	85.9251	85.4711	82.7469	96.5948	87.7412	92.7355	101.362	96.3678	10.8	15.8	>16
27	MYOS_00023_00_01	EPL-BS0271			series 1		2019			OC(c1ccc(Cl)cc1)(c2ccc(cc2)C#N)c3cccnc3	320.78	2.254	4	2.254	0.16			-5.5	-7.2		-6.3	1.2	4.1	-4.5		4.1	12.2	37.5783	73.151	93.6235	64.4393	64.9475	74.6756	71.9895	69.9567	75.1112	68.65	13.19	>16	>16		16
28	MYOS_00024_00_01	P4_C_001		DM6-1	series 1	Dmitrij	2019	new	C16H16ClFN2O	Fc1cc(Cl)ccc1C(c1cccnc1)N1CCOCC1	306	2.489	3	2.489	0.1304			28.1			28.1		115.5			115.5		54.5266	68.7726	69.8472	71.625	78.1966	71.7553	45.5219	68.8365	71.3306	83.0956	13.6	>16
29	MYOS_00024_00_01	DM6-1		P4_C_001	series 1	Dmitrij	2020		C16H16ClFN2O	Fc1cc(Cl)ccc1C(c1cccnc1)N1CCOCC1	306.77	2.489	3	2.489	0.1304			83.8			83.8		46.8			46.8
30	MYOS_00025_00_01	P4_B_013		LR8-1	series 1	Dmitrij	2019	new	C23H23ClFN3O	FC1=CC(Cl)=CC=C1C(N2CCN(C3=CC=C(OC)C=C3)CC2)C4=CN=CC=C4	411.91	3.994	5	3.994	0.1563			89.7			89.7		76.3			76.3		67.8182	73.4898	70.4075	76.1163	83.6674	78.007	45.9837	71.8707	85.4365	83.2828	13.73	>16
31	MYOS_00026_00_01	P4_C_009		LR10-1	series 1	Dmitrij	2019	new	C17H18ClFN2O	FC(C=C(Cl)C=C1)=C1C(N2CCC(O)CC2)C3=CC=CN=C3	320.79	1.911	3	1.911	0.125			81.4			81.4		65.7			65.7		67.8437	70.5696	67.6957	67.2433	79.9527	67.1443	44.4519	62.0913	73.0522	72.8556	13.78	>16
32	MYOS_00027_00_01	HPD26_1			series 1	Hung	2019		C18H13BrClN	[H]C(C1=CC=C(Cl)C=C1)(C2=CC=CC=C2Br)C3=CN=CC=C3	358.66	5.497	3	5.497	0.1304	InChI=1S/C18H13BrClN/c19-17-6-2-1-5-16(17)18(14-4-3-11-21-12-14)13-7-9-15(20)10-8-13/h1-12,18H	YTHQTNFWVYJHFD-UHFFFAOYSA-N	2.2	2.9	10.3	5.1	5.1	9.2	9.2	66.6	28.3	33.1	144.48	89.86	103.99	113.59	96.23	88.68	129.18	99.93	105.77	109.82	>16	>16	>16		4	>16	16	4		4	16	8
33	MYOS_00028_00_01	HPD27_2			series 1	Hung	2019		C21H25ClFN3O2	FC1=CC(Cl)=CC=C1C(N2CCN(C(OCC)=O)C(C)(C)C2)C3=CC=CN=C3	405.9	2.75	6	2.75	0.2	InChI=1S/C21H25ClFN3O2/c1-4-28-20(27)26-11-10-25(14-21(26,2)3)19(15-6-5-9-24-13-15)17-8-7-16(22)12-18(17)23/h5-9,12-13,19H,4,10-11,14H2,1-3H3	WOUOWJBNAVEZIF-UHFFFAOYSA-N	3.5	23	62.5	29.7	5.1	57.5	64.5	51.2	57.8	6.7	120.28	93.45	99.15	106.9	97.94	96.44	89.68	98.93	105.12	85.62	>16	>16	>16		4	>16	16	1		>16	8	4
34	MYOS_00029_00_01	HPD28_1F2(SS,RR)		F2 (SS, RR isomers)	series 1	Hung	2019		C20H23ClFN3O2	(RR) ClC(C=C1F)=CC=C1[C@@](N2[C@H](C)CN(C(OCC)=O)CC2)([H])C3=CN=CC=C3 (SS)ClC(C=C1F)=CC=C1[C@](N2[C@@H](C)CN(C(OCC)=O)CC2)([H])C3=CN=CC=C3	391.9	2.614	6	2.614	0.2069			6.5	11.7	23.2	13.8	5.1	3.3	7.4	36.1	15.6	17.9	161.92	103.33	114.59	104.56	118.43	91.89	201.7	112.6	123.62	103.7	>16	>16	>16		2	>16	8	2		2	8	2
35	MYOS_00030_00_01	HPD28_1F3(SR,RS)		F3 (SR, RS isomers)	series 1	Hung	2019		C20H23ClFN3O2	(RS) ClC(C=C1F)=CC=C1[C@](N2[C@H](C)CN(C(OCC)=O)CC2)([H])C3=CN=CC=C3 (SR) ClC(C=C1F)=CC=C1[C@@](N2[C@@H](C)CN(C(OCC)=O)CC2)([H])C3=CN=CC=C3	391.9	2.614	6	2.614	0.2069			5.8	9.2	15.3	10.1	5.1	39.5	45.6	51	45.3	5.8	127.47	119.53	114.38	110.46	116.65	111.6	128.33	104.27	90.96	97.86	>16	>16	>16		4	>16	8	4		2	16	16
36	MYOS_00031_00_01	HPD29_1			series 1	Hung	2019		C24H23ClFN3O2	FC1=CC(Cl)=CC=C1C(N2CCN(C(OCC3=CC=CC=C3)=O)CC2)C4=CC=CN=C4	439.92	3.544	7	3.544	0.2059	InChI=1S/C24H23ClFN3O2/c25-20-8-9-21(22(26)15-20)23(19-7-4-10-27-16-19)28-11-13-29(14-12-28)24(30)31-17-18-5-2-1-3-6-18/h1-10,15-16,23H,11-14,17H2	IRKJDSRSACUILA-UHFFFAOYSA-N	22.1	69.3	86	59.1	5.1	21.8	22.3	16.9	20.3	3	141.92	114.38	115.3	110.75	104.77	151.74	149.47	99.43	105.27	115.59	>16	>16	>16		16	>16	>16	8		>16	>16	>16
37	MYOS_00032_00_01	EPL-BS0114			series 1		2019			CCCCC(O)(c1ccc(Cl)cc1)c2cncnc2	276.77	3.624	5	3.624	0.25			-4.1	-7.4		-5.8	2.3	-4.8	-5.2		-4.8	0.6	84.7666	89.9936	62.334	58.0508	79.3218	72.4977	72.4251	75.4016	76.7809	64.0763	>16	>16	>16		>16
38	MYOS_00033_00_01	P4_A_002		LR5-1	series 1	Dmitrij	2019	new	C19H23ClFN3O	FC(C=C(Cl)C=C1)=C1C(N2CCN(CCCO)CC2)C3=CC=CN=C3	363.86	2.166	6	2.166	0.2222			108.5			108.5		102.7			102.7		94.9948	96.6037	84.3007	98.1362	97.1788	76.8906	103.838	90.5832	84.1975	110.339	>16	>16
39	MYOS_00034_00_01	P4_B_001		LR7-1	series 1	Dmitrij	2019	new	C21H20ClFN4	FC1=CC(Cl)=CC=C1C(N2CCN(C3=CC=NC=C3)CC2)C4=CN=CC=C4	382.87	3.143	4	3.143	0.1333			48.4			48.4		94.8			94.8		88.1449	92.2094	77.3038	72.5959	72.6074	72.7874	57.7379	72.218	66.897	79.3332	>16	>16
40	MYOS_00035_00_01	P4_B_002		LR9-1	series 1	Dmitrij	2019	new	C21H20ClFN4	FC1=CC(Cl)=CC=C1C(N2CCN(C3=CC=CC=N3)CC2)C4=CN=CC=C4	382.87	3.23	4	3.23	0.1333			79.8			79.8		70.5			70.5		80.9046	84.3383	63.7124	53.5555	63.9467	54.2386	45.5229	63.3651	68.8764	87.1264	>16	>16
41	MYOS_00036_00_01	EPL-BS0083			series 1		2018		C16H12ClN3O	OC(c1ccc(Cl)cc1)(c2cccnc2)c3cncnc3	297.75	1.861	3	1.861	0.1304			114.3	100.3	91	101.8	11.7	86	77.4	87.9	86	7.8
42	MYOS_00037_00_01	EPL-BS0118			series 1		2018		C18H15Cl2NO	Cn1cccc1C(O)(c2ccc(Cl)cc2)c3ccc(Cl)cc3	332.23	3.116	3	3.116	0.125			-7.3	1.4	-0.4	-2.1	4.6	45.5	69	68.4	45.5	40.2	44.8737	68.0535	113.819	116.196	147.4	93.6107	84.6954	93.3135	97.7712	97.7712	14.5	5.8	>16
43	MYOS_00038_00_01	EPL-BS0167			series 1		2018		C18H22ClN3	CCN1CCN(CC1)C(c2ccc(Cl)cc2)c3cccnc3	315.85	2.631	4	2.631	0.1667			-8.4	118.1	58.3	56	63.2	97.3	84	105.2	97.3	11.6
44	MYOS_00039_00_01	EPL-BS0282			series 1		2018		C19H20ClN3	Clc1ccc(cc1)C(CC2CCCCC2)(C#N)c3cnccn3	325.84	5.514	5	5.514	0.2			-1.7	76.5	1.4	25.4	44.3	57.2	115.6	55.5	57.2	57.6
45	MYOS_00040_00_01	EPL-BS0290			series 1		2018		C14H12F3N3O	CC(=O)NC(c1ccc(cc1)C(F)(F)F)c2cnccn2	295.27	2.321	5	2.321	0.2273			122	111.1	100.9	111.3	10.6	96.6	73.4	97.1	96.6	23
46	MYOS_00041_00_01	EPL-BS0309			series 1		2018		C19H16F3N3O2S	FC(F)(F)c1ccc(cc1)C(NS(=O)(=O)Cc2ccccc2)c3cnccn3	407.42	4.958	7	4.958	0.2333			112.5	77.6	54.4	81.5	29.3	90.5	84.3	92.6	90.5	5.5
47	MYOS_00042_00_01	EPL-BS0374			series 1		2018		C15H10Cl2N2OS	OC(c1ccc(Cl)cc1)(c2cccnc2)c3cnc(Cl)s3	337.23	2.379	3	2.379	0.1304			-7	0.3	-1.3	-2.7	3.8	97.5	116	73.8	97.5	21.5
48	MYOS_00043_00_01	EPL-BS0400			series 1		2018		C25H26ClN3O3	OC(c1ccc(Cl)cc1)(c2cccnc2)c3cccc(c3)C(=O)NCCN4CCOCC4	451.96	3.825	6	3.825	0.1714			80.7	76.7	98.6	85.3	11.7	92.9	81.2	86.2	92.9	16.1
49	MYOS_00044_00_01	EPL-BS0407			series 1		2018		C25H28ClN3O2S	CC(C)c1ccc(cc1)S(=O)(=O)N2CCN(CC2)C(c3ccc(Cl)cc3)c4cccnc4	470.04	3.825	6	3.825	0.1714			48.5	74.9	43.7	55.7	16.8	68.8	110	43.5	68.8	36
50	MYOS_00045_00_01	EPL-BS0425			series 1		2018		C23H21F5N4O2S	Fc1ccc(C(NC2CCN(CC2)S(=O)(=O)c3ccc(cc3)C(F)(F)F)c4cnccn4)c(F)c1	512.51	2.242	7	2.242	0.1842			59.3	84	46	63.1	19.3	66.1	62.3	47.3	66.1	21
51	MYOS_00046_00_01	EPL-BS0435			series 1		2018		C20H24F3N5O	CN(C)C(=O)N1CCC(CC1)NC(c2ccc(cc2)C(F)(F)F)c3cnccn3	407.44	1.117	7	1.117	0.2258			106.8	69.3	64.3	80.1	23.2	85.7	73.7	73.6	85.7	20.9
52	MYOS_00047_00_01	EPL-BS0480			series 1		2018		C20H25ClN4O	CN(C)C(=O)N1CCC(CC1)NC(c2ccc(Cl)cc2)c3cccnc3	372.9	1.248	6	1.248	0.2143			68	85.8	59.4	71.1	13.4	85.3	75.1	73.7	85.3	18.9
53	MYOS_00048_00_01	EPL-BS0506			series 1		2018		C24H31ClN4O	Clc1ccc(cc1)C(NC2CCN(CC2)C(=O)NC3CCCCC3)c4cccnc4	426.99	2.165	7	2.165	0.2121			104.3	71.8	52.5	76.2	26.2	98.8	110.8	77.4	98.8	18.6
54	MYOS_00049_00_01	EPL-BS0512			series 1		2018		C22H21ClN2O2	CC(C)Oc1ccc(cc1)C(NC(=O)c2ccc(Cl)cc2)c3cccnc3	380.88	3.895	7	3.895	0.2414			-0.1	69.4	62.8	44	38.4	71.7	56.7	64.4	71.7	19.8
55	MYOS_00050_00_01	EPL-BS0516			series 1		2018		C21H27ClN4O2	CC(C)(C)OC(=O)NC1CCN(CC1)C(c2ccc(Cl)cc2)c3cncnc3	402.936	2.431	7	2.431	0.2333			106.5	77.4	82.2	88.7	15.6	82.1	74.2	71.4	82.1	16.2
56	MYOS_00051_00_01	EPL-BS0566			series 1		2018		C23H23F3N4O2	Cc1cc([nH]n1)C(=O)NC2CCN(CC2)C(c3cncnc3)c4ccc(Cl)cc4F	444.46	1.762	6	1.762	0.1818			-9.9	42.3	-0.2	10.7	27.8	81	104.8	54	81	25.6
57	MYOS_00052_00_01	EPL-BS0593			series 1		2018		C21H22ClFN6O	Cc1cc([nH]n1)C(=O)NC2CCN(CC2)C(c3cncnc3)c4ccc(Cl)cc4F	428.9	1.762	6	1.762	0.1818			5.8	74.4	77.3	52.5	40.5	83	81.7	65.2	83	18.5
58	MYOS_00053_00_01	EPL-BS0633			series 1		2018		C21H20ClFN4OS	Fc1cc(Cl)ccc1C(NC2CCN(CC2)C(=O)c3cscn3)c4cccnc4	430.94	1.742	6	1.742	0.1875			47.6	60.6	72	60.1	12.2	85.9	101.7	57.3	85.9	24.8
59	MYOS_00054_00_01	EPL-BS0654			series 1		2018		C17H19F3N4O2S	CS(=O)(=O)N1CCN(CC1)C(c2ccc(cc2)C(F)(F)F)c3cncnc3	400.43	1.454	5	1.454	0.1724			100.2	75.7	84.9	86.9	12.4	93	74	84.8	93	24.1
60	MYOS_00055_00_01	EPL-BS0690			series 1		2018		C22H21N5OS	Cc1ncsc1C(=O)N2CCN(CC2)C(c3ccc(cc3)C#N)c4cccnc4	403.51	1.616	6	1.616	0.1875			119.9	69.3	68.9	86	29.3	92.1	74.1	97.1	92.1	16
61	MYOS_00056_00_01	EPL-BS0713			series 1		2018		C22H21N5O2	O=C(NC1CCN(CC1)C(c2ccc(cc2)C#N)c3cccnc3)c4oncc4	387.44	1.608	7	1.608	0.2188			71.5	71.5	61.1	68.1	6	86	81.7	75.6	86	13
62	MYOS_00057_00_01	EPL-BS0729			series 1		2018		C19H18F4N6O	Cc1noc(n1)N2CCN(CC2)C(c3cncnc3)c4ccc(cc4F)C(F)(F)F	422.39	2.366	5	2.366	0.1515			-4.1	47.5	0.9	14.8	28.4	47.8	69.2	62.6	47.8	31.6
63	MYOS_00058_00_01	EPL-BS0793			series 1		2018		C23H22F3N3OS	FC(F)(F)c1ccc(cc1)C(NC2CCN(CC2)C(=O)c3ccccc3)c4cncs4	445.51	2.329	7	2.329	0.2059			22.4	46.3	36.9	35.2	12	87.9	95.2	79	87.9	8.2
64	MYOS_00059_00_01	EPL-BS0831			series 1		2018		C23H20F3N3O	FC(F)(F)c1ccc(cc1)C(NC2CN(C2)C(=O)c3ccccc3)c4cccnc4	411.43	2.138	7	2.138	0.2121			69.1	75	55.3	66.5	10.1	71.2	75.5	65.1	71.2	5.4
65	MYOS_00060_00_01	EPL-BS0836			series 1		2018		C23H23F3N4O2	Cc1onc(C)c1C(=O)N2CCC(CC2)N(c3ccc(cc3)C(F)(F)F)c4cccnc4	444.46	3.882	6	3.882	0.1714			81.2	93.9	74	83	10	87.6	74.7	82.7	87.6	16
66	MYOS_00061_00_01	EPL-BS0967			series 1		2018		C23H20F6N4	FC(F)(F)c1ccc(cc1)N(C2CCN(CC2)c3ccc(cn3)C(F)(F)F)c4cccnc4	466.43	3.109	6	3.109	0.1667			-9.1	83.9	58.4	44.4	48.1	46.1	84	46.4	46.1	38.1
67	MYOS_00062_00_01	EPL-BS1007			series 1		2018		C20H22F3N3O	CC(=O)N(CC1CCN(CC1)c2ccc(cc2)C(F)(F)F)c3cccnc3	377.41	1.804	6	1.804	0.2069			98.3	69	83.3	83.5	14.6	96.8	92.9	86.6	96.8	12.6
68	MYOS_00063_00_01	EPL-BS1071			series 1		2018		C21H26N4O	CC(C)(O)CN1CCC(CC1)N(c2ccc(cc2)C#N)c3cccnc3	350.47	1.295	6	1.295	0.2143			94.9	65.3	71.9	77.4	15.6	73	72.4	71.9	73	1.5
69	MYOS_00064_00_01	EPL-BS1296			series 1		2018		C25H24N4O3S	CS(=O)(=O)c1ccc(cc1)N2CCN(CC2)C(=O)C(c3ccc(cc3)C#N)c4cccnc4	460.56	2.158	7	2.158	0.1944			47.9	78.3	63.5	63.2	15.2	80.4	73.8	68.3	80.4	16.4
70	MYOS_00065_00_01	EPL-BS1338			series 1		2018		C23H26N4O3	CC(C)(C)OC(=O)N1CCN(CC1)C(=O)C(c2ccc(cc2)C#N)c3cccnc3	406.49	2.369	8	2.369	0.25			4.3	68.6	23.2	32	33	86.7	111.4	68.2	86.7	22.3
71	MYOS_00066_00_01	EPL-BS1365			series 1		2019			Clc1ccc(cc1)C(C(=O)N2CCN(CC2)C(=O)c3ccc(Cl)cc3)c4cccnc4	454.36	2.957	6	2.957	0.1765			105.6	101.9	68.4	92	20.5	69.6	70.7	73.6	69.6	4.6
72	MYOS_00067_00_01	EPL-BS0248			series 1		2019			CC(C)C(=O)N1CCN(CC1)C(c2cccnc2)c3ccc(Cl)cc3F	375.88	2.399	5	2.399	0.1786			-1.9	24.6	9.4	10.7	13.3	53.4	51.9	103.8	53.4	49.6
73	MYOS_00068_00_01	EPL-BS 250			series 1		2019			Fc1cc(Cl)ccc1C(N2CCN(CC2)C(=O)c3ccccc3)c4cccnc4	409.89	2.867	5	2.867	0.1563			-0.4	2.1	4.7	2.1	2.6	30.8	31.2	36.9	30.8	6.3
74	MYOS_00069_00_01	EPL-BS 256			series 1		2019			Fc1cc(Cl)ccc1C(N2CCN(CC2)S(=O)(=O)c3ccccc3)c4cccnc4	445.95	3.203	5	3.203	0.1515			31.4	48.3	77.6	52.5	23.4	51.9	39.1	79.3	51.9	23.7
75	MYOS_00070_00_01	EPL-BS0322			series 1		2019			CS(=O)(=O)N1CCN(CC1)C(c2cccnc2)c3ccc(Cl)cc3F	380.9	1.838	4	1.838	0.1481			57.9	67.5	125.2	83.6	36.4	78	62.5	92.7	78	15.1
76	MYOS_00071_00_01	EPL-BS0494			series 1		2019			Fc1cc(Cl)ccc1C(N2CCN(CC2)C(=O)Oc3ccccc3)c4cccnc4	425.89	3.449	6	3.449	0.1818			-0.3	23.4	11.4	11.5	11.9	29.9	28.2	63.5	29.9	32.7
77	MYOS_00072_00_01	EPL-BS0572			series 1		2019			Fc1cc(Cl)ccc1C(N2CCN(CC2)C(=O)C(F)(F)F)c3cccnc3	401.79	2.502	5	2.502	0.1724			-4.8	0	0.8	-1.3	3	86.5	65.3	146.8	86.5	52.9
78	MYOS_00073_00_01	EPL-BS0595			series 1		2019			Cc1ncsc1C(=O)N2CCN(CC2)C(c3cccnc3)c4ccc(Cl)cc4F	430.94	2.378	5	2.378	0.1563			-1.7	33.2	9.4	13.6	17.9	53.5	59.2	103.3	53.5	52.9
79	MYOS_00074_00_01	EPL-BS0609			series 1		2019			Cc1onc(c1)C(=O)N2CCN(CC2)C(c3cccnc3)c4ccc(Cl)cc4F	414.87	2.29	5	2.29	0.1563			-0.2	2.6	4.9	2.4	2.6	27	35.8	47.5	27	26.1
80	MYOS_00037_00_02	EPL-BS0118			series 1		2019		C18H15Cl2NO	Cn1cccc1C(O)(c2ccc(Cl)cc2)c3ccc(Cl)cc3	332.23	3.116	3	3.116	0.125			-4.3	-7		-5.7	1.9	-4.8	-5.2		-4.8	0.6
81	MYOS_00076_00_01	EPL-BS0150			series 1		2019			CO\N=C(/Cc1ccccc1)\c2ccc(OC)cc2	255.32	3.726	5	3.726	0.25			84.8	84.3		84.6	0.3	95.9	103		95.9	10
82	MYOS_00077_00_01	EPL-BS0170			series 1		2019			CO\N=C(/Cc1ccccc1C)\c2cccnc2	240.31	3.007	4	3.007	0.2105			80.9	50.2		65.5	21.7	106	119.2		106	18.7
83	MYOS_00078_00_01	EPL-BS0193			series 1		2019			CC(=O)N1CCN(CC1)C(c2ccc(Cl)cc2)c3cccnc3	329.83	1.718	4	1.718	0.16			85.3	85.4		85.4	0.1	98.7	104.5		98.7	8.1
84	MYOS_00079_00_01	EPL-BS0196			series 1		2019			CCCCC(NCC1CCCCC1)c2cccnc2	260.43	1.626	7	1.626	0.35			57.9	52.7		55.3	3.7	87.2	88.1		87.2	1.3
85	MYOS_00080_00_01	EPL-BS207			series 1		2019			NC(=O)c1cccc(c1)C(O)(c2ccc(Cl)cc2)c3cccnc3	338.8	1.723	4	1.723	0.1538			108.2	72.7		90.4	25.1	104.6	109.8		104.6	7.4
86	MYOS_00081_00_01	EPL-BS0269			series 1		2019			CC(C)CCO\N=C(\Cc1cccnc1)/c2ccc(Cl)cc2Cl	351.28	5.021	7	5.021	0.2917			0.6	-6.3		-2.9	4.9	52.8	56.5		52.8	5.2
87	MYOS_00082_00_01	EPL-BS0277			series 1		2019			COc1ccccc1N2CCN(CC2)C(c3ccc(cc3)C(F)(F)F)c4cnccn4	428.46	3.551	6	3.551	0.1765			93.7	89		91.3	3.4	85.2	83.3		85.2	2.6
88	MYOS_00083_00_01	EPL-BS0282			series 1		2019			Clc1ccc(cc1)C(CC2CCCCC2)(C#N)c3cnccn3	325.84	5.514	5	5.514	0.2			71.2	69.8		70.5	1	81.4	83.1		81.4	2.4
89	MYOS_00084_00_01	EPL-BS0310			series 1		2019			CC(C)CS(=O)(=O)NC(c1ccc(cc1)C(F)(F)F)c2cnccn2	373.4	4.636	7	4.636	0.2692			69.4	64.1		66.7	3.7	85.2	86.4		85.2	1.7
90	MYOS_00085_00_01	EPL-BS0317			series 1		2019			FC(F)(F)c1ccc(cc1)C(NC(=O)c2ccc(cc2)C(F)(F)F)c3cnccn3	425.34	4.839	7	4.839	0.2188			82.8	75.1		79	5.4	81.4	83.4		81.4	2.8
91	MYOS_00086_00_01	EPL-BS0348			series 1		2019			COc1ccccc1N2CCN(CC2)C(c3cncnc3)c4ccc(Cl)cc4F	412.9	3.753	5	3.753	0.1563			82.4	81.7		82.1	0.5	83.4	78.8		83.4	6.5
92	MYOS_00087_00_01	EPL-BS0356			series 1		2019			CCC(=O)N1CCN(CC1)C(c2ccc(Cl)cc2)c3cncnc3	344.85	1.707	5	1.707	0.1923			111.4	75.6		93.5	25.3	100.8	107.8		100.8	9.9
93	MYOS_00088_00_01	EPL-BS0358			series 1		2019			Clc1ccc(cc1)C(N2CCN(CC2)C(=O)C3CC3)c4cncnc4	356.86	1.811	5	1.811	0.1786			87.8	61.6		74.7	18.6	90.8	94.5		90.8	5.2
94	MYOS_00089_00_01	EPL-BS0361			series 1		2019			Clc1ccc(cc1)C(N2CCN(CC2)S(=O)(=O)Cc3ccccc3)c4cncnc4	422.97	2.802	6	2.802	0.1818			45.9	48.9		47.4	2.1	68.7	70.4		68.7	2.4
95	MYOS_00090_00_01	EPL-BS0362			series 1		2019			Clc1ccc(cc1)C(N2CCN(CC2)S(=O)(=O)c3ccc(Cl)cc3)c4cncnc4	463.38	3.476	5	3.476	0.1515			93.2	73.2		83.2	14.1	85.8	84.3		85.8	2.1
96	MYOS_00091_00_01	EPL-BS0388			series 1		2019			CC(=O)NC1CCN(CC1)C(c2cnccn2)c3ccc(F)cc3F	346.38	1.157	5	1.157	0.1852			83.7	81		82.3	1.9	87.3	87.5		87.3	0.2
97	MYOS_00092_00_01	EPL-BS0431			series 1		2019			FC(F)(F)c1ccc(cc1)C(N2CCC(CC2)NC(=O)c3ccc(cc3)C(F)(F)F)c4cnccn4	508.47	3.234	8	3.234	0.2051			101.2	92.6		96.9	6.1	82.4	84		82.4	2.2
98	MYOS_00093_00_01	EPL-BS0449			series 1		2019			FC(F)(F)c1ccc(cc1)C(NC2CCN(CC2)C(=O)c3ccc(cc3)C(F)(F)F)c4cnccn4	508.47	2.583	8	2.583	0.2051			72.1	62.4		67.3	6.9	79.5	81.8		79.5	3.3
99	MYOS_00094_00_01	EPL-BS0476			series 1		2019			CC(C)(C)NC(=O)N1CCC(CC1)NC(c2ccc(Cl)cc2)c3cccnc3	400.96	1.966	7	1.966	0.2333			85.6	82.9		84.2	1.9	87.7	87.9		87.7	0.3
100	MYOS_00031_00_02	EPL-BS0493			series 1		2019			Fc1cc(Cl)ccc1C(N2CCN(CC2)C(=O)OCc3ccccc3)c4cccnc4	439.92	3.544	7	3.544	0.2059			3	13.7		8.4	7.6	26.3	34.1		26.3	11.1
101	MYOS_00096_00_01	EPL-BS0499			series 1		2019			CN(C)C(=O)NC1CCN(CC1)C(c2ccc(Cl)cc2)c3cccnc3	372.9	1.846	6	1.846	0.2143			112.8	77.7		95.2	24.8	104.6	110.1		104.6	7.7
102	MYOS_00050_00_02	EPL-BS0516			series 1		2019			CC(C)(C)OC(=O)NC1CCN(CC1)C(c2ccc(Cl)cc2)c3cncnc3	402.93	2.431	7	2.431	0.2333			89.2	63.3		76.3	18.3	85.2	81.4		85.2	5.4
103	MYOS_00098_00_01	EPL-BS0523			series 1		2019			FC(F)(F)c1ccc(cc1)C(NC2CCN(CC2)C(=O)c3ccccc3)c4cccnc4	439.48	2.284	7	2.284	0.2			36.6	53.1		44.9	11.6	83.8	81.6		83.8	3.1
104	MYOS_00099_00_01	EPL-BS0528			series 1		2019			Clc1ccc(cc1)C(NC(=O)c2ccc(Cl)cc2)c3cccnc3	357.24	3.874	5	3.874	0.1923			97.1	66		81.6	22	83.7	79.1		83.7	6.4
105	MYOS_00100_00_01	EPL-BS0535			series 1		2019			Clc1ccc(cc1)C(N2CCC(CC2)NC(=O)C3CC3)c4cncnc4	370.89	2.242	6	2.242	0.2069			75.4	71.5		73.5	2.8	77.3	79.1		77.3	2.6
106	MYOS_00101_00_01	EPL-BS0558			series 1		2019			CC(C)(C)OC(=O)NC1CCN(CC1)C(c2ccc(cc2)C(F)(F)F)c3cccnc3	435.49	2.677	8	2.677	0.2424			63.3	65.1		64.2	1.3	72.4	72.9		72.4	0.7
107	MYOS_00102_00_01	EPL-BS0561			series 1		2019			CCN(CC)C(=O)N1CCC(CC1)NC(c2ccc(OC(C)C)cc2)c3cccnc3	424.59	1.831	10	1.831	0.303			89.1	89		89.1	0.1	86.1	87.8		86.1	2.5
108	MYOS_00103_00_01	EPL-BS0575			series 1		2019			O=C(NC1CCN(CC1)C(c2ccc(cc2)C#N)c3cccnc3)c4ccccc4	396.5	2.485	7	2.485	0.2121			95	81.3		88.2	9.7	84.2	87.7		84.2	4.9
109	MYOS_00104_00_01	EPL-BS0587			series 1		2019			CS(=O)(=O)NC1CCN(CC1)C(c2cccnc2)c3ccc(Cl)cc3F	397.9	1.661	5	1.661	0.1786			54.8	76.6		65.7	15.4	88.2	89.5		88.2	1.9
110	MYOS_00105_00_01	EPL-BS0603			series 1		2019			Fc1cc(Cl)ccc1C(N2CCN(CC2)C(=O)C3CC3)c4cncnc4	374.85	1.899	5	1.899	0.1724			85.4	62.4		73.9	16.3	89.3	88.4		89.3	1.3
111	MYOS_00106_00_01	EPL-BS0613			series 1		2019			NC(=O)c1cccc(c1)C(O)(c2cccnc2)c3ccc(Cl)cc3F	356.79	1.742	4	1.742	0.1481			-4	-3.1		-3.6	0.6	84.8	88.3		84.8	4.8
112	MYOS_00107_00_01	EPL-BS0642			series 1		2019			Fc1cc(ccc1C(N2CCN(CC2)C(=O)NC3CC3)c4cncnc4)C(F)(F)F	423.42	1.865	7	1.865	0.2121			40.8	78.4		59.6	26.6	93.1	96.4		93.1	4.7
113	MYOS_00108_00_01	EPL-BS0756			series 1		2019			Cc1ncsc1C(=O)N2CCN(CC2)C(c3cccnc3)c4ccc(cc4F)C(F)(F)F	464.49	2.396	6	2.396	0.1714			74.7	58.7		66.7	11.4	83.3	80.3		83.3	4.3
114	MYOS_00109_00_01	EPL-BS0761			series 1		2019			CC(C)(C)OC(=O)N1CC(CNC(c2ccc(cc2)C(F)(F)F)c3cccnc3)C1	421.47	2.35	9	2.35	0.2813			-4.5	-4.1		-4.3	0.3	75	73.1		75	2.7
115	MYOS_00110_00_01	EPL-BS0810			series 1		2019			Cc1onc(C)c1C(=O)N2CCC(CC2)NC(c3ccc(cc3)C(F)(F)F)c4cncs4	464.51	1.84	7	1.84	0.2			85.9	85.3		85.6	0.5	89	89.7		89	1
116	MYOS_00111_00_01	EPL-BS0839			series 1		2019			Fc1ccc(cc1)C(=O)N2CCC(CC2)N(c3ccc(cc3)C(F)(F)F)c4cccnc4	443.45	4.349	6	4.349	0.1714			-1.6	-0.7		-1.2	0.7	69.6	79.1		69.6	13.4
117	MYOS_00112_00_01	EPL-BS0863			series 1		2019			FC(F)(F)c1ccc(cc1)N(C2CCN(CC2)c3ccc(cc3)C(F)(F)F)c4cccnc4	465.45	3.397	6	3.397	0.1667			88.5	85.5		87	2.1	86.7	88.9		86.7	3.1
118	MYOS_00113_00_01	EPL-BS0881			series 1		2019			Fc1cc(Cl)ccc1C(NC2CCN(CC2)c3ccc(Cl)cc3)c4cccnc4	430.36	3.575	5	3.575	0.1563			63.7	51.9		57.8	8.3	54.8	55.4		54.8	0.8
119	MYOS_00114_00_01	EPL-BS0922			series 1		2019			Clc1ccc(cc1)C(NC2CCN(CC2)c3nccc(n3)C#N)c4cccnc4	404.91	2.495	6	2.495	0.1875			8.5	2.5		5.5	4.3	46.7	51		46.7	6
120	MYOS_00115_00_01	EPL-BS0930			series 1		2019			FC(F)(F)c1ccc(cc1)N(CC2CCN(CC2)c3ccc(Cl)cc3)c4cccnc4	445.92	3.847	6	3.847	0.1765			86	73.9		80	8.6	81.3	80.6		81.3	1.1
121	MYOS_00116_00_01	EPL-BS1008			series 1		2019			CC(C)(C)CC(=O)N(CC1CCN(CC1)c2ccc(cc2)C(F)(F)F)c3cccnc3	433.52	2.719	8	2.719	0.2424			43.7	58.4		51	10.4	81.6	79.7		81.6	2.6
122	MYOS_00004_00_02	EPL-BS1025		(S) enantiomer version of EPL-BS1246	series 1		2019			FC(F)(F)c1ccc(cc1)N2CCN(CC2)C(=O)C(c3ccc(Cl)cc3)c4cccnc4	459.9	3.465	6	3.465	0.1714			-12.3	-9.4		-10.9	2	-4.8	-6.7		-4.8	2.7	40.2533	62.3417	85.5927	103.903	82.6863	90.2429	106.228	104.193	99.2526	82.6863	12.2	3.48
123	MYOS_00118_00_01	EPL-BS1044			series 1		2019			CN(C)S(=O)(=O)c1cccc(c1)N2CCC(CC2)N(c3ccc(cc3)C#N)c4cccnc4	461.59	2.434	7	2.434	0.1944			95	84.2		89.6	7.6	86.3	85.6		86.3	1
124	MYOS_00119_00_01	EPL-BS1072			series 1		2019			CCC(C(C)O)N1CCC(CC1)N(c2ccc(cc2)C(F)(F)F)c3cccnc3	407.48	2.079	7	2.079	0.2258			57.1	62.7		59.9	4	85.1	82.6		85.1	3.6
125	MYOS_00120_00_01	EPL-BS1080			series 1		2019			FC(F)(F)c1ccc(cc1)N(C2CCN(CC2)c3ccc(nc3)C(F)(F)F)c4cncnc4	467.42	2.89	6	2.89	0.1667			85.9	43.7		64.8	29.8	38.9	33.4		38.9	7.7
126	MYOS_00066_00_02	d			series 1		2019			Clc1ccc(cc1)C(C(=O)N2CCN(CC2)C(=O)c3ccc(Cl)cc3)c4cccnc4	454.36	2.957	6	2.957	0.1765			85	73.5		79.2	8.1	85.3	84.3		85.3	1.4
127	MYOS_00122_00_01	EPL-BS1387			series 1		2019			Clc1ccc(cc1)C(C(=O)N2CCN(CC2)c3nccs3)c4cccnc4	398.92	2.586	5	2.586	0.1667			2.7	5.1		3.9	1.8	74.7	73.9		74.7	1.1
128	MYOS_00123_00_01	EPL-BS1392			series 1		2019			FC(F)(F)c1ccccc1CN2CCN(CC2)C(=O)C(c3ccc(Cl)cc3)c4cccnc4	473.93	3.415	7	3.415	0.1944			114.3	71.5		92.9	30.2	53.5	27.1		53.5	37.4
129	MYOS_00124_00_01	EPL-BS1439			series 1		2019			Clc1ccc(cc1)C(C(=O)N2[C@H](COC2=O)c3ccccc3)c4cccnc4	392.85	3.118	5	3.118	0.1613			91.5	80.1		85.8	8.1	88	94.1		88	8.7
130	MYOS_00125_00_01	EPL-BS1440			series 1		2019			CC(C)CN1CCN(CC1)C(=O)C(c2ccc(Cl)cc2)c3cccnc3	371.91	2.395	6	2.395	0.2143			6.7	71.2		38.9	45.6	70.9	70.1		70.9	1.1
131	MYOS_00126_00_01	EPL-BS1482		Separate entry in Epichem; structure identical	series 1		2019			FC(F)(F)c1ccc(cn1)N2CCN(CC2)C(=O)C(c3ccc(cc3)C#N)c4cccnc4	451.46	2.528	7	2.528	0.1944			103.7	74.4		89.1	20.7	92.9	89.2		92.9	5.2
132	MYOS_00127_00_01	EPL-BS1483		Separate entry in Epichem; structure identical	series 1		2019			FC(F)(F)c1ccc(cn1)N2CCN(CC2)C(=O)C(c3ccc(cc3)C#N)c4cccnc4	451.46	2.528	7	2.528	0.1944			93	103.9		98.4	7.7	96.9	97.5		96.9	0.8
133	MYOS_00128_00_01	EPL-BS751			series 1		2019			Clc1ccc(cc1)N(C2CCN(CC2)C(=O)c3ccccc3)c4cccnc4	391.9	3.771	5	3.771	0.1613			-3.2	-3.3		-3.2	0.1	51.5	56.4		51.5	7
134	MYOS_00129_00_01	EPL-BS333			series 1		2019			CS(=O)(=O)N1CCC(CNC(c2ccc(cc2)C(F)(F)F)c3cnccn3)CC1	464.94	1.093	7	1.093	0.2258			79.9	82.6		81.2	1.9	81	85.8		81	6.7
135	MYOS_00130_00_01	HPD033-2P4			series 1	Hung	2020			OC(CCCC)(C1=CC=C(Br)C=C1)C2=CN=CC=C2	241.33	3.783	5	3.783	0.25			0.4			0.4		3			3		128.083	3.8633	4.16048	7.13224	63.5958	59.7325	101.634	91.2333	89.4502	81.1293	1.48	1.1	2
136	MYOS_00131_00_01	HPD033-3P3			series 1	Hung	2020			BrC(C=C1)=CC=C1C(C2CCCCC2)(O)C3=CN=CC=C3	301.81	4.148	3	4.148	0.1304			5.1			5.1		0.7			0.7		120.059	1.78306	3.26895	47.5483	116.196	90.0446	91.2333	86.4785	96.5825	90.0446	1.87	1.44	4
137	MYOS_00132_00_01	HPD035-1P6			series 1	Hung	2020			OC1(C2=CN=CC=C2)C3=CC=CC=C3C4=C1C=CC=C4	259.31	2.007	1	2.007	0.04348			78.1			78.1		79.2			79.2
138	MYOS_00133_00_01	HPD037-1			series 1	Hung	2020			O-C(CCC)(C1=CC=CC=C1)C2=CN=CC=C2	261.75	2.511	4	2.511	0.2222			5.1			5.1		-2.7			-2.7		61.2184	74.2942	186.033	104.903	103.715	100.149	90.0446	117.088	104.606	93.0163	>16	13.4	>16
139	MYOS_00134_00_01	HPD040-1			series 1	Hung	2020			ClC(C=C1)=CC=C1C(C2=CC=C(Br)C=C2)=O	295.56	4.842	2	4.842	0.1176			80			80		69			69
140	MYOS_00135_00_01	DM8-2		P4_C_DM8	series 1	Dmitrij	2020		C18H22ClFN2O2	COCCN(C(C1=CC=C(Cl)C=C1F)C2=CN=CC=C2)CCOC	352	1.933	9	1.933	0.36			25.4			25.4		66.7			66.7
141	MYOS_00136_00_01	DM10-2		P4_C_DM10	series 1	Dmitrij	2020		C21H18ClFN2	ClC(C=C1F)=CC=C1C(N2CC3=C(C=CC=C3)CC2)C4=CN=CC=C4	352	3.728	3	3.728	0.1071			17.2			17.2		11			11		2.76105	6.82998	12.3521	15.2585	112.331	161.158	99.2526	100.706	96.6369	85.0114	1.5	1.18	4
142	MYOS_00137_00_01	DM11-2		P4_C_002	series 1	Dmitrij	2020		C17H16ClF3N2	Fc1cc(Cl)ccc1C(c1cccnc1)N1CCC(F)(F)CC1	340	3.112	3	3.112	0.12			11.6			11.6		122.5			122.5
143	MYOS_00010_00_02	DM16-1		P4_F_DM16 (racemate)	series 1	Dmitrij	2020		C24H21ClF3N3O	O=C(N1CCN(C2=CC=C(C(F)(F)F)C=C2)CC1)C(C3=CC=C(Cl)C=C3)C4=CC=CN=C4	459	3.465	6	3.465	0.1714			4.3			4.3		76.3			76.3
144	MYOS_00139_00_01	DM17-3		P4_C_MXF003	series 1	Dmitrij	2020		C17H16ClFN2O	ClC(C=C1F)=CC=C1C(N2CCC(CC2)=O)C3=CN=CC=C3	318	1.996	3	1.996	0.125			133.8			133.8		79.2			79.2
145	MYOS_00140_00_01	DM18-2		P4_A_007	series 1	Dmitrij	2020		C20H26ClFN4	ClC(C=C1F)=CC=C1C(N2CCN(CCN(C)C)CC2)C3=CN=CC=C3	376	2.007	6	2.007	0.2143			81.5			81.5		92			92
146	MYOS_00141_00_01	DM19-3		P4_C_MXF001	series 1	Dmitrij	2020		C15H11ClFN3	ClC(C=C1F)=CC=C1C(N2N=CC=C2)C3=CN=CC=C3	287	3.055	3	3.055	0.1364			26			26		63.6			63.6
147	MYOS_00142_00_01	DM22-1		P4_C_MXF002	series 1	Dmitrij	2020		C14H10ClFN4	ClC(C=C1F)=CC=C1C(N2N=CN=C2)C3=CN=CC=C3	288	2.47	3	2.47	0.1364			83.9			83.9		111.6			111.6
148	MYOS_00143_00_01	DM23-6		P4_C_MXF011	series 1	Dmitrij	2020		C20H22ClFN2O3	CC(C)(OC(N1CC(OC(C2=C(C=C(C=C2)Cl)F)C3=CN=CC=C3)C1)=O)C	392	3.836	7	3.836	0.2414			9.6			9.6		74.2			74.2
149	MYOS_00144_00_01	DM24-1		P4_C_DM24	series 1	Dmitrij	2020		C18H14ClFN2	ClC(C=C1F)=CC=C1C(NC2=CC=CC=C2)C3=CN=CC=C3	312	2.969	4	2.969	0.1667			120.6			120.6		94.5			94.5
150	MYOS_00145_00_01	DM25-1		P4_C_DM25	series 1	Dmitrij	2020		C19H16ClFN2	ClC(C=C1F)=CC=C1C(N(C)C2=CC=CC=C2)C3=CN=CC=C3	326	3.474	4	3.474	0.16			14			14		8.1			8.1		2.47042	3.34233	107.972	173.075	108.262	113.785	108.262	109.134	99.5433	85.5927	5.7	4.5	8
151	MYOS_00001_00_03	DM4-3B		P4_A_DM43B, EPL-BS0495	series 1	Dmitrij	2020		C19H21ClFN3O2	ClC(C=C1F)=CC=C1C(N2CCN(C(OCC)=O)CC2)C3=CN=CC=C3	377	2.494	6	2.494	0.2143			8.4			8.4		104			104
152	MYOS_00147_00_01	DM27-1		P4_C_014	series 1	Dmitrij	2020		C19H16ClFN2	ClC(C=C1F)=CC=C1C(NCC2=CC=CC=C2)C3=CN=CC=C3	326.8	2.59	5	2.59	0.2			6	3.8		4.9	1.5	12.6	4.5	6.8	7.9	4.1	9.6	30.9	7.4	6.7	65.2	68.5	100	64.8	73.4	72.8	1.2	1.9	2
153	MYOS_00148_00_01	DM28-1		P4_C_015	series 1	Dmitrij	2020		C20H18ClFN2	ClC(C=C1F)=CC=C1C(N(C)CC2=CC=CC=C2)C3=CN=CC=C3	340.83	3.165	5	3.165	0.1923			6.6	3.9		5.2	1.9	8.2	3.3	7.1	6.2	2.6	8	18.1	92.5	80.9	88.1	73.1	68.2	72.1	70.5	70.9	5.9	13.6	16
154	MYOS_00149_00_01	DM29-1		P4_C_MX011	series 1	Dmitrij	2020		C18H18ClFN2O	ClC(C=C1F)=CC=C1C(N2CC3CCC(C2)O3)C4=CN=CC=C4	332.8	2.552	3	2.552	0.1154			9	3.4		6.2	4	27.2	67.2	62.4	52.3	21.8
155	MYOS_00150_00_01	DM30-1		P4_C_010	series 1	Dmitrij	2020		C18H20ClFN2O	ClC(C=C1F)=CC=C1C(N2CCC(OC)CC2)C3=CN=CC=C3	334.82	2.494	4	2.494	0.16			5	3.1		4	1.4	8.8	1.4	18.8	9.7	8.8
156	MYOS_00151_00_01	DM31-1		P4_C_011	series 1	Dmitrij	2020		C18H20ClFN2O	ClC(C=C1F)=CC=C1C(N2CCC(O)(C)CC2)C3=CN=CC=C3	334.82	2.179	3	2.179	0.12			4	1.4		2.7	1.9	80.3	75		77.6	3.7
168	MYOS_00163_00_01	HPD041-3P2			series 1	Hung USYD	2021		C19H14BrClO	OC(C1=CC=C(Cl)C=C1)(C2=CC=C(Br)C=C2)C3=CC=CC=C3	371.99	4.081	3	4.081	0.125			48.2	34.5		51.4	9.6	46.9	100		73.5	37.5
169	MYOS_00164_00_01	HPD049-1P2			series 1	Hung USYD	2021		C15H15ClO	OC(CC)(C1=CC=CC=C1)C2=CC=CC=C2	246.08	3.71	3	3.71	0.1667			65.4	81.4		73.4	11.3	60.9	74.4		67.7	9.6
170	MYOS_00165_00_01	HPD050-1P			series 1	Hung USYD	2021		C19H14O	OC1(C2=CC=CC=C2)C3=C(C=CC=C3)C4=C1C=CC=C4	258.1	2.676	1	2.676	0.04348			9.1	1		5	5.7	95.1	71.4		83.2	16.8
171	MYOS_00166_00_01	HPD045-1P3Cryst			series 1	Hung USYD	2021		C18H14BrNO	BrC(C=C1)=CC=C1C(C2=CC=CC=C2)(O)C3=CN=CC=C3	339.03	3.044	3	3.044	0.1304			5.8	1.2		3.5	3.3	5.9	1	7	4.6	3.2	6.8	7.6	7.8	6.9	8.2	7	100	77.6	89	71.8	0.36	0.48	0.5
172	MYOS_00167_00_01	HPD046-1P3RepurifyAT			series 1	Hung USYD	2021		C18H13ClFNO	ClC(C=C1F)=CC=C1C(C2=CC=CC=C2)(O)C3=CN=CC=C3	313.07	2.449	3	2.449	0.125			6.1	2.5		4.3	2.5	6.2	0.6	7.9	4.9	3.8	3.5	4.1	9.3	100	100.4	98.3	94.9	93.2	81.2	76.6	2.93	3.96	4
173	MYOS_00168_00_01	HPD047-1P3Repurify			series 1	Hung USYD	2021		C18H15NO	OC(C1=CC=CC=C1)(C2=CC=CC=C2)C3=CN=CC=C3	216.12	2.152	3	2.152	0.1364			9.2	1.4		5.3	5.5	5	2.5	6.7	4.8	2.1	5.1	60.1	70	55.5	60.2	79	87.6	72.6	66	62.5	9.62	>16	16
174	MYOS_00169_00_01	HPD052-1P4		P4_D_MXF007	series 1	Hung USYD	2021		C14H15NO	CCC(C1=CN=CC=C1)(O)C2=CC=CC=C2	213.12	2.163	3	2.163	0.1765			54	82.7		68.3	20.3	46.4	39.2		42.8	5
175	MYOS_00170_00_01	HPD054-1P5.3Repurify			series 1	Hung USYD	2021		C19H16BrNO	OC(C1=CC=C(Br)C=C1)(CC2=CC=CC=C2)C3=CN=CC=C3	353.04	4.02	4	4.02	0.1667			5.8	2.5		4.1	2.4	9	50.5	55.5	38.3	25.5
176	MYOS_00171_00_01	HPD055-1P3Cryst			series 1	Hung USYD	2021		C19H15ClFNO	OC(C1=CC=C(Cl)C=C1F)(CC2=CC=CC=C2)C3=CN=CC=C3	327.08	3.495	4	3.495	0.16			5.4	1.4		3.4	2.9	5.8	45.7	6.8	19.4	22.7	2.56813	58.4906	62.5786	63.26	62.9979	60.4298	100	54.0356	96.2788	92.9245	9.4	14.93	16
177	MYOS_00172_00_01	HPD056-1P4Cryst			series 1	Hung USYD	2021		C19H17NO	OC(C1=CC=CC=C1)(CC2=CC=CC=C2)C3=CN=CC=C3	275.13	3.067	4	3.067	0.1739			4.9	56.1		30.5	36.2	86.9	78.1		82.5	6.2
178	MYOS_00173_00_01	HPD053-1			series 1	Hung USYD	2021		C19H15BrFNO	OC(C1=CC=C(Br)C=C1F)(CC2=CC=CC=C2)C3=CN=CC=C3	371.03	4.009	4	4.009	0.16			5.3	60.5		32.9	39	69.6	65.1		67.4	3.1
179	MYOS_00174_00_01	HPD044-1			series 1	Hung USYD	2021		C18H13BrFNO	BrC1=CC=C(C(C2=CN=CC=C2)(O)C3=CC=CC=C3)C(F)=C1	313.07	2.449	3	2.449	0.125			4.3	0.9		2.6	2.4	8.9	1.8	12.7	7.8	5.5	7.1	6.7	16.3	14.1	81.3	84.8	90.3	59.9	46.3	82	0.05	6.15	2
180	MYOS_00175_00_01	HPD043-1			series 1	Hung USYD	2021		C18H13BrClNO	OC(C1=CC=C(Cl)C=C1)(C2=CC=C(Br)C=C2)C3=CN=CC=C3	372.99	3.344	3	3.344	0.125			5.3	2.5		3.9	2	15.3	16.1		15.7	0.6	1.73511	19.5489	69.5199	72.701	85.0202	108.039	104.396	87.7964	100.52	103.644	5.35	11.28	8
182	MYOS_00189_00_01	KRS_011_002			series 1	Kymberley Scroggie			C16H17ClFN3	FC1=C(C(N2CCNCC2)C3=CN=CC=C3)C=CC(Cl)=C1	305.78	1.827	3	1.827	0.1304		JJZPSWRPXHADNE-UHFFFAOYSA-N	3.9	60.9		32.4	40.3	63.7	45		54.3	13.2
193	MYOS_00190_00_01	DM36-1			series 1	Dmitrij UCL	2021		C15H14ClFN2O	FC(C=C(C=C1)Cl)=C1C(C2=CN=CC=C2)OC3CNC3	292.74	1.615	4	1.615	0.1818			37.2	54.1		45.6	11.9	45.4	76.4		60.9	21.9
194	MYOS_00191_00_01	DM37-1			series 1	Dmitrij UCL	2021		C16H16ClFN2	ClC(C=C1F)=CC=C1C(N2CCCC2)C3=CN=CC=C3	290.77	2.48	3	2.48	0.1364			10.5	4.3		7.4	4.4	8.4	2.1	6.4	5.6	3.2	7.1	6.2	5	71.6	54.2	71.4	72.5	81.2	81.1	75.7	2.58	3.68	4
195	MYOS_00192_00_01	DM38-1			series 1	Dmitrij UCL	2021		C18H17ClFN3	ClC(C=C1F)=CC=C1C(N2CCC(C#N)CC2)C3=CN=CC=C3	329.8	2.51	4	2.51	0.16			4.7	4.1		4.4	0.5	10.2	12.9	9.1	10.7	2	9.5	31.9	81.6	59.7	64.2	64.9	86.9	68.6	71.3	66.8	6.23	15.82	16
198	MYOS_00195_00_01	DM40-1			series 1	Dmitrij UCL	2021		C17H18ClFN2O	ClC(C=C1F)=CC=C1C(N2CCC(O)CC2)C3=CN=CC=C3	320.79	1.911	3	1.911	0.125			61.64	61.9963		61.8182	0.252006	74.726	50.3108		62.5184	17.2642
199	MYOS_00196_00_01	DM41-2			series 1	Dmitrij UCL	2021		C21H20ClFN4	ClC(C=C1F)=CC=C1C(N2CCN(C3=CC=CN=C3)CC2)C4=CN=CC=C4	382.9	3.144	4	3.325	0.1333			3.95853	9.07919		6.51886	3.62085	6.51425	7.55465		7.03445	0.735675	5.55467	5.29928	5.0439	5.81006	5.36313	59.1221	54.7167	83.2562	70.0399	143.847	0.88		2
200	MYOS_00197_00_01	DM42-1			series 1	Dmitrij UCL	2021		C23H20ClFN4	FC1=CC(Cl)=CC=C1C(C2=CC=CN=C2)N(CC3)CCN3C4=CC(C#N)=CC=C4	406.9	3.84	5	4.161	0.1563			64.279	39.2715		51.7752	17.6829	5.0736	9.64424		7.35892	3.23193	9.02062	6.51489	10.1231	81.0853	87.8007	159.464	132.302	137.715	151.246	138.617	3.92		8
206	MYOS_00203_00_01	DM53-1			series 1	Dmitrij UCL	2022		C20H22ClFN2O2	O=C(OCC)C1CCN(C(C2=CC=C(Cl)C=C2F)C3=CN=CC=C3)CC1	376.9	2.525	6	3.555	0.2143			3.57255	5.30717		4.43986	1.22657	90.2355	74.435		82.3353	11.1726	6.07977	7.21466	30.1556	137.97	92.8178	146.32	95.3307	104.41	107.409	42.2341	3.62		8
207	MYOS_00204_00_01	DM54-1			series 1	Dmitrij UCL	2022		C19H14ClFN2O2	ClC(C=C1F)=CC=C1C(NC(C=C2)=CC3=C2OCO3)C4=CN=CC=C4	356.8	3.278	4	3.752	0.1429			4.70072	7.71952		6.21012	2.13462	14.7567	6.15829		10.4575	6.07997	8.25266	6.35764	119.092	70.6555	78.1463	76.3054	133.883	131.154	122.584	73.4487	7.574		8
208	MYOS_00205_00_01	DM55-1			series 1	Dmitrij UCL	2022		C17H20ClFN2	ClC(C=C1F)=CC=C1C(NCCC(C)C)C2=CN=CC=C2	306.8	2.35	6	4.04	0.2727			4.01128	9.38137		6.69632	3.79722	57.0801	9.10357		33.0918	33.9245	6.84302	81.0391	99.2872	86.6783	85.6645	115.508	101.251	105.75	101.885	98.4635	9.276		16
209	MYOS_00206_00_01	DM56-1			series 1	Dmitrij UCL	2022		C18H21ClFN3	ClC(C=C1F)=CC=C1C(NCCN2CCCC2)C3=CN=CC=C3	333.8	1.871	6	3.176	0.24			3.50987	7.61231		5.56109	2.90086	42.3234	5.30149		23.8124	26.1784	7.00709	7.32925	149.807	131.282	109.778	147.632	118.073	140.464	142.88	91.4948	6.8		8
313	MYOS_00310_00_01	DM44-1			series 1	Dmitrij	2022		C19H16ClFN2O	ClC(C=C1F)=CC=C1C(NCC2=CC=C(C=C2)O)C3=CN=CC=C3	342.8	2.071	5	3.751	0.1923			4.14703	8.8643		6.50566	3.33561	3.63295	7.23318		5.43306	2.54575	9.02062	6.51489	10.1231	81.0853	87.8007	159.464	132.302	137.715	151.246	138.617	2.87		4
314	MYOS_00311_00_01	DM45-1			series 1	Dmitrij	2022		C20H18ClFN2O	ClC(C=C1F)=CC=C1C(NCC2=CC=C(C=C2)OC)C3=CN=CC=C3	356.8	2.684	6	4.046	0.2222			4.58	3.57		4.075	0.714178	33.5232	49.1496		41.3364	11.0496
315	MYOS_00312_00_01	P4_A_001			series 1	IMSA	2022		C18H21ClFN3	ClC(C=C1F)=CC=C1C(C2=CN=CC=C2)N3CCN(CC3)CC	333.8	2.681	4	3.212	0.16			58.3516	77.8385		68.0951	13.7793	54.9451	98.4256		76.6853	30.7454
316	MYOS_00313_00_01	P4_B_004			series 1	IMSA	2022		C22H20ClF2N3	FC1=CC=CC=C1N2CCN(C(C3=CN=CC=C3)C4=CC=C(Cl)C=C4F)CC2	399.9	3.832	4	4.479	0.129			42.0558	53.5542		47.805	8.13061	21.7896	54.7285		38.2591	23.2913
317	MYOS_00314_00_01	P4_B_005			series 1	IMSA	2022		C23H20ClF4N3	FC(C1=CC=CC=C1N2CCN(C(C3=CC=C(Cl)C=C3F)C4=CC=CN=C4)CC2)(F)F	449.9	4.048	5	5.248	0.1471			75.2742	59.7191		67.4967	10.9991	83.2025	56.335		69.7688	18.9982
324	MYOS_00321_00_01	DM61-1			series 1	Dmitrij Melechov	2022		C20H16ClFN2	ClC(C=C1F)=CC=C1C(N2CCC3=C2C=CC=C3)C4=CN=CC=C4	338.8	3.703	3	4.469	0.1111			9.52185	3.49866	6.31729	6.44593	3.01366	9.52185	0.0670241	5.55731	5.04873	4.74789	5.97022	5.1916	78.5197	80.5595	65.9391	55.4351	51.6147	49.9971	49.7713	56.5046	5.565		8
449	MYOS_00446_00_01	HPD057-2P4			Series 1	Hung USYD			C18H19BrFNO	BrC1=CC=C(C(C2=CN=CC=C2)(O)C3CCCCC3)C(F)=C1	279.3	2.155	3	2.155	0.1304			12.2	11.2	12.7	12	0.8	11	9.8	11.7	10.8	0.9											0.22
450	MYOS_00447_00_01	HPD058-2P6			Series 1	Hung USYD			C18H19ClFNO	ClC(C=C1F)=CC=C1C(C2CCCCC2)(O)C3=CN=CC=C3	253.3	2.842	3	2.842	0.1429			12.6	14.3	11.2	12.7	1.5	9.7	11.7	8.4	9.9	1.7											<0.09
451	MYOS_00448_00_01	HPD059A-2P3			Series 1	Hung USYD			C18H21NO	OC(C1CCCCC1)(C2=CC=CC=C2)C3=CN=CC=C3	271.3	2.873	3	2.873	0.1364			13.5	12.1	10.7	12.1	1.4	12.6	10.8	10.2	11.2	1.2											0.73
452	MYOS_00449_00_01	HPD059B-2P2.3			Series 1	Hung USYD			C18H20FNO	OC(C1CCCCC1)(C2=CC=CC=C2F)C3=CN=CC=C3	305.8	3.294	3	3.294	0.1304			11.9	9.3	8.4	9.9	1.8	13.3	10.1	10	11.1	1.9											0.2
453	MYOS_00450_00_01	HPD060-2P1.3			Series 1	Hung USYD			C17H17BrFNO	BrC1=CC=C(C(C2=CN=CC=C2)(O)C3CCCC3)C(F)=C1	332.2	3.751	3	3.751	0.1364			13.2006	10.1858	10.5432	11.3099	1.64712	9.56161	7.55897	14.2104	10.4437	3.41232											<0.09
454	MYOS_00451_00_01	HPD061-1R2P3.4			Series 1	Hung USYD			C17H18BrNO	BrC(C=C1)=CC=C1C(C2CCCC2)(O)C3=CN=CC=C3	350.2	3.754	3	3.754	0.1304			12.1609	10.5611	9.3972	10.7064	1.38755	9.69157	9.18513	13.2936	10.7234	2.24019											1.12
455	MYOS_00452_00_01	HPD062A-1P4			Series 1	Hung USYD			C17H17ClFNO	ClC(C=C1F)=CC=C1C(C2CCCC2)(O)C3=CN=CC=C3	285.4	3.326	3	3.326	0.1304			54.9189	8.80986	10.0848	24.6045	26.2608	10.4713	10.8113	17.9922	13.0916	4.24744											<0.09
456	MYOS_00453_00_01	HPD062B-3P1.2			Series 1	Hung USYD			C17H18FNO	OC(C1CCCC1)(C2=CC=CC=C2F)C3=CN=CC=C3	267.4	3.284	3	3.284	0.1364			118.211	12.0622	11.3454	47.2062	61.4931	10.7313	9.31022	16.2732	12.1049	3.67912											0.23
457	MYOS_00454_00_01	HPD063-1R2P2.3			Series 1	Hung USYD			C17H19NO	OC(C1CCCC1)(C2=CC=CC=C2)C3=CN=CC=C3	319.8	3.743	3	3.743	0.125			78.3123	11.0615	11.5746	33.6495	38.68	10.8612	12.6876	15.471	13.0066	2.32138											1.84
458	MYOS_00455_00_01	HPD074-1P3.2Cryst			Series 1	Hung USYD			C18H14FNO	OC(C1=CC=CC=C1)(C2=CC=CC=C2F)C3=CN=CC=C3	364.3	4.165	3	4.165	0.125			51.02	9.81058	9.2826	23.3711	23.9461	10.0815	9.31022	17.4192	12.2703	4.47573											0.77
513	MYOS_00510_00_01	HPD080-3P4			Series 1	Hung USYD	2023		C17H12BrClN2O	OC(C1=CC=C(Cl)C=C1)(C2=CC=CC=C2Br)C3=CN=CN=C3	373.98					18.7	-2.6	5.7	7.3	10.7	-18.6	20.3	6.1	2.6	19.7	-2.7	0.3	0.9	142.3	123.6	232.3	182.5	199.7	123	115.1	3.1	3.7	4
514	MYOS_00511_00_01	HPD081-1FP3.2			Series 1	Hung USYD	2023		C17H12BrClN2O	OC(C1=CC=C(Cl)C=C1)(C2=CC=C(Br)C=C2)C3=CN=CN=C3	373.98					20.6	-4.3	11.4	9.2	12.6	200.8	210.4	170.1	193.7	21
515	MYOS_00512_00_01	HPD082-1P2R2(P4)			Series 1	Hung USYD	2023		C18H15ClN2O	OC(C1=CC=C(Cl)C=C1)(C2=CC=C(C)C=C2)C3=CN=CN=C3	310.09					131.1	-5.3	90.9	72.2	70.1	189.4	113.9	119.8	141	42
516	MYOS_00513_00_01	HPD083-1P4			Series 1	Hung USYD	2023		C16H11BrFN3O	OC(C1=CN=CN=C1)(C2=CN=CC=C2)C3=C(F)C=C(Br)C=C3	359.01					11.9	-20.6	15.9	2.4	20.1	201.3	201.2	187.1	196.5	8.1
517	MYOS_00514_00_01	HPD084-1P2.2			Series 1	Hung USYD	2023		C16H12BrN3O	OC(C1=CN=CN=C1)(C2=CN=CC=C2)C3=CC=C(Br)C=C3	341.02					168.3	101.3	88.1	119.2	43	194.6	91.7	81.6	122.6	62.5
518	MYOS_00515_00_01	HPD085-1P3			Series 1	Hung USYD	2023		C16H11ClFN3O	OC(C1=CN=CN=C1)(C2=CN=CC=C2)C3=C(F)C=C(Cl)C=C3	315.06					5.7	-4.3	19.1	6.8	11.8	231.2	197.3	204.2	210.9	17.9
519	MYOS_00516_00_01	HPD086-1P4			Series 1	Hung USYD	2023		C16H12FN3O	OC(C1=CN=CN=C1)(C2=CN=CC=C2)C3=C(F)C=CC=C3	281.1					2.6	167.9	330.4	167	163.9	104.8	135.1	92.2	110.7	22.1
520	MYOS_00517_00_01	HPD087-1P2			Series 1	Hung USYD	2023		C23H29FN4O3	FC(C=C(N1CCOCC1)C=C2)=C2C(N3CCN(C(OCC)=O)CC3)C4=CN=CC=C4	428.22					90.8	85.9	79.6	85.4	5.6	81	128.3	63.7	91	33.4
521	MYOS_00518_00_01	HPD088-1P5			Series 1	Hung USYD	2023		C19H16FNO	FC1=CC=CC=C1C(C2=CN=CC=C2)(O)CC3=CC=CC=C3	293.12					8.8	18.8	5.3	11	7	-13.4	-6.8	131.1	37	81.6	40.7	91.2	86.8	101.1	74.4	67.8	59.5	74.9	89.6	117.6	14.6	>16	>16
522	MYOS_00519_00_01	HPD092-1P2			Series 1	Hung USYD	2023		C24H31FN4O2	FC(C=C(N1CCCCC1)C=C2)=C2C(N3CCN(C(OCC)=O)CC3)C4=CN=CC=C4	426.24					224.5	175.2	683.2	361	280.2	137.3	97	121.4	118.6	20.3
523	MYOS_00520_00_01	HPD093-1P2			Series 1	Hung USYD	2023		C28H38FN5O4	FC(C=C(N1CCN(C(OC(C)(C)C)=O)CC1)C=C2)=C2C(N3CCN(C(OCC)=O)CC3)C4=CN=CC=C4	527.29					106.8	103.7	98.2	102.9	4.4	73.8	104.2	63.3	80.5	21.2
[truncated: 16 more columns]

## Sheet: Full Epichem Library
COMPOUND_ID	SMILES	BATCH_NO	PROJECT	LIBRARY	EXTERNAL_ID_1	CHEM_NAME	REGIS_DATE	CHEMIST	Chagas in Vitro/T. cruzi Tulahuen C4 (LacZ)/IC50/ unknown/ none/BIO_OPERATOR	Chagas in Vitro/T. cruzi Tulahuen C4 (LacZ)/IC50/ unknown/ none/BIO_VALUE	Chagas in Vitro/T. cruzi Tulahuen C4 (LacZ)/IC50/ unknown/ none/BIO_UNIT	Chagas in Vitro/T. cruzi Tulahuen C4 (LacZ)/SI/ unknown/ none/BIO_OPERATOR	Chagas in Vitro/T. cruzi Tulahuen C4 (LacZ)/SI/ unknown/ none/BIO_VALUE	Chagas in Vitro/T. cruzi Tulahuen C4 (LacZ)/SI/ unknown/ none/BIO_UNIT	Cytotoxicity in Vitro/L-6 cells Rat Skeletal Myoblast Cells/IC50/ unknown/ none/BIO_OPERATOR	Cytotoxicity in Vitro/L-6 cells Rat Skeletal Myoblast Cells/IC50/ unknown/ none/BIO_VALUE	Cytotoxicity in Vitro/L-6 cells Rat Skeletal Myoblast Cells/IC50/ unknown/ none/BIO_UNIT	HAT in Vitro/T.b. rhodesiense ATCC 30027/IC50/ unknown/ none/BIO_OPERATOR	HAT in Vitro/T.b. rhodesiense ATCC 30027/IC50/ unknown/ none/BIO_VALUE	HAT in Vitro/T.b. rhodesiense ATCC 30027/IC50/ unknown/ none/BIO_UNIT	HAT in Vitro/T.b. rhodesiense ATCC 30027/SI/ unknown/ none/BIO_OPERATOR	HAT in Vitro/T.b. rhodesiense ATCC 30027/SI/ unknown/ none/BIO_VALUE	HAT in Vitro/T.b. rhodesiense ATCC 30027/SI/ unknown/ none/BIO_UNIT	EXTERNAL_ID_2	Oncho in Vitro/O. lienalis UK, microfilaria/% Motility Reduction/12.5 uM/ none/BIO_OPERATOR	Oncho in Vitro/O. lienalis UK, microfilaria/% Motility Reduction/12.5 uM/ none/BIO_VALUE	Oncho in Vitro/O. lienalis UK, microfilaria/% Motility Reduction/12.5 uM/ none/BIO_UNIT	Chagas in Vitro/T. cruzi Tulahuen C4 (LacZ)/IC90/ unknown/ none/BIO_OPERATOR	Chagas in Vitro/T. cruzi Tulahuen C4 (LacZ)/IC90/ unknown/ none/BIO_VALUE	Chagas in Vitro/T. cruzi Tulahuen C4 (LacZ)/IC90/ unknown/ none/BIO_UNIT	Onchocerciasis in vitro/O. gutturosa Ghana, adult worms/% Motility Reduction/12.5 uM/ none/BIO_OPERATOR	Onchocerciasis in vitro/O. gutturosa Ghana, adult worms/% Motility Reduction/12.5 uM/ none/BIO_VALUE	Onchocerciasis in vitro/O. gutturosa Ghana, adult worms/% Motility Reduction/12.5 uM/ none/BIO_UNIT	Metabolism/Human Microsomes/EH/ unknown/ none/BIO_OPERATOR	Metabolism/Human Microsomes/EH/ unknown/ none/BIO_VALUE	Metabolism/Human Microsomes/EH/ unknown/ none/BIO_UNIT	Lipophilicity/gLogD pH 7.4/logD/ unknown/ none/BIO_OPERATOR	Lipophilicity/gLogD pH 7.4/logD/ unknown/ none/BIO_VALUE	Lipophilicity/gLogD pH 7.4/logD/ unknown/ none/BIO_UNIT	Solubility/0.01M HCl - pH 2 NEPH_RT/Kinetic/ unknown/ none/BIO_OPERATOR	Solubility/0.01M HCl - pH 2 NEPH_RT/Kinetic/ unknown/ none/BIO_VALUE	Solubility/0.01M HCl - pH 2 NEPH_RT/Kinetic/ unknown/ none/BIO_UNIT	Solubility/PBS - pH 6.5 NEPH_RT/Kinetic/ unknown/ none/BIO_OPERATOR	Solubility/PBS - pH 6.5 NEPH_RT/Kinetic/ unknown/ none/BIO_VALUE	Solubility/PBS - pH 6.5 NEPH_RT/Kinetic/ unknown/ none/BIO_UNIT	Metabolism/Human Microsomes/t (1 / 2)/ unknown/ none/BIO_OPERATOR	Metabolism/Human Microsomes/t (1 / 2)/ unknown/ none/BIO_VALUE	Metabolism/Human Microsomes/t (1 / 2)/ unknown/ none/BIO_UNIT	Metabolism/Human Microsomes/CLint in vitro/ unknown/ none/BIO_OPERATOR
SCYX0001249371	CC(Oc1ccc(Cl)cc1Cl)C(=O)O	PCPEPL02-0033	LO-Australia	FENARIMOL	EPL-BS0010		2008-10-31	Martine Keenan		73.95	uM	>	1.4	none	>	100	uM	>	10	uM		0	none
SCYX0001639416	FC(F)(F)c1ccc(cc1)N(C2CCN(CC2)c3ccc(cn3)C(F)(F)F)c4cccnc4	PCEPL02-1558	LO-Australia	FENARIMOL	EPL-BS967		2012-01-11	Martine Keenan		0.017	uM	>	5882.4	none	>	100	uM	>	10	uM		0	none	EPL-BS0967		0	%		0.031	uM		13	%
SCYX0001808298	FC(F)(F)c1ccc(cn1)N2CCN(CC2)C(=O)C(c3ccc(cc3)C#N)c4cccnc4	PCEPL02-1551	LO-Australia	FENARIMOL	EPL-BS1483		2012-01-11	Martine Keenan	>	0.1	uM		0	none	>	100	uM	>	10	uM		0	none					>	0.1	uM					0.56	none		3	none	>	100	ug/ml		25	ug/ml		77	Min
SCYX0001808299	FC(F)(F)c1ccc(cc1)N2CCN(CC2)C(=O)C(c3ccc(cc3)C#N)c4cccnc4	PCEPL02-1553	LO-Australia	FENARIMOL	EPL-BS1485		2012-01-11	Martine Keenan		0.012	uM		4851.4	none		58.22	uM	>	10	uM	<	5.8	none						0.0715	uM					0.7	none											41	Min
SCYX0001808299	FC(F)(F)c1ccc(cc1)N2CCN(CC2)C(=O)C(c3ccc(cc3)C#N)c4cccnc4	PCEPL02-1552	LO-Australia	FENARIMOL	EPL-BS1484		2012-01-11	Martine Keenan		0.0675	uM		809.8	none		54.66	uM	>	10	uM	<	5.5	none					>	0.1	uM					0.68	none											45	Min
SCYX0001808298	FC(F)(F)c1ccc(cn1)N2CCN(CC2)C(=O)C(c3ccc(cc3)C#N)c4cccnc4	PCEPL02-1550	LO-Australia	FENARIMOL	EPL-BS1482		2012-01-11	Martine Keenan		0.0205	uM	>	4878	none	>	100	uM	>	10	uM		0	none						0.0815	uM					0.54	none		3	none	>	100	ug/ml		12.5	ug/ml		81	Min
SCYX0001809580	FC(F)(F)c1ccc(nc1)N2CCN(CC2)C(=O)C(c3ccc(cc3)C#N)c4cccnc4	PCEPL02-1555	LO-Australia	FENARIMOL	EPL-BS1487		2012-01-11	Martine Keenan	=,=	.012,.012	uM,uM	=,=	5747.8,5747.8	none,none	=,=	68.97,68.97	uM,uM	>,>	10,10	uM,uM	<,<	6.9,6.9	none,none					=,=	.0465,.0465	uM,uM					0.56	none		3.5	none		50	ug/ml		6.3	ug/ml		77	Min
SCYX0001809580	FC(F)(F)c1ccc(nc1)N2CCN(CC2)C(=O)C(c3ccc(cc3)C#N)c4cccnc4	PCEPL02-1554	LO-Australia	FENARIMOL	EPL-BS1486		2012-01-11	Martine Keenan	>	0.1	uM	<	787.4	none		78.74	uM	>	10	uM	<	7.9	none					>	0.1	uM					0.54	none		3.5	none	>	100	ug/ml		6.3	ug/ml		83	Min
SCYX0001809921	CS(=O)(=O)c1ccc(cc1)N2CCN(CC2)C(=O)C(c3ccc(Cl)cc3)c4cncnc4	PCEPL02-1557	LO-Australia	FENARIMOL	EPL-BS1489		2012-01-11	Martine Keenan		0.0635	uM	>	1574.8	none	>	100	uM	>	10	uM		0	none					>	0.1	uM					0.79	none											25	Min
SCYX0001809921	CS(=O)(=O)c1ccc(cc1)N2CCN(CC2)C(=O)C(c3ccc(Cl)cc3)c4cncnc4	PCEPL02-1556	LO-Australia	FENARIMOL	EPL-BS1488		2012-01-11	Martine Keenan	>	0.1	uM		0	none	>	100	uM	>	10	uM		0	none					>	0.1	uM					0.69	none											43	Min
SCYX0001490398	Fc1ccc(F)c(c1)C(=O)NC2CCN(CC2)C(c3ccc(cc3)C#N)c4cccnc4	PECPL02-0686	LO-Australia	FENARIMOL	EPL-BS0656		2010-05-03	Martine Keenan		0.0155	uM	<=	6451.6	none	>	100	uM									40	%		0.049	uM		13	%		0.47	none		3.2	none	>	100	ug/ml					110.5	Min
SCYX0001800292	FC(F)(F)c1ccc(nc1)N2CCN(CC2)C(=O)C(c3ccc(Cl)cc3)c4cccnc4	PCEPL02-1545	LO-Australia	FENARIMOL	EPL-BS1477		2012-01-11	Martine Keenan		0.012	uM		5382.9	none		64.59	uM	>	10	uM	<	6.5	none					>	0.1	uM					0.7	none		4.2	none		25	ug/ml		3.1	ug/ml		41	Min
SCYX0001800293	CS(=O)(=O)c1ccc(cc1)N2CCN(CC2)C(=O)C(c3ccc(Cl)cc3)c4cccnc4	PCEPL02-1546	LO-Australia	FENARIMOL	EPL-BS1478		2012-01-11	Martine Keenan		0.002	uM	>	50000	none	>	100	uM	>	10	uM		0	none					>	0.1	uM					0.82	none											21	Min
SCYX0001800294	FC(F)(F)c1ccc(cn1)N2CCN(CC2)C(=O)C(c3ccc(Cl)cc3)c4cccnc4	PCEPL02-1549	LO-Australia	FENARIMOL	EPL-BS1481		2012-01-11	Martine Keenan		0.0075	uM		8116.8	none		60.88	uM	>	10	uM	<	6.1	none					>	0.1	uM					0.77	none		3.7	none	>	100	ug/ml		6.3	ug/ml		28	Min
SCYX0001800294	FC(F)(F)c1ccc(cn1)N2CCN(CC2)C(=O)C(c3ccc(Cl)cc3)c4cccnc4	PCEPL02-1548	LO-Australia	FENARIMOL	EPL-BS1480		2012-01-11	Martine Keenan	>	0.1	uM	<	667.8	none		66.78	uM	>	10	uM	<	6.7	none					>	0.1	uM					0.7	none		3.7	none		50	ug/ml		6.3	ug/ml		41	Min
SCYX0001800292	FC(F)(F)c1ccc(nc1)N2CCN(CC2)C(=O)C(c3ccc(Cl)cc3)c4cccnc4	PCEPL02-1544	LO-Australia	FENARIMOL	EPL-BS1476		2012-01-11	Martine Keenan	>	0.1	uM	<	569.8	none		56.98	uM	>	10	uM	<	5.7	none					>	0.1	uM					0.61	none		4.2	none		25	ug/ml		3.1	ug/ml		63	Min
SCYX0001800293	CS(=O)(=O)c1ccc(cc1)N2CCN(CC2)C(=O)C(c3ccc(Cl)cc3)c4cccnc4	PCEPL02-1547	LO-Australia	FENARIMOL	EPL-BS1479		2012-01-11	Martine Keenan		0.09	uM		683	none		61.47	uM	>	10	uM	<	6.1	none					>	0.1	uM					0.75	none											33	Min
SCYX0001808297	CS(=O)(=O)c1ccc(cc1)N2CCN(CC2)C(=O)C(c3ccc(cc3)C#N)c4cccnc4	PCEPL02-1521	LO-Australia	FENARIMOL	EPL-BS1443		2012-01-09	Martine Keenan	>	0.1	uM		0	none	>	100	uM	>	10	uM		0	none					>	0.1	uM					0.36	none		2.4	none		25	ug/ml		6.3	ug/ml		169	Min
SCYX0001808297	CS(=O)(=O)c1ccc(cc1)N2CCN(CC2)C(=O)C(c3ccc(cc3)C#N)c4cccnc4	PCEPL02-1520	LO-Australia	FENARIMOL	EPL-BS1442		2012-01-09	Martine Keenan		0.024	uM	>	4166.7	none	>	100	uM	>	10	uM		0	none					>	0.1	uM					0.46	none		2.4	none		25	ug/ml		3.1	ug/ml		113	Min
SCYX0001809580	FC(F)(F)c1ccc(nc1)N2CCN(CC2)C(=O)C(c3ccc(cc3)C#N)c4cccnc4	PCEPL02-1421	LO-Australia	FENARIMOL	EPL-BS1346		2011-11-01	Martine Keenan		0.023	uM	>	4347.8	none	>	100	uM	>	10	uM									0.0565	uM					0.62	none		3.5	none	>	100	ug/ml		6.3	ug/ml		60	Min
SCYX0001639416	FC(F)(F)c1ccc(cc1)N(C2CCN(CC2)c3ccc(cn3)C(F)(F)F)c4cccnc4	PCEPL02-1388	LO-Australia	FENARIMOL	EPL-BS0967		2011-10-27	Martine Keenan
SCYX0001808297	CS(=O)(=O)c1ccc(cc1)N2CCN(CC2)C(=O)C(c3ccc(cc3)C#N)c4cccnc4	PCEPL02-1358	LO-Australia	FENARIMOL	EPL-BS1296		2011-10-20	Martine Keenan		0.018	uM	>	5555.6	none	>	100	uM												0.0290667	uM				<	0.28	none		2.3	none	>	100	ug/ml		25	ug/ml	>	250	Min	<
SCYX0001808298	FC(F)(F)c1ccc(cn1)N2CCN(CC2)C(=O)C(c3ccc(cc3)C#N)c4cccnc4	PCEPL02-1359	LO-Australia	FENARIMOL	EPL-BS1297		2011-10-20	Martine Keenan										>	10	uM															0.4	none		3	none	>	100	ug/ml		25	ug/ml		144	Min
SCYX0001808299	FC(F)(F)c1ccc(cc1)N2CCN(CC2)C(=O)C(c3ccc(cc3)C#N)c4cccnc4	PCEPL02-1360	LO-Australia	FENARIMOL	EPL-BS1298		2011-10-20	Martine Keenan		0.01	uM		7376.9	none		73.77	uM	>	10	uM									0.027	uM					0.66	none		3.8	none	>	100	ug/ml		3.1	ug/ml		50	Min
SCYX0001800293	CS(=O)(=O)c1ccc(cc1)N2CCN(CC2)C(=O)C(c3ccc(Cl)cc3)c4cccnc4	PCEPL02-1350	LO-Australia	FENARIMOL	EPL-BS1290		2011-10-10	Martine Keenan		0.008	uM	>	12500	none	>	100	uM	>	10	uM									0.214	uM					0.68	none		2.9	none		25	ug/ml		6.3	ug/ml		46	Min
SCYX0001800292	FC(F)(F)c1ccc(nc1)N2CCN(CC2)C(=O)C(c3ccc(Cl)cc3)c4cccnc4	PCEPL02-1349	LO-Australia	FENARIMOL	EPL-BS1289		2011-10-10	Martine Keenan		0.008	uM		7415	none		59.32	uM	>	10	uM									0.4005	uM					0.63	none		4.2	none	>	100	ug/ml		3.1	ug/ml		57	Min
SCYX0001800294	FC(F)(F)c1ccc(cn1)N2CCN(CC2)C(=O)C(c3ccc(Cl)cc3)c4cccnc4	PCEPL02-1351	LO-Australia	FENARIMOL	EPL-BS1291		2011-10-10	Martine Keenan		0.0126	uM		4845.2	none		61.05	uM	>	10	uM									1.03	uM					0.67	none		3.7	none	>	100	ug/ml		6.3	ug/ml		49	Min
SCYX0001724340	CC(C)(C)c1cc([nH]n1)N2CCC(CC2)NC(c3ccc(Cl)cc3)c4cccnc4	PCEPL02-1140	LO-Australia	FENARIMOL	EPL-BS1077		2011-06-27	Martine Keenan		0.019	uM		2641.9	none		50.2	uM									0	%		0.047	uM		50	%		0.75	none		3.9	none	>	50	ug/ml					32.8	Min
SCYX0001729589	CC(C)NC(=O)N1CC(=O)N(C1=O)c2cc(Cl)cc(Cl)c2	PCEPL02-1165	LO-Australia	FENARIMOL	EPL-BS1105		2011-07-25	Martine Keenan		49.046	uM	>	2	none	>	100	uM	>	10	uM								>	100	uM
SCYX0001729592	CC1=C(C(=O)Nc2ccccc2)S(=O)(=O)CCO1	PCEPL02-1169	LO-Australia	FENARIMOL	EPL-BS1109		2011-07-25	Martine Keenan		65.123	uM	>	1.5	none	>	100	uM	>	10	uM								>	100	uM
SCYX0001729591	CN(C)S(=O)(=O)n1c(nc(Cl)c1c2ccc(C)cc2)C#N	PCEPL02-1167	LO-Australia	FENARIMOL	EPL-BS1107		2011-07-25	Martine Keenan		47.164	uM		1.6	none		73.98	uM	>	10	uM								>	100	uM
SCYX0001729590	Cc1occc1C(=O)Nc2ccccc2	PCEPL02-1166	LO-Australia	FENARIMOL	EPL-BS1106		2011-07-25	Martine Keenan		74.987	uM	>	1.3	none	>	100	uM	>	10	uM								>	100	uM
SCYX0001845811	CC(C)CN1CCN(CC1)C(=O)C(c2ccc(Cl)cc2)c3cccnc3	PCEPL02-1518	LO-Australia	FENARIMOL	EPL-BS1440		2012-01-09	Martine Keenan		0.065	uM	>	1538.5	none	>	100	uM	>	10	uM		0	none					>	0.1	uM
SCYX0001845810	Clc1ccc(cc1)C(C(=O)N2[C@H](COC2=O)c3ccccc3)c4cccnc4	PCEPL02-1517	LO-Australia	FENARIMOL	EPL-BS1439		2012-01-09	Martine Keenan		6.39	uM	>	15.7	none	>	100	uM	>	10	uM		0	none					>	10	uM
SCYX0001845810	Clc1ccc(cc1)C(C(=O)N2[C@H](COC2=O)c3ccccc3)c4cccnc4	PCEPL02-1519	LO-Australia	FENARIMOL	EPL-BS1441		2012-01-09	Martine Keenan		3.63	uM	>	27.5	none	>	100	uM	>	10	uM		0	none					>	10	uM
SCYX0001808960	CC(C)(C)OC(=O)N1CCN(CC1)C(=O)C(c2ccc(cc2)C#N)c3cccnc3	PCEPL02-1413	LO-Australia	FENARIMOL	EPL-BS1338		2011-10-31	Martine Keenan		0.066	uM	>	1515.2	none	>	100	uM	>	10	uM								>	0.091	uM
SCYX0001734530	FC(F)(F)c1ccc(cc1)N(C2CCN(CC2)c3ccc(cn3)C(F)(F)F)c4cncnc4	PCEPL02-1401	LO-Australia	FENARIMOL	EPL-BS1120		2011-10-31	Martine Keenan		0.00365	uM		25528.8	none		93.18	uM	>	10	uM									0.00915	uM
SCYX0001734530	FC(F)(F)c1ccc(cc1)N(C2CCN(CC2)c3ccc(cn3)C(F)(F)F)c4cncnc4	PCEPL02-1180	LO-Australia	FENARIMOL	EPL-BS1120		2011-08-07	Martine Keenan	=,=	.005,.0054	uM,uM	=,=	1053711380	none,none	=,=	56.9,56.9	uM,uM	>	10	uM								=,=	.01,.01	uM,uM					0.63	none		4.9	none		12.5	ug/ml	<	1.6	ug/ml		56	Min
SCYX0001724344	FC(F)(F)c1ccc(cc1)N(C2CCN(CC2)c3ccc(nc3)C(F)(F)F)c4cncnc4	PCEPL02-1400	LO-Australia	FENARIMOL	EPL-BS1080		2011-10-31	Martine Keenan		0.01595	uM	>	6269.6	none	>	100	uM	>	10	uM								>	0.1	uM
SCYX0001724341	CC(C)C(CO)N1CCC(CC1)NC(c2ccc(Cl)cc2)c3cccnc3	PCEPL02-1141	LO-Australia	FENARIMOL	EPL-BS1078		2011-06-27	Martine Keenan		0.062	uM	>	1612.9	none	>	100	uM											>	0.1	uM					0.41	none		2.8	none	>	100	ug/ml					137.8	Min
SCYX0001697549	FC(F)(F)c1ccc(cc1)N2CCN(CC2)C(=O)C(c3ccc(Cl)cc3)c4cccnc4	PCEPL02-1352	LO-Australia	FENARIMOL	EPL-BS1245		2011-10-20	Martine Keenan	>	0.1	uM	<	305	none		30.5	uM	>,>	10,10	uM,uM								>	0.1	uM
SCYX0001697549	FC(F)(F)c1ccc(cc1)N2CCN(CC2)C(=O)C(c3ccc(Cl)cc3)c4cccnc4	PCEPL02-1306	LO-Australia	FENARIMOL	EPL-BS1246		2011-10-10	Martine Keenan		0.01	uM		3771	none		37.71	uM	>	10	uM									0.01	uM					0.53	none		4.5	none	>	100	ug/ml		1.6	ug/ml		85	Min
SCYX0001697549	FC(F)(F)c1ccc(cc1)N2CCN(CC2)C(=O)C(c3ccc(Cl)cc3)c4cccnc4	PCEPL02-1305	LO-Australia	FENARIMOL	EPL-BS1245		2011-10-10	Martine Keenan	>	0.1	uM	<	466.2	none		46.62	uM	>	10	uM								>	0.1	uM					0.61	none		4.5	none	>	100	ug/ml	<	1.6	ug/ml		63	Min
SCYX0001697549	FC(F)(F)c1ccc(cc1)N2CCN(CC2)C(=O)C(c3ccc(Cl)cc3)c4cccnc4	PCEPL02-1145	LO-Australia	FENARIMOL	EPL-BS1025		2011-06-27	Martine Keenan		0.006	uM		8365	none		50.19	uM												0.01	uM
SCYX0001729594	FC(F)(F)C(N1CCC(CC1)N(c2ccc(cc2)C(F)(F)F)c3cccnc3)c4ccccc4	PCEPL02-1178	LO-Australia	FENARIMOL	EPL-BS1118		2011-07-25	Martine Keenan	=,=	5.13,5.131	uM,uM	>,>	19.5,19.5	none,none	>,>	100100	uM,uM	>	10	uM								=,=	8.139,8.14	uM,uM					0.61	none	>	5.3	none	>	100	ug/ml					62.6	Min
SCYX0001729593	CC(C)(F)CN1CCC(CC1)N(c2ccc(cc2)C(F)(F)F)c3cccnc3	PCEPL02-1171	LO-Australia	FENARIMOL	EPL-BS1111		2011-07-25	Martine Keenan		0.015	uM		4324.7	none		64.87	uM	>	10	uM									0.025	uM					0.89	none		5.1	none	>	100	ug/ml					12.6	Min
SCYX0001724342	FC(F)(F)c1ccc(N2CCC(CC2)N(c3ccc(cc3)C#N)c4cccnc4)c(c1)C#N	PCEPL02-1146	LO-Australia	FENARIMOL	EPL-BS1081		2011-06-27	Martine Keenan		0.002	uM	>	50000	none	>	100	uM												0.004	uM
SCYX0001724344	FC(F)(F)c1ccc(cc1)N(C2CCN(CC2)c3ccc(nc3)C(F)(F)F)c4cncnc4	PCEPL02-1143	LO-Australia	FENARIMOL	EPL-BS1080		2011-06-27	Martine Keenan		0.01	uM		4806.7	none		48.07	uM									0	%		0.021	uM		19	%		0.64	none		4.3	none		1.6	ug/ml					53.7	Min
SCYX0001724343	FC(F)(F)c1ccc(cc1)N(C2CCN(CC2)c3ccc(cc3)C(F)(F)F)c4cncnc4	PCEPL02-1142	LO-Australia	FENARIMOL	EPL-BS1079		2011-06-27	Martine Keenan		0.007	uM		10933.9	none		76.54	uM												0.011	uM					0.79	none		5.2	none	<	1.6	ug/ml					25.7	Min
SCYX0001511705	CO\C=C(\C(=O)OC)/c1ccccc1Oc2cc(Oc3ccccc3C#N)ncn2	PCEPL02-1168	LO-Australia	FENARIMOL	EPL-BS1108		2011-07-25	Martine Keenan		3.256	uM		15.5	none		50.32	uM	>	10	uM									8.681	uM
SCYX0001724943	CON(C(=O)OC)c1ccccc1COc2ccn(n2)c3ccc(Cl)cc3	PCEPL02-1150	LO-Australia	FENARIMOL	EPL-BS1090		2011-07-10	Martine Keenan		6.46	uM		6.7	none		43.36	uM											>	10	uM
SCYX0001724942	Clc1ccc(cc1)c2ccccc2NC(=O)c3cccnc3Cl	PCEPL02-1149	LO-Australia	FENARIMOL	EPL-BS1089		2011-07-10	Martine Keenan		12.32	uM	>	8.1	none	>	100	uM												24.23	uM
SCYX0001724945	CC(C)C(O)CN1CCC(CC1)N(c2ccc(cc2)C(F)(F)F)c3cccnc3	PCEPL02-1154	LO-Australia	FENARIMOL	EPL-BS1094		2011-07-10	Martine Keenan		0.036	uM		1430.7	none		51.5	uM											>	10	uM					0.76	none		3.9	none	>	100	ug/ml					29.8	Min
SCYX0001724944	CC1=C(SCCO1)C(=O)Nc2ccccc2	PCEPL02-1151	LO-Australia	FENARIMOL	EPL-BS1091		2011-07-10	Martine Keenan		22.41	uM	>	4.5	none	>	100	uM												57.5	uM
SCYX0001720692	CC(C)(C)N1CCC(CC1)N(c2ccc(cc2)C(F)(F)F)c3cccnc3	PCEPL02-1124	LO-Australia	FENARIMOL	EPL-BS1062		2011-06-14	Martine Keenan		0.603	uM		106.6	none		64.25	uM												1.072	uM
SCYX0001720696	CCC(C(C)O)N1CCC(CC1)NC(c2ccc(Cl)cc2)c3cccnc3	PCEPL02-1133	LO-Australia	FENARIMOL	EPL-BS1070		2011-06-14	Martine Keenan		0.23	uM	>	434.8	none	>	100	uM												0.5995	uM
SCYX0001720698	CCC(C(C)O)N1CCC(CC1)N(c2ccc(cc2)C(F)(F)F)c3cccnc3	PCEPL02-1135	LO-Australia	FENARIMOL	EPL-BS1072		2011-06-14	Martine Keenan		0.061	uM		813.6	none		49.63	uM											>	0.1	uM					0.73	none		4.3	none	>	100	ug/ml					35.8	Min
SCYX0001720697	CC(C)(O)CN1CCC(CC1)N(c2ccc(cc2)C#N)c3cccnc3	PCEPL02-1134	LO-Australia	FENARIMOL	EPL-BS1071		2011-06-14	Martine Keenan		0.027	uM	>	3703.7	none	>	100	uM												0.071	uM					0.41	none		2.2	none	>	100	ug/ml					141.5	Min
SCYX0001720694	FC(F)(F)c1ccc(N2CCC(CC2)N(c3ccc(Cl)cc3)c4cccnc4)c(c1)C#N	PCEPL02-1126	LO-Australia	FENARIMOL	EPL-BS1064		2011-06-14	Martine Keenan		0.005	uM		3536	none		17.68	uM												0.0105	uM					0.85	none	>	5.3	none		25	ug/ml					16.8	Min
SCYX0001720693	FC(F)(F)c1ccc(cc1)N(C2CCN(CC2)c3ccc(cc3C#N)C(F)(F)F)c4cccnc4	PCEPL02-1125	LO-Australia	FENARIMOL	EPL-BS1063		2011-06-14	Martine Keenan		0.007	uM		3477.1	none		24.34	uM												0.011	uM					0.75	none	>	5.3	none		12.5	ug/ml					32.8	Min
SCYX0001720695	Cn1nc(cc1N2CCC(CC2)N(c3ccc(cc3)C(F)(F)F)c4cccnc4)C5CC5	PCEPL02-1129	LO-Australia	FENARIMOL	EPL-BS1066		2011-06-14	Martine Keenan		0.007	uM		4288.6	none		30.02	uM												0.0135	uM					0.87	none		4.8	none		50	ug/ml					14.6	Min
SCYX0001713038	CN(C)S(=O)(=O)c1ccccc1N2CCC(CC2)N(c3ccc(cc3)C#N)c4cccnc4	PCEPL02-1105	LO-Australia	FENARIMOL	EPL-BS1042		2011-05-18	Martine Keenan		0.01	uM		928	none		9.28	uM									0	%		0.028	uM		81	%		0.95	none		3.9	none		25	ug/ml					5.1	Min
SCYX0001713041	CCC(N1CCC(CC1)N(c2ccc(cc2)C(F)(F)F)c3cccnc3)C(=O)C	PCEPL02-1108	LO-Australia	FENARIMOL	EPL-BS1045		2011-05-18	Martine Keenan		0.008	uM		3126.3	none		25.01	uM												0.02	uM					0.9	none		4.6	none	>	100	ug/ml					11.1	Min
SCYX0001713039	CN(C)S(=O)(=O)c1cccc(c1)N2CCC(CC2)N(c3ccc(cc3)C(F)(F)F)c4cccnc4	PCEPL02-1106	LO-Australia	FENARIMOL	EPL-BS1043		2011-05-18	Martine Keenan		0.015	uM		691.3	none		10.37	uM									27.7	%		0.031	uM		56	%		0.94	none		4.7	none		25	ug/ml					6.7	Min
SCYX0001715609	FC(F)(F)Cn1cc(cn1)C(NC2CCN(CC2)c3ccc(cc3)C(F)(F)F)c4cccnc4	PCEPL02-1119	LO-Australia	FENARIMOL	EPL-BS1057		2011-05-31	Martine Keenan		0.046	uM		1548.7	none		71.24	uM												0.088	uM					0.71	none		3.9	none		50	ug/ml					39.4	Min
SCYX0001715608	FC(F)(F)Cn1cc(cn1)C(NC2CCN(CC2)c3ccc(OC(F)(F)F)cc3)c4cccnc4	PCEPL02-1118	LO-Australia	FENARIMOL	EPL-BS1056		2011-05-31	Martine Keenan		0.065	uM		1024.5	none		66.59	uM											>	0.1	uM					0.72	none		4	none	>	100	ug/ml					37.3	Min
SCYX0001695341	FC(F)(F)c1ccc(cn1)N2CCC(CC2)NC(c3ccc(Cl)cc3)c4cccnc4	PCEPL02-1128	LO-Australia	FENARIMOL	EPL-BS1021		2011-06-14	Martine Keenan		0.007	uM		5664.3	none		39.65	uM												0.0175	uM
SCYX0001683149	FC(F)(F)c1ccc(cc1)N2CCC(CC2)N(c3ccc(cc3)C#N)c4cccnc4	PCEPL02-1127	LO-Australia	FENARIMOL	EPL-BS1005		2011-06-14	Martine Keenan		0.003	uM	>	33333.3	none	>	100	uM												0.009	uM
SCYX0001713296	CN(C)S(=O)(=O)c1cc(ccc1N2CCC(CC2)N(c3ccc(cc3)C#N)c4cccnc4)C(F)(F)F	PCEPL02-1113	LO-Australia	FENARIMOL	EPL-BS1050		2011-05-22	Martine Keenan		0.006	uM	>	16666.7	none	>	100	uM												0.011	uM
SCYX0001713295	CS(=O)(=O)c1ccc(cc1)N2CCC(CC2)NC(c3cccnc3)c4cnn(CC(F)(F)F)c4	PCEPL02-1110	LO-Australia	FENARIMOL	EPL-BS1047		2011-05-22	Martine Keenan		4.158	uM	>	24.1	none	>	100	uM											>	10	uM					0.35	none		2.3	none	>	100	ug/ml					177.1	Min
SCYX0001713298	CC(O)C(C)N1CCC(CC1)N(c2ccc(cc2)C(F)(F)F)c3cccnc3	PCEPL02-1115	LO-Australia	FENARIMOL	EPL-BS1052		2011-05-22	Martine Keenan		0.075	uM		794.3	none		59.57	uM									0	%	>	0.1	uM		6	%		0.64	none		3.5	none	>	100	ug/ml					55.4	Min
SCYX0001713298	CC(O)C(C)N1CCC(CC1)N(c2ccc(cc2)C(F)(F)F)c3cccnc3	PCEPL02-1116	LO-Australia	FENARIMOL	EPL-BS1053		2011-05-22	Martine Keenan		0.424	uM		152.9	none		64.83	uM												0.96	uM					0.57	none		2.9	none	>	100	ug/ml					72.9	Min
SCYX0001713297	CC(N1CCC(CC1)N(c2ccc(cc2)C(F)(F)F)c3cccnc3)C(=O)C	PCEPL02-1114	LO-Australia	FENARIMOL	EPL-BS1051		2011-05-22	Martine Keenan		0.015	uM		4598.7	none		68.98	uM												0.031	uM					0.82	none		4.2	none	>	100	ug/ml					21.5	Min
SCYX0001713040	CN(C)S(=O)(=O)c1cccc(c1)N2CCC(CC2)N(c3ccc(cc3)C#N)c4cccnc4	PCEPL02-1107	LO-Australia	FENARIMOL	EPL-BS1044		2011-05-18	Martine Keenan		0.006	uM																		0.011	uM					0.97	none		3.7	none		50	ug/ml					3.4	Min
SCYX0001703787	CCn1cc(cn1)C(NC2CCN(CC2)c3ccc(OC(F)(F)F)cc3)c4cccnc4	PCEPL02-1095	LO-Australia	FENARIMOL	EPL-BS1032		2011-05-09	Martine Keenan		0.103	uM		717.3	none		73.88	uM												0.298	uM
SCYX0001703786	CCn1cc(cn1)C(NC2CCN(CC2)c3ccc(cc3)S(=O)(=O)C)c4cccnc4	PCEPL02-1094	LO-Australia	FENARIMOL	EPL-BS1031		2011-05-09	Martine Keenan		6.04	uM	>	16.5	none	>	100	uM											>	10	uM
SCYX0001703788	FC(F)(F)c1ccc(cc1)N2CCC(CC2)NC(c3cccnc3)c4cnn(Cc5ccccc5)c4	PCEPL02-1096	LO-Australia	FENARIMOL	EPL-BS1033		2011-05-09	Martine Keenan		0.006	uM		8605	none		51.63	uM												0.011	uM					0.84	none		4.4	none	>	100	ug/ml					18.7	Min
SCYX0001703785	CC(C)n1cc(cn1)C(NC2CCN(CC2)c3ccc(cc3)C(F)(F)F)c4cccnc4	PCEPL02-1093	LO-Australia	FENARIMOL	EPL-BS1030		2011-05-09	Martine Keenan		0.029	uM		2655.5	none		77.01	uM												0.081	uM					0.72	none		4	none	>	100	ug/ml					37.2	Min
SCYX0001703790	CC(C)(O)CN1CCC(CC1)N(c2ccc(cc2)C(F)(F)F)c3cccnc3	PCEPL02-1101	LO-Australia	FENARIMOL	EPL-BS1038		2011-05-09	Martine Keenan		0.011	uM		4463.6	none		49.1	uM												0.03	uM					0.74	none		3.6	none	>	100	ug/ml					34.6	Min
SCYX0001703789	CCn1cc(cn1)C(NC2CCN(CC2)c3ccc(F)c(F)c3)c4cccnc4	PCEPL02-1100	LO-Australia	FENARIMOL	EPL-BS1037		2011-05-09	Martine Keenan		0.099	uM		629	none		62.27	uM												0.328	uM
SCYX0001697554	CCn1cc(cn1)C(NC2CCN(CC2)c3ccc(cc3)C(F)(F)F)c4cccnc4	PCEPL02-1090	LO-Australia	FENARIMOL	EPL-BS1027		2011-04-17	Martine Keenan		0.0535	uM	>	1869.2	none	>	100	uM												0.092	uM					0.56	none		3.7	none	>	100	ug/ml					75.1	Min
SCYX0001697551	Fc1ccc(cc1F)N2CCC(CC2)N(c3ccc(cc3)C#N)c4cccnc4	PCEPL02-1089	LO-Australia	FENARIMOL	EPL-BS1026		2011-04-17	Martine Keenan		0.0018	uM	>	55555.6	none	>	100	uM												0.003	uM					0.8	none		4.4	none		6.3	ug/ml					23.5	Min
SCYX0001697549	FC(F)(F)c1ccc(cc1)N2CCN(CC2)C(=O)C(c3ccc(Cl)cc3)c4cccnc4	PCEPL02-1088	LO-Australia	FENARIMOL	EPL-BS1025		2011-04-17	Martine Keenan		0.0066	uM		3145.5	none		20.76	uM									27.7	%		0.0125	uM		38	%		0.5	none		4.5	none	>	100	ug/ml					96.8	Min
SCYX0001695344	CS(=O)(=O)c1ccc(cc1)N2CCC(CC2)N(c3ccc(Cl)cc3)c4cccnc4	PCEPL02-1086	LO-Australia	FENARIMOL	EPL-BS1023		2011-04-12	Martine Keenan		0.00218	uM		12844	none		28	uM									0	%		0.0057	uM		69	%		0.88	none		3.9	none	>	100	ug/ml					13.1	Min
SCYX0001695341	FC(F)(F)c1ccc(cn1)N2CCC(CC2)NC(c3ccc(Cl)cc3)c4cccnc4	PCEPL02-1084	LO-Australia	FENARIMOL	EPL-BS1021		2011-04-12	Martine Keenan		0.0066	uM		8248.5	none		54.44	uM									13.4	%		0.016	uM		31	%		0.6	none		4.5	none		12.5	ug/ml					64.7	Min
SCYX0001695339	CC(C)(C)N1CCC(CC1)NC(c2ccc(Cl)cc2)c3cccnc3	PCEPL02-1083	LO-Australia	FENARIMOL	EPL-BS1020		2011-04-12	Martine Keenan		3.06	uM	>	32.7	none	>	100	uM									0	%		8.66	uM		19	%		0.55	none		2.2	none	>	100	ug/ml					78.1	Min
SCYX0001695340	CC(C)(O)CN1CCC(CC1)NC(c2ccc(Cl)cc2)c3cccnc3	PCEPL02-1077	LO-Australia	FENARIMOL	EPL-BS1015		2011-04-12	Martine Keenan		0.565	uM	>	177	none	>	100	uM												1.02	uM					0.32	none		2	none	>	100	ug/ml					208.4	Min
SCYX0001695342	CC(O)C(C)N1CCC(CC1)NC(c2ccc(Cl)cc2)c3cccnc3	PCEPL02-1078	LO-Australia	FENARIMOL	EPL-BS1016		2011-04-12	Martine Keenan		1.81	uM	>	55.2	none	>	100	uM												3.16	uM				<	0.28	none		2	none	>	100	ug/ml				>	250	Min	<
SCYX0001695343	CS(=O)(=O)c1ccc(cc1)N2CCC(CC2)N(c3ccc(cc3)C#N)c4cccnc4	PCEPL02-1085	LO-Australia	FENARIMOL	EPL-BS1022		2011-04-12	Martine Keenan		0.00235	uM	>	42553.2	none	>	100	uM												0.0066	uM					0.47	none		3	none		25	ug/ml					111.2	Min
SCYX0001695338	CC(C)(C)CC(=O)N(C1CCN(CC1)c2ccc(cc2)C(F)(F)F)c3cccnc3	PCEPL02-1076	LO-Australia	FENARIMOL	EPL-BS1014		2011-04-12	Martine Keenan		0.311	uM	>	321.5	none	>	100	uM												0.797	uM					0.76	none		4.7	none		1.6	ug/ml					30.1	Min
SCYX0001639400	FC(F)(F)c1ccc(cc1)N(C2CCN(CC2)c3ccc(Cl)cc3)c4cccnc4	PCEPL02-1072	LO-Australia	FENARIMOL	EPL-BS0958		2011-03-27	Martine Keenan		0.015	uM		4731.3	none		70.97	uM												0.025	uM
SCYX0001683149	FC(F)(F)c1ccc(cc1)N2CCC(CC2)N(c3ccc(cc3)C#N)c4cccnc4	PCEPL02-1064	LO-Australia	FENARIMOL	EPL-BS1005		2011-03-13	Martine Keenan		0.003	uM	>	33333.3	none	>	100	uM												0.01	uM					0.69	none		4.7	none		25	ug/ml					43.9	Min
SCYX0001639416	FC(F)(F)c1ccc(cc1)N(C2CCN(CC2)c3ccc(cn3)C(F)(F)F)c4cccnc4	PCEPL02-1058	LO-Australia	FENARIMOL	EPL-BS0967		2011-03-13	Martine Keenan		0.014	uM		4290.7	none		60.07	uM												0.031	uM
SCYX0001683147	FC(F)(F)c1ccc(cc1)N2CCC(CC2)Nc3cncnc3	PCEPL02-1061	LO-Australia	FENARIMOL	EPL-BS1002		2011-03-13	Martine Keenan		4.98	uM		17.5	none		87.25	uM												9.24	uM
SCYX0001683144	FC(F)(F)c1ccc(cc1)N2CCC(CNc3cccnc3)CC2	PCEPL02-1060	LO-Australia	FENARIMOL	EPL-BS1001		2011-03-13	Martine Keenan		0.451	uM		114.5	none		51.65	uM												0.929	uM
SCYX0001683148	Fc1ccc(CN(C2CCN(CC2)c3ccc(cc3)C(F)(F)F)c4cncnc4)cc1	PCEPL02-1069	LO-Australia	FENARIMOL	EPL-BS1009		2011-03-13	Martine Keenan		0.028	uM		738.9	none		20.69	uM												0.07	uM
SCYX0001683146	CC(C)(C)CC(=O)N(CC1CCN(CC1)c2ccc(cc2)C(F)(F)F)c3cccnc3	PCEPL02-1068	LO-Australia	FENARIMOL	EPL-BS1008		2011-03-13	Martine Keenan		0.046	uM		689.6	none		31.72	uM												0.089	uM					0.86	none		5	none	>	100	ug/ml					16.4	Min
SCYX0001683145	CC(=O)N(CC1CCN(CC1)c2ccc(cc2)C(F)(F)F)c3cccnc3	PCEPL02-1067	LO-Australia	FENARIMOL	EPL-BS1007		2011-03-13	Martine Keenan		5.26	uM		15.7	none		82.6	uM												8.06	uM
SCYX0001677865	CS(=O)(=O)c1ccc(cc1)N2CCC(CC2)NC(c3cccnc3)c4ccc(Cl)cc4F	PCEPL02-1051	LO-Australia	FENARIMOL	EPL-BS0995		2011-02-27	Martine Keenan		0.006	uM		4440	none		26.64	uM												0.008	uM					0.63	none		3.7	none		25	ug/ml					57	Min
SCYX0001677864	CSc1ccc(cc1)N2CCC(CC2)NC(c3ccc(Cl)cc3)c4cccnc4	PCEPL02-1050	LO-Australia	FENARIMOL	EPL-BS994		2011-02-27	Martine Keenan		0.007	uM		4320	none		30.24	uM							EPL-BS0994		0	%		0.019	uM		13	%
SCYX0001677865	CS(=O)(=O)c1ccc(cc1)N2CCC(CC2)NC(c3cccnc3)c4ccc(Cl)cc4F	PCEPL02-1080	LO-Australia	FENARIMOL	EPL-BS0995		2011-04-12	Martine Keenan		0.0026	uM		19123.1	none		49.72	uM												0.0075	uM
SCYX0001677869	FC(F)(F)c1ccc(cc1)N2CCC(CN(C(=O)Cc3ccccc3)c4cccnc4)CC2	PCEPL02-1056	LO-Australia	FENARIMOL	EPL-BS1000		2011-02-27	Martine Keenan		0.477	uM		52.7	none		25.15	uM												0.817	uM
SCYX0001677867	FC(F)(F)c1ccc(cc1)N(C2CCN(CC2)c3ccccc3C(F)(F)F)c4cccnc4	PCEPL02-1053	LO-Australia	FENARIMOL	EPL-BS0997		2011-02-27	Martine Keenan		0.015	uM		4055.3	none		60.83	uM												0.036	uM
SCYX0001677868	FC(F)(F)c1ccc(cc1)N2CCC(CN(C(=O)Cc3ccc(Cl)cc3)c4cccnc4)CC2	PCEPL02-1055	LO-Australia	FENARIMOL	EPL-BS0999		2011-02-27	Martine Keenan		0.192	uM		130.5	none		25.06	uM												0.328	uM
SCYX0001677866	Cn1cc(cn1)C(NC2CCN(CC2)c3ccc(cc3)C(F)(F)F)c4cccnc4	PCEPL02-1052	LO-Australia	FENARIMOL	EPL-BS0996		2011-02-27	Martine Keenan		0.102	uM	>	980.4	none	>	100	uM												0.249	uM					0.38	none		3.4	none	>	100	ug/ml					158.5	Min
SCYX0001684753	CC(N1CCC(CC1)NC(c2ccc(Cl)cc2)c3cccnc3)C(=O)C	PCEPL02-1073	LO-Australia	FENARIMOL	EPL-BS1011		2011-03-27	Martine Keenan		0.0423	uM		2073	none		87.69	uM												0.076	uM					0.61	none		3	none	>	100	ug/ml					61.2	Min
SCYX0001684754	Cn1cc(CN2CCC(CC2)NC(c3ccc(Cl)cc3)c4cccnc4)c(n1)C(F)(F)F	PCEPL02-1074	LO-Australia	FENARIMOL	EPL-BS1012		2011-03-27	Martine Keenan		0.052	uM		986.5	none		51.3	uM												0.085	uM					0.69	none		4.1	none	>	100	ug/ml					42.5	Min
SCYX0001614386	FC(F)(F)c1ccc(nc1)N2CCC(CC2)NC(c3ccc(Cl)cc3)c4cccnc4	PCEPL02-1057	LO-Australia	FENARIMOL	EPL-BS0935		2011-03-13	Martine Keenan		0.019	uM		3287.4	none		62.46	uM												0.048	uM
SCYX0001676786	FC(F)(F)c1ccc(cc1)N2CCC(CN(c3cccnc3)S(=O)(=O)c4ccc(Cl)cc4)CC2	PCEPL02-1047	LO-Australia	FENARIMOL	EPL-BS0991		2011-02-20	Martine Keenan		0.006	uM	>	16666.7	none	>	100	uM												0.015	uM					0.85	none		5.2	none		12.5	ug/ml					17.1	Min
SCYX0001676784	CC(N1CCC(CC1)NC(c2cccnc2)c3ccc(Cl)cc3F)c4ccc(cc4)C(F)(F)F	PCEPL02-1045	LO-Australia	FENARIMOL	EPL-BS0989		2011-02-20	Martine Keenan		0.075	uM		259.6	none		19.47	uM											>	0.1	uM					0.69	none	>	5.3	none	>	100	ug/ml					44	Min
SCYX0001676788	CC(C)(C)CC(=O)N(C1CCN(CC1)c2ccc(cc2)C(F)(F)F)c3cncnc3	PCEPL02-1049	LO-Australia	FENARIMOL	EPL-BS0993		2011-02-20	Martine Keenan		0.261	uM	>	383.1	none	>	100	uM												0.635	uM					0.69	none		4.4	none	<	1.6	ug/ml					42.6	Min
SCYX0001676787	FC(F)(F)c1ccc(cc1)N2CCC(CN(c3cccnc3)S(=O)(=O)c4ccc(cc4)C(F)(F)F)CC2	PCEPL02-1048	LO-Australia	FENARIMOL	EPL-BS0992		2011-02-20	Martine Keenan		0.005	uM	>	20000	none	>	100	uM												0.01	uM
SCYX0001676785	Fc1cc(Cl)ccc1C(NC2CCN(CC2)c3ccc(OC(F)(F)F)cc3)c4cccnc4	PCEPL02-1046	LO-Australia	FENARIMOL	EPL-BS0990		2011-02-20	Martine Keenan		0.008	uM		5998.8	none		47.99	uM												0.024	uM					0.59	none	>	5.3	none		25	ug/ml					66.7	Min
SCYX0001676783	Cc1cncc(c1)N2CCC(CC2)N(c3ccc(cc3)C(F)(F)F)c4cccnc4	PCEPL02-1044	LO-Australia	FENARIMOL	EPL-BS0988		2011-02-20	Martine Keenan		0.009	uM		6173.3	none		55.56	uM												0.027	uM					0.9	none		4.8	none	>	100	ug/ml					10.3	Min
SCYX0001676782	Cc1ccc(cn1)N2CCC(CC2)N(c3ccc(cc3)C(F)(F)F)c4cccnc4	PCEPL02-1043	LO-Australia	FENARIMOL	EPL-BS0987		2011-02-20	Martine Keenan		0.151	uM	>	662.3	none	>	100	uM												0.34	uM
SCYX0001676781	FC(F)(F)c1ccc(cc1)N(C2CCN(CC2)c3ccc(nc3)C(F)(F)F)c4cccnc4	PCEPL02-1042	LO-Australia	FENARIMOL	EPL-BS0986		2011-02-20	Martine Keenan		0.015	uM		3791.3	none		56.87	uM												0.032	uM					0.74	none		4.8	none		25	ug/ml					33.4	Min
SCYX0001676778	Fc1cc(Cl)ccc1C(NC2CCN(CC2)c3nc4ccccc4s3)c5cccnc5	PCEPL02-1039	LO-Australia	FENARIMOL	EPL-BS0983		2011-02-20	Martine Keenan		0.265	uM	>	377.4	none	>	100	uM												0.57	uM
SCYX0001676777	FC(F)(F)c1ccc(cc1)N(C2CCN(CC2)c3ccc(cc3)C#N)c4cccnc4	PCEPL02-1035	LO-Australia	FENARIMOL	EPL-BS0981		2011-02-20	Martine Keenan		0.007	uM	>	14285.7	none	>	100	uM												0.013	uM					0.86	none		4.7	none		50	ug/ml					15.5	Min
SCYX0001676780	FC(F)(F)c1ccc(cc1)N(C2CCN(CC2)c3ccccc3C#N)c4cccnc4	PCEPL02-1041	LO-Australia	FENARIMOL	EPL-BS0985		2011-02-20	Martine Keenan		0.003	uM		13230	none		39.69	uM												0.008	uM					0.88	none		4.9	none	>	100	ug/ml					12.8	Min
SCYX0001676779	Fc1cc(Cl)ccc1C(NC2CCN(CC2)S(=O)(=O)c3ccc(cc3)C(F)(F)F)c4cccnc4	PCEPL02-1040	LO-Australia	FENARIMOL	EPL-BS0984		2011-02-20	Martine Keenan		0.036	uM		499.4	none		17.98	uM												0.095	uM					0.76	none		4.8	none	>	100	ug/ml					30.6	Min
SCYX0001639419	CC(N1CCC(CC1)NC(c2cccnc2)c3ccc(Cl)cc3F)c4ccccc4	PCEPL02-1017	LO-Australia	FENARIMOL	EPL-BS0970		2011-02-06	Martine Keenan		0.314	uM		60.7	none		19.07	uM												0.597	uM					0.77	none		4.4	none	>	100	ug/ml					30	Min
SCYX0001639401	Fc1ccccc1CN2CCC(CC2)N(c3ccc(cc3)C(F)(F)F)c4cccnc4	PCEPL02-1021	LO-Australia	FENARIMOL	EPL-BS0971		2011-02-06	Martine Keenan		0.021	uM		1547.1	none		32.49	uM												0.04	uM
SCYX0001639415	FC(F)(F)c1ccc(cc1)N(C2CCN(CC2)c3ccccn3)c4cccnc4	PCEPL02-1034	LO-Australia	FENARIMOL	EPL-BS0979		2011-02-06	Martine Keenan		0.024	uM		2290.8	none		54.98	uM												0.051	uM
SCYX0001639413	FC(F)(F)c1ccc(cc1)N(C2CCN(CC2)c3ccc(Cl)cn3)c4cccnc4	PCEPL02-1033	LO-Australia	FENARIMOL	EPL-BS0978		2011-02-06	Martine Keenan		0.039	uM		1299.7	none		50.69	uM												0.083	uM
SCYX0001639411	FC(F)(F)c1ccc(cc1)N(C2CCN(CC2)c3nccs3)c4cccnc4	PCEPL02-1032	LO-Australia	FENARIMOL	EPL-BS0977		2011-02-06	Martine Keenan		0.017	uM		2438.8	none		41.46	uM												0.031	uM					0.9	none		4.3	none	>	100	ug/ml					10.8	Min
SCYX0001639409	FC(F)(F)c1ccc(cc1)N2CCC(CN(c3ccc(Cl)cc3)c4cccnc4)CC2	PCEPL02-1025	LO-Australia	FENARIMOL	EPL-BS0974		2011-02-06	Martine Keenan		0.036	uM		2245.8	none		80.85	uM												0.085	uM					0.7	none	>	5.3	none		12.5	ug/ml					41	Min
SCYX0001639407	COc1ccc(CN2CCC(CC2)N(c3ccc(cc3)C(F)(F)F)c4cccnc4)cc1	PCEPL02-1023	LO-Australia	FENARIMOL	EPL-BS0973		2011-02-06	Martine Keenan		0.057	uM		286.7	none		16.34	uM												0.092	uM					0.76	none		4.9	none	>	100	ug/ml					31	Min
SCYX0001639405	FC(F)(F)c1ccc(CN2CCC(CC2)N(c3ccc(cc3)C(F)(F)F)c4cccnc4)cc1	PCEPL02-1022	LO-Australia	FENARIMOL	EPL-BS0972		2011-02-06	Martine Keenan		0.033	uM		1190	none		39.27	uM												0.08	uM					0.63	none	>	5.3	none	>	100	ug/ml					56	Min
SCYX0001639418	FC(F)(F)c1ccc(cc1)N(C2CCN(CC2)c3ncccn3)c4cccnc4	PCEPL02-1016	LO-Australia	FENARIMOL	EPL-BS0969		2011-02-06	Martine Keenan		0.017	uM		3169.4	none		53.88	uM												0.023	uM					0.92	none		4.4	none	>	100	ug/ml					8.8	Min
SCYX0001639417	Fc1cnc(nc1)N2CCC(CC2)N(c3ccc(cc3)C(F)(F)F)c4cccnc4	PCEPL02-1015	LO-Australia	FENARIMOL	EPL-BS0968		2011-02-06	Martine Keenan		0.022	uM		2413.6	none		53.1	uM												0.028	uM					0.67	none		4.9	none	>	100	ug/ml					49	Min
SCYX0001639416	FC(F)(F)c1ccc(cc1)N(C2CCN(CC2)c3ccc(cn3)C(F)(F)F)c4cccnc4	PCEPL02-1014	LO-Australia	FENARIMOL	EPL-BS0967		2011-02-06	Martine Keenan		0.017	uM		3501.2	none		59.52	uM												0.025	uM					0.68	none	>	5.3	none	>	100	ug/ml					45	Min
SCYX0001639414	FC(F)(F)c1ccc(cc1)N(C2CCN(CC2)c3cccc(c3)C(F)(F)F)c4cccnc4	PCEPL02-1013	LO-Australia	FENARIMOL	EPL-BS0966		2011-02-06	Martine Keenan		0.21	uM	>	476.2	none	>	100	uM												0.312	uM
SCYX0001639412	Cc1ccccc1CN2CCC(CC2)N(c3ccc(cc3)C(F)(F)F)c4cccnc4	PCEPL02-1012	LO-Australia	FENARIMOL	EPL-BS0965		2011-02-06	Martine Keenan		0.007	uM		7724.3	none		54.07	uM												0.019	uM					0.87	none	>	5.3	none	>	100	ug/ml					14.1	Min
SCYX0001639410	Cc1cccc(CN2CCC(CC2)N(c3ccc(cc3)C(F)(F)F)c4cccnc4)c1	PCEPL02-1011	LO-Australia	FENARIMOL	EPL-BS0964		2011-02-06	Martine Keenan		0.044	uM		974.1	none		42.86	uM												0.079	uM
SCYX0001639408	FC(F)(F)c1ccc(cc1)N(C2CCN(Cc3ccccc3C(F)(F)F)CC2)c4cccnc4	PCEPL02-1010	LO-Australia	FENARIMOL	EPL-BS0963		2011-02-06	Martine Keenan		0.009	uM		7091.1	none		63.82	uM												0.036	uM					0.84	none	>	5.3	none	>	100	ug/ml					18.7	Min
SCYX0001639406	COc1cccc(CN2CCC(CC2)N(c3ccc(cc3)C(F)(F)F)c4cccnc4)c1	PCEPL02-1009	LO-Australia	FENARIMOL	EPL-BS0962		2011-02-06	Martine Keenan		0.056	uM		656.4	none		36.76	uM												0.09	uM
SCYX0001639402	FC(F)(F)c1ccc(cc1)N(C2CCN(CC2)c3ccccc3)c4cccnc4	PCEPL02-1006	LO-Australia	FENARIMOL	EPL-BS0959		2011-02-06	Martine Keenan		0.014	uM		4100.7	none		57.41	uM												0.03	uM					0.77	none	>	5.3	none	>	100	ug/ml					29.7	Min
SCYX0001639400	FC(F)(F)c1ccc(cc1)N(C2CCN(CC2)c3ccc(Cl)cc3)c4cccnc4	PCEPL02-1005	LO-Australia	FENARIMOL	EPL-BS0958		2011-02-06	Martine Keenan		0.022	uM	>	4545.5	none	>	100	uM												0.027	uM					0.65	none	>	5.3	none	>	100	ug/ml					51	Min
SCYX0001639403	FC(F)(F)c1ccc(cc1)N(C2CCN(Cc3cccc(c3)C(F)(F)F)CC2)c4cccnc4	PCEPL02-1007	LO-Australia	FENARIMOL	EPL-BS0960		2011-02-06	Martine Keenan		0.038	uM		1371.8	none		52.13	uM												0.072	uM					0.79	none	>	5.3	none	>	100	ug/ml					26	Min
SCYX0001639404	Cc1ccc(CN2CCC(CC2)N(c3ccc(cc3)C(F)(F)F)c4cccnc4)cc1	PCEPL02-1008	LO-Australia	FENARIMOL	EPL-BS0961		2011-02-06	Martine Keenan		0.067	uM		680.4	none		45.59	uM											>	0.1	uM
SCYX0001602412	FC(F)(F)c1ccc(cc1)N(C2CCN(CC2)c3ccc(cc3)C(F)(F)F)c4cccnc4	PCEPL02-1020	LO-Australia	FENARIMOL	EPL-BS0863		2011-02-06	Martine Keenan		0.015	uM	>	6666.7	none	>	100	uM												0.028	uM
SCYX0001602412	FC(F)(F)c1ccc(cc1)N(C2CCN(CC2)c3ccc(cc3)C(F)(F)F)c4cccnc4	PCEPL02-1024	LO-Australia	FENARIMOL	EPL-BS0863		2011-02-06	Martine Keenan		0.023	uM	>	4347.8	none	>	100	uM												0.038	uM
SCYX0001625112	Fc1cc(Cl)ccc1C(NC2CCN(Cc3ccc(Cl)cc3Cl)CC2)c4cccnc4	PCEPL02-0999	LO-Australia	FENARIMOL	EPL-BS0952		2011-01-16	Martine Keenan		0.039	uM		1101.8	none		42.97	uM												0.092	uM
SCYX0001625110	Fc1cc(Cl)ccc1C(NC2CCN(Cc3ccc(cc3)C(F)(F)F)CC2)c4cccnc4	PCEPL02-0997	LO-Australia	FENARIMOL	EPL-BS0950		2011-01-16	Martine Keenan		0.048	uM		554.2	none		26.6	uM												0.093	uM					0.73	none	>	5.3	none	>	100	ug/ml					36.3	Min
SCYX0001625111	Clc1ccc(cc1)C(NC2CCN(CC2)c3ccc(Cl)cn3)c4cccnc4	PCEPL02-0998	LO-Australia	FENARIMOL	EPL-BS0951		2011-01-16	Martine Keenan		0.035	uM		1908	none		66.78	uM												0.076	uM
SCYX0001625109	COc1ccc(CN2CCC(CC2)NC(c3cccnc3)c4ccc(Cl)cc4F)cc1	PCEPL02-0996	LO-Australia	FENARIMOL	EPL-BS0949		2011-01-16	Martine Keenan		0.37	uM		140.5	none		51.97	uM												4.38	uM					0.65	none		3.8	none	>	100	ug/ml					51.7	Min
SCYX0001625108	Clc1ccc(CN2CCC(CC2)NC(c3ccc(Cl)cc3)c4cccnc4)cc1	PCEPL02-0995	LO-Australia	FENARIMOL	EPL-BS0948		2011-01-16	Martine Keenan		0.066	uM		308.2	none		20.34	uM												0.098	uM
SCYX0001599460	Fc1cc(Cl)ccc1C(NC2CCN(CC2)c3ccc(cc3F)C(F)(F)F)c4cccnc4	PCEPL02-1019	LO-Australia	FENARIMOL	EPL-BS0857		2011-02-06	Martine Keenan		0.008	uM		6436.3	none		51.49	uM												0.024	uM
SCYX0001625115	Fc1ccc(cc1C#N)N2CCC(CC2)NC(c3cccnc3)c4ccc(Cl)cc4F	PCEPL02-0990	LO-Australia	FENARIMOL	EPL-BS0943		2011-01-16	Martine Keenan		0.0207	uM		1853.1	none		38.36	uM												0.047	uM					0.86	none		4.8	none	>	100	ug/ml					15.2	Min
SCYX0001625114	Fc1ccc(cc1F)N2CCC(CC2)NC(c3cccnc3)c4ccc(Cl)cc4F	PCEPL02-0989	LO-Australia	FENARIMOL	EPL-BS0942		2011-01-16	Martine Keenan		0.014	uM		2446.4	none		34.25	uM												0.042	uM					0.66	none		5.2	none	>	100	ug/ml					50.5	Min
SCYX0001625118	Fc1cc(Cl)cc(c1)N2CCC(CC2)NC(c3cccnc3)c4ccc(Cl)cc4F	PCEPL02-0994	LO-Australia	FENARIMOL	EPL-BS0947		2011-01-16	Martine Keenan		0.019	uM		2796.8	none		53.14	uM												0.05	uM					0.73	none	>	5.3	none	>	100	ug/ml					35.3	Min
SCYX0001625117	COc1cncc(c1)N2CCC(CC2)NC(c3ccc(Cl)cc3)c4cccnc4	PCEPL02-0993	LO-Australia	FENARIMOL	EPL-BS0946		2011-01-16	Martine Keenan		0.042	uM		1402.4	none		58.9	uM												0.096	uM					0.81	none		3.9	none	>	100	ug/ml					22.3	Min
SCYX0001625113	COc1ccc(cc1F)N2CCC(CC2)NC(c3cccnc3)c4ccc(Cl)cc4F	PCEPL02-0988	LO-Australia	FENARIMOL	EPL-BS0941		2011-01-16	Martine Keenan		0.0073	uM		6561.6	none		47.9	uM												0.022	uM					0.8	none		4.7	none	>	100	ug/ml					24.4	Min
SCYX0001625116	Clc1ccc(cc1)C(NC2CCN(CC2)c3ccc(Br)cn3)c4cccnc4	PCEPL02-0991	LO-Australia	FENARIMOL	EPL-BS0944		2011-01-16	Martine Keenan		0.0257	uM		2402.7	none		61.75	uM												0.084	uM
SCYX0001614389	Fc1ccc(cc1Cl)N2CCC(CC2)NC(c3cccnc3)c4ccc(Cl)cc4F	PCEPL02-0987	LO-Australia	FENARIMOL	EPL-BS0940		2010-12-13	Martine Keenan		0.0285	uM		1911.9	none		54.49	uM												0.072	uM
SCYX0001614388	Fc1ccc(cc1C(F)(F)F)N2CCC(CC2)NC(c3cccnc3)c4ccc(Cl)cc4F	PCEPL02-0986	LO-Australia	FENARIMOL	EPL-BS0939		2010-12-13	Martine Keenan		0.0256	uM		2287.9	none		58.57	uM												0.064	uM
SCYX0001614385	Fc1ccc(N2CCC(CC2)NC(c3cccnc3)c4ccc(Cl)cc4F)c(c1)C(F)(F)F	PCEPL02-0981	LO-Australia	FENARIMOL	EPL-BS0934		2010-12-13	Martine Keenan		0.032	uM		1841.6	none		58.93	uM												0.05	uM
SCYX0001614384	Fc1ccc(cc1C(F)(F)F)N2CCC(CC2)NC(c3ccc(Cl)cc3)c4cccnc4	PCEPL02-0978	LO-Australia	FENARIMOL	EPL-BS0931		2010-12-13	Martine Keenan		0.024	uM		2180	none		52.32	uM												0.063	uM
SCYX0001614386	FC(F)(F)c1ccc(nc1)N2CCC(CC2)NC(c3ccc(Cl)cc3)c4cccnc4	PCEPL02-0982	LO-Australia	FENARIMOL	EPL-BS0935		2010-12-13	Martine Keenan		0.046	uM		1202.4	none		55.31	uM												0.09	uM					0.53	none		5.1	none	>	100	ug/ml					86.5	Min
SCYX0001614387	Fc1cc(Cl)ccc1N2CCC(CC2)NC(c3ccc(Cl)cc3)c4cccnc4	PCEPL02-0985	LO-Australia	FENARIMOL	EPL-BS0938		2010-12-13	Martine Keenan		0.0198	uM		2862.1	none		56.67	uM												0.035	uM
SCYX0001610442	Clc1ccc(cc1)C(NC2CCN(CC2)c3ncc(C#N)s3)c4cccnc4	PCEPL02-0968	LO-Australia	FENARIMOL	EPL-BS0923		2010-11-29	Martine Keenan		0.017	uM		2858.2	none		48.59	uM												0.025	uM
SCYX0001610441	Clc1ccc(cc1)C(NC2CCN(CC2)c3nccc(n3)C#N)c4cccnc4	PCEPL02-0967	LO-Australia	FENARIMOL	EPL-BS0922		2010-11-29	Martine Keenan		0.06	uM		951.3	none		57.08	uM												0.086	uM					0.91	none		4.5	none	>	100	ug/ml					9.2	Min
SCYX0001610443	Fc1cnc(nc1)N2CCC(CC2)NC(c3ccc(Cl)cc3)c4cccnc4	PCEPL02-0969	LO-Australia	FENARIMOL	EPL-BS0924		2010-11-29	Martine Keenan		0.034	uM		1712.1	none		58.21	uM												0.088	uM					0.68	none		4.4	none	>	100	ug/ml					45	Min
SCYX0001613518	FC(F)(F)c1ccc(cc1)N(CC2CCN(CC2)c3ccc(Cl)cc3)c4cccnc4	PCEPL02-0976	LO-Australia	FENARIMOL	EPL-BS0930		2010-12-08	Martine Keenan		0.019	uM		4015.8	none		76.3	uM												0.041	uM					0.86	none	>	5.3	none		12.5	ug/ml					16.2	Min
SCYX0001613517	FC(F)(F)c1ccc(cc1)N(CC2CCN(CC2)C(=O)c3ccccc3)c4cccnc4	PCEPL02-0975	LO-Australia	FENARIMOL	EPL-BS0929		2010-12-08	Martine Keenan		0.043	uM		1194.9	none		51.38	uM												0.086	uM				<	0.92	none		4.1	none		25	ug/ml				>	8.3	Min	<
SCYX0001613516	FC(F)(F)c1ccc(cc1)N2CCC(CC2)NC(c3ccc(Cl)cc3)c4cccnc4	PCEPL02-0974	LO-Australia	FENARIMOL	EPL-BS0928		2010-12-08	Martine Keenan		0.011	uM		4863.6	none		53.5	uM												0.0275	uM					0.49	none	>	5.3	none		25	ug/ml					101.1	Min
SCYX0001599456	Fc1cccc(F)c1C(=O)NC2CCN(CC2)C(c3ccc(cc3)C(F)(F)F)c4cccnc4	PCEPL02-0923	LO-Australia	FENARIMOL	EPL-BS0853		2010-10-24	Martine Keenan		0.0165	uM		3435.8	none		56.69	uM												0.037	uM
SCYX0001602412	FC(F)(F)c1ccc(cc1)N(C2CCN(CC2)c3ccc(cc3)C(F)(F)F)c4cccnc4	PCEPL02-0907	LO-Australia	FENARIMOL	EPL-BS0863		2010-10-05	Martine Keenan		0.0165	uM	>	6060.6	none	>	100	uM												0.041	uM					0.44	none	>	5.3	none		12.5	ug/ml					122.8	Min
SCYX0001602411	Fc1cc(Cl)ccc1C(NC2CCN(CC2)c3ccccc3C(F)(F)F)c4cccnc4	PCEPL02-0906	LO-Australia	FENARIMOL	EPL-BS0862		2010-10-05	Martine Keenan		0.017	uM		3351.1	none		56.97	uM												0.0645	uM					0.76	none	>	5.3	none	>	100	ug/ml					31.2	Min
SCYX0001599461	NC(=O)c1ccccc1N2CCC(CC2)NC(c3cccnc3)c4ccc(Cl)cc4F	PCEPL02-0905	LO-Australia	FENARIMOL	EPL-BS0861		2010-09-29	Martine Keenan		0.076	uM		945.1	none		71.83	uM											>	0.1	uM					0.79	none		3.6	none	>	100	ug/ml					25	Min
SCYX0001599460	Fc1cc(Cl)ccc1C(NC2CCN(CC2)c3ccc(cc3F)C(F)(F)F)c4cccnc4	PCEPL02-0901	LO-Australia	FENARIMOL	EPL-BS0857		2010-09-29	Martine Keenan		0.0165	uM		3213.5	none		53.02	uM												0.0315	uM					0.45	none	>	5.3	none	>	100	ug/ml					116.8	Min
SCYX0001599459	Fc1ccccc1N2CCC(CC2)NC(c3ccc(cc3)C(F)(F)F)c4cccnc4	PCEPL02-0900	LO-Australia	FENARIMOL	EPL-BS0856		2010-09-29	Martine Keenan		0.017	uM		3124.2	none		53.11	uM												0.0305	uM
SCYX0001599458	NC(=O)c1cccc(c1)N2CCC(CC2)NC(c3cccnc3)c4ccc(Cl)cc4F	PCEPL02-0899	LO-Australia	FENARIMOL	EPL-BS0855		2010-09-29	Martine Keenan		0.0715	uM	>	1398.6	none	>	100	uM											>	0.1	uM					0.7	none		2.9	none	>	100	ug/ml					40.5	Min
SCYX0001599457	FC(F)(F)c1ccc(cc1)C(N2CCC(CC2)NC(=O)c3ccccc3C(F)(F)F)c4cccnc4	PCEPL02-0898	LO-Australia	FENARIMOL	EPL-BS0854		2010-09-29	Martine Keenan		0.006	uM	>	16666.7	none	>	100	uM												0.01	uM					0.63	none		4	none	>	100	ug/ml					56.5	Min
SCYX0001599456	Fc1cccc(F)c1C(=O)NC2CCN(CC2)C(c3ccc(cc3)C(F)(F)F)c4cccnc4	PCEPL02-0897	LO-Australia	FENARIMOL	EPL-BS0853		2010-09-29	Martine Keenan		0.0085	uM	>	11764.7	none	>	100	uM												0.024	uM					0.63	none		3.7	none	>	100	ug/ml					57.7	Min
SCYX0001599455	Cn1cc(C(=O)NC2CCN(CC2)C(c3ccc(cc3)C(F)(F)F)c4cccnc4)c(n1)C(F)(F)F	PCEPL02-0896	LO-Australia	FENARIMOL	EPL-BS0852		2010-09-29	Martine Keenan		0.016	uM		3339.5	none		53.43	uM												0.0365	uM				<	0.28	none		3.6	none	>	100	ug/ml				>	250	Min	<
SCYX0001599454	Cc1cc(C(=O)NC2CCN(CC2)C(c3ccc(cc3)C(F)(F)F)c4cccnc4)n(C)n1	PCEPL02-0895	LO-Australia	FENARIMOL	EPL-BS0851		2010-09-29	Martine Keenan		0.012	uM		4552.9	none		54.64	uM												0.0285	uM					0.53	none		3.3	none	>	100	ug/ml					87.2	Min
SCYX0001599453	Cc1onc(C)c1C(=O)NC2CCN(CC2)C(c3ccc(cc3)C(F)(F)F)c4cccnc4	PCEPL02-0894	LO-Australia	FENARIMOL	EPL-BS0850		2010-09-29	Martine Keenan		0.009	uM	>	11111.1	none	>	100	uM									0	%		0.028	uM		69	%		0.52	none		3.3	none	>	100	ug/ml					88.6	Min
SCYX0001599452	Cc1nocc1C(=O)NC2CCN(CC2)C(c3ccc(cc3)C(F)(F)F)c4cccnc4	PCEPL02-0893	LO-Australia	FENARIMOL	EPL-BS0849		2010-09-29	Martine Keenan		0.0155	uM		4211.2	none		65.27	uM												0.1755	uM
SCYX0001599449	Cc1occ(n1)C(=O)NC2CCN(CC2)C(c3ccc(cc3)C(F)(F)F)c4cccnc4	PCEPL02-0890	LO-Australia	FENARIMOL	EPL-BS0846		2010-09-29	Martine Keenan		0.0195	uM		2892.8	none		56.41	uM												0.044	uM					0.54	none		3.4	none	>	100	ug/ml					83.1	Min
SCYX0001599448	Cc1nc(cs1)C(=O)NC2CCN(CC2)C(c3ccc(cc3)C(F)(F)F)c4cccnc4	PCEPL02-0889	LO-Australia	FENARIMOL	EPL-BS0845		2010-09-29	Martine Keenan		0.0175	uM		2502.7	none		43.8	uM												0.041	uM
SCYX0001599451	Cc1nc(C)c(s1)C(=O)NC2CCN(CC2)C(c3ccc(cc3)C(F)(F)F)c4cccnc4	PCEPL02-0892	LO-Australia	FENARIMOL	EPL-BS0848		2010-09-29	Martine Keenan		0.018	uM		3096.6	none		55.74	uM												0.031	uM					0.57	none		3.5	none	>	100	ug/ml					72	Min
SCYX0001599450	Cc1cc(C(=O)NC2CCN(CC2)C(c3ccc(cc3)C(F)(F)F)c4cccnc4)n(n1)C(C)(C)C	PCEPL02-0891	LO-Australia	FENARIMOL	EPL-BS0847		2010-09-29	Martine Keenan		0.0135	uM	>	7407.4	none	>	100	uM												0.0265	uM					0.77	none		4	none	>	100	ug/ml					29.7	Min
SCYX0001610387	Cc1onc(C)c1C(=O)N2CCC(CN(c3ccc(cc3)C(F)(F)F)c4cccnc4)CC2	PCEPL02-0962	LO-Australia	FENARIMOL	EPL-BS0917		2010-11-22	Martine Keenan		0.086	uM		842.2	none		72.43	uM									20	%	>	0.1	uM		25	%		0.94	none		3.5	none	>	100	ug/ml					6.1	Min
SCYX0001610384	FC(F)(F)c1ccc(cc1)C(N2CCC(CC2)Oc3cccc(Cl)c3)c4cccnc4	PCEPL02-0942	LO-Australia	FENARIMOL	EPL-BS0893		2010-11-22	Martine Keenan		0.059	uM		1036.8	none		61.17	uM											>	0.1	uM					0.58	none	>	5.3	none	>	100	ug/ml					69.9	Min
SCYX0001610383	FC(F)(F)c1ccc(cc1)C(N2CCC(CC2)Oc3ccccc3Cl)c4cccnc4	PCEPL02-0941	LO-Australia	FENARIMOL	EPL-BS0892		2010-11-22	Martine Keenan		0.041	uM		1466.6	none		60.13	uM												0.093	uM					0.79	none	>	5.3	none	>	100	ug/ml					25.8	Min
SCYX0001610385	Fc1ccccc1OC2CCN(CC2)C(c3ccc(cc3)C(F)(F)F)c4cccnc4	PCEPL02-0943	LO-Australia	FENARIMOL	EPL-BS0894		2010-11-22	Martine Keenan		0.062	uM		1092.7	none		67.75	uM											>	0.09	uM					0.76	none		5.2	none	>	100	ug/ml					31.2	Min
SCYX0001610386	CC(C)(C)OC(=O)N1CCC(CN(c2ccc(cc2)C(F)(F)F)c3cccnc3)CC1	PCEPL02-0946	LO-Australia	FENARIMOL	EPL-BS0897		2010-11-22	Martine Keenan		0.028	uM		1846.8	none		51.71	uM												0.067	uM					0.94	none		5	none		25	ug/ml					6.3	Min
SCYX0001602514	Fc1cccc(F)c1C(=O)N2CCC(CC2)N(c3ccc(cc3)C(F)(F)F)c4cccnc4	PCEPL02-0917	LO-Australia	FENARIMOL	EPL-BS0872		2010-10-10	Martine Keenan		0.002	uM		24435	none		48.87	uM									0	%		0.009	uM		38	%
SCYX0001602513	Fc1cc(Cl)ccc1C(NC2CCN(CC2)c3nccc(n3)C(F)(F)F)c4cccnc4	PCEPL02-0916	LO-Australia	FENARIMOL	EPL-BS0871		2010-10-10	Martine Keenan		0.0225	uM		2464	none		55.44	uM												0.063	uM					0.82	none		5.3	none	>	100	ug/ml					20.6	Min
SCYX0001596469	Cc1onc(C)c1C(=O)N2CCC(CC2)N(c3ccc(cc3)C(F)(F)F)c4cccnc4	PCEPL02-0909	LO-Australia	FENARIMOL	EPL-BS0836		2010-10-10	Martine Keenan		0.008	uM	>	12500	none	>	100	uM												0.047	uM
SCYX0001596473	FC(F)(F)c1ccc(cc1)C(NC2CCN(CC2)c3ccccc3C#N)c4cccnc4	PCEPL02-0884	LO-Australia	FENARIMOL	EPL-BS0840		2010-09-19	Martine Keenan		0.007	uM		7476.8	none		52.34	uM												0.0205	uM					0.87	none		4.6	none	>	100	ug/ml					14.1	Min
SCYX0001596472	Fc1ccc(cc1)C(=O)N2CCC(CC2)N(c3ccc(cc3)C(F)(F)F)c4cccnc4	PCEPL02-0919	LO-Australia	FENARIMOL	EPL-BS0839		2010-10-24	Martine Keenan		0.015	uM		3621	none		54.32	uM												0.028	uM
SCYX0001576379	Fc1cc(Cl)ccc1C(NC2CCN(CC2)c3cccc(c3)C#N)c4cccnc4	PCEPL02-0939	LO-Australia	FENARIMOL	EPL-BS0808		2010-10-31	Martine Keenan		0.021	uM		2640	none		55.44	uM												0.037	uM
SCYX0001608216	Fc1ccc(OC2CCN(CC2)C(c3ccc(cc3)C(F)(F)F)c4cccnc4)cc1	PCEPL02-0938	LO-Australia	FENARIMOL	EPL-BS0890		2010-10-31	Martine Keenan		0.021	uM		1132.9	none		23.79	uM												0.03	uM					0.65	none		5.3	none	>	100	ug/ml					52.8	Min
SCYX0001608215	FC(F)(F)c1ccc(cc1)C(N2CCC(CC2)Oc3cccc(c3)C#N)c4cccnc4	PCEPL02-0937	LO-Australia	FENARIMOL	EPL-BS0889		2010-10-31	Martine Keenan	=,=	.0075,.00825	uM,uM	=,=	2.5565e+07	none,none	=,=	19.17,41.37	uM,uM											=,=	.0125,.029	uM,uM					0.66	none		4.9	none	>	100	ug/ml					49.6	Min
SCYX0001607269	Fc1ccc(cc1)N2CCC(CC2)NC(c3cccnc3)c4ccc(Cl)cc4F	PCEPL02-0930	LO-Australia	FENARIMOL	EPL-BS0882		2010-10-24	Martine Keenan		0.019	uM		2915.8	none		55.4	uM												0.053	uM					0.79	none		4.9	none	>	100	ug/ml					25.2	Min
SCYX0001607268	Fc1cc(Cl)ccc1C(NC2CCN(CC2)c3ccc(Cl)cc3)c4cccnc4	PCEPL02-0929	LO-Australia	FENARIMOL	EPL-BS0881		2010-10-24	Martine Keenan		0.0075	uM		6288	none		47.16	uM												0.025	uM					0.69	none	>	5.3	none		50	ug/ml					43.6	Min
SCYX0001607267	Fc1cnc(nc1)N2CCC(CC2)NC(c3cccnc3)c4ccc(Cl)cc4F	PCEPL02-0928	LO-Australia	FENARIMOL	EPL-BS0880		2010-10-24	Martine Keenan		0.032	uM		2290.6	none		73.3	uM												0.0935	uM					0.75	none		4.6	none	>	100	ug/ml					31.4	Min
SCYX0001607266	Fc1cc(Cl)ccc1C(NC2CCN(CC2)c3ncc(C#N)s3)c4cccnc4	PCEPL02-0926	LO-Australia	FENARIMOL	EPL-BS0878		2010-10-24	Martine Keenan		0.021	uM		2651.4	none		55.68	uM												0.0445	uM					0.85	none		4	none	>	100	ug/ml					17.4	Min
SCYX0001607264	FC(F)(F)c1ccc(cc1)C(N2CCC(CC2)Oc3ccccc3C#N)c4cccnc4	PCEPL02-0920	LO-Australia	FENARIMOL	EPL-BS0873		2010-10-24	Martine Keenan		0.048	uM		1203.2	none		57.76	uM												0.09	uM					0.95	none		4.7	none	>	100	ug/ml					5.2	Min
SCYX0001607265	FC(F)(F)c1ccc(cc1)C(N2CCC(CC2)Oc3ccccc3)c4cccnc4	PCEPL02-0921	LO-Australia	FENARIMOL	EPL-BS0874		2010-10-24	Martine Keenan		0.0265	uM		2054.2	none		54.44	uM											>	0.1	uM					0.67	none		5.3	none	>	100	ug/ml					46.8	Min
SCYX0001596472	Fc1ccc(cc1)C(=O)N2CCC(CC2)N(c3ccc(cc3)C(F)(F)F)c4cccnc4	PCEPL02-0883	LO-Australia	FENARIMOL	EPL-BS0839		2010-09-19	Martine Keenan		0.00783	uM		5676.6	none		44.45	uM												0.020723	uM					0.88	none		4.1	none	>	100	ug/ml					13.2	Min
SCYX0001596471	FC(F)(F)c1ccc(cc1)N(C2CCN(CC2)C(=O)c3ccccc3)c4cccnc4	PCEPL02-0882	LO-Australia	FENARIMOL	EPL-BS0838		2010-09-19	Martine Keenan		0.007457	uM		7763.7	none		57.89	uM												0.016605	uM
SCYX0001596470	Cc1ncsc1C(=O)N2CCC(CC2)N(c3ccc(cc3)C(F)(F)F)c4cccnc4	PCEPL02-0881	LO-Australia	FENARIMOL	EPL-BS0837		2010-09-19	Martine Keenan		0.006931	uM		9719.2	none		67.36	uM												0.01102	uM					0.85	none		3.3	none	>	100	ug/ml					16.6	Min
SCYX0001596468	FC(F)(F)c1ccc(cc1)N(C2CCN(CC2)C(=O)c3ccccc3C(F)(F)F)c4cccnc4	PCEPL02-0879	LO-Australia	FENARIMOL	EPL-BS0835		2010-09-19	Martine Keenan		0.000618	uM		32593	none		20.14	uM												0.001465	uM					0.93	none		4.4	none	>	100	ug/ml					7	Min
SCYX0001596467	CC(C)(C)C(=O)N1CCC(CC1)N(c2ccc(cc2)C(F)(F)F)c3cccnc3	PCEPL02-0878	LO-Australia	FENARIMOL	EPL-BS0834		2010-09-19	Martine Keenan		0.0026625	uM		20805.1	none		55.39	uM												0.007591	uM					0.88	none		4.2	none	>	100	ug/ml					13.8	Min
SCYX0001596469	Cc1onc(C)c1C(=O)N2CCC(CC2)N(c3ccc(cc3)C(F)(F)F)c4cccnc4	PCEPL02-0880	LO-Australia	FENARIMOL	EPL-BS0836		2010-09-19	Martine Keenan		0.0030365	uM		25843.9	none		78.48	uM												0.008383	uM					0.89	none		3.5	none	>	100	ug/ml					11.8	Min
SCYX0001578294	CC(C)(C)OC(=O)N1CC(C1)NC(c2ccc(cc2)C(F)(F)F)c3cccnc3	PCEPL02-0866	LO-Australia	FENARIMOL	EPL-BS0822		2010-09-05	Martine Keenan		0.095	uM		657.7	none		62.48	uM												0.7015	uM
SCYX0001574842	OC(c1ccc(cc1)C(F)(F)F)(c2cccnc2)c3ccc(cc3F)C#N	PCEPL02-0918	LO-Australia	FENARIMOL	EPL-BS0800		2010-10-24	Martine Keenan		0.0055	uM		14030	none		77.16	uM												0.0125	uM
SCYX0001596466	Cc1ncsc1C(=O)N2CC(C2)NC(c3ccc(cc3)C(F)(F)F)c4cccnc4	PCEPL02-0876	LO-Australia	FENARIMOL	EPL-BS0832		2010-09-19	Martine Keenan		0.186	uM	<=	537.6	none	>	100	uM												0.553	uM					0.59	none		2.7	none	>	100	ug/ml					68.3	Min
SCYX0001596465	FC(F)(F)c1ccc(cc1)C(NC2CN(C2)C(=O)c3ccccc3)c4cccnc4	PCEPL02-0875	LO-Australia	FENARIMOL	EPL-BS0831		2010-09-19	Martine Keenan		0.189	uM		443.2	none		83.77	uM												0.72	uM
SCYX0001596464	FC(F)(F)c1ccc(cc1)C(NC2CCN(CC2)c3ccccc3C(F)(F)F)c4cccnc4	PCEPL02-0874	LO-Australia	FENARIMOL	EPL-BS0830		2010-09-19	Martine Keenan		0.009	uM		5092.5	none		45.83	uM												0.0315	uM					0.7	none	>	5.3	none	>	100	ug/ml					42.1	Min
SCYX0001578295	FC(F)(F)c1ccc(cc1)C(NC2CCN(CC2)c3ncccn3)c4cscn4	PCEPL02-0867	LO-Australia	FENARIMOL	EPL-BS0823		2010-09-05	Martine Keenan	>	1	uM		88.1	none		88.12	uM											>	1	uM				>	0.95	none		3.8	none	>	100	ug/ml					2.6	Min
SCYX0001578292	OC(c1cccnc1)(c2cncc(F)c2)c3ccc(Cl)cc3F	PCEPL02-0864	LO-Australia	FENARIMOL	EPL-BS0820		2010-09-05	Martine Keenan		0.2275	uM	<=	439.6	none	>	100	uM												0.868	uM					0.31	none		2.6	none	>	100	ug/ml					212.9	Min
SCYX0001578291	CC(C)(C)OC(=O)N1CCC(CC1)N(c2ccc(cc2)C(F)(F)F)c3cccnc3	PCEPL02-0861	LO-Australia	FENARIMOL	EPL-BS0817		2010-09-05	Martine Keenan		0.005118	uM		4347.8	none		22.25	uM												0.0099025	uM
SCYX0001578293	FC(F)(F)c1ccc(cc1)C(NC2CN(C2)c3ncccn3)c4cccnc4	PCEPL02-0865	LO-Australia	FENARIMOL	EPL-BS0821		2010-09-05	Martine Keenan		0.115	uM	<=	869.6	none	>	100	uM												0.756	uM					0.7	none		2.9	none	>	100	ug/ml					42	Min
SCYX0001576386	Fc1cccc(F)c1N2CCC(CC2)NC(c3ccc(cc3)C(F)(F)F)c4cccnc4	PCEPL02-0859	LO-Australia	FENARIMOL	EPL-BS0816		2010-08-29	Martine Keenan		0.018	uM		3012.2	none		54.22	uM												0.0545	uM					0.81	none		5.2	none	>	100	ug/ml					23.2	Min
SCYX0001576385	Cc1n[nH]c(C)c1C(=O)NC2CCN(CC2)C(c3ccc(cc3)C#N)c4cccnc4	PCEPL02-0857	LO-Australia	FENARIMOL	EPL-BS0814		2010-08-29	Martine Keenan		0.185	uM	<=	540.5	none	>	100	uM												0.518	uM
SCYX0001576384	Cc1n[nH]c(C)c1C(=O)N2CCC(CC2)NC(c3ccc(cc3)C(F)(F)F)c4cccnc4	PCEPL02-0856	LO-Australia	FENARIMOL	EPL-BS0813		2010-08-29	Martine Keenan		0.0265	uM	<=	3773.6	none	>	100	uM												0.1495	uM					0.36	none		2.5	none	>	100	ug/ml					172.8	Min
SCYX0001576383	Cc1cc(nn1C)C(=O)N2CCC(CC2)NC(c3ccc(cc3)C(F)(F)F)c4cccnc4	PCEPL02-0855	LO-Australia	FENARIMOL	EPL-BS0812		2010-08-29	Martine Keenan		0.0665	uM		881.3	none		58.61	uM												0.2685	uM
SCYX0001576382	Cc1cc(nn1C)C(=O)NC2CCN(CC2)C(c3ccc(cc3)C#N)c4cccnc4	PCEPL02-0854	LO-Australia	FENARIMOL	EPL-BS0811		2010-08-29	Martine Keenan		0.2605	uM	<=	383.9	none	>	100	uM												0.9625	uM
SCYX0001576380	Fc1cc(Cl)ccc1C(NC2CCN(CC2)c3ccccc3C#N)c4cccnc4	PCEPL02-0851	LO-Australia	FENARIMOL	EPL-BS0809		2010-08-29	Martine Keenan		0.0074785	uM		5336.4	none		39.91	uM												0.024916	uM					0.85	none		4.6	none	>	100	ug/ml					16.4	Min
SCYX0001576378	O=C(NC1CCN(CC1)C(c2ccc(cc2)C#N)c3cccnc3)c4cc[nH]n4	PCEPL02-0848	LO-Australia	FENARIMOL	EPL-BS0806		2010-08-29	Martine Keenan		0.4475	uM	<=	223.5	none	>	100	uM												0.917	uM
SCYX0001576381	Cc1onc(C)c1C(=O)N2CCC(CC2)NC(c3ccc(cc3)C(F)(F)F)c4cncs4	PCEPL02-0853	LO-Australia	FENARIMOL	EPL-BS0810		2010-08-29	Martine Keenan		0.1405	uM	<=	711.7	none	>	100	uM												0.5155	uM
SCYX0001576379	Fc1cc(Cl)ccc1C(NC2CCN(CC2)c3cccc(c3)C#N)c4cccnc4	PCEPL02-0850	LO-Australia	FENARIMOL	EPL-BS0808		2010-08-29	Martine Keenan		0.0125	uM		2573	none		32.16	uM												0.034	uM					0.88	none		4.6	none	>	100	ug/ml					13.4	Min
SCYX0001574842	OC(c1ccc(cc1)C(F)(F)F)(c2cccnc2)c3ccc(cc3F)C#N	PCEPL02-0841	LO-Australia	FENARIMOL	EPL-BS0800		2010-08-24	Martine Keenan		0.0019035	uM		29485.9	none		56.13	uM												0.009522	uM					0.64	none		3.4	none	>	100	ug/ml					54.8	Min
SCYX0001574837	OC(c1ccc(cc1)C(F)(F)F)(c2cncc(Cl)c2)c3ccc(Cl)cc3F	PCEPL02-0830	LO-Australia	FENARIMOL	EPL-BS0791		2010-08-24	Martine Keenan	>	1	uM		78.6	none		78.65	uM											>	1	uM					0.39	none		4.7	none		1.6	ug/ml					150.1	Min
SCYX0001574846	FC(F)(F)c1ccc(cc1)C(NC2CCN(CC2)c3ncccn3)c4cncs4	PCEPL02-0838	LO-Australia	FENARIMOL	EPL-BS0799		2010-08-24	Martine Keenan		0.02	uM		3837.2	none		76.74	uM												0.064	uM					0.89	none		3.9	none	>	100	ug/ml					12.1	Min
SCYX0001574845	Cc1cc(C(=O)N2CCC(CC2)NC(c3ccc(cc3)C(F)(F)F)c4cccnc4)n(n1)C(C)(C)C	PCEPL02-0837	LO-Australia	FENARIMOL	EPL-BS0798		2010-08-24	Martine Keenan		0.0475	uM		1510.1	none		71.73	uM									0	%		0.1495	uM		63	%
SCYX0001574844	Cc1ncsc1C(=O)N2CCC(CC2)NC(c3ccc(cc3)C(F)(F)F)c4cncs4	PCEPL02-0836	LO-Australia	FENARIMOL	EPL-BS0797		2010-08-24	Martine Keenan		0.0685	uM	<=	1459.9	none	>	100	uM												0.2405	uM
SCYX0001574843	FC(F)(F)c1ccc(cc1)C(NC2CCN(CC2)c3nccc(n3)C#N)c4cccnc4	PCEPL02-0835	LO-Australia	FENARIMOL	EPL-BS0796		2010-08-24	Martine Keenan		0.031	uM		1603.6	none		49.71	uM												0.1205	uM
SCYX0001574841	OC(c1ccc(cc1)C(F)(F)F)(c2cncc(F)c2)c3ccc(Cl)cc3F	PCEPL02-0834	LO-Australia	FENARIMOL	EPL-BS0795		2010-08-24	Martine Keenan		0.194	uM		264.7	none		51.36	uM												0.4225	uM					0.3	none		4.3	none		3.1	ug/ml					223.4	Min
SCYX0001574839	FC(F)(F)c1ccc(cc1)C(NC2CCN(CC2)C(=O)c3ccccc3)c4cncs4	PCEPL02-0832	LO-Australia	FENARIMOL	EPL-BS0793		2010-08-24	Martine Keenan		0.033	uM		2305	none		76.06	uM												0.106	uM
SCYX0001574840	Cc1cc(C(=O)NC2CCN(CC2)C(c3ccc(cc3)C#N)c4cccnc4)n(n1)C(C)(C)C	PCEPL02-0833	LO-Australia	FENARIMOL	EPL-BS0794		2010-08-24	Martine Keenan		0.062	uM	<=	1612.9	none	>	100	uM												0.2205	uM
SCYX0001574838	COc1cncc(c1)C(O)(c2ccc(cc2)C(F)(F)F)c3ccc(Cl)cc3F	PCEPL02-0831	LO-Australia	FENARIMOL	EPL-BS0792		2010-08-24	Martine Keenan		0.1225	uM		550.2	none		67.4	uM												0.318	uM					0.7	none		4.2	none		6.3	ug/ml					40.9	Min
SCYX0001499523	Cc1onc(C)c1C(=O)N2CCC(CC2)NC(c3ccc(cc3)C(F)(F)F)c4cccnc4	PCEPL02-0847	LO-Australia	FENARIMOL	EPL-BS0702		2010-08-29	Martine Keenan		0.02	uM	<=	5000	none	>	100	uM												0.046	uM
SCYX0001492866	Fc1cc(Cl)ccc1C(NC2CCN(CC2)c3ccc(cc3)C(F)(F)F)c4cccnc4	PCEPL02-0852	LO-Australia	FENARIMOL	EPL-BS0667		2010-08-24	Martine Keenan		0.011	uM		4761.6	none		52.38	uM												0.0375	uM
SCYX0001564274	Cn1cc(C(=O)N2CCC(CC2)NC(c3ccc(cc3)C(F)(F)F)c4cccnc4)c(n1)C(F)(F)F	PCEPL02-0827	LO-Australia	FENARIMOL	EPL-BS0788		2010-08-01	Martine Keenan		0.0995	uM		775	none		77.11	uM												0.2805	uM
SCYX0001564269	CC(C)(C)C(=O)N1CCC(CC1)NC(c2ccc(cc2)C(F)(F)F)c3cncs3	PCEPL02-0822	LO-Australia	FENARIMOL	EPL-BS0783		2010-08-01	Martine Keenan		0.034	uM	<=	2941.2	none	>	100	uM												0.094	uM					0.58	none		3.6	none	>	100	ug/ml					70.7	Min
SCYX0001564276	CCn1nc(C)cc1C(=O)N2CCC(CC2)NC(c3ccc(cc3)C(F)(F)F)c4cccnc4	PCEPL02-0829	LO-Australia	FENARIMOL	EPL-BS0790		2010-08-01	Martine Keenan		0.0705	uM	<=	1418.4	none	>	100	uM												0.2065	uM
SCYX0001564275	Cn1ccnc1C(=O)N2CCC(CC2)NC(c3ccc(cc3)C(F)(F)F)c4cccnc4	PCEPL02-0828	LO-Australia	FENARIMOL	EPL-BS0789		2010-08-01	Martine Keenan		0.0815	uM	<=	1227	none	>	100	uM												0.2085	uM					0.51	none		2.7	none	>	100	ug/ml					93	Min
SCYX0001564273	FC(F)(F)c1ccc(cc1)C(NC2CCN(CC2)C(=O)c3cc[nH]n3)c4cccnc4	PCEPL02-0826	LO-Australia	FENARIMOL	EPL-BS0787		2010-08-01	Martine Keenan		0.2945	uM	<=	339.6	none	>	100	uM												0.5705	uM
SCYX0001564270	Cc1cnc(s1)N2CCC(CC2)NC(c3ccc(cc3)C(F)(F)F)c4cccnc4	PCEPL02-0823	LO-Australia	FENARIMOL	EPL-BS0784		2010-08-01	Martine Keenan		0.029	uM		2067	none		59.94	uM												0.101	uM
SCYX0001564272	Cn1cc(cn1)C(=O)N2CCC(CC2)NC(c3ccc(cc3)C(F)(F)F)c4cccnc4	PCEPL02-0825	LO-Australia	FENARIMOL	EPL-BS0786		2010-08-01	Martine Keenan		0.3845	uM	<=	260.1	none	>	100	uM												0.655	uM
SCYX0001564271	Fc1cccc(F)c1N2CCC(CC2)NC(c3cccnc3)c4ccc(Cl)cc4F	PCEPL02-0824	LO-Australia	FENARIMOL	EPL-BS0785		2010-08-01	Martine Keenan		0.0125	uM		4507.6	none		56.34	uM												0.0335	uM					0.78	none		5.3	none	>	100	ug/ml					26.5	Min
SCYX0001562763	Cc1nnc(s1)N2CCC(CC2)NC(c3ccc(cc3)C(F)(F)F)c4cccnc4	PCEPL02-0812	LO-Australia	FENARIMOL	EPL-BS0773		2010-07-26	Martine Keenan		0.0695	uM	<=	1438.8	none	>	100	uM												0.168	uM					0.52	none		3.4	none	>	100	ug/ml					89.9	Min
SCYX0001562768	Cn1cc(C(=O)NC2CCN(CC2)C(c3ccc(cc3)C#N)c4cccnc4)c(n1)C(F)(F)F	PCEPL02-0817	LO-Australia	FENARIMOL	EPL-BS0778		2010-07-26	Martine Keenan		0.0285	uM	<=	3508.8	none	>	100	uM												0.0775	uM					0.41	none		2.7	none	>	100	ug/ml					138.1	Min
SCYX0001562766	CCn1nc(C)cc1C(=O)NC2CCN(CC2)C(c3ccc(cc3)C#N)c4cccnc4	PCEPL02-0815	LO-Australia	FENARIMOL	EPL-BS0776		2010-07-26	Martine Keenan		0.504	uM	<=	198.4	none	>	100	uM												0.9335	uM					0.52	none		2.7	none	>	100	ug/ml					88.6	Min
SCYX0001562769	Cn1cc(cn1)C(=O)NC2CCN(CC2)C(c3ccc(cc3)C#N)c4cccnc4	PCEPL02-0818	LO-Australia	FENARIMOL	EPL-BS0779		2010-07-26	Martine Keenan		0.169	uM		321.5	none		54.34	uM												0.2995	uM
SCYX0001562767	Cn1ccnc1C(=O)NC2CCN(CC2)C(c3ccc(cc3)C#N)c4cccnc4	PCEPL02-0816	LO-Australia	FENARIMOL	EPL-BS0777		2010-07-26	Martine Keenan		0.239	uM	<=	418.4	none	>	100	uM												0.482	uM					0.55	none		2.5	none	>	100	ug/ml					80.3	Min
SCYX0001555054	CC(C)(C)OC(=O)N1CC(CNC(c2ccc(cc2)C(F)(F)F)c3cccnc3)C1	PCEPL02-0800	LO-Australia	FENARIMOL	EPL-BS0761		2010-07-18	Martine Keenan		0.1215	uM	<=	823	none	>	100	uM												0.332	uM
SCYX0001555052	FC(F)(F)c1ccc(cc1)C(NC2CCN(CC2)c3cncs3)c4cccnc4	PCEPL02-0799	LO-Australia	FENARIMOL	EPL-BS0760		2010-07-18	Martine Keenan		0.025	uM		2394.5	none		59.86	uM												0.118	uM					0.88	none		3.8	none		25	ug/ml					12.6	Min
SCYX0001562765	FC(F)(F)c1ccc(cc1)C(NCC2CN(C2)C(=O)c3ccccc3)c4cccnc4	PCEPL02-0814	LO-Australia	FENARIMOL	EPL-BS0775		2010-07-26	Martine Keenan		0.067	uM	<=	1492.5	none	>	100	uM												0.1425	uM					0.93	none		3.4	none	>	100	ug/ml					7.3	Min
SCYX0001562764	CC(C)(C)NC(=O)N1CCC(CC1)NC(c2ccc(cc2)C(F)(F)F)c3cncs3	PCEPL02-0813	LO-Australia	FENARIMOL	EPL-BS0774		2010-07-26	Martine Keenan		0.068	uM	<=	1470.6	none	>	100	uM												0.128	uM					0.65	none		3.5	none	>	100	ug/ml					51.1	Min
SCYX0001555053	Fc1cccc(c1C(=O)NC2CCN(CC2)C(c3ccc(cc3)C#N)c4cccnc4)C(F)(F)F	PCEPL02-0796	LO-Australia	FENARIMOL	EPL-BS0757		2010-07-18	Martine Keenan		0.0044805	uM	<=	22318.9	none	>	100	uM												0.0103985	uM					0.6	none		3.2	none	>	100	ug/ml					65.2	Min
SCYX0001551251	Clc1ccc(cc1)N(C2CCN(CC2)C(=O)C3CC3)c4cccnc4	PCEPL02-0789	LO-Australia	FENARIMOL	EPL-BS750		2010-07-04	Martine Keenan		0.0058165	uM		13442.4	none		78.19	uM							EPL-BS0750					0.0133823	uM					0.8	none		3.4	none	>	100	ug/ml					24	Min
SCYX0001551249	CS(=O)(=O)N1CCC(CC1)N(c2ccc(Cl)cc2)c3cccnc3	PCEPL02-0787	LO-Australia	FENARIMOL	EPL-BS748		2010-07-04	Martine Keenan		0.094	uM		664.9	none		62.5	uM							EPL-BS0748		0	%		0.2795	uM		63	%		0.73	none		3.1	none	>	100	ug/ml					35.5	Min
SCYX0001551253	CC(C)(C)C(=O)N1CCN(CC1)C(c2cccnc2)c3ccc(cc3F)C(F)(F)F	PCEPL02-0794	LO-Australia	FENARIMOL	EPL-BS0755		2010-07-04	Martine Keenan		0.0235	uM		3100.7	none		72.87	uM							EPL-BS755					0.0685	uM					0.66	none		4.1	none	>	100	ug/ml					50	Min
SCYX0001551252	Clc1ccc(cc1)N(C2CCN(CC2)C(=O)c3ccccc3)c4cccnc4	PCEPL02-0790	LO-Australia	FENARIMOL	EPL-BS751		2010-07-04	Martine Keenan		0.01598	uM		3287.23	none		52.53	uM							EPL-BS0751					0.06166	uM					0.89	none		3.8	none	>	100	ug/ml					12.5	Min
SCYX0001551250	CC(C)(C)CC(=O)N1CCC(CC1)N(c2ccc(Cl)cc2)c3cccnc3	PCEPL02-0788	LO-Australia	FENARIMOL	EPL-BS749		2010-07-04	Martine Keenan		0.000595	uM		85065.5	none		50.61	uM							EPL-BS0749		0	%		0.001928	uM		63	%		0.91	none		4.2	none	>	100	ug/ml					9.9	Min
SCYX0001551254	Cc1ncsc1C(=O)N2CCN(CC2)C(c3cccnc3)c4ccc(cc4F)C(F)(F)F	PCEPL02-0795	LO-Australia	FENARIMOL	EPL-BS0756		2010-07-04	Martine Keenan		0.0585	uM		1656.1	none		96.88	uM							EPL-BS756					0.131	uM
SCYX0001492866	Fc1cc(Cl)ccc1C(NC2CCN(CC2)c3ccc(cc3)C(F)(F)F)c4cccnc4	PCEPL02-0786	LO-Australia	FENARIMOL	EPL-BS0667		2010-07-04	Martine Keenan		0.0095	uM		5862	none		55.69	uM												0.0295	uM
SCYX0001490400	FC(F)(F)c1ccccc1C(=O)NC2CCN(CC2)C(c3ccc(cc3)C#N)c4cccnc4	PCEPL02-0785	LO-Australia	FENARIMOL	EPL-BS0658		2010-07-04	Martine Keenan		0.004	uM	<=	25000	none	>	100	uM												0.0155	uM
SCYX0001551242	CC(C)(C)OC(=O)N1CCC(CC1)N(c2ccc(Cl)cc2)c3cccnc3	PCEPL02-0784	LO-Australia	FENARIMOL	EPL-BS0747		2010-07-04	Martine Keenan		0.001029	uM		51315.4	none		52.8	uM												0.003263	uM
SCYX0001551241	CC(C)(C)OC(=O)N1CCC(CC1)NC(c2ccc(cc2)C(F)(F)F)c3cncs3	PCEPL02-0783	LO-Australia	FENARIMOL	EPL-BS0746		2010-07-04	Martine Keenan		0.007	uM		8751.6	none		61.26	uM												0.0195	uM					0.66	none		4.5	none	>	100	ug/ml					50	Min
SCYX0001490399	Fc1cccc(F)c1C(=O)NC2CCN(CC2)C(c3ccc(cc3)C#N)c4cccnc4	PCEPL02-0773	LO-Australia	FENARIMOL	EPL-BS0657		2010-07-04	Martine Keenan		0.0215	uM	<=	4651.2	none	>	100	uM												0.048	uM
SCYX0001551240	CC(C)(C)OC(=O)N1CCN(CC1)C(c2cccnc2)c3ccc(cc3F)C#N	PCEPL02-0775	LO-Australia	FENARIMOL	EPL-BS0738		2010-07-04	Martine Keenan		0.532	uM	<=	188	none	>	100	uM												0.94	uM
SCYX0001538109	Cc1nocc1C(=O)N2CCC(CC2)NC(c3ccc(cc3)C(F)(F)F)c4cccnc4	PCEPL02-0756	LO-Australia	FENARIMOL	EPL-BS0722		2010-06-21	Martine Keenan		0.1645	uM	<=	607.9	none	>	100	uM												0.5845	uM
SCYX0001536085	FC(F)(F)c1ccc(cc1)C(NC2CCN(CC2)C(=O)c3oncc3)c4cccnc4	PCEPL02-0761	LO-Australia	FENARIMOL	EPL-BS0726		2010-06-14	Martine Keenan		0.09	uM	<=	1111.1	none	>	100	uM												0.2705	uM
SCYX0001538110	Cc1cc(on1)C(=O)N2CCC(CC2)NC(c3ccc(cc3)C(F)(F)F)c4cccnc4	PCEPL02-0757	LO-Australia	FENARIMOL	EPL-BS0723		2010-06-21	Martine Keenan		0.363	uM	<=	275.5	none	>	100	uM												0.779	uM
SCYX0001538108	Cc1nc(cs1)C(=O)N2CCC(CC2)NC(c3ccc(cc3)C(F)(F)F)c4cccnc4	PCEPL02-0755	LO-Australia	FENARIMOL	EPL-BS0721		2010-06-21	Martine Keenan		0.3265	uM	<=	306.3	none	>	100	uM												0.8075	uM
SCYX0001538107	Cc1cc(C(=O)N2CCC(CC2)NC(c3ccc(cc3)C(F)(F)F)c4cccnc4)n(C)n1	PCEPL02-0754	LO-Australia	FENARIMOL	EPL-BS0720		2010-06-21	Martine Keenan		0.2635	uM	<=	379.5	none	>	100	uM												0.773	uM
SCYX0001538106	Cc1occ(n1)C(=O)N2CCC(CC2)NC(c3ccc(cc3)C(F)(F)F)c4cccnc4	PCEPL02-0753	LO-Australia	FENARIMOL	EPL-BS0719		2010-06-21	Martine Keenan		0.5905	uM	<=	169.3	none	>	100	uM												0.9685	uM
SCYX0001538105	Cc1cc(on1)C(=O)NC2CCN(CC2)C(c3ccc(cc3)C#N)c4cccnc4	PCEPL02-0748	LO-Australia	FENARIMOL	EPL-BS0714		2010-06-21	Martine Keenan		0.1965	uM	<=	508.9	none	>	100	uM												0.6885	uM
SCYX0001538104	O=C(NC1CCN(CC1)C(c2ccc(cc2)C#N)c3cccnc3)c4oncc4	PCEPL02-0747	LO-Australia	FENARIMOL	EPL-BS0713		2010-06-21	Martine Keenan		0.2195	uM	<=	455.6	none	>	100	uM												0.671	uM
SCYX0001538100	Fc1cc(Cl)ccc1C(N2CCN(CC2)C(=O)C3CCC3)c4cncnc4	PCEPL02-0743	LO-Australia	FENARIMOL	EPL-BS0709		2010-06-21	Martine Keenan		0.4125	uM	<=	242.4	none	>	100	uM												0.868	uM
SCYX0001538102	Cc1nc(C)c(s1)C(=O)N2CCC(CC2)NC(c3ccc(cc3)C(F)(F)F)c4cccnc4	PCEPL02-0745	LO-Australia	FENARIMOL	EPL-BS0711		2010-06-21	Martine Keenan		0.2155	uM	<=	464	none	>	100	uM												0.6575	uM
SCYX0001538103	Cc1oncc1C(=O)N2CCC(CC2)NC(c3ccc(cc3)C(F)(F)F)c4cccnc4	PCEPL02-0746	LO-Australia	FENARIMOL	EPL-BS0712		2010-06-21	Martine Keenan		0.0695	uM	<=	1438.8	none	>	100	uM												0.4695	uM					0.41	none		2.9	none		50	ug/ml					138.2	Min
SCYX0001538101	FC(F)(F)c1ccc(cc1)C(NC2CCN(CC2)C(=O)c3nccs3)c4cccnc4	PCEPL02-0744	LO-Australia	FENARIMOL	EPL-BS0710		2010-06-21	Martine Keenan		0.057	uM	<=	1754.4	none	>	100	uM												0.455	uM					0.64	none		3.4	none	>	100	ug/ml					54	Min
SCYX0001499523	Cc1onc(C)c1C(=O)N2CCC(CC2)NC(c3ccc(cc3)C(F)(F)F)c4cccnc4	PCEPL02-0736	LO-Australia	FENARIMOL	EPL-BS0702		2010-05-31	Martine Keenan		0.0365	uM	<=	2739.7	none	>	100	uM												0.096	uM					0.39	none		2.9	none	>	100	ug/ml					150.8	Min
SCYX0001498561	N#Cc1ccc(cc1)C(N2CCN(CC2)c3nccs3)c4cccnc4	PCEPL02-0722	LO-Australia	FENARIMOL	EPL-BS0691		2010-05-23	Martine Keenan		0.0495	uM	<=	2020.2	none	>	100	uM												0.159	uM					0.79	none		3.1	none	>	100	ug/ml					25.5	Min
SCYX0001498551	Cc1cc(C(=O)NC2CCN(CC2)C(c3ccc(cc3)C#N)c4cccnc4)n(C)n1	PCEPL02-0774	LO-Australia	FENARIMOL	EPL-BS0680		2010-07-04	Martine Keenan		0.058	uM	<=	1724.1	none	>	100	uM												0.1305	uM
SCYX0001498560	Cc1ncsc1C(=O)N2CCN(CC2)C(c3ccc(cc3)C#N)c4cccnc4	PCEPL02-0721	LO-Australia	FENARIMOL	EPL-BS0690		2010-05-23	Martine Keenan		0.513	uM	<=	194.9	none	>	100	uM									20	%	>	1	uM		50	%
SCYX0001498559	CC(C)(C)C(=O)N1CCN(CC1)C(c2ccc(cc2)C#N)c3cccnc3	PCEPL02-0720	LO-Australia	FENARIMOL	EPL-BS0689		2010-05-23	Martine Keenan		0.254	uM	<=	393.7	none	>	100	uM												0.6955	uM
SCYX0001498558	O=C(NC1CCN(CC1)C(c2ccc(cc2)C#N)c3cccnc3)c4nccs4	PCEPL02-0718	LO-Australia	FENARIMOL	EPL-BS0687		2010-05-23	Martine Keenan		0.1385	uM	<=	722	none	>	100	uM												0.3585	uM
SCYX0001538114	Cc1noc(n1)N2CCN(CC2)C(c3cccnc3)c4ccc(cc4F)C(F)(F)F	PCEPL02-0772	LO-Australia	FENARIMOL	EPL-BS0737		2010-06-21	Martine Keenan		0.0165	uM		3101	none		51.17	uM												0.033	uM					0.92	none		4	none	>	100	ug/ml					8.8	Min
SCYX0001538113	Cc1noc(n1)N2CCN(CC2)C(c3cncnc3)c4ccc(cc4F)C(F)(F)F	PCEPL02-0764	LO-Australia	FENARIMOL	EPL-BS0729		2010-06-21	Martine Keenan		0.126	uM	<=	793.7	none	>	100	uM												0.2815	uM
SCYX0001538112	CS(=O)(=O)N1CCN(CC1)C(c2cccnc2)c3ccc(cc3F)C(F)(F)F	PCEPL02-0763	LO-Australia	FENARIMOL	EPL-BS0728		2010-06-21	Martine Keenan		0.0275	uM		2794.6	none		76.85	uM												0.0825	uM					0.74	none		3.3	none	>	100	ug/ml					33.6	Min
SCYX0001538111	Nc1onc(n1)N2CCN(CC2)C(c3cccnc3)c4ccc(cc4F)C(F)(F)F	PCEPL02-0762	LO-Australia	FENARIMOL	EPL-BS0727		2010-06-21	Martine Keenan		0.0365	uM		1584.3	none		57.83	uM												0.092	uM					0.74	none		2.9	none	>	100	ug/ml					33.8	Min
SCYX0001498557	Cc1cc([nH]n1)C(=O)NC2CCN(CC2)C(c3ccc(cc3)C#N)c4cccnc4	PCEPL02-0717	LO-Australia	FENARIMOL	EPL-BS0686		2010-05-23	Martine Keenan		0.2355	uM	<=	424.6	none	>	100	uM												0.67	uM
SCYX0001498556	Cc1ncoc1C(=O)NC2CCN(CC2)C(c3ccc(cc3)C#N)c4cccnc4	PCEPL02-0716	LO-Australia	FENARIMOL	EPL-BS0685		2010-05-23	Martine Keenan		0.183	uM	<=	546.4	none	>	100	uM												0.3195	uM					0.5	none		2.2	none	>	100	ug/ml					98.4	Min
SCYX0001498555	Cc1occ(n1)C(=O)NC2CCN(CC2)C(c3ccc(cc3)C#N)c4cccnc4	PCEPL02-0715	LO-Australia	FENARIMOL	EPL-BS0684		2010-05-23	Martine Keenan		0.1145	uM	<=	873.4	none	>	100	uM												0.272	uM					0.42	none		2.4	none	>	100	ug/ml					134.7	Min
SCYX0001498554	Cc1onc(c1)C(=O)NC2CCN(CC2)C(c3ccc(cc3)C#N)c4cccnc4	PCEPL02-0714	LO-Australia	FENARIMOL	EPL-BS0683		2010-05-23	Martine Keenan		0.05	uM	<=	2000	none	>	100	uM												0.103	uM					0.3	none		2.7	none	>	100	ug/ml					228.1	Min
SCYX0001498553	Cc1onc(C)c1C(=O)NC2CCN(CC2)C(c3ccc(cc3)C#N)c4cccnc4	PCEPL02-0713	LO-Australia	FENARIMOL	EPL-BS0682		2010-05-23	Martine Keenan		0.0515	uM	<=	1941.7	none	>	100	uM												0.1045	uM					0.45	none		2.4	none	>	100	ug/ml					116.6	Min
SCYX0001498552	Cc1nocc1C(=O)NC2CCN(CC2)C(c3ccc(cc3)C#N)c4cccnc4	PCEPL02-0712	LO-Australia	FENARIMOL	EPL-BS0681		2010-05-23	Martine Keenan		0.055	uM	<=	1818.2	none	>	100	uM												0.101	uM					0.4	none		2.4	none	>	100	ug/ml					147	Min
SCYX0001498551	Cc1cc(C(=O)NC2CCN(CC2)C(c3ccc(cc3)C#N)c4cccnc4)n(C)n1	PCEPL02-0711	LO-Australia	FENARIMOL	EPL-BS0680		2010-05-23	Martine Keenan		0.0465	uM	<=	2150.5	none	>	100	uM												0.0975	uM					0.44	none		2.5	none	>	100	ug/ml					122.9	Min
SCYX0001498549	Cc1nc(C)c(s1)C(=O)NC2CCN(CC2)C(c3ccc(cc3)C#N)c4cccnc4	PCEPL02-0709	LO-Australia	FENARIMOL	EPL-BS0678		2010-05-23	Martine Keenan		0.059	uM	<=	1694.9	none	>	100	uM												0.1185	uM					0.57	none		2.5	none	>	100	ug/ml					73.6	Min
SCYX0001498548	Cc1ncsc1C(=O)NC2CCN(CC2)C(c3ccc(cc3)C#N)c4cccnc4	PCEPL02-0708	LO-Australia	FENARIMOL	EPL-BS0677		2010-05-23	Martine Keenan		0.071	uM	<=	1408.5	none	>	100	uM												0.2015	uM					0.49	none		2.3	none	>	100	ug/ml					100.4	Min
SCYX0001498547	Cc1nc(cs1)C(=O)NC2CCN(CC2)C(c3ccc(cc3)C#N)c4cccnc4	PCEPL02-0707	LO-Australia	FENARIMOL	EPL-BS0676		2010-05-23	Martine Keenan		0.065	uM	<=	1538.5	none	>	100	uM												0.1555	uM					0.62	none		2.8	none	>	100	ug/ml					58.9	Min
SCYX0001498550	O=C(NC1CCN(CC1)C(c2ccc(cc2)C#N)c3cccnc3)c4cscn4	PCEPL02-0710	LO-Australia	FENARIMOL	EPL-BS0679		2010-05-23	Martine Keenan		0.1735	uM	<=	576.4	none	>	100	uM												0.2975	uM
SCYX0001492867	Fc1ccccc1N2CCC(CC2)NC(c3cccnc3)c4ccc(Cl)cc4F	PCEPL02-0699	LO-Australia	FENARIMOL	EPL-BS0668		2010-05-11	Martine Keenan		0.0045	uM		11834.3	none		53.25	uM												0.01	uM					0.83	none		5	none	>	100	ug/ml					19.4	Min
SCYX0001492865	CC(C)OCCCNC(=O)c1cccc(c1)C(O)(c2ccc(Cl)cc2)c3cccnc3	PCEPL02-0697	LO-Australia	FENARIMOL	EPL-BS0666		2010-05-11	Martine Keenan		0.0975	uM		767.5	none		74.84	uM												0.2315	uM
SCYX0001492868	Cc1onc(n1)N2CCC(CC2)NC(c3cccnc3)c4ccc(Cl)cc4F	PCEPL02-0700	LO-Australia	FENARIMOL	EPL-BS0669		2010-05-11	Martine Keenan		0.064	uM	<=	1562.5	none	>	100	uM												0.1395	uM					0.72	none		3.4	none	>	100	ug/ml					38.4	Min
SCYX0001492866	Fc1cc(Cl)ccc1C(NC2CCN(CC2)c3ccc(cc3)C(F)(F)F)c4cccnc4	PCEPL02-0698	LO-Australia	FENARIMOL	EPL-BS0667		2010-05-11	Martine Keenan		0.0105	uM		5138	none		53.95	uM									0	%		0.034	uM		25	%		0.49	none		5.6	none		25	ug/ml					101	Min
SCYX0001490401	Fc1ccc(C(=O)NC2CCN(CC2)C(c3ccc(cc3)C#N)c4cccnc4)c(F)c1	PCEPL02-0689	LO-Australia	FENARIMOL	EPL-BS0659		2010-05-03	Martine Keenan		0.01	uM	<=	10000	none	>	100	uM												0.04	uM					0.51	none		3.1	none	>	100	ug/ml					91.7	Min
SCYX0001490402	Cc1noc(n1)N2CCN(CC2)C(c3ccc(cc3)C#N)c4cccnc4	PCEPL02-0691	LO-Australia	FENARIMOL	EPL-BS0661		2010-05-03	Martine Keenan		0.064	uM	<=	1562.5	none	>	100	uM												0.127	uM
SCYX0001490400	FC(F)(F)c1ccccc1C(=O)NC2CCN(CC2)C(c3ccc(cc3)C#N)c4cccnc4	PCEPL02-0688	LO-Australia	FENARIMOL	EPL-BS0658		2010-05-03	Martine Keenan		0.0045	uM	<=	22222.2	none	>	100	uM												0.012	uM					0.58	none		3.2	none	>	100	ug/ml					71	Min
SCYX0001490399	Fc1cccc(F)c1C(=O)NC2CCN(CC2)C(c3ccc(cc3)C#N)c4cccnc4	PCEPL02-0687	LO-Australia	FENARIMOL	EPL-BS0657		2010-05-03	Martine Keenan		0.0185	uM	<=	5405.4	none	>	100	uM												0.0555	uM					0.47	none		2.8	none	>	100	ug/ml					108.2	Min
SCYX0001490397	Fc1cccc(C(=O)NC2CCN(CC2)C(c3ccc(cc3)C#N)c4cccnc4)c1F	PCEPL02-0685	LO-Australia	FENARIMOL	EPL-BS0655		2010-05-03	Martine Keenan		0.017	uM	<=	5882.4	none	>	100	uM												0.0555	uM					0.52	none		3.1	none	>	100	ug/ml					89.3	Min
SCYX0001464842	O=C(NC1CCN(CC1)C(c2ccc(cc2)C#N)c3cccnc3)c4ccccc4	PCEPL02-0734	LO-Australia	FENARIMOL	EPL-BS0575		2010-05-31	Martine Keenan		0.024	uM	<=	4166.7	none	>	100	uM												0.09	uM
SCYX0001460907	Cc1ncsc1C(=O)N2CCC(CC2)NC(c3ccc(cc3)C(F)(F)F)c4cccnc4	PCEPL02-0733	LO-Australia	FENARIMOL	EPL-BS0555		2010-05-31	Martine Keenan		0.067	uM	<=	1492.5	none	>	100	uM												0.218	uM
SCYX0001465504	CC(C)(C)NC(=O)N1CCC(CC1)NC(c2ccc(cc2)C(F)(F)F)c3cccnc3	PCEPL02-0735	LO-Australia	FENARIMOL	EPL-BS0576		2010-05-31	Martine Keenan		0.061	uM	<=	1639.3	none	>	100	uM							EPL-BS0596					0.207	uM
SCYX0001465511	Fc1cc(Cl)ccc1C(N2CCN(CC2)C(=O)C3CC3)c4cncnc4	PCEPL02-0692	LO-Australia	FENARIMOL	EPL-BS0603		2010-05-11	Martine Keenan		0.1795	uM	<=	557.1	none	>	100	uM												0.3055	uM
SCYX0001490396	CS(=O)(=O)N1CCN(CC1)C(c2ccc(cc2)C(F)(F)F)c3cncnc3	PCEPL02-0684	LO-Australia	FENARIMOL	EPL-BS0654		2010-05-03	Martine Keenan		0.7685	uM	<=	130.1	none	>	100	uM											>	1	uM
SCYX0001490395	O=C(NC1CC1)N2CCN(CC2)C(c3ccc(cc3)C#N)c4cccnc4	PCEPL02-0679	LO-Australia	FENARIMOL	EPL-BS0649		2010-05-03	Martine Keenan	>	1	uM		0	none	>	100	uM											>	1	uM
SCYX0001490394	Fc1cc(ccc1C(=O)NC2CCN(CC2)C(c3ccc(cc3)C#N)c4cccnc4)C(F)(F)F	PCEPL02-0678	LO-Australia	FENARIMOL	EPL-BS0648		2010-05-03	Martine Keenan		0.345	uM		222.7	none		76.83	uM												0.696	uM
SCYX0001490391	CS(=O)(=O)N1CCN(CC1)C(c2cncnc2)c3ccc(cc3F)C(F)(F)F	PCEPL02-0675	LO-Australia	FENARIMOL	EPL-BS0645		2010-05-03	Martine Keenan		0.0245	uM	<=	4081.6	none	>	100	uM												0.0725	uM					0.84	none		2.8	none		50	ug/ml					18.7	Min
SCYX0001490393	FC(F)(F)c1ccc(cc1)C(=O)NC2CCN(CC2)C(c3ccc(cc3)C#N)c4cccnc4	PCEPL02-0677	LO-Australia	FENARIMOL	EPL-BS0647		2010-05-03	Martine Keenan		0.0205	uM		3206.5	none		65.73	uM												0.0765	uM					0.31	none		3.6	none	>	100	ug/ml					218.5	Min
SCYX0001490392	FC(F)(F)c1cccc(c1)C(=O)NC2CCN(CC2)C(c3ccc(cc3)C#N)c4cccnc4	PCEPL02-0676	LO-Australia	FENARIMOL	EPL-BS0646		2010-05-03	Martine Keenan		0.023	uM	<=	4347.8	none	>	100	uM												0.0755	uM					0.55	none		3.6	none	>	100	ug/ml					80	Min
SCYX0001489896	Cc1noc(n1)N2CCN(CC2)C(c3ccc(cc3)C(F)(F)F)c4cncnc4	PCEPL02-0669	LO-Australia	FENARIMOL	EPL-BS0640		2010-04-28	Martine Keenan		0.1925	uM	<=	519.5	none	>	100	uM												0.3785	uM					0.75	none		3.3	none	>	100	ug/ml					32.3	Min
SCYX0001489898	Fc1cc(ccc1C(N2CCN(CC2)C(=O)NC3CC3)c4cncnc4)C(F)(F)F	PCEPL02-0671	LO-Australia	FENARIMOL	EPL-BS0642		2010-04-28	Martine Keenan		0.4895	uM	<=	204.3	none	>	100	uM												0.7925	uM
SCYX0001489900	Fc1cc(ccc1C(N2CCN(CC2)C(=O)C3CC3)c4cncnc4)C(F)(F)F	PCEPL02-0673	LO-Australia	FENARIMOL	EPL-BS0644		2010-04-28	Martine Keenan		0.1775	uM	<=	563.4	none	>	100	uM												0.3315	uM					0.72	none		3	none	>	100	ug/ml					37.8	Min
SCYX0001489899	FC(F)(F)c1ccc(cc1)C(N2CCN(CC2)C(=O)C3CC3)c4cncnc4	PCEPL02-0672	LO-Australia	FENARIMOL	EPL-BS0643		2010-04-28	Martine Keenan		0.332	uM	<=	301.2	none	>	100	uM												0.6525	uM
SCYX0001489897	FC(F)(F)c1ccc(cc1)C(N2CCN(CC2)c3nccs3)c4cncnc4	PCEPL02-0670	LO-Australia	FENARIMOL	EPL-BS0641		2010-04-28	Martine Keenan		0.109	uM		626	none		68.23	uM												0.2655	uM
SCYX0001489895	FC(F)(F)c1ccc(cc1)C(N2CCN(CC2)C(=O)NC3CC3)c4cncnc4	PCEPL02-0668	LO-Australia	FENARIMOL	EPL-BS0639		2010-04-28	Martine Keenan	>	1	uM		0	none	>	100	uM											>	1	uM
SCYX0001489893	CS(=O)(=O)N1CCN(CC1)C(c2ccc(cc2)C#N)c3cccnc3	PCEPL02-0666	LO-Australia	FENARIMOL	EPL-BS0637		2010-04-28	Martine Keenan		0.365	uM	<=	274	none	>	100	uM												0.734	uM
SCYX0001489892	O=C(C1CC1)N2CCN(CC2)C(c3ccc(cc3)C#N)c4cccnc4	PCEPL02-0665	LO-Australia	FENARIMOL	EPL-BS0636		2010-04-28	Martine Keenan		0.281	uM	<=	355.9	none	>	100	uM												0.5565	uM
SCYX0001489894	[Cl-][NH2+](C(c1ccc(cc1)C(F)(F)F)c2cccnc2)C3CCN(CC3)c4nccs4	PCEPL02-0667-1	LO-Australia	FENARIMOL	EPL-BS0638		2010-04-28	Martine Keenan		0.0095	uM		5777.7	none		54.89	uM												0.029	uM
SCYX0001435850	CS(=O)(=O)N1CCN(CC1)C(c2cncnc2)c3ccc(Cl)cc3F	PCEPL02-0674	LO-Australia	FENARIMOL	EPL-BS0451		2010-05-03	Martine Keenan		0.444	uM	<=	225.2	none	>	100	uM												0.724	uM
SCYX0001489889	Fc1cc(Cl)ccc1C(NC2CCN(CC2)C(=O)c3cscn3)c4cccnc4	PCEPL02-0662	LO-Australia	FENARIMOL	EPL-BS0633		2010-04-28	Martine Keenan		0.241	uM	<=	414.9	none	>	100	uM												0.8315	uM
SCYX0001489888	Fc1ccc(cc1)C(=O)NC2CCN(CC2)C(c3ccc(cc3)C#N)c4cccnc4	PCEPL02-0661	LO-Australia	FENARIMOL	EPL-BS0632		2010-04-28	Martine Keenan		0.0185	uM	<=	5405.4	none	>	100	uM												0.1225	uM					0.45	none		3	none	>	100	ug/ml					117.4	Min
SCYX0001489891	Fc1cc(Cl)ccc1C(NC2CCN(CC2)c3nccs3)c4cccnc4	PCEPL02-0664	LO-Australia	FENARIMOL	EPL-BS0635		2010-04-28	Martine Keenan		0.009	uM		6246.7	none		56.22	uM												0.0655	uM					0.9	none		4.2	none	>	100	ug/ml					10.9	Min
SCYX0001489890	CS(=O)(=O)N1CCC(CC1)NC(c2cccnc2)c3ccc(Cl)cc3F	PCEPL02-0663	LO-Australia	FENARIMOL	EPL-BS0634		2010-04-28	Martine Keenan		0.1345	uM	<=	743.5	none	>	100	uM												0.5395	uM
SCYX0001489887	FC(F)(F)c1ccc(cc1)C(NC2CCN(CC2)c3ncccn3)c4cccnc4	PCEPL02-0660	LO-Australia	FENARIMOL	EPL-BS0631		2010-04-28	Martine Keenan		0.0105	uM		5249.1	none		55.12	uM												0.0925	uM					0.87	none		3.9	none	>	100	ug/ml					14.6	Min
SCYX0001468003	Fc1cccc(c1)C(=O)NC2CCN(CC2)C(c3ccc(cc3)C#N)c4cccnc4	PCEPL02-0658	LO-Australia	FENARIMOL	EPL-BS0629		2010-04-12	Martine Keenan		0.039	uM	<=	2564.1	none	>	100	uM												0.3675	uM					0.47	none		3.1	none	>	100	ug/ml					109.9	Min
SCYX0001468002	Fc1ccccc1C(=O)NC2CCN(CC2)C(c3ccc(cc3)C#N)c4cccnc4	PCEPL02-0657	LO-Australia	FENARIMOL	EPL-BS0628		2010-04-12	Martine Keenan		0.0235	uM	<=	4255.3	none	>	100	uM												0.4015	uM					0.44	none		3	none	>	100	ug/ml					123.1	Min
SCYX0001468000	Fc1cc(Cl)ccc1C(NC2CCN(CC2)C(=O)C3CC3)c4cccnc4	PCEPL02-0654	LO-Australia	FENARIMOL	EPL-BS0625		2010-04-12	Martine Keenan		0.126	uM	<=	793.7	none	>	100	uM												0.584	uM
SCYX0001467999	O=C(C1CC1)N(C(c2ccc(cc2)C#N)c3cccnc3)C4CCN(CC4)C(=O)C5CC5	PCEPL02-0653	LO-Australia	FENARIMOL	EPL-BS0624		2010-04-12	Martine Keenan	>	10	uM	>	10	none	>	100	uM											>	10	uM
SCYX0001468001	CC(C)(C)NC(=O)N1CCC(CC1)NC(c2cccnc2)c3ccc(Cl)cc3F	PCEPL02-0655	LO-Australia	FENARIMOL	EPL-BS0626		2010-04-12	Martine Keenan		0.0795	uM	<=	1257.9	none	>	100	uM												0.4275	uM
SCYX0001467775	Fc1cccc(F)c1C(=O)NC2CCN(CC2)C(c3cncnc3)c4ccc(Cl)cc4F	PCEPL02-0651	LO-Australia	FENARIMOL	EPL-BS0622		2010-04-07	Martine Keenan		0.0155	uM		5309.9	none		82.3	uM												0.204	uM					0.77	none		3.3	none	>	100	ug/ml					29.7	Min
SCYX0001467765	OC(c1ccc(Cl)cc1)(c2cccnc2)c3cnc(OCC4CC4)nc3	PCEPL02-0641	LO-Australia	FENARIMOL	EPL-BS0612		2010-04-07	Martine Keenan		0.025	uM		2416.1	none		60.4	uM												0.332	uM					0.67	none		3.2	none	>	100	ug/ml					47.8	Min
SCYX0001467764	OC1CCN(CC1)C(=O)c2cccc(c2)C(O)(c3ccc(Cl)cc3)c4cccnc4	PCEPL02-0640	LO-Australia	FENARIMOL	EPL-BS0611		2010-04-07	Martine Keenan		0.1185	uM	<=	843.9	none	>	100	uM									0	%		0.7325	uM		25	%		0.74	none		2	none	>	100	ug/ml					33.9	Min
SCYX0001467776	Fc1ccc(C(=O)NC2CCN(CC2)C(c3cncnc3)c4ccc(Cl)cc4F)c(c1)C(F)(F)F	PCEPL02-0652	LO-Australia	FENARIMOL	EPL-BS0623		2010-04-07	Martine Keenan		0.011	uM		6488.8	none		71.38	uM												0.08288	uM					0.73	none		3.8	none	>	100	ug/ml					35.7	Min
SCYX0001467774	Fc1ccc(F)c(c1)C(=O)NC2CCN(CC2)C(c3cncnc3)c4ccc(Cl)cc4F	PCEPL02-0650	LO-Australia	FENARIMOL	EPL-BS0621		2010-04-07	Martine Keenan		0.0225	uM		3292.3	none		74.08	uM												0.1045	uM					0.83	none		3.7	none		50	ug/ml					20	Min
SCYX0001467773	Fc1ccc(C(=O)NC2CCN(CC2)C(c3cncnc3)c4ccc(Cl)cc4F)c(F)c1	PCEPL02-0649	LO-Australia	FENARIMOL	EPL-BS0620		2010-04-07	Martine Keenan		0.015	uM		5398.6	none		80.98	uM												0.1135	uM					0.74	none		3.7	none	>	100	ug/ml					34	Min
SCYX0001467772	Fc1cccc(C(=O)NC2CCN(CC2)C(c3cncnc3)c4ccc(Cl)cc4F)c1F	PCEPL02-0648	LO-Australia	FENARIMOL	EPL-BS0619		2010-04-07	Martine Keenan		0.0295	uM		2569.2	none		75.79	uM												0.241	uM					0.81	none		3.7	none	>	100	ug/ml					23.3	Min
SCYX0001467771	Fc1ccc(C(=O)NC2CCN(CC2)C(c3ccc(cc3)C#N)c4cccnc4)c(c1)C(F)(F)F	PCEPL02-0647	LO-Australia	FENARIMOL	EPL-BS0618		2010-04-07	Martine Keenan		0.00687	uM		11420.6	none		78.46	uM												0.02959	uM					0.43	none		3.3	none	>	100	ug/ml					127.6	Min
SCYX0001467770	Fc1cc(Cl)ccc1C(NC2CCN(CC2)C(=O)c3ccccc3)c4cccnc4	PCEPL02-0646	LO-Australia	FENARIMOL	EPL-BS0617		2010-04-07	Martine Keenan		0.058	uM		1221.6	none		70.85	uM												0.248	uM					0.55	none		3.5	none	>	100	ug/ml					79.1	Min
SCYX0001467769	CC(C)(C)NC(=O)N1CCC(CC1)NC(c2ccc(cc2)C#N)c3cccnc3	PCEPL02-0645	LO-Australia	FENARIMOL	EPL-BS0616		2010-04-07	Martine Keenan		0.585	uM	<=	170.9	none	>	100	uM												0.9955	uM
SCYX0001467768	CC(C)(C)C(=O)N1CCN(CC1)C(c2cccnc2)c3ccc(Cl)cc3F	PCEPL02-0644	LO-Australia	FENARIMOL	EPL-BS0615		2010-04-07	Martine Keenan		0.019	uM		3172.2	none		60.27	uM												0.088	uM					0.73	none		4	none	>	100	ug/ml					36.7	Min
SCYX0001467767	CC(C)(C)C(=O)N1CCN(CC1)C(c2cncnc2)c3ccc(Cl)cc3F	PCEPL02-0643	LO-Australia	FENARIMOL	EPL-BS0614		2010-04-07	Martine Keenan		0.0805	uM	<=	1242.2	none	>	100	uM												0.3015	uM					0.63	none		3.4	none		50	ug/ml					55.7	Min
SCYX0001465513	O=C(N1CCC(CC1)NC(c2ccc(cc2)C#N)c3cccnc3)c4ccccc4	PCEPL02-0639	LO-Australia	FENARIMOL	EPL-BS0610		2010-03-31	Martine Keenan		0.433	uM	<=	230.9	none	>	100	uM												0.948	uM
SCYX0001465512	Cc1onc(c1)C(=O)N2CCN(CC2)C(c3cccnc3)c4ccc(Cl)cc4F	PCEPL02-0638	LO-Australia	FENARIMOL	EPL-BS0609		2010-03-31	Martine Keenan		0.0665	uM		1047.5	none		69.66	uM												0.2785	uM					0.69	none		3.5	none	>	100	ug/ml					44.3	Min
SCYX0001465511	Fc1cc(Cl)ccc1C(N2CCN(CC2)C(=O)C3CC3)c4cncnc4	PCEPL02-0632	LO-Australia	FENARIMOL	EPL-BS0603		2010-03-31	Martine Keenan		0.171	uM	<=	584.8	none	>	100	uM												0.614	uM
SCYX0001467766	NC(=O)c1cccc(c1)C(O)(c2cccnc2)c3ccc(Cl)cc3F	PCEPL02-0642	LO-Australia	FENARIMOL	EPL-BS0613		2010-04-07	Martine Keenan		0.0245	uM	<=	4081.6	none	>	100	uM												0.3555	uM				<	0.2	none		2.1	none	>	100	ug/ml						Min
SCYX0001465510	FC(F)(F)C(=O)N1CCN(CC1)C(c2ccc(cc2)C(F)(F)F)c3cccnc3	PCEPL02-0631	LO-Australia	FENARIMOL	EPL-BS0602		2010-03-31	Martine Keenan		0.321	uM		195.1	none		62.64	uM												0.7975	uM
SCYX0001465509	CS(=O)(=O)N1CCN(CC1)C(c2ccc(cc2)C(F)(F)F)c3cccnc3	PCEPL02-0630	LO-Australia	FENARIMOL	EPL-BS0601		2010-03-31	Martine Keenan		0.0765	uM	<=	1307.2	none	>	100	uM												0.5715	uM
SCYX0001465508	FC(F)(F)c1ccc(cc1)C(N2CCN(CC2)C(=O)C3CC3)c4cccnc4	PCEPL02-0629	LO-Australia	FENARIMOL	EPL-BS0600		2010-03-31	Martine Keenan		0.0505	uM	<=	1980.2	none	>	100	uM												0.183	uM
SCYX0001465507	FC(F)(F)c1ccc(cc1)C(NC2CCN(CC2)C(=O)c3cscn3)c4cccnc4	PCEPL02-0628	LO-Australia	FENARIMOL	EPL-BS0599		2010-03-31	Martine Keenan		0.2185	uM	<=	457.7	none	>	100	uM												0.833	uM
SCYX0001465506	FC(F)(F)c1ccc(cc1)C(NC2CCN(CC2)c3nccs3)c4cccnc4	PCEPL02-0627	LO-Australia	FENARIMOL	EPL-BS0598		2010-03-31	Martine Keenan		0.0055	uM		10249	none		56.37	uM												0.4205	uM					0.88	none		4	none	>	100	ug/ml					12.8	Min
SCYX0001465505	CC(C)(C)C(=O)N1CCC(CC1)NC(c2ccc(cc2)C(F)(F)F)c3cccnc3	PCEPL02-0626	LO-Australia	FENARIMOL	EPL-BS0597		2010-03-31	Martine Keenan		0.024	uM	<=	4166.7	none	>	100	uM												0.266	uM					0.55	none		3.7	none	>	100	ug/ml					78.7	Min
SCYX0001465504	CC(C)(C)NC(=O)N1CCC(CC1)NC(c2ccc(cc2)C(F)(F)F)c3cccnc3	PCEPL02-0625	LO-Australia	FENARIMOL	EPL-BS0596		2010-03-31	Martine Keenan		0.048	uM	<=	2083.3	none	>	100	uM												0.4015	uM					0.5	none		3.5	none	>	100	ug/ml					95.1	Min
SCYX0001465501	Cc1cc([nH]n1)C(=O)NC2CCN(CC2)C(c3cncnc3)c4ccc(Cl)cc4F	PCEPL02-0622	LO-Australia	FENARIMOL	EPL-BS0593		2010-03-31	Martine Keenan		0.1725	uM	<=	579.7	none	>	100	uM												0.756	uM
SCYX0001465500	Cc1ncsc1C(=O)NC2CCN(CC2)C(c3cncnc3)c4ccc(Cl)cc4F	PCEPL02-0621	LO-Australia	FENARIMOL	EPL-BS0592		2010-03-31	Martine Keenan		0.0785	uM	<=	1273.9	none	>	100	uM												0.4355	uM					0.78	none		2.7	none	>	100	ug/ml					26.6	Min
SCYX0001465503	Cc1ncsc1C(=O)N2CCN(CC2)C(c3cccnc3)c4ccc(Cl)cc4F	PCEPL02-0624	LO-Australia	FENARIMOL	EPL-BS0595		2010-03-31	Martine Keenan		0.036	uM		2574.1	none		92.67	uM												0.2435	uM					0.65	none		3	none	>	100	ug/ml					51.1	Min
SCYX0001465502	Fc1ccc(cc1)C(=O)NC2CCN(CC2)C(c3cncnc3)c4ccc(Cl)cc4F	PCEPL02-0623	LO-Australia	FENARIMOL	EPL-BS0594		2010-03-31	Martine Keenan		0.0215	uM		2793.3	none		60.06	uM												0.1135	uM					0.73	none		3.5	none	>	100	ug/ml					36.5	Min
SCYX0001465081	FC(F)(F)c1ccc(cc1)C(N2CCC(CC2)NC(=O)c3ccccc3)c4cccnc4	PCEPL02-0618	LO-Australia	FENARIMOL	EPL-BS0589		2010-03-24	Martine Keenan		0.0085	uM		7369.7	none		62.64	uM												0.0575	uM
SCYX0001465080	Fc1cc(Cl)ccc1C(N2CCC(CC2)NC(=O)c3ccccc3)c4cccnc4	PCEPL02-0617	LO-Australia	FENARIMOL	EPL-BS0588		2010-03-24	Martine Keenan		0.00825	uM		6833	none		56.37	uM												0.08333	uM
SCYX0001465083	CC(C)(C)C(=O)N1CCN(CC1)C(c2ccc(cc2)C(F)(F)F)c3cccnc3	PCEPL02-0620	LO-Australia	FENARIMOL	EPL-BS0591		2010-03-24	Martine Keenan		0.03	uM		1955.1	none		58.65	uM												0.127	uM					0.68	none		3.9	none	>	100	ug/ml					45.2	Min
SCYX0001465082	Clc1ccc(cc1)C(N2CCC(CC2)N3CCNC3=O)c4cccnc4	PCEPL02-0619	LO-Australia	FENARIMOL	EPL-BS0590		2010-03-24	Martine Keenan		0.04	uM		1693.9	none		67.75	uM												0.173	uM					0.72	none		2.7	none	>	100	ug/ml					38.3	Min
SCYX0001465077	Fc1cccc(c1)C(=O)NC2CCN(CC2)C(c3cncnc3)c4ccc(Cl)cc4F	PCEPL02-0614	LO-Australia	FENARIMOL	EPL-BS0585		2010-03-24	Martine Keenan		0.0405	uM		1511.2	none		61.2	uM												0.204	uM					0.7	none		3.6	none	>	100	ug/ml					40.8	Min
SCYX0001465076	Fc1ccccc1C(=O)NC2CCN(CC2)C(c3cncnc3)c4ccc(Cl)cc4F	PCEPL02-0613	LO-Australia	FENARIMOL	EPL-BS0584		2010-03-24	Martine Keenan		0.0175	uM	<=	5714.3	none	>	100	uM												0.0955	uM					0.8	none		3.5	none	>	100	ug/ml					24	Min
SCYX0001465075	NC(=O)c1cccc(c1)C(O)(c2cncnc2)c3ccc(Cl)cc3F	PCEPL02-0612	LO-Australia	FENARIMOL	EPL-BS0583		2010-03-24	Martine Keenan		0.0865	uM	<=	1156.1	none	>	100	uM												0.426	uM				<	0.2	none		1.7	none		50	ug/ml						Min
SCYX0001465079	CS(=O)(=O)NC1CCN(CC1)C(c2cccnc2)c3ccc(Cl)cc3F	PCEPL02-0616	LO-Australia	FENARIMOL	EPL-BS0587		2010-03-24	Martine Keenan		0.083	uM	<=	1204.8	none	>	100	uM												0.364	uM
SCYX0001465078	Cc1onc(c1)C(=O)NC2CCN(CC2)C(c3cncnc3)c4ccc(Cl)cc4F	PCEPL02-0615	LO-Australia	FENARIMOL	EPL-BS0586		2010-03-24	Martine Keenan		0.076	uM	<=	1315.8	none	>	100	uM												0.377	uM					0.73	none		3.2	none	>	100	ug/ml					35.6	Min
SCYX0001464849	Fc1cc(Cl)ccc1C(N2CCC(CC2)NC(=O)C3CC3)c4cccnc4	PCEPL02-0610	LO-Australia	FENARIMOL	EPL-BS0582		2010-03-15	Martine Keenan		0.038	uM	>	2631.6	none	>	100	uM												0.13	uM					0.5	none		3.1	none		50	ug/ml					95.4	Min
SCYX0001464848	CS(=O)(=O)NC1CCN(CC1)C(c2ccc(cc2)C(F)(F)F)c3cccnc3	PCEPL02-0609	LO-Australia	FENARIMOL	EPL-BS0581		2010-03-15	Martine Keenan		0.05	uM	>	2000	none	>	100	uM												0.15	uM					0.53	none		2.9	none	>	100	ug/ml					86.8	Min
SCYX0001464847	FC(F)(F)c1ccc(cc1)C(N2CCC(CC2)NC(=O)Nc3ccccc3)c4cccnc4	PCEPL02-0608	LO-Australia	FENARIMOL	EPL-BS0580		2010-03-15	Martine Keenan		0.014	uM		2262.1	none		31.67	uM												0.036	uM
SCYX0001464846	CC(C)Oc1ccc(cc1)C(N(C2CCN(CC2)C(=O)C3CC3)C(=O)C4CC4)c5cccnc5	PCEPL02-0607	LO-Australia	FENARIMOL	EPL-BS0579		2010-03-15	Martine Keenan	>	1	uM		0	none	>	100	uM									0	%	>	1	uM		75	%
SCYX0001464845	O=C(NC1CCN(CC1)C(c2ccc(cc2)C#N)c3cccnc3)Nc4ccccc4	PCEPL02-0606	LO-Australia	FENARIMOL	EPL-BS0578		2010-03-15	Martine Keenan		0.029	uM	>	3448.3	none	>	100	uM												0.095	uM					0.69	none		2.9	none	>	100	ug/ml					43.4	Min
SCYX0001464844	CCN(CC)C(=O)NC1CCN(CC1)C(c2ccc(cc2)C#N)c3cccnc3	PCEPL02-0605	LO-Australia	FENARIMOL	EPL-BS0577		2010-03-15	Martine Keenan		0.028	uM	>	3571.4	none	>	100	uM												0.085	uM
SCYX0001464843	CS(=O)(=O)NC1CCN(CC1)C(c2ccc(cc2)C#N)c3cccnc3	PCEPL02-0604	LO-Australia	FENARIMOL	EPL-BS0576		2010-03-15	Martine Keenan		0.6	uM	>	166.7	none	>	100	uM											>	1	uM
SCYX0001464842	O=C(NC1CCN(CC1)C(c2ccc(cc2)C#N)c3cccnc3)c4ccccc4	PCEPL02-0603	LO-Australia	FENARIMOL	EPL-BS0575		2010-03-15	Martine Keenan		0.024	uM	>	4166.7	none	>	100	uM												0.079	uM					0.36	none		2.8	none	>	100	ug/ml					175.1	Min
SCYX0001464840	CC(C)(C)OC(=O)N1CCN(CC1)C(c2ccc(cc2)C(F)(F)F)c3cccnc3	PCEPL02-0601	LO-Australia	FENARIMOL	EPL-BS0573		2010-03-15	Martine Keenan		0.017	uM		3302.9	none		56.15	uM												0.054	uM
SCYX0001464839	Fc1cc(Cl)ccc1C(N2CCN(CC2)C(=O)C(F)(F)F)c3cccnc3	PCEPL02-0600	LO-Australia	FENARIMOL	EPL-BS0572		2010-03-15	Martine Keenan		0.32	uM	>	312.5	none	>	100	uM												0.83	uM					0.74	none		4	none	>	100	ug/ml					34.5	Min
SCYX0001464838	CC(C)Oc1ccc(cn1)C(O)(c2ccc(Cl)cc2)c3cncnc3	PCEPL02-0599	LO-Australia	FENARIMOL	EPL-BS0571		2010-03-15	Martine Keenan		0.04	uM		2146.5	none		85.86	uM												0.1	uM					0.77	none		3.3	none		50	ug/ml					29.3	Min
SCYX0001464837	Cc1cc([nH]n1)C(=O)NC2CCN(CC2)C(c3ccc(cc3)C(F)(F)F)c4cccnc4	PCEPL02-0598	LO-Australia	FENARIMOL	EPL-BS0570		2010-03-15	Martine Keenan		0.048	uM		1522.9	none		73.1	uM												0.15	uM					0.66	none		2.9	none	>	100	ug/ml					49.6	Min
SCYX0001462992	CC(C)Oc1ccc(cc1)C(NC2CCN(CC2)C(=O)OC(C)(C)C)c3cccnc3	PCEPL02-0589	LO-Australia	FENARIMOL	EPL-BS0563		2010-03-08	Martine Keenan		0.0062	uM		9490.3	none		58.84	uM												0.011	uM
SCYX0001462994	Cc1ncsc1C(=O)NC2CCN(CC2)C(c3ccc(cc3)C(F)(F)F)c4cccnc4	PCEPL02-0591	LO-Australia	FENARIMOL	EPL-BS0565		2010-03-08	Martine Keenan		0.018	uM		3354.4	none		60.38	uM												0.082	uM					0.52	none		3.2	none	>	100	ug/ml					90.9	Min
SCYX0001462998	FC(F)(F)c1ccc(cc1)C(N2CCC(CC2)NC(=O)C3CC3)c4cccnc4	PCEPL02-0595	LO-Australia	FENARIMOL	EPL-BS0569		2010-03-08	Martine Keenan		0.072	uM	>	1388.9	none	>	100	uM												0.28	uM
SCYX0001462997	NC(=O)c1cccc(c1)C(O)(c2ccc(Cl)cc2)c3cncnc3	PCEPL02-0594	LO-Australia	FENARIMOL	EPL-BS0568		2010-03-08	Martine Keenan		0.92	uM	>	108.7	none	>	100	uM												2.78	uM
SCYX0001462996	Cc1cc([nH]n1)C(=O)N2CCC(CC2)NC(c3ccc(cc3)C(F)(F)F)c4cccnc4	PCEPL02-0593	LO-Australia	FENARIMOL	EPL-BS0567		2010-03-08	Martine Keenan		0.2	uM	>	500	none	>	100	uM												0.64	uM				<	0.2	none		2.6	none	>	100	ug/ml						Min
SCYX0001462995	Cc1ncoc1C(=O)NC2CCN(CC2)C(c3ccc(cc3)C(F)(F)F)c4cccnc4	PCEPL02-0592	LO-Australia	FENARIMOL	EPL-BS0566		2010-03-08	Martine Keenan		0.029	uM		2921.4	none		84.72	uM												0.12	uM					0.59	none		3.1	none	>	100	ug/ml					68.2	Min
SCYX0001462993	Cc1onc(c1)C(=O)NC2CCN(CC2)C(c3ccc(cc3)C(F)(F)F)c4cccnc4	PCEPL02-0590	LO-Australia	FENARIMOL	EPL-BS0564		2010-03-08	Martine Keenan		0.0093	uM		5097.8	none		47.41	uM												0.027	uM
SCYX0001454121	Clc1ccc(cc1)C(NC2CCN(CC2)C(=O)C3CC3)c4cccnc4	PCEPL02-0602-1	LO-Australia	FENARIMOL	EPL-BS0574		2010-03-15	Martine Keenan		0.11	uM	>	909.1	none	>	100	uM												0.3	uM
SCYX0001434943	FC(F)(F)c1ccc(cc1)C(N2CCC(CC2)NC(=O)C3CC3)c4cnccn4	PCEPL02-0597	LO-Australia	FENARIMOL	EPL-BS0370		2010-03-15	Martine Keenan		0.575	uM	<=	173.9	none	>	100	uM												1.29	uM
SCYX0001343536	CS(=O)(=O)N1CCN(CC1)C(c2cccnc2)c3ccc(Cl)cc3F	PCEPL02-0596-1	LO-Australia	FENARIMOL	EPL-BS0322		2010-03-15	Martine Keenan		0.0453333	uM	<=	2205.9	none	>	100	uM							EPL-BS0332					0.167333	uM
SCYX0001462989	CC(C)Oc1ccc(cc1)C(NC2CCN(CC2)S(=O)(=O)C)c3cccnc3	PCEPL02-0586	LO-Australia	FENARIMOL	EPL-BS0560		2010-03-08	Martine Keenan		0.14	uM	>	714.3	none	>	100	uM												0.38	uM
SCYX0001462988	CC(C)Oc1ccc(cc1)C(NC2CCN(CC2)C(=O)c3ccccc3)c4cccnc4	PCEPL02-0585	LO-Australia	FENARIMOL	EPL-BS0559		2010-03-08	Martine Keenan		0.074	uM	>	1351.4	none	>	100	uM												0.27	uM
SCYX0001462991	CC(C)Oc1ccc(cc1)C(NC2CCN(CC2)C(=O)Nc3ccccc3)c4cccnc4	PCEPL02-0588	LO-Australia	FENARIMOL	EPL-BS0562		2010-03-08	Martine Keenan		0.072	uM		1001	none		72.07	uM												0.25	uM
SCYX0001462990	CCN(CC)C(=O)N1CCC(CC1)NC(c2ccc(OC(C)C)cc2)c3cccnc3	PCEPL02-0587	LO-Australia	FENARIMOL	EPL-BS0561		2010-03-08	Martine Keenan		0.007	uM	>	14285.7	none	>	100	uM												0.036	uM
SCYX0001460910	CC(C)(C)OC(=O)NC1CCN(CC1)C(c2ccc(cc2)C(F)(F)F)c3cccnc3	PCEPL02-0584	LO-Australia	FENARIMOL	EPL-BS0558		2010-03-03	Martine Keenan		0.011	uM		4366.4	none		48.03	uM												0.038	uM
SCYX0001460909	OC(c1ccc(Cl)cc1)(c2cccnc2)c3cc(ccc3F)C(=O)N4CCOCC4	PCEPL02-0583	LO-Australia	FENARIMOL	EPL-BS0557		2010-03-03	Martine Keenan		0.048	uM	>	2083.3	none	>	100	uM												0.19	uM					0.8	none		2.4	none	>	100	ug/ml					23.9	Min
SCYX0001460908	Cc1ncoc1C(=O)N2CCC(CC2)NC(c3ccc(cc3)C(F)(F)F)c4cccnc4	PCEPL02-0582	LO-Australia	FENARIMOL	EPL-BS0556		2010-03-03	Martine Keenan		0.14	uM	>	714.3	none	>	100	uM												0.54	uM					0.5	none		2.8	none	>	100	ug/ml					98.3	Min
SCYX0001460907	Cc1ncsc1C(=O)N2CCC(CC2)NC(c3ccc(cc3)C(F)(F)F)c4cccnc4	PCEPL02-0581	LO-Australia	FENARIMOL	EPL-BS0555		2010-03-03	Martine Keenan		0.058	uM	>	1724.1	none	>	100	uM												0.18	uM					0.4	none		2.8	none	>	100	ug/ml					146.3	Min
SCYX0001460906	Cc1onc(c1)C(=O)N2CCC(CC2)NC(c3ccc(cc3)C(F)(F)F)c4cccnc4	PCEPL02-0580	LO-Australia	FENARIMOL	EPL-BS0554		2010-03-03	Martine Keenan		0.12	uM	>	833.3	none	>	100	uM												0.35	uM					0.48	none		3.2	none	>	100	ug/ml					106.9	Min
SCYX0001460905	Fc1cc(Cl)ccc1C(N2CCC(CC2)NC(=O)Nc3ccccc3)c4cncnc4	PCEPL02-0579	LO-Australia	FENARIMOL	EPL-BS0553		2010-03-03	Martine Keenan		0.03	uM		1868.3	none		56.05	uM												0.19	uM					0.84	none		3.3	none	>	100	ug/ml					17.9	Min
SCYX0001460901	Fc1cc(Cl)ccc1C(N2CCN(CC2)C(=O)C3CC3)c4cccnc4	PCEPL02-0575	LO-Australia	FENARIMOL	EPL-BS0549		2010-03-03	Martine Keenan		0.026	uM	>	3846.2	none	>	100	uM												0.082	uM					0.59	none		3.3	none	>	100	ug/ml					66.1	Min
SCYX0001460900	CC(C)Oc1ccc(cc1)C(O)(c2cccnc2)c3cccc(c3)C(=O)N	PCEPL02-0574	LO-Australia	FENARIMOL	EPL-BS0548		2010-03-03	Martine Keenan		0.092	uM		757.4	none		69.68	uM												0.33	uM
SCYX0001460903	Fc1cc(Cl)ccc1C(N2CCC(CC2)NC(=O)c3ccccc3)c4cncnc4	PCEPL02-0577	LO-Australia	FENARIMOL	EPL-BS0551		2010-03-03	Martine Keenan		0.022	uM		3744.5	none		82.38	uM												0.11	uM					0.74	none		3.3	none	>	100	ug/ml					34.6	Min
SCYX0001460904	CCN(CC)C(=O)NC1CCN(CC1)C(c2cncnc2)c3ccc(Cl)cc3F	PCEPL02-0578	LO-Australia	FENARIMOL	EPL-BS0552		2010-03-03	Martine Keenan		0.05	uM		1161.6	none		58.08	uM												0.25	uM
SCYX0001460902	Fc1cc(Cl)ccc1C(N2CCC(CC2)NC(=O)C3CC3)c4cncnc4	PCEPL02-0576	LO-Australia	FENARIMOL	EPL-BS0550		2010-03-03	Martine Keenan		0.15	uM	>	666.7	none	>	100	uM												0.48	uM					0.78	none		2.6	none	>	100	ug/ml					28	Min
SCYX0001459257	CCN(CC)C(=O)NC1CCN(CC1)C(c2ccc(OC(C)C)cc2)c3cccnc3	PCEPL02-0571	LO-Australia	FENARIMOL	EPL-BS0545		2010-02-21	Martine Keenan		0.087	uM	>	1149.4	none	>	100	uM												0.28	uM
SCYX0001459254	CC(C)Oc1ccc(cc1)C(N2CCC(CC2)NS(=O)(=O)C)c3cccnc3	PCEPL02-0570	LO-Australia	FENARIMOL	EPL-BS0544		2010-02-21	Martine Keenan		0.11	uM	>	909.1	none	>	100	uM												0.32	uM
SCYX0001459261	CS(=O)(=O)N1CCC(CC1)C(O)(c2ccc(Cl)cc2)c3cccnc3	PCEPL02-0573	LO-Australia	FENARIMOL	EPL-BS0547		2010-02-21	Martine Keenan		0.2	uM	>	500	none	>	100	uM												0.55	uM					0.49	none		2.4	none	>	100	ug/ml					99.1	Min
SCYX0001459259	CC(C)Oc1ccc(cc1)C(N2CCC(CC2)NC(=O)Nc3ccccc3)c4cccnc4	PCEPL02-0572	LO-Australia	FENARIMOL	EPL-BS0546		2010-02-21	Martine Keenan		0.057	uM		1302.3	none		74.23	uM												0.11	uM
SCYX0001459253	CC(C)Oc1ccc(cc1)C(N2CCC(CC2)NC(=O)C3CC3)c4cccnc4	PCEPL02-0569	LO-Australia	FENARIMOL	EPL-BS0543		2010-02-21	Martine Keenan		0.38	uM	>	263.2	none	>	100	uM												0.86	uM
SCYX0001459251	CC(C)Oc1ccc(cc1)C(N2CCC(CC2)NC(=O)c3ccccc3)c4cccnc4	PCEPL02-0568	LO-Australia	FENARIMOL	EPL-BS0542		2010-02-21	Martine Keenan		0.061	uM	>	1639.3	none	>	100	uM												0.18	uM
SCYX0001459249	CC(C)Oc1ccc(cc1)C(N2CCC(CC2)NC(=O)OC(C)(C)C)c3cccnc3	PCEPL02-0567	LO-Australia	FENARIMOL	EPL-BS0541		2010-02-21	Martine Keenan		0.025	uM		2240	none		56	uM												0.08	uM
SCYX0001459247	CC(C)(C)OC(=O)NC1CCN(CC1)C(c2ccc(cc2)C#N)c3cccnc3	PCEPL02-0566	LO-Australia	FENARIMOL	EPL-BS0540		2010-02-21	Martine Keenan		0.026	uM	>	3846.2	none	>	100	uM												0.1	uM
SCYX0001459245	CC(C)(C)OC(=O)NC1CCN(CC1)C(c2cncnc2)c3ccc(Cl)cc3F	PCEPL02-0565	LO-Australia	FENARIMOL	EPL-BS0539		2010-02-21	Martine Keenan		0.059	uM	>	1694.9	none	>	100	uM												0.19	uM
SCYX0001459243	CC(C)(C)OC(=O)NC1CCN(CC1)C(c2cccnc2)c3ccc(Cl)cc3F	PCEPL02-0564	LO-Australia	FENARIMOL	EPL-BS0538		2010-02-21	Martine Keenan		0.01	uM		5512	none		55.12	uM												0.046	uM
SCYX0001459252	CCN(CC)C(=O)NC1CCN(CC1)C(c2ccc(Cl)cc2)c3cncnc3	PCEPL02-0559	LO-Australia	FENARIMOL	EPL-BS0533		2010-02-21	Martine Keenan		0.11	uM	>	909.1	none	>	100	uM												0.86	uM
SCYX0001459260	CS(=O)(=O)NC1CCN(CC1)C(c2ccc(Cl)cc2)c3cncnc3	PCEPL02-0563	LO-Australia	FENARIMOL	EPL-BS0537		2010-02-21	Martine Keenan		0.63	uM	>	158.7	none	>	100	uM											>	1	uM					0.43	none		2.3	none	>	100	ug/ml					129.2	Min
SCYX0001459256	Clc1ccc(cc1)C(N2CCC(CC2)NC(=O)C3CC3)c4cncnc4	PCEPL02-0561	LO-Australia	FENARIMOL	EPL-BS0535		2010-02-21	Martine Keenan		0.48	uM	>	208.3	none	>	100	uM											>	1	uM					0.73	none		2.5	none	>	100	ug/ml					36.7	Min
SCYX0001459255	Clc1ccc(cc1)C(N2CCC(CC2)NC(=O)Nc3ccccc3)c4cncnc4	PCEPL02-0560	LO-Australia	FENARIMOL	EPL-BS0534		2010-02-21	Martine Keenan		0.1	uM		544.2	none		54.42	uM											>	1	uM
SCYX0001459258	Clc1ccc(cc1)C(N2CCC(CC2)NC(=O)c3ccccc3)c4cncnc4	PCEPL02-0562	LO-Australia	FENARIMOL	EPL-BS0536		2010-02-21	Martine Keenan		0.075	uM		1210	none		90.75	uM												0.79	uM
SCYX0001459250	CCN(CC)C(=O)NC1CCN(CC1)C(c2ccc(Cl)cc2)c3cccnc3	PCEPL02-0558	LO-Australia	FENARIMOL	EPL-BS0532		2010-02-21	Martine Keenan		0.12	uM	>	833.3	none	>	100	uM												0.73	uM
SCYX0001459248	CS(=O)(=O)NC1CCN(CC1)C(c2ccc(Cl)cc2)c3cccnc3	PCEPL02-0557	LO-Australia	FENARIMOL	EPL-BS0531		2010-02-21	Martine Keenan		0.1	uM	>	1000	none	>	100	uM												0.64	uM					0.59	none		2.7	none	>	100	ug/ml					67.8	Min
SCYX0001459242	Clc1ccc(cc1)C(NC(=O)c2ccc(Cl)cc2)c3cccnc3	PCEPL02-0554	LO-Australia	FENARIMOL	EPL-BS0528		2010-02-21	Martine Keenan		0.45	uM		128.9	none		58.01	uM												0.9	uM
SCYX0001459246	Clc1ccc(cc1)C(N2CCC(CC2)NC(=O)C3CC3)c4cccnc4	PCEPL02-0556	LO-Australia	FENARIMOL	EPL-BS0530		2010-02-21	Martine Keenan		0.078	uM		1077.7	none		84.06	uM									0	%		0.58	uM		75	%		0.66	none		2.9	none	>	100	ug/ml					50.3	Min
SCYX0001459244	Clc1ccc(cc1)C(N2CCC(CC2)NC(=O)c3ccccc3)c4cccnc4	PCEPL02-0555	LO-Australia	FENARIMOL	EPL-BS0529		2010-02-21	Martine Keenan		0.01	uM		6413	none		64.13	uM												0.43	uM					0.66	none		3.6	none	>	100	ug/ml					50.7	Min
SCYX0001459241	FC(F)(F)c1ccc(cc1)C(=O)NC(c2ccc(Cl)cc2)c3cccnc3	PCEPL02-0553	LO-Australia	FENARIMOL	EPL-BS0527		2010-02-21	Martine Keenan		0.25	uM		250.5	none		62.63	uM												0.69	uM
SCYX0001454263	FC(F)(F)c1ccc(cc1)C(NC2CCN(CC2)C(=O)c3ccccc3)c4cccnc4	PCEPL02-0549	LO-Australia	FENARIMOL	EPL-BS0523		2010-02-07	Martine Keenan		0.083	uM		877.1	none		72.8	uM												0.77	uM					0.43	none		3.5	none	>	100	ug/ml					125.8	Min
SCYX0001454256	Nc1ncc(cn1)C(O)(c2ccc(Cl)cc2)c3cccnc3	PCEPL02-0546	LO-Australia	FENARIMOL	EPL-BS0520		2010-02-07	Martine Keenan		0.29	uM	>	344.8	none	>	100	uM												0.91	uM
SCYX0001454257	OC(c1ccc(Cl)cc1)(c2cccnc2)c3ccc(Cl)c(c3)C(=O)N4CCOCC4	PCEPL02-0547	LO-Australia	FENARIMOL	EPL-BS0521		2010-02-07	Martine Keenan		0.12	uM	>	833.3	none	>	100	uM												0.47	uM					0.89	none		2.6	none	>	100	ug/ml					11.8	Min
SCYX0001454266	CS(=O)(=O)N1CCC(CC1)NC(c2ccc(cc2)C(F)(F)F)c3cccnc3	PCEPL02-0552	LO-Australia	FENARIMOL	EPL-BS0526		2010-02-07	Martine Keenan		0.19	uM	>	526.3	none	>	100	uM												0.93	uM
SCYX0001454265	FC(F)(F)c1ccc(cc1)C(NC2CCN(CC2)C(=O)Nc3ccccc3)c4cccnc4	PCEPL02-0551	LO-Australia	FENARIMOL	EPL-BS0525		2010-02-07	Martine Keenan		0.076	uM		843.9	none		64.14	uM												0.38	uM
SCYX0001454264	CCN(CC)C(=O)N1CCC(CC1)NC(c2ccc(cc2)C(F)(F)F)c3cccnc3	PCEPL02-0550	LO-Australia	FENARIMOL	EPL-BS0524		2010-02-07	Martine Keenan		0.036	uM		2521.4	none		90.77	uM												0.25	uM
SCYX0001454262	FC(F)(F)c1ccc(cc1)C(NC2CCN(CC2)C(=O)C3CC3)c4cccnc4	PCEPL02-0548	LO-Australia	FENARIMOL	EPL-BS0522		2010-02-07	Martine Keenan		0.15	uM	>	666.7	none	>	100	uM												0.55	uM
SCYX0001454116	CC(C)(C)OC(=O)N1CCC(CC1)NC(c2ccc(cc2)C(F)(F)F)c3cccnc3	PCEPL02-0541	LO-Australia	FENARIMOL	EPL-BS0515		2010-02-01	Martine Keenan		0.015	uM		3839.3	none		57.59	uM												0.059	uM
SCYX0001454120	OC(c1ccc(Cl)cc1)(c2cccnc2)c3cnc(OC(CF)CF)nc3	PCEPL02-0545	LO-Australia	FENARIMOL	EPL-BS0519		2010-02-01	Martine Keenan		0.032	uM	>	3125	none	>	100	uM												0.15	uM					0.35	none		2.8	none	>	100	ug/ml					176	Min
SCYX0001454119	CC(C)(C)CC(=O)NC1CCN(CC1)C(c2ccc(Cl)cc2)c3cccnc3	PCEPL02-0544	LO-Australia	FENARIMOL	EPL-BS0518		2010-02-01	Martine Keenan		0.0088	uM	>	11363.6	none	>	100	uM												0.065	uM					0.74	none		3.7	none	>	100	ug/ml					34.5	Min
SCYX0001454117	CC(C)(C)OC(=O)NC1CCN(CC1)C(c2ccc(Cl)cc2)c3cncnc3	PCEPL02-0542	LO-Australia	FENARIMOL	EPL-BS0516		2010-02-01	Martine Keenan		0.06	uM	>	1666.7	none	>	100	uM									20	%		0.26	uM		63	%
SCYX0001454115	NC(=O)c1cccc(c1)C(O)(c2ccc(cc2)C(F)(F)F)c3cccnc3	PCEPL02-0540	LO-Australia	FENARIMOL	EPL-BS0514		2010-02-01	Martine Keenan		0.07	uM	>	1428.6	none	>	100	uM												0.3	uM					0.39	none		2.3	none	>	100	ug/ml					148.3	Min
SCYX0001454118	Clc1ccc(cc1)C(N2CCC(CC2)N3CCCS3(=O)=O)c4cccnc4	PCEPL02-0543	LO-Australia	FENARIMOL	EPL-BS0517		2010-02-01	Martine Keenan		0.017	uM	>	5882.4	none	>	100	uM												0.1	uM					0.83	none		3	none	>	100	ug/ml					20.3	Min
SCYX0001454125	Clc1ccc(cc1)C(N2CCC(CC2)NC(=O)NC3CCCC3)c4cccnc4	PCEPL02-0538	LO-Australia	FENARIMOL	EPL-BS0513		2010-02-01	Martine Keenan		0.06	uM		1042.5	none		62.55	uM												0.22	uM
SCYX0001454124	CC(C)Oc1ccc(cc1)C(NC(=O)c2ccc(Cl)cc2)c3cccnc3	PCEPL02-0537	LO-Australia	FENARIMOL	EPL-BS0512		2010-02-01	Martine Keenan		0.15	uM		565.9	none		84.89	uM									0	%		0.33	uM		81	%
SCYX0001454122	CC(C)Oc1ccc(cc1F)C(O)(c2cccnc2)c3cccc(c3)C(=O)N	PCEPL02-0535	LO-Australia	FENARIMOL	EPL-BS0510		2010-02-01	Martine Keenan		0.099	uM	>	1010.1	none	>	100	uM												0.27	uM					0.72	none		2.2	none	>	100	ug/ml					37.6	Min
SCYX0001454121	Clc1ccc(cc1)C(NC2CCN(CC2)C(=O)C3CC3)c4cccnc4	PCEPL02-0534	LO-Australia	FENARIMOL	EPL-BS0509		2010-02-01	Martine Keenan		0.18	uM	>	555.6	none	>	100	uM												0.3	uM					0.53	none		2.8	none	>	100	ug/ml					84.7	Min
SCYX0001454114	Clc1ccc(cc1)C(NC2CCN(CC2)C(=O)c3ccccc3)c4cccnc4	PCEPL02-0533	LO-Australia	FENARIMOL	EPL-BS0508		2010-02-01	Martine Keenan		0.084	uM	>	1190.5	none	>	100	uM												0.19	uM					0.48	none		3.3	none	>	100	ug/ml					103.8	Min
SCYX0001454123	CC(C)(C)OC(=O)NC1CCN(CC1)C(c2ccc(Cl)cc2)c3cccnc3	PCEPL02-0536	LO-Australia	FENARIMOL	EPL-BS0511		2010-02-01	Martine Keenan		0.0085	uM		6349.4	none		53.97	uM												0.046	uM
SCYX0001449911	CS(=O)(=O)N1CCC(CC1)C(=O)NC(c2ccc(Cl)cc2)c3cccnc3	PCEPL02-0532	LO-Australia	FENARIMOL	EPL-BS0507		2010-01-18	Martine Keenan		6.09	uM	>	16.4	none	>	100	uM											>	10	uM					0.5	none		2.2	none	>	100	ug/ml					98.7	Min
SCYX0001449910	Clc1ccc(cc1)C(NC2CCN(CC2)C(=O)NC3CCCCC3)c4cccnc4	PCEPL02-0531	LO-Australia	FENARIMOL	EPL-BS0506		2010-01-18	Martine Keenan		0.03	uM	>	3333.3	none	>	100	uM												0.1	uM
SCYX0001449904	Clc1ccc(cc1)C(N2CCC(CC2)NC(=O)Nc3ccccc3)c4cccnc4	PCEPL02-0525	LO-Australia	FENARIMOL	EPL-BS0500		2010-01-18	Martine Keenan		0.02	uM		3782.5	none		75.65	uM												0.075	uM
SCYX0001449902	CCOC(=O)NC1CCN(CC1)C(c2ccc(Cl)cc2)c3cccnc3	PCEPL02-0523	LO-Australia	FENARIMOL	EPL-BS0498		2010-01-18	Martine Keenan		0.018	uM	>	5555.6	none	>	100	uM												0.086	uM
SCYX0001449909	Clc1ccc(NC(=O)NC2CCN(CC2)C(c3ccc(Cl)cc3)c4cccnc4)cc1	PCEPL02-0530	LO-Australia	FENARIMOL	EPL-BS0505		2010-01-18	Martine Keenan		0.006	uM		3505	none		21.03	uM												0.03	uM					0.53	none		4.1	none	>	100	ug/ml					85.3	Min
SCYX0001449908	CC(C)c1ccc(NC(=O)NC2CCN(CC2)C(c3ccc(Cl)cc3)c4cccnc4)cc1	PCEPL02-0529	LO-Australia	FENARIMOL	EPL-BS0504		2010-01-18	Martine Keenan		0.003	uM	>	33333.3	none	>	100	uM												0.03	uM
SCYX0001449907	CC(C)(C)NC(=O)NC1CCN(CC1)C(c2ccc(Cl)cc2)c3cccnc3	PCEPL02-0528	LO-Australia	FENARIMOL	EPL-BS0503		2010-01-18	Martine Keenan		0.063	uM	>	1587.3	none	>	100	uM												0.19	uM					0.7	none		3.4	none	>	100	ug/ml					41.7	Min
SCYX0001449906	CCNC(=O)NC1CCN(CC1)C(c2ccc(Cl)cc2)c3cccnc3	PCEPL02-0527	LO-Australia	FENARIMOL	EPL-BS0502		2010-01-18	Martine Keenan		0.097	uM	>	1030.9	none	>	100	uM												0.3	uM
SCYX0001449905	Clc1ccc(cc1)C(N2CCC(CC2)NC(=O)NC3CCCCC3)c4cccnc4	PCEPL02-0526	LO-Australia	FENARIMOL	EPL-BS0501		2010-01-18	Martine Keenan		0.026	uM		3240.8	none		84.26	uM												0.11	uM
SCYX0001449903	CN(C)C(=O)NC1CCN(CC1)C(c2ccc(Cl)cc2)c3cccnc3	PCEPL02-0524	LO-Australia	FENARIMOL	EPL-BS0499		2010-01-18	Martine Keenan		0.032	uM	>	3125	none	>	100	uM												0.11	uM
SCYX0001449878	Fc1cc(Cl)ccc1C(N2CCN(CC2)C(=O)OCc3ccccc3)c4cccnc4	PCEPL02-0519	LO-Australia	FENARIMOL	EPL-BS0493		2010-01-13	Martine Keenan		0.028	uM		2133.6	none		59.74	uM												0.088	uM
SCYX0001449881	CC(C)c1ccc(NC(=O)N2CCN(CC2)C(c3cncnc3)c4ccc(Cl)cc4F)cc1	PCEPL02-0522	LO-Australia	FENARIMOL	EPL-BS0496		2010-01-13	Martine Keenan		0.0065	uM		9529.2	none		61.94	uM												0.016	uM
SCYX0001449880	CCOC(=O)N1CCN(CC1)C(c2cccnc2)c3ccc(Cl)cc3F	PCEPL02-0521	LO-Australia	FENARIMOL	EPL-BS0495		2010-01-13	Martine Keenan		0.024	uM		2515.8	none		60.38	uM												0.076	uM
SCYX0001449879	Fc1cc(Cl)ccc1C(N2CCN(CC2)C(=O)Oc3ccccc3)c4cccnc4	PCEPL02-0520	LO-Australia	FENARIMOL	EPL-BS0494		2010-01-13	Martine Keenan		0.0045	uM		13128.9	none		59.08	uM												0.012	uM
SCYX0001449877	CCNC(=O)N1CCN(CC1)C(c2cncnc2)c3ccc(Cl)cc3F	PCEPL02-0518	LO-Australia	FENARIMOL	EPL-BS0492		2010-01-13	Martine Keenan		0.29	uM	>	344.8	none	>	100	uM												0.77	uM
SCYX0001449876	CC(C)(C)NC(=O)N1CCN(CC1)C(c2cncnc2)c3ccc(Cl)cc3F	PCEPL02-0517	LO-Australia	FENARIMOL	EPL-BS0491		2010-01-13	Martine Keenan		0.054	uM	>	1851.9	none	>	100	uM												0.11	uM					0.69	none		3.1	none	>	100	ug/ml					42.8	Min
SCYX0001449875	Fc1cc(Cl)ccc1C(N2CCN(CC2)C(=O)Nc3ccc(Cl)cc3)c4cncnc4	PCEPL02-0516	LO-Australia	FENARIMOL	EPL-BS0490		2010-01-13	Martine Keenan		0.01	uM		3359	none		33.59	uM												0.03	uM					0.56	none		3.8	none		6.3	ug/ml					77.4	Min
SCYX0001449874	Clc1ccc(cc1)C(N2CCN(CC2)C(=O)NC3CCCC3)c4cncnc4	PCEPL02-0515	LO-Australia	FENARIMOL	EPL-BS0489		2010-01-13	Martine Keenan		0.23	uM	>	434.8	none	>	100	uM												0.62	uM
SCYX0001449873	Clc1ccc(cc1)C(N2CCN(CC2)C(=O)OCc3ccccc3)c4cncnc4	PCEPL02-0514	LO-Australia	FENARIMOL	EPL-BS0488		2010-01-13	Martine Keenan		0.15	uM		347.2	none		52.08	uM												0.3	uM
SCYX0001449872	Clc1ccc(cc1)C(NC2CCN(CC2)C(=O)N3CCCCC3)c4cccnc4	PCEPL02-0513	LO-Australia	FENARIMOL	EPL-BS0487		2010-01-13	Martine Keenan		0.058	uM	>	1724.1	none	>	100	uM												0.13	uM					0.87	none		3.7	none	>	100	ug/ml					14	Min
SCYX0001449869	CC(C)(C)CC(=O)N1CCC(CC1)NC(c2ccc(Cl)cc2)c3cccnc3	PCEPL02-0510	LO-Australia	FENARIMOL	EPL-BS0484		2010-01-13	Martine Keenan		0.031	uM	>	3225.8	none	>	100	uM												0.094	uM					0.82	none		3.7	none	>	100	ug/ml					20.9	Min
SCYX0001449868	CC(C)(C)OC(=O)N1CCC(CC1)NC(c2ccc(Cl)cc2)c3cccnc3	PCEPL02-0509	LO-Australia	FENARIMOL	EPL-BS0483		2010-01-13	Martine Keenan		0.024	uM		2425.8	none		58.22	uM												0.074	uM
SCYX0001449871	Clc1ccc(cc1)C(NC2CCN(CC2)C(=O)Oc3ccccc3)c4cccnc4	PCEPL02-0512	LO-Australia	FENARIMOL	EPL-BS0486		2010-01-13	Martine Keenan		0.02	uM		3041	none		60.82	uM												0.044	uM
SCYX0001449870	CCN(CC)C(=O)N1CCC(CC1)NC(c2ccc(Cl)cc2)c3cccnc3	PCEPL02-0511	LO-Australia	FENARIMOL	EPL-BS0485		2010-01-13	Martine Keenan		0.036	uM	>	2777.8	none	>	100	uM												0.1	uM					0.92	none		3.6	none	>	100	ug/ml					8.9	Min
SCYX0001449770	CN(C)C(=O)N1CCC(CC1)NC(c2ccc(Cl)cc2)c3cccnc3	PCEPL02-0506	LO-Australia	FENARIMOL	EPL-BS0480		2010-01-11	Martine Keenan		0.17	uM	>	588.2	none	>	100	uM												0.34	uM
SCYX0001449769	CCOC(=O)N1CCC(CC1)NC(c2ccc(Cl)cc2)c3cccnc3	PCEPL02-0505	LO-Australia	FENARIMOL	EPL-BS0479		2010-01-11	Martine Keenan		0.07	uM	>	1428.6	none	>	100	uM												0.19	uM
SCYX0001449772	Clc1ccc(cc1)C(N2CCN(CC2)C(=O)N3CCCCC3)c4cncnc4	PCEPL02-0508	LO-Australia	FENARIMOL	EPL-BS0482		2010-01-11	Martine Keenan		0.22	uM	>	454.5	none	>	100	uM									0	%		0.61	uM		44	%
SCYX0001449771	OC(c1ccc(Cl)cc1)(c2cccnc2)c3cccc(c3)C(=O)NC4CC4	PCEPL02-0507	LO-Australia	FENARIMOL	EPL-BS0481		2010-01-11	Martine Keenan		0.18	uM		401.7	none		72.3	uM												0.33	uM
SCYX0001449768	CC(C)c1ccc(NC(=O)N2CCC(CC2)NC(c3ccc(Cl)cc3)c4cccnc4)cc1	PCEPL02-0504	LO-Australia	FENARIMOL	EPL-BS0478		2010-01-11	Martine Keenan		0.005	uM		3936	none		19.68	uM												0.015	uM					0.83	none		4.2	none	>	100	ug/ml					19.6	Min
SCYX0001449767	Clc1ccc(NC(=O)N2CCC(CC2)NC(c3ccc(Cl)cc3)c4cccnc4)cc1	PCEPL02-0503	LO-Australia	FENARIMOL	EPL-BS0477		2010-01-11	Martine Keenan		0.025	uM		1737.6	none		43.44	uM												0.086	uM
SCYX0001449766	CC(C)(C)NC(=O)N1CCC(CC1)NC(c2ccc(Cl)cc2)c3cccnc3	PCEPL02-0502	LO-Australia	FENARIMOL	EPL-BS0476		2010-01-11	Martine Keenan		0.06	uM	>	1666.7	none	>	100	uM												0.23	uM					0.62	none		3.2	none	>	100	ug/ml					58.9	Min
SCYX0001449765	CC(C)(C)CC(=O)N1CCN(CC1)C(c2ccc(Cl)cc2)c3cncnc3	PCEPL02-0501	LO-Australia	FENARIMOL	EPL-BS0475		2010-01-11	Martine Keenan		0.24	uM	>	416.7	none	>	100	uM												0.62	uM
SCYX0001449764	CCOC(=O)N1CCN(CC1)C(c2ccc(Cl)cc2)c3cccnc3	PCEPL02-0500	LO-Australia	FENARIMOL	EPL-BS0474		2010-01-11	Martine Keenan		0.058	uM		1433.6	none		83.15	uM												0.12	uM
SCYX0001449763	Clc1ccc(cc1)C(N2CCN(CC2)C(=O)OCc3ccccc3)c4cccnc4	PCEPL02-0499	LO-Australia	FENARIMOL	EPL-BS0473		2010-01-11	Martine Keenan		0.034	uM		1517.1	none		51.58	uM												0.099	uM
SCYX0001449762	CN(C)C(=O)N1CCN(CC1)C(c2ccc(Cl)cc2)c3cccnc3	PCEPL02-0498	LO-Australia	FENARIMOL	EPL-BS0472		2010-01-11	Martine Keenan		0.12	uM	>	833.3	none	>	100	uM												0.3	uM
SCYX0001449761	Clc1ccc(cc1)C(NC2CCN(CC2)C(=O)Nc3ccccc3)c4cccnc4	PCEPL02-0497	LO-Australia	FENARIMOL	EPL-BS0471		2010-01-11	Martine Keenan		0.078	uM		817.1	none		63.73	uM												0.25	uM
SCYX0001449760	Clc1ccc(cc1)C(N2CCN(CC2)C(=O)Nc3ccccc3)c4cncnc4	PCEPL02-0496	LO-Australia	FENARIMOL	EPL-BS0470		2010-01-11	Martine Keenan		0.12	uM		697.8	none		83.74	uM												0.31	uM
SCYX0001449759	CCNC(=O)N1CCN(CC1)C(c2ccc(Cl)cc2)c3cncnc3	PCEPL02-0495	LO-Australia	FENARIMOL	EPL-BS0469		2010-01-11	Martine Keenan		0.83	uM	>	120.5	none	>	100	uM												2.72	uM
SCYX0001449758	CCOC(=O)N1CCN(CC1)C(c2ccc(Cl)cc2)c3cncnc3	PCEPL02-0494	LO-Australia	FENARIMOL	EPL-BS0468		2010-01-11	Martine Keenan		0.19	uM	>	526.3	none	>	100	uM												0.36	uM
SCYX0001449757	OC(c1ccc(Cl)cc1)(c2cccnc2)c3cccc(c3)C(=O)NCC4CCCCC4	PCEPL02-0493	LO-Australia	FENARIMOL	EPL-BS0467		2010-01-11	Martine Keenan		0.1	uM	>	1000	none	>	100	uM												0.28	uM
SCYX0001449756	CC(C)(C)NC(=O)N1CCN(CC1)C(c2ccc(Cl)cc2)c3cncnc3	PCEPL02-0492	LO-Australia	FENARIMOL	EPL-BS0466		2010-01-11	Martine Keenan		0.23	uM	>	434.8	none	>	100	uM												0.6	uM
SCYX0001449755	Clc1ccc(NC(=O)N2CCN(CC2)C(c3ccc(Cl)cc3)c4cncnc4)cc1	PCEPL02-0491	LO-Australia	FENARIMOL	EPL-BS0465		2010-01-11	Martine Keenan		0.022	uM		2672.7	none		58.8	uM												0.065	uM
SCYX0001449754	CC(C)c1ccc(NC(=O)N2CCN(CC2)C(c3ccc(Cl)cc3)c4cncnc4)cc1	PCEPL02-0490	LO-Australia	FENARIMOL	EPL-BS0464		2010-01-11	Martine Keenan		0.011	uM		3270.9	none		35.98	uM									0	%		0.036	uM		56	%
SCYX0001449753	Clc1ccc(cc1)C(N2CCN(CC2)C(=O)Oc3ccccc3)c4cccnc4	PCEPL02-0489	LO-Australia	FENARIMOL	EPL-BS0463		2010-01-11	Martine Keenan		0.008	uM		6965	none		55.72	uM												0.032	uM
SCYX0001449752	CC(C)CC(=O)N1CCC(CC1)NC(c2cnccn2)c3ccc(F)cc3F	PCEPL02-0488	LO-Australia	FENARIMOL	EPL-BS0462		2010-01-11	Martine Keenan		0.55	uM	>	181.8	none	>	100	uM											>	1	uM
SCYX0001449750	CC(C)C(=O)N1CCC(CC1)NC(c2cnccn2)c3ccc(F)cc3F	PCEPL02-0486	LO-Australia	FENARIMOL	EPL-BS0460		2010-01-11	Martine Keenan		0.85	uM	>	117.6	none	>	100	uM											>	1	uM
SCYX0001449749	Fc1ccc(C(NC2CCN(CC2)C(=O)c3ccc(cc3)C(F)(F)F)c4cnccn4)c(F)c1	PCEPL02-0485	LO-Australia	FENARIMOL	EPL-BS0459		2010-01-11	Martine Keenan		0.29	uM	>	344.8	none	>	100	uM												0.83	uM
SCYX0001449748	Fc1ccc(C(NC2CCN(CC2)S(=O)(=O)c3ccccc3)c4cnccn4)c(F)c1	PCEPL02-0484	LO-Australia	FENARIMOL	EPL-BS0458		2010-01-11	Martine Keenan		0.4	uM		180.6	none		72.23	uM												0.88	uM
SCYX0001449751	Fc1ccc(C(NC2CCN(CC2)C(=O)c3ccccc3)c4cnccn4)c(F)c1	PCEPL02-0487	LO-Australia	FENARIMOL	EPL-BS0461		2010-01-11	Martine Keenan		0.68	uM	>	147.1	none	>	100	uM											>	1	uM
SCYX0001449747	Fc1ccc(C(NC2CCN(CC2)C(=O)C3CCCCC3)c4cnccn4)c(F)c1	PCEPL02-0483	LO-Australia	FENARIMOL	EPL-BS0457		2010-01-11	Martine Keenan		0.57	uM	>	175.4	none	>	100	uM												0.99	uM
SCYX0001449746	CCS(=O)(=O)N1CCC(CC1)NC(c2cnccn2)c3ccc(F)cc3F	PCEPL02-0482	LO-Australia	FENARIMOL	EPL-BS0456		2010-01-11	Martine Keenan		0.62	uM	>	161.3	none	>	100	uM											>	1	uM
SCYX0001449745	Fc1ccc(C(NC2CCN(CC2)C(=O)C3CC3)c4cnccn4)c(F)c1	PCEPL02-0481	LO-Australia	FENARIMOL	EPL-BS0455		2010-01-11	Martine Keenan		1.38	uM	>	72.5	none	>	100	uM												3.86	uM
SCYX0001449743	Fc1ccc(C(NC2CCN(CC2)S(=O)(=O)C3CCCCC3)c4cnccn4)c(F)c1	PCEPL02-0479	LO-Australia	FENARIMOL	EPL-BS0453		2010-01-11	Martine Keenan		0.42	uM	>	238.1	none	>	100	uM												0.92	uM
SCYX0001435847	Clc1ccc(cc1)C(N2CCN(CC2)C(=O)c3ccccc3)c4cccnc4	PCEPL02-0473	LO-Australia	FENARIMOL	EPL-BS0448		2009-12-14	Martine Keenan		0.068	uM		903.4	none		61.43	uM	>	10	uM	<	6.1	none						0.16	uM
SCYX0001435851	CS(=O)(=O)N1CCC(CC1)NC(c2cnccn2)c3ccc(F)cc3F	PCEPL02-0477	LO-Australia	FENARIMOL	EPL-BS0452		2009-12-14	Martine Keenan		0.68	uM	>	147.1	none	>	100	uM	>	10	uM		0	none					>	1	uM
SCYX0001435849	Fc1cc(Cl)ccc1C(N2CCN(CC2)S(=O)(=O)C3CCCCC3)c4cncnc4	PCEPL02-0475	LO-Australia	FENARIMOL	EPL-BS0450		2009-12-14	Martine Keenan		0.018	uM		3405	none		61.29	uM	>	10	uM	<	6.1	none						0.038	uM
SCYX0001435848	FC(F)(F)c1ccc(cc1)C(NC2CCN(CC2)C(=O)c3ccc(cc3)C(F)(F)F)c4cnccn4	PCEPL02-0474	LO-Australia	FENARIMOL	EPL-BS0449		2009-12-14	Martine Keenan		0.082	uM		486.7	none		39.91	uM	>	10	uM	<	4	none						0.27	uM
SCYX0001435850	CS(=O)(=O)N1CCN(CC1)C(c2cncnc2)c3ccc(Cl)cc3F	PCEPL02-0476	LO-Australia	FENARIMOL	EPL-BS0451		2009-12-14	Martine Keenan		0.39	uM	>	256.4	none	>	100	uM	>	10	uM		0	none						0.85	uM					0.78	none		2.6	none		50	ug/ml					26.6	Min
SCYX0001449744	CC(C)c1ccc(cc1)S(=O)(=O)N2CCC(CC2)NC(c3cnccn3)c4ccc(F)cc4F	PCEPL02-0480	LO-Australia	FENARIMOL	EPL-BS0454		2010-01-11	Martine Keenan		0.21	uM		104	none		21.85	uM												0.55	uM
SCYX0001435846	Fc1cc(Cl)ccc1C(N2CCN(CC2)C(=O)Nc3ccccc3)c4cccnc4	PCEPL02-0472	LO-Australia	FENARIMOL	EPL-BS0447		2009-12-14	Martine Keenan		0.0062	uM		7271	none		45.08	uM	>	10	uM	<	4.5	none						0.024	uM					0.79	none		3.7	none	>	100	ug/ml					26.4	Min
SCYX0001435845	CN(C)C(=O)N1CCC(CC1)NC(c2cnccn2)c3ccc(F)cc3F	PCEPL02-0471	LO-Australia	FENARIMOL	EPL-BS0446		2009-12-14	Martine Keenan	>	1	uM		0	none	>	100	uM	>	10	uM		0	none					>	1	uM
SCYX0001435844	Fc1ccc(C(NC2CCN(CC2)C(=O)Cc3ccccc3)c4cnccn4)c(F)c1	PCEPL02-0470	LO-Australia	FENARIMOL	EPL-BS0445		2009-12-14	Martine Keenan		0.36	uM	>	277.8	none	>	100	uM	>	10	uM		0	none						0.82	uM
SCYX0001435843	CCC(=O)N1CCC(CC1)NC(c2cnccn2)c3ccc(F)cc3F	PCEPL02-0469	LO-Australia	FENARIMOL	EPL-BS0444		2009-12-14	Martine Keenan	>	1	uM		0	none	>	100	uM	>	10	uM		0	none					>	1	uM
SCYX0001435842	Fc1ccc(C(NC2CCN(CC2)C(=O)c3ccc(Cl)cc3)c4cnccn4)c(F)c1	PCEPL02-0468	LO-Australia	FENARIMOL	EPL-BS0443		2009-12-14	Martine Keenan		0.26	uM	>	384.6	none	>	100	uM	>	10	uM		0	none						0.7	uM
SCYX0001435841	Fc1cc(Cl)ccc1C(N2CCN(CC2)S(=O)(=O)Cc3ccccc3)c4cncnc4	PCEPL02-0467	LO-Australia	FENARIMOL	EPL-BS0442		2009-12-14	Martine Keenan		0.072	uM		866.7	none		62.4	uM	>	10	uM	<	6.2	none						0.18	uM
SCYX0001435840	Fc1cc(Cl)ccc1C(N2CCN(CC2)S(=O)(=O)c3ccc(cc3)C(F)(F)F)c4cncnc4	PCEPL02-0466	LO-Australia	FENARIMOL	EPL-BS0441		2009-12-14	Martine Keenan		0.076	uM		982.6	none		74.68	uM	>	10	uM	<	7.5	none			0	%		0.22	uM		88	%
SCYX0001435839	CCC(=O)N1CCN(CC1)C(c2cncnc2)c3ccc(Cl)cc3F	PCEPL02-0465	LO-Australia	FENARIMOL	EPL-BS0440		2009-12-14	Martine Keenan		0.44	uM	>	227.3	none	>	100	uM	>	10	uM		0	none						0.86	uM
SCYX0001435838	CN(C)C(=O)N1CCN(CC1)C(c2cncnc2)c3ccc(Cl)cc3F	PCEPL02-0464	LO-Australia	FENARIMOL	EPL-BS0439		2009-12-14	Martine Keenan		0.48	uM	>	208.3	none	>	100	uM	>	10	uM		0	none						0.94	uM
SCYX0001435837	CC(C)c1ccc(cc1)S(=O)(=O)N2CCN(CC2)C(c3cncnc3)c4ccc(Cl)cc4F	PCEPL02-0463	LO-Australia	FENARIMOL	EPL-BS0438		2009-12-14	Martine Keenan		0.018	uM	>	5555.6	none	>	100	uM	>	10	uM		0	none						0.036	uM
SCYX0001435834	CN(C)C(=O)N1CCC(CC1)NC(c2ccc(cc2)C(F)(F)F)c3cnccn3	PCEPL02-0460	LO-Australia	FENARIMOL	EPL-BS0435		2009-12-14	Martine Keenan		0.5	uM	>	200	none	>	100	uM	>	10	uM		0	none						0.92	uM
SCYX0001435836	CC(C)C(=O)N1CCC(CC1)NC(c2ccc(cc2)C(F)(F)F)c3cnccn3	PCEPL02-0462	LO-Australia	FENARIMOL	EPL-BS0437		2009-12-14	Martine Keenan		0.23	uM	>	434.8	none	>	100	uM	>	10	uM		0	none						0.49	uM
SCYX0001435835	Clc1ccc(cc1)C(N2CCN(CC2)C(=O)Nc3ccccc3)c4cccnc4	PCEPL02-0461	LO-Australia	FENARIMOL	EPL-BS0436		2009-12-14	Martine Keenan		0.009	uM		7470	none		67.23	uM	>	10	uM	<	6.7	none						0.034	uM
SCYX0001435833	CCC(=O)N1CCC(CC1)NC(c2ccc(cc2)C(F)(F)F)c3cnccn3	PCEPL02-0459	LO-Australia	FENARIMOL	EPL-BS0434		2009-12-14	Martine Keenan	>	1	uM		0	none	>	100	uM	>	10	uM		0	none					>	1	uM
SCYX0001435832	FC(F)(F)c1ccc(cc1)C(N2CCC(CC2)NC(=O)Cc3ccccc3)c4cnccn4	PCEPL02-0458	LO-Australia	FENARIMOL	EPL-BS0433		2009-12-14	Martine Keenan		0.19	uM	>	526.3	none	>	100	uM	>	10	uM		0	none						0.37	uM
SCYX0001435831	CC(C)CC(=O)NC1CCN(CC1)C(c2ccc(cc2)C(F)(F)F)c3cnccn3	PCEPL02-0457	LO-Australia	FENARIMOL	EPL-BS0432		2009-12-14	Martine Keenan		0.28	uM	>	357.1	none	>	100	uM	>	10	uM		0	none						0.7	uM
SCYX0001435830	FC(F)(F)c1ccc(cc1)C(N2CCC(CC2)NC(=O)c3ccc(cc3)C(F)(F)F)c4cnccn4	PCEPL02-0456	LO-Australia	FENARIMOL	EPL-BS0431		2009-12-14	Martine Keenan		0.1	uM		574	none		57.4	uM		7.4	uM		7.8	none			0	%		0.3	uM		56	%
SCYX0001435829	CC(C)C(=O)NC1CCN(CC1)C(c2ccc(cc2)C(F)(F)F)c3cnccn3	PCEPL02-0455	LO-Australia	FENARIMOL	EPL-BS0430		2009-12-14	Martine Keenan		0.56	uM	>	178.6	none	>	100	uM	>	10	uM		0	none						0.94	uM
SCYX0001435828	FC(F)(F)c1ccc(cc1)C(N2CCC(CC2)NC(=O)c3ccc(Cl)cc3)c4cnccn4	PCEPL02-0454	LO-Australia	FENARIMOL	EPL-BS0429		2009-12-14	Martine Keenan		0.078	uM		678.7	none		52.94	uM	>	10	uM	<	5.3	none			0	%		0.23	uM		25	%		0.77	none		4	none	>	100	ug/ml					28.4	Min
SCYX0001435827	FC(F)(F)c1ccc(cc1)C(N2CCC(CC2)NS(=O)(=O)C3CCCCC3)c4cnccn4	PCEPL02-0453	LO-Australia	FENARIMOL	EPL-BS0428		2009-12-14	Martine Keenan		0.28	uM		206.9	none		57.92	uM	>	10	uM	<	5.8	none						0.78	uM
SCYX0001435826	Fc1ccc(C(NC2CCN(CC2)S(=O)(=O)c3ccc(Cl)cc3)c4cnccn4)c(F)c1	PCEPL02-0452	LO-Australia	FENARIMOL	EPL-BS0427		2009-12-14	Martine Keenan		0.53	uM		147	none		77.93	uM	>	10	uM	<	7.8	none						0.9	uM
SCYX0001435825	CC(C)S(=O)(=O)N1CCC(CC1)NC(c2cnccn2)c3ccc(F)cc3F	PCEPL02-0451	LO-Australia	FENARIMOL	EPL-BS0426		2009-12-14	Martine Keenan		0.34	uM	>	294.1	none	>	100	uM	>	10	uM		0	none						0.79	uM
SCYX0001435824	Fc1ccc(C(NC2CCN(CC2)S(=O)(=O)c3ccc(cc3)C(F)(F)F)c4cnccn4)c(F)c1	PCEPL02-0450	LO-Australia	FENARIMOL	EPL-BS0425		2009-12-14	Martine Keenan		0.36	uM		174.1	none		62.69	uM	>	10	uM	<	6.3	none						0.82	uM
SCYX0001435823	CC(C)CS(=O)(=O)N1CCC(CC1)NC(c2cnccn2)c3ccc(F)cc3F	PCEPL02-0449	LO-Australia	FENARIMOL	EPL-BS0424		2009-12-14	Martine Keenan		0.56	uM	>	178.6	none	>	100	uM	>	10	uM		0	none						0.96	uM
SCYX0001435822	Fc1ccc(C(NC2CCN(CC2)S(=O)(=O)Cc3ccccc3)c4cnccn4)c(F)c1	PCEPL02-0448	LO-Australia	FENARIMOL	EPL-BS0423		2009-12-14	Martine Keenan		0.19	uM	>	526.3	none	>	100	uM	>	10	uM		0	none						0.4	uM
SCYX0001435821	CC(C)S(=O)(=O)N1CCN(CC1)C(c2cncnc2)c3ccc(Cl)cc3F	PCEPL02-0447	LO-Australia	FENARIMOL	EPL-BS0422		2009-12-14	Martine Keenan		0.12	uM	>	833.3	none	>	100	uM	>	10	uM		0	none						0.33	uM					0.75	none		3.2	none	>	100	ug/ml					32.6	Min
SCYX0001435820	Fc1cc(Cl)ccc1C(N2CCN(CC2)C(=O)C3CCCCC3)c4cncnc4	PCEPL02-0446	LO-Australia	FENARIMOL	EPL-BS0421		2009-12-14	Martine Keenan		0.15	uM	>	666.7	none	>	100	uM	>	10	uM		0	none						0.3	uM
SCYX0001435819	Fc1cc(Cl)ccc1C(N2CCN(CC2)C(=O)c3ccccc3)c4cncnc4	PCEPL02-0445	LO-Australia	FENARIMOL	EPL-BS0420		2009-12-14	Martine Keenan		0.22	uM	>	454.5	none	>	100	uM	>	10	uM		0	none						0.58	uM
SCYX0001435818	Fc1cc(Cl)ccc1C(N2CCN(CC2)S(=O)(=O)c3ccc(Cl)cc3)c4cncnc4	PCEPL02-0444	LO-Australia	FENARIMOL	EPL-BS0419		2009-12-14	Martine Keenan		0.06	uM	>	1666.7	none	>	100	uM	>	10	uM		0	none						0.11	uM
SCYX0001435773	CC(C)S(=O)(=O)NC1CCN(CC1)C(c2ccc(cc2)C(F)(F)F)c3cnccn3	PCEPL02-0441	LO-Australia	FENARIMOL	EPL-BS0416		2009-12-13	Martine Keenan		0.56	uM	>	178.6	none	>	100	uM	>	10	uM		0	none						0.94	uM
SCYX0001435768	CN(C)C(=O)N1CCN(CC1)C(c2ccc(Cl)cc2)c3cncnc3	PCEPL02-0478	LO-Australia	FENARIMOL	EPL-BS0411		2010-01-11	Martine Keenan
SCYX0001435775	CC(C)S(=O)(=O)N1CCN(CC1)C(c2ccc(Cl)cc2)c3cccnc3	PCEPL02-0443	LO-Australia	FENARIMOL	EPL-BS0418		2009-12-13	Martine Keenan		0.028	uM	>	3571.4	none	>	100	uM	>	10	uM		0	none						0.088	uM					0.76	none		3.6	none	>	100	ug/ml					30.9	Min
SCYX0001435774	Clc1ccc(cc1)C(N2CCN(CC2)S(=O)(=O)C3CCCCC3)c4cccnc4	PCEPL02-0442	LO-Australia	FENARIMOL	EPL-BS0417		2009-12-13	Martine Keenan		0.01	uM		5577	none		55.77	uM	>	10	uM	<	5.6	none						0.035	uM
SCYX0001435772	FC(F)(F)c1ccc(cc1)C(NC2CCN(CC2)S(=O)(=O)c3ccc(cc3)C(F)(F)F)c4cnccn4	PCEPL02-0440	LO-Australia	FENARIMOL	EPL-BS0415		2009-12-13	Martine Keenan		0.13	uM		314.9	none		40.94	uM	>	10	uM	<	4.1	none						0.29	uM
SCYX0001435771	CC(C)c1ccc(cc1)S(=O)(=O)N2CCC(CC2)NC(c3ccc(cc3)C(F)(F)F)c4cnccn4	PCEPL02-0439	LO-Australia	FENARIMOL	EPL-BS0414		2009-12-13	Martine Keenan		0.1	uM		219.6	none		21.96	uM	>	10	uM	<	2.2	none						0.27	uM
SCYX0001435770	CCS(=O)(=O)N1CCC(CC1)NC(c2ccc(cc2)C(F)(F)F)c3cnccn3	PCEPL02-0438	LO-Australia	FENARIMOL	EPL-BS0413		2009-12-13	Martine Keenan		0.49	uM	>	204.1	none	>	100	uM	>	10	uM		0	none						0.88	uM
SCYX0001435769	CC(C)S(=O)(=O)N1CCC(CC1)NC(c2ccc(cc2)C(F)(F)F)c3cnccn3	PCEPL02-0437	LO-Australia	FENARIMOL	EPL-BS0412		2009-12-13	Martine Keenan		0.22	uM	>	454.5	none	>	100	uM	>	10	uM		0	none						0.57	uM
SCYX0001435768	CN(C)C(=O)N1CCN(CC1)C(c2ccc(Cl)cc2)c3cncnc3	PCEPL02-0436	LO-Australia	FENARIMOL	EPL-BS0411		2009-12-13	Martine Keenan		0.62	uM	>	161.3	none	>	100	uM											>	1	uM
SCYX0001435767	Clc1ccc(cc1)C(N2CCN(CC2)C(=O)Cc3ccccc3)c4cncnc4	PCEPL02-0435	LO-Australia	FENARIMOL	EPL-BS0410		2009-12-13	Martine Keenan		0.5	uM		139.1	none		69.53	uM	>	10	uM	<	7	none						0.85	uM
SCYX0001435766	FC(F)(F)c1ccc(cc1)S(=O)(=O)N2CCN(CC2)C(c3ccc(Cl)cc3)c4cccnc4	PCEPL02-0434	LO-Australia	FENARIMOL	EPL-BS0409		2009-12-13	Martine Keenan		0.055	uM		934.5	none		51.4	uM	>	10	uM	<	5.1	none						0.18	uM
SCYX0001435765	Clc1ccc(cc1)C(N2CCN(CC2)S(=O)(=O)Cc3ccccc3)c4cccnc4	PCEPL02-0433	LO-Australia	FENARIMOL	EPL-BS0408		2009-12-13	Martine Keenan		0.032	uM		1803.1	none		57.7	uM	>	10	uM	<	5.8	none						0.14	uM
SCYX0001435764	CC(C)c1ccc(cc1)S(=O)(=O)N2CCN(CC2)C(c3ccc(Cl)cc3)c4cccnc4	PCEPL02-0432	LO-Australia	FENARIMOL	EPL-BS0407		2009-12-13	Martine Keenan		0.012	uM		6680.8	none		80.17	uM	>	10	uM	<	8	none						0.057	uM
SCYX0001435763	Clc1ccc(cc1)C(N2CCN(CC2)S(=O)(=O)c3ccc(Cl)cc3)c4cccnc4	PCEPL02-0431	LO-Australia	FENARIMOL	EPL-BS0406		2009-12-13	Martine Keenan		0.024	uM		959.2	none		23.02	uM	>	10	uM	<	2.3	none						0.097	uM
SCYX0001435762	CC(C)CS(=O)(=O)N1CCN(CC1)C(c2ccc(Cl)cc2)c3cncnc3	PCEPL02-0430	LO-Australia	FENARIMOL	EPL-BS0405		2009-12-13	Martine Keenan		0.062	uM		1495	none		92.69	uM	>	10	uM	<	9.3	none						0.2	uM
SCYX0001435761	CC(C)c1ccc(cc1)S(=O)(=O)N2CCN(CC2)C(c3ccc(Cl)cc3)c4cncnc4	PCEPL02-0429	LO-Australia	FENARIMOL	EPL-BS0404		2009-12-13	Martine Keenan		0.024	uM		1921.7	none		46.12	uM	>	10	uM	<	4.6	none						0.078	uM
SCYX0001435760	FC(F)(F)c1ccc(cc1)C(=O)N2CCN(CC2)C(c3ccc(Cl)cc3)c4cncnc4	PCEPL02-0428	LO-Australia	FENARIMOL	EPL-BS0403		2009-12-13	Martine Keenan		0.15	uM		360.6	none		54.09	uM	>	10	uM	<	5.4	none						0.32	uM
SCYX0001435759	Clc1ccc(cc1)C(N2CCN(CC2)C(=O)c3ccccc3)c4cncnc4	PCEPL02-0427	LO-Australia	FENARIMOL	EPL-BS0402		2009-12-13	Martine Keenan		0.5	uM		150.9	none		75.47	uM	>	10	uM	<	7.5	none						0.95	uM
SCYX0001435758	CC(C)CC(=O)N1CCN(CC1)C(c2ccc(Cl)cc2)c3cncnc3	PCEPL02-0426	LO-Australia	FENARIMOL	EPL-BS0401		2009-12-13	Martine Keenan		0.43	uM	>	232.6	none	>	100	uM	>	10	uM		0	none						0.91	uM
SCYX0001435757	OC(c1ccc(Cl)cc1)(c2cccnc2)c3cccc(c3)C(=O)NCCN4CCOCC4	PCEPL02-0425	LO-Australia	FENARIMOL	EPL-BS0400		2009-12-13	Martine Keenan		0.5	uM	>	200	none	>	100	uM	>	10	uM		0	none						0.95	uM
SCYX0001435756	OC(c1ccc(Cl)cc1)(c2cccnc2)c3cccc(c3)C(=O)N4CCOCC4	PCEPL02-0424	LO-Australia	FENARIMOL	EPL-BS0399		2009-12-13	Martine Keenan		0.034	uM	>	2941.2	none	>	100	uM	>	10	uM		0	none						0.12	uM					0.83	none		2.3	none	>	100	ug/ml					20.3	Min
SCYX0001435752	OC(c1ccc(Cl)cc1)(c2cccnc2)c3cccc(c3)C(=O)NC4CCCC4	PCEPL02-0420	LO-Australia	FENARIMOL	EPL-BS0395		2009-12-13	Martine Keenan		0.15	uM		405.5	none		60.82	uM	>	10	uM	<	6.1	none						0.32	uM
SCYX0001435751	CC(C)CNC(=O)c1cccc(c1)C(O)(c2ccc(Cl)cc2)c3cccnc3	PCEPL02-0419	LO-Australia	FENARIMOL	EPL-BS0394		2009-12-13	Martine Keenan		0.098	uM		617	none		60.47	uM	>	10	uM	<	6	none						0.3	uM
SCYX0001435750	CC(C)N(C(C)C)C(=O)c1cccc(c1)C(O)(c2ccc(Cl)cc2)c3cccnc3	PCEPL02-0418	LO-Australia	FENARIMOL	EPL-BS0393		2009-12-13	Martine Keenan		0.014	uM		3905.7	none		54.68	uM	>	10	uM	<	5.5	none						0.056	uM
SCYX0001435754	CNC(=O)c1cccc(c1)C(O)(c2ccc(Cl)cc2)c3cccnc3	PCEPL02-0422	LO-Australia	FENARIMOL	EPL-BS0397		2009-12-13	Martine Keenan		0.59	uM	>	169.5	none	>	100	uM	>	10	uM		0	none						0.995	uM
SCYX0001435753	OC(c1ccc(Cl)cc1)(c2cccnc2)c3cccc(c3)C(=O)NC4CCCCC4	PCEPL02-0421	LO-Australia	FENARIMOL	EPL-BS396		2009-12-13	Martine Keenan		0.06	uM		872	none		52.32	uM	>	10	uM	<	5.2	none	EPL-BS0396		13.4	%		0.21	uM		0	%
SCYX0001435755	CON(C)C(=O)c1cccc(c1)C(O)(c2ccc(Cl)cc2)c3cccnc3	PCEPL02-0423	LO-Australia	FENARIMOL	EPL-BS0398		2009-12-13	Martine Keenan		0.038	uM	>	2631.6	none	>	100	uM	>	10	uM		0	none						0.13	uM					0.95	none		2.6	none	>	100	ug/ml					5.2	Min
SCYX0001434965	Fc1ccc(C(N2CCC(CC2)NC(=O)C3CC3)c4cnccn4)c(F)c1	PCEPL02-0417	LO-Australia	FENARIMOL	EPL-BS0392		2009-12-09	Martine Keenan	>	1	uM		0	none	>	100	uM	>	10	uM		0	none					>	1	uM
SCYX0001434964	Fc1ccc(C(N2CCC(CC2)NC(=O)C3CCCCC3)c4cnccn4)c(F)c1	PCEPL02-0416	LO-Australia	FENARIMOL	EPL-BS0391		2009-12-09	Martine Keenan		0.8	uM	>	125	none	>	100	uM	>	10	uM		0	none					>	1	uM
SCYX0001434963	CC(C)CC(=O)NC1CCN(CC1)C(c2cnccn2)c3ccc(F)cc3F	PCEPL02-0415	LO-Australia	FENARIMOL	EPL-BS0390		2009-12-09	Martine Keenan	>	1	uM		0	none	>	100	uM	>	10	uM		0	none					>	1	uM
SCYX0001434962	Fc1ccc(C(N2CCC(CC2)NC(=O)c3ccccc3)c4cnccn4)c(F)c1	PCEPL02-0414	LO-Australia	FENARIMOL	EPL-BS0389		2009-12-09	Martine Keenan		0.55	uM	>	181.8	none	>	100	uM	>	10	uM		0	none						0.93	uM
SCYX0001434961	CC(=O)NC1CCN(CC1)C(c2cnccn2)c3ccc(F)cc3F	PCEPL02-0413	LO-Australia	FENARIMOL	EPL-BS0388		2009-12-09	Martine Keenan	>	1	uM		0	none	>	100	uM	>	10	uM		0	none					>	1	uM
SCYX0001434960	CCC(=O)NC1CCN(CC1)C(c2cnccn2)c3ccc(F)cc3F	PCEPL02-0412	LO-Australia	FENARIMOL	EPL-BS0387		2009-12-09	Martine Keenan	>	1	uM		0	none	>	100	uM	>	10	uM		0	none					>	1	uM
SCYX0001434959	CN(C)C(=O)NC1CCN(CC1)C(c2cnccn2)c3ccc(F)cc3F	PCEPL02-0411	LO-Australia	FENARIMOL	EPL-BS0386		2009-12-09	Martine Keenan	>	1	uM		0	none	>	100	uM	>	10	uM		0	none					>	1	uM					0.59	none		2	none	>	100	ug/ml					65.9	Min
SCYX0001434958	Fc1ccc(C(N2CCC(CC2)NC(=O)c3ccc(Cl)cc3)c4cnccn4)c(F)c1	PCEPL02-0410	LO-Australia	FENARIMOL	EPL-BS0385		2009-12-09	Martine Keenan		0.27	uM		247.7	none		66.89	uM		6.86	uM		9.8	none						0.76	uM
SCYX0001434957	Fc1ccc(C(N2CCC(CC2)NC(=O)c3ccc(cc3)C(F)(F)F)c4cnccn4)c(F)c1	PCEPL02-0409	LO-Australia	FENARIMOL	EPL-BS0384		2009-12-09	Martine Keenan		0.46	uM		138.3	none		63.64	uM		5.83	uM		10.9	none						0.9	uM
SCYX0001434956	Fc1ccc(C(N2CCC(CC2)NC(=O)Cc3ccccc3)c4cnccn4)c(F)c1	PCEPL02-0408	LO-Australia	FENARIMOL	EPL-BS0383		2009-12-09	Martine Keenan		0.7	uM	>	142.9	none	>	100	uM	>	10	uM		0	none					>	1	uM
SCYX0001434955	Fc1ccc(C(N2CCC(CC2)NS(=O)(=O)c3ccccc3)c4cnccn4)c(F)c1	PCEPL02-0407	LO-Australia	FENARIMOL	EPL-BS0382		2009-12-09	Martine Keenan		0.47	uM		144	none		67.68	uM	>	10	uM	<	6.8	none						0.88	uM					0.84	none		3.3	none	>	100	ug/ml					18.4	Min
SCYX0001434954	CS(=O)(=O)NC1CCN(CC1)C(c2cnccn2)c3ccc(F)cc3F	PCEPL02-0406	LO-Australia	FENARIMOL	EPL-BS0381		2009-12-09	Martine Keenan		1.38	uM	>	72.5	none	>	100	uM	>	10	uM		0	none						4.98	uM
SCYX0001434953	Fc1ccc(C(N2CCC(CC2)NS(=O)(=O)c3ccc(Cl)cc3)c4cnccn4)c(F)c1	PCEPL02-0405	LO-Australia	FENARIMOL	EPL-BS0380		2009-12-09	Martine Keenan	>	1	uM	<	34.3	none		34.3	uM	>	10	uM	<	3.4	none					>	1	uM
SCYX0001434952	Fc1ccc(C(N2CCC(CC2)NS(=O)(=O)c3ccc(cc3)C(F)(F)F)c4cnccn4)c(F)c1	PCEPL02-0404	LO-Australia	FENARIMOL	EPL-BS0379		2009-12-09	Martine Keenan	>	1	uM	<	29.5	none		29.45	uM	>	10	uM	<	2.9	none					>	1	uM
SCYX0001434951	CC(C)c1ccc(cc1)S(=O)(=O)NC2CCN(CC2)C(c3cnccn3)c4ccc(F)cc4F	PCEPL02-0403	LO-Australia	FENARIMOL	EPL-BS0378		2009-12-09	Martine Keenan		0.85	uM		30	none		25.54	uM	>	10	uM	<	2.6	none					>	1	uM
SCYX0001434950	CCS(=O)(=O)NC1CCN(CC1)C(c2cnccn2)c3ccc(F)cc3F	PCEPL02-0402	LO-Australia	FENARIMOL	EPL-BS0377		2009-12-09	Martine Keenan		1.89	uM	>	52.9	none	>	100	uM	>	10	uM		0	none						5.42	uM
SCYX0001434949	CC(C)CS(=O)(=O)NC1CCN(CC1)C(c2cnccn2)c3ccc(F)cc3F	PCEPL02-0401	LO-Australia	FENARIMOL	EPL-BS0376		2009-12-09	Martine Keenan		0.75	uM	>	133.3	none	>	100	uM	>	10	uM		0	none						3.54	uM
SCYX0001434948	Fc1ccc(C(N2CCC(CC2)NS(=O)(=O)Cc3ccccc3)c4cnccn4)c(F)c1	PCEPL02-0400	LO-Australia	FENARIMOL	EPL-BS375		2009-12-09	Martine Keenan		0.72	uM	>	138.9	none	>	100	uM	>	10	uM		0	none	EPL-BS0375		0	%	>	1	uM		13	%
SCYX0001434947	OC(c1ccc(Cl)cc1)(c2cccnc2)c3cnc(Cl)s3	PCEPL02-0399	LO-Australia	FENARIMOL	EPL-BS0374		2009-12-09	Martine Keenan		0.49	uM	>	204.1	none	>	100	uM	>	10	uM		0	none					>	1	uM
SCYX0001434946	CCS(=O)(=O)NC1CCN(CC1)C(c2ccc(cc2)C(F)(F)F)c3cnccn3	PCEPL02-0398	LO-Australia	FENARIMOL	EPL-BS0373		2009-12-09	Martine Keenan		1.14	uM	>	87.7	none	>	100	uM	>	10	uM		0	none						6.47	uM
SCYX0001434945	CCC(=O)NC1CCN(CC1)C(c2ccc(cc2)C(F)(F)F)c3cnccn3	PCEPL02-0397	LO-Australia	FENARIMOL	EPL-BS0372		2009-12-09	Martine Keenan		1.04	uM	>	96.2	none	>	100	uM	>	10	uM		0	none						7.6	uM					0.74	none		2.6	none	>	100	ug/ml					34.4	Min
SCYX0001434944	CC(C)(C)OC(=O)N1CCN(CC1)C(c2cncnc2)c3ccc(Cl)cc3F	PCEPL02-0396	LO-Australia	FENARIMOL	EPL-BS0371		2009-12-09	Martine Keenan		0.024	uM		2664.2	none		63.94	uM	>	10	uM	<	6.4	none						0.42	uM					0.76	none		4.3	none	>	100	ug/ml					29.9	Min
SCYX0001434943	FC(F)(F)c1ccc(cc1)C(N2CCC(CC2)NC(=O)C3CC3)c4cnccn4	PCEPL02-0395	LO-Australia	FENARIMOL	EPL-BS0370		2009-12-09	Martine Keenan		0.66	uM	>	151.5	none	>	100	uM	>	10	uM		0	none					>	1	uM					0.65	none		2.8	none	>	100	ug/ml					52.4	Min
SCYX0001434942	CN(C)C(=O)NC1CCN(CC1)C(c2ccc(cc2)C(F)(F)F)c3cnccn3	PCEPL02-0394	LO-Australia	FENARIMOL	EPL-BS0369		2009-12-09	Martine Keenan		0.25	uM	>	400	none	>	100	uM	>	10	uM		0	none					>	1	uM					0.73	none		2.5	none	>	100	ug/ml					35.9	Min
SCYX0001434941	FC(F)(F)c1ccc(cc1)C(N2CCC(CC2)NS(=O)(=O)c3ccc(cc3)C(F)(F)F)c4cnccn4	PCEPL02-0393	LO-Australia	FENARIMOL	EPL-BS0368		2009-12-09	Martine Keenan		0.59	uM		30.7	none		18.12	uM	>	10	uM	<	1.8	none					>	1	uM					0.74	none		4.4	none	>	100	ug/ml					33.8	Min
SCYX0001434940	CC(C)(C)OC(=O)N1CCN(CC1)C(c2cccnc2)c3ccc(Cl)cc3F	PCEPL02-0392	LO-Australia	FENARIMOL	EPL-BS0367		2009-12-09	Martine Keenan		0.02	uM		2174.5	none		43.49	uM	>	10	uM	<	4.3	none						0.094	uM					0.75	none		4.9	none	>	100	ug/ml					31.9	Min
SCYX0001434939	CC(C)c1ccc(cc1)S(=O)(=O)NC2CCN(CC2)C(c3ccc(cc3)C(F)(F)F)c4cnccn4	PCEPL02-0391	LO-Australia	FENARIMOL	EPL-BS0366		2009-12-09	Martine Keenan		0.52	uM		35.3	none		18.37	uM	>	10	uM	<	1.8	none					>	1	uM
SCYX0001434938	FC(F)(F)c1ccc(cc1)C(N2CCC(CC2)NS(=O)(=O)c3ccc(Cl)cc3)c4cnccn4	PCEPL02-0390	LO-Australia	FENARIMOL	EPL-BS0365		2009-12-09	Martine Keenan		0.7	uM		27	none		18.88	uM	>	10	uM	<	1.9	none					>	1	uM
SCYX0001434937	FC(F)(F)c1ccc(cc1)C(N2CCC(CC2)NS(=O)(=O)Cc3ccccc3)c4cnccn4	PCEPL02-0389	LO-Australia	FENARIMOL	EPL-BS0364		2009-12-09	Martine Keenan		0.31	uM		177.2	none		54.93	uM	>	10	uM	<	5.5	none						0.78	uM
SCYX0001434936	FC(F)(F)c1ccc(cc1)S(=O)(=O)N2CCN(CC2)C(c3ccc(Cl)cc3)c4cncnc4	PCEPL02-0388	LO-Australia	FENARIMOL	EPL-BS0363		2009-12-09	Martine Keenan		0.29	uM		196.5	none		56.98	uM	>	10	uM	<	5.7	none					>	1	uM
SCYX0001434935	Clc1ccc(cc1)C(N2CCN(CC2)S(=O)(=O)c3ccc(Cl)cc3)c4cncnc4	PCEPL02-0387	LO-Australia	FENARIMOL	EPL-BS0362		2009-12-09	Martine Keenan		0.13	uM		223.4	none		29.04	uM	>	10	uM	<	2.9	none						0.46	uM
SCYX0001434934	Clc1ccc(cc1)C(N2CCN(CC2)S(=O)(=O)Cc3ccccc3)c4cncnc4	PCEPL02-0386	LO-Australia	FENARIMOL	EPL-BS0361		2009-12-09	Martine Keenan		0.22	uM		286.3	none		62.98	uM	>	10	uM	<	6.3	none						0.62	uM
SCYX0001434933	CS(=O)(=O)N1CCN(CC1)C(c2ccc(Cl)cc2)c3cncnc3	PCEPL02-0385	LO-Australia	FENARIMOL	EPL-BS0360		2009-12-09	Martine Keenan		0.88	uM	>	113.6	none	>	100	uM	>	10	uM		0	none						7.54	uM
SCYX0001434932	Clc1ccc(cc1)C(N2CCN(CC2)S(=O)(=O)C3CCCCC3)c4cncnc4	PCEPL02-0384	LO-Australia	FENARIMOL	EPL-BS0359		2009-12-09	Martine Keenan		0.065	uM		866.5	none		56.32	uM	>	10	uM	<	5.6	none						0.85	uM					0.95	none		4	none	>	25	ug/ml					5.4	Min
SCYX0001434930	Clc1ccc(cc1)C(N2CCN(CC2)C(=O)C3CCCCC3)c4cncnc4	PCEPL02-0382	LO-Australia	FENARIMOL	EPL-BS0357		2009-12-09	Martine Keenan		0.32	uM	>	312.5	none	>	100	uM	>	10	uM		0	none						0.92	uM
SCYX0001434929	CCC(=O)N1CCN(CC1)C(c2ccc(Cl)cc2)c3cncnc3	PCEPL02-0381	LO-Australia	FENARIMOL	EPL-BS0356		2009-12-09	Martine Keenan		0.85	uM	>	117.6	none	>	100	uM	>	10	uM		0	none						4.83	uM
SCYX0001434928	Clc1ccc(cc1)C2(OC(=O)c3ccccc23)c4cccnc4	PCEPL02-0380	LO-Australia	FENARIMOL	EPL-BS0355		2009-12-09	Martine Keenan		0.23	uM		368.7	none		84.8	uM	>	10	uM	<	8.5	none						0.87	uM
SCYX0001434931	Clc1ccc(cc1)C(N2CCN(CC2)C(=O)C3CC3)c4cncnc4	PCEPL02-0383	LO-Australia	FENARIMOL	EPL-BS0358		2009-12-09	Martine Keenan		0.5	uM	>	200	none	>	100	uM	>	10	uM		0	none						0.92	uM					0.35	none		2.6	none	>	100	ug/ml					183.3	Min
SCYX0001434927	CC(C)(C)OC(=O)N1CCC(CC1)NC(c2cnccn2)c3ccc(F)cc3F	PCEPL02-0379	LO-Australia	FENARIMOL	EPL-BS0354		2009-12-09	Martine Keenan		0.21	uM	>	476.2	none	>	100	uM	>	10	uM		0	none						0.71	uM					0.66	none		3.7	none	>	100	ug/ml					49	Min
SCYX0001434926	CC(C)(C)OC(=O)NC1CCN(CC1)C(c2cnccn2)c3ccc(F)cc3F	PCEPL02-0378	LO-Australia	FENARIMOL	EPL-BS0353		2009-12-09	Martine Keenan		0.26	uM	>	384.6	none	>	100	uM	>	10	uM		0	none						0.65	uM					0.65	none		3.7	none	>	100	ug/ml					51.7	Min
SCYX0001434925	Clc1ccc(cc1)C(N2CCNCC2)c3cncnc3	PCEPL02-0377	LO-Australia	FENARIMOL	EPL-BS352		2009-12-09	Martine Keenan	>	1	uM		0	none	>	100	uM	>	10	uM		0	none	EPL-BS0352		0	%	>	1	uM		75	%
SCYX0001434924	CC(C)S(=O)(=O)N1CCN(CC1)C(c2ccc(Cl)cc2)c3cncnc3	PCEPL02-0376	LO-Australia	FENARIMOL	EPL-BS0351		2009-12-09	Martine Keenan		0.23	uM	>	434.8	none	>	100	uM	>	10	uM		0	none						0.72	uM					0.67	none		3.1	none	>	100	ug/ml					48.6	Min
SCYX0001434922	CCS(=O)(=O)N1CCN(CC1)C(c2ccc(Cl)cc2)c3cccnc3	PCEPL02-0374	LO-Australia	FENARIMOL	EPL-BS0349		2009-12-09	Martine Keenan		0.047	uM	>	2127.7	none	>	100	uM	>	10	uM		0	none						0.14	uM
SCYX0001434920	Fc1cc(Cl)ccc1C(N2CCN(CC2)c3ccccc3)c4cncnc4	PCEPL02-0372	LO-Australia	FENARIMOL	EPL-BS0347		2009-12-09	Martine Keenan		0.078	uM		803.8	none		62.7	uM	>	10	uM	<	6.3	none	EPL-BS347		0	%		0.27	uM		38	%
SCYX0001434921	COc1ccccc1N2CCN(CC2)C(c3cncnc3)c4ccc(Cl)cc4F	PCEPL02-0373	LO-Australia	FENARIMOL	EPL-BS0348		2009-12-09	Martine Keenan		0.065	uM		920.6	none		59.84	uM	>	10	uM	<	6	none						0.19	uM					0.95	none		4.5	none	>	100	ug/ml					5	Min
SCYX0001434923	Clc1ccc(cc1)C(N2CCN(CC2)S(=O)(=O)c3ccccc3)c4cccnc4	PCEPL02-0375	LO-Australia	FENARIMOL	EPL-BS0350		2009-12-09	Martine Keenan		0.0085	uM		5023.5	none		42.7	uM	>	10	uM	<	4.3	none						0.039	uM					0.79	none		4.2	none	>	100	ug/ml					26.3	Min
SCYX0001434919	OC(c1ccc(Cl)cc1)(c2cccnc2)c3cccc(c3)C(=O)NCc4ccccc4	PCEPL02-0371	LO-Australia	FENARIMOL	EPL-BS0346		2009-12-09	Martine Keenan		0.16	uM		525.1	none		84.01	uM	>	10	uM	<	8.4	none						0.4	uM
SCYX0001433776	OC(c1cccnc1)c2ccc(Cl)cc2F	PCEPL02-0366	LO-Australia	FENARIMOL	EPL-BS0342		2009-11-10	Martine Keenan	>	1	uM		0	none	>	100	uM	>	10	uM		0	none					>	1	uM
SCYX0001433774	FC(F)(F)c1ccc(cc1)C(N2CCC(CC2)NS(=O)(=O)c3ccccc3)c4cnccn4	PCEPL02-0362	LO-Australia	FENARIMOL	EPL-BS0339		2009-11-10	Martine Keenan		0.26	uM		215.2	none		55.94	uM	>	10	uM	<	5.6	none						0.9	uM					0.82	none		3.8	none	>	100	ug/ml					20.6	Min
SCYX0001330083	OC(c1ccc(cc1)C#N)(c2ccc(cc2)C(F)(F)F)c3cccnc3	PCEPL02-0370	LO-Australia	FENARIMOL	EPL-BS177		2009-12-09	Martine Keenan		0.018	uM		3518.3	none		63.33	uM	>	10	uM	<	6.3	none	EPL-BS0177		20	%		0.032	uM		13	%
SCYX0001433779	CC(C)(C)OC(=O)N1CCN(CC1)C(c2ccc(Cl)cc2)c3cncnc3	PCEPL02-0369	LO-Australia	FENARIMOL	EPL-BS0345		2009-11-10	Martine Keenan		0.13	uM	>	769.2	none	>	100	uM	>	10	uM		0	none						0.28	uM					0.86	none		4.1	none	>	100	ug/ml					15.4	Min
SCYX0001433778	CC(C)(C)OC(=O)N1CCN(CC1)C(c2ccc(Cl)cc2)c3cccnc3	PCEPL02-0368	LO-Australia	FENARIMOL	EPL-BS0344		2009-11-10	Martine Keenan		0.027	uM		1768.9	none		47.76	uM	>	10	uM	<	4.8	none						0.068	uM					0.77	none		4.7	none	>	100	ug/ml					29.3	Min
SCYX0001433777	CC(C)CS(=O)(=O)NC1CCN(CC1)C(c2ccc(cc2)C(F)(F)F)c3cnccn3	PCEPL02-0367	LO-Australia	FENARIMOL	EPL-BS0343		2009-11-10	Martine Keenan		0.55	uM		113.2	none		62.27	uM	>	10	uM	<	6.2	none						0.88	uM					0.91	none		3.6	none	>	100	ug/ml					9.9	Min
SCYX0001433775	CCN(CC)C(=O)c1cccc(c1)C(O)(c2ccc(Cl)cc2)c3cccnc3	PCEPL02-0365	LO-Australia	FENARIMOL	EPL-BS0341		2009-11-10	Martine Keenan		0.15	uM	>	666.7	none	>	100	uM	>	10	uM		0	none						0.28	uM					0.96	none		3.1	none	>	100	ug/ml					4.4	Min
SCYX0001433760	CN(C)C(=O)c1cccc(c1)C(O)(c2ccc(Cl)cc2)c3cccnc3	PCEPL02-0364	LO-Australia	FENARIMOL	EPL-BS0340		2009-11-10	Martine Keenan		0.18	uM	>	555.6	none	>	100	uM	>	10	uM		0	none						0.41	uM					0.88	none		2.4	none	>	100	ug/ml					13.4	Min
SCYX0001433773	FC(F)(F)c1ccc(cc1)C(N2CCC(CC2)NC(=O)c3ccccc3)c4cnccn4	PCEPL02-0361-1	LO-Australia	FENARIMOL	EPL-BS0338		2009-11-10	Martine Keenan		0.2	uM	>	500	none	>	100	uM	>	10	uM		0	none						0.72	uM					0.72	none		3.5	none	>	100	ug/ml					38.4	Min
SCYX0001433772	FC(F)(F)c1ccc(cc1)C(N2CCC(CC2)NC(=O)C3CCCCC3)c4cnccn4	PCEPL02-0360	LO-Australia	FENARIMOL	EPL-BS0337		2009-11-10	Martine Keenan		0.25	uM	>	400	none	>	100	uM	>	10	uM		0	none						0.87	uM					0.92	none		3.8	none	>	100	ug/ml					8.5	Min
SCYX0001343536	CS(=O)(=O)N1CCN(CC1)C(c2cccnc2)c3ccc(Cl)cc3F	PCEPL02-0355-1	LO-Australia	FENARIMOL	EPL-BS0332		2009-11-10	Martine Keenan		0.085	uM	>	1176.5	none	>	100	uM	>	10	uM		0	none	EPL-BS332		13.4	%		0.38	uM		25	%
SCYX0001433765	CS(=O)(=O)NC1CCN(CC1)C(c2ccc(cc2)C(F)(F)F)c3cnccn3	PCEPL02-0350	LO-Australia	FENARIMOL	EPL-BS0328		2009-11-10	Martine Keenan		1.22	uM	>	82	none	>	100	uM	>	10	uM		0	none						3.02	uM					0.5	none		2.7	none	>	100	ug/ml					95.9	Min
SCYX0001402168	CC(C)C(=O)Nc1ncc(s1)C(O)(c2ccc(Cl)cc2)c3cccnc3	PCEPL02-0363	LO-Australia	FENARIMOL	EPL-BS0280		2009-11-10	Martine Keenan		0.017	uM		3328.2	none		56.58	uM	>	10	uM	<	5.7	none						0.088	uM
SCYX0001433766	CS(=O)(=O)N1CCC(CNC(c2ccc(cc2)C(F)(F)F)c3cnccn3)CC1	PCEPL02-0356-1	LO-Australia	FENARIMOL	EPL-BS333		2009-11-10	Martine Keenan		0.45	uM	>	222.2	none	>	100	uM	>	10	uM		0	none	EPL-BS0333		0	%		0.94	uM		38	%		0.72	none		3.1	none	>	100	ug/ml					37.3	Min
SCYX0001433767	CCN1CCC(CC1)NC(c2ccc(cc2)C(F)(F)F)c3cnccn3	PCEPL02-0352	LO-Australia	FENARIMOL	EPL-BS0330		2009-11-10	Martine Keenan	>	1	uM		0	none	>	100	uM	>	10	uM		0	none					>	1	uM				<	0.2	none		2.5	none	>	100	ug/ml
SCYX0001433762	CCC(=O)NC(c1ccc(cc1)C(F)(F)F)c2cnccn2	PCEPL02-0348	LO-Australia	FENARIMOL	EPL-BS0326		2009-11-10	Martine Keenan	>	1	uM		0	none	>	100	uM	>	10	uM		0	none					>	1	uM					0.28	none		2.3	none		50	ug/ml					243.2	Min
SCYX0001433759	FC(F)(F)c1ccc(cc1)C(NC(=O)Cc2ccccc2)c3cnccn3	PCEPL02-0347	LO-Australia	FENARIMOL	EPL-BS0325		2009-11-10	Martine Keenan	>	1	uM		0	none	>	100	uM	>	10	uM		0	none					>	1	uM
SCYX0001433766	CS(=O)(=O)N1CCC(CNC(c2ccc(cc2)C(F)(F)F)c3cnccn3)CC1	PCEPL02-0351	LO-Australia	FENARIMOL	EPL-BS0329		2009-11-10	Martine Keenan		0.36	uM	>	277.8	none	>	100	uM	>	10	uM		0	none						0.91	uM
SCYX0001433764	CC(=O)NC1CCN(CC1)C(c2ccc(cc2)C(F)(F)F)c3cnccn3	PCEPL02-0349-1	LO-Australia	FENARIMOL	EPL-BS0327		2009-11-10	Martine Keenan		1.44	uM	>	69.4	none	>	100	uM	>	10	uM		0	none						3.17	uM					0.65	none		2.5	none	>	100	ug/ml					52.3	Min
SCYX0001423073	CC(C)C(=O)N1CCN(CC1)C(c2ccc(Cl)cc2)c3cncnc3	PCEPL02-0345	LO-Australia	FENARIMOL	EPL-BS0323		2009-10-20	Martine Keenan		0.37	uM	>	270.3	none	>	100	uM	>	10	uM		0	none						0.94	uM
SCYX0001423073	CC(C)C(=O)N1CCN(CC1)C(c2ccc(Cl)cc2)c3cncnc3	PCEPL02-0359-1	LO-Australia	FENARIMOL	EPL-BS0336		2009-11-10	Martine Keenan		0.68	uM	>	147.1	none	>	100	uM	>	10	uM		0	none					>	1	uM					0.5	none		2.9	none	>	100	ug/ml					98.5	Min
SCYX0001423057	FC(F)(F)c1ccc(cc1)C(NC2CCN(CC2)C(=O)C3CCCCC3)c4cnccn4	PCEPL02-0358-1	LO-Australia	FENARIMOL	EPL-BS0335		2009-11-10	Martine Keenan		0.25	uM		369.7	none		92.42	uM	>	10	uM	<	9.2	none						0.86	uM					0.79	none		3.8	none	>	100	ug/ml					26	Min
SCYX0001423056	FC(F)(F)c1ccc(cc1)C(NC2CCN(CC2)C(=O)C3CC3)c4cnccn4	PCEPL02-0357-1	LO-Australia	FENARIMOL	EPL-BS0334		2009-11-10	Martine Keenan		0.64	uM	>	156.2	none	>	100	uM	>	10	uM		0	none					>	1	uM					0.58	none		2.9	none	>	100	ug/ml					68.8	Min
SCYX0001423074	Clc1ccc(cc1)C(N2CCN(CC2)S(=O)(=O)c3ccccc3)c4cncnc4	PCEPL02-0346	LO-Australia	FENARIMOL	EPL-BS0324		2009-10-20	Martine Keenan		0.066	uM	>	1153.3	none	>	76.12	uM	>	10	uM		0	none						0.32	uM					0.87	none		3.8	none		12.5	ug/ml					14.3	Min
SCYX0001335908	CC(=O)N1CCN(CC1)C(c2ccc(Cl)cc2)c3cccnc3	PCEPL02-0354	LO-Australia	FENARIMOL	EPL-BS0193		2009-11-10	Martine Keenan		0.49	uM	>	204.1	none	>	100	uM	>	10	uM		0	none						0.96	uM
SCYX0001423072	CCS(=O)(=O)N1CCN(CC1)C(c2ccc(Cl)cc2)c3cncnc3	PCEPL02-0344	LO-Australia	FENARIMOL	EPL-BS0322		2009-10-20	Martine Keenan		0.26	uM	>	384.6	none	>	100	uM	>	10	uM		0	none						0.85	uM					0.67	none		2.8	none	>	100	ug/ml					47.5	Min
SCYX0001423071	CC(C)(C)OC(=O)N1CCC(CNC(c2ccc(cc2)C(F)(F)F)c3cnccn3)CC1	PCEPL02-0343	LO-Australia	FENARIMOL	EPL-BS0321		2009-10-20	Martine Keenan		0.076	uM		964.3	none		73.29	uM	>	10	uM	<	7.3	none						0.26	uM
SCYX0001423070	FC(F)(F)c1ccc(cc1)C(NC2CCN(CC2)C(=O)Cc3ccccc3)c4cnccn4	PCEPL02-0342	LO-Australia	FENARIMOL	EPL-BS0320		2009-10-20	Martine Keenan		0.54	uM		130.5	none		70.48	uM	>	10	uM	<	7	none						0.95	uM
SCYX0001423069	CN(C)C(=O)NC(c1ccc(cc1)C(F)(F)F)c2cnccn2	PCEPL02-0341	LO-Australia	FENARIMOL	EPL-BS0319		2009-10-20	Martine Keenan	>	1	uM		0	none	>	100	uM	>	10	uM		0	none					>	1	uM
SCYX0001423068	FC(F)(F)c1ccc(cc1)C(NC(=O)c2ccc(Cl)cc2)c3cnccn3	PCEPL02-0340	LO-Australia	FENARIMOL	EPL-BS0318		2009-10-20	Martine Keenan		0.86	uM		71.8	none		61.77	uM	>	10	uM	<	6.2	none					>	1	uM
SCYX0001423067	FC(F)(F)c1ccc(cc1)C(NC(=O)c2ccc(cc2)C(F)(F)F)c3cnccn3	PCEPL02-0339	LO-Australia	FENARIMOL	EPL-BS0317		2009-10-20	Martine Keenan		0.59	uM		103.7	none		61.2	uM	>	10	uM	<	6.1	none					>	1	uM					0.29	none		4	none	<	6.3	ug/ml					237.2	Min
SCYX0001423066	CC(C)S(=O)(=O)NC(c1ccc(cc1)C(F)(F)F)c2cnccn2	PCEPL02-0338	LO-Australia	FENARIMOL	EPL-BS0316		2009-10-20	Martine Keenan	>	1	uM		0	none	>	100	uM	>	10	uM		0	none					>	1	uM
SCYX0001423065	FC(F)(F)c1ccc(cc1)C(NS(=O)(=O)C2CCCCC2)c3cnccn3	PCEPL02-0337	LO-Australia	FENARIMOL	EPL-BS0315		2009-10-20	Martine Keenan	>	1	uM	<	84.9	none		84.95	uM	>	10	uM	<	8.5	none					>	1	uM
SCYX0001423063	FC(F)(F)c1ccc(cc1)C(NS(=O)(=O)c2ccc(cc2)C(F)(F)F)c3cnccn3	PCEPL02-0335	LO-Australia	FENARIMOL	EPL-BS0313		2009-10-20	Martine Keenan	>	1	uM	<	59.9	none		59.94	uM	>	10	uM	<	6	none					>	1	uM
SCYX0001423062	CC(C)c1ccc(cc1)S(=O)(=O)NC(c2ccc(cc2)C(F)(F)F)c3cnccn3	PCEPL02-0334	LO-Australia	FENARIMOL	EPL-BS0312		2009-10-20	Martine Keenan	>	1	uM	<	60	none		60.05	uM	>	10	uM	<	6	none					>	1	uM
SCYX0001423061	CCS(=O)(=O)NC(c1ccc(cc1)C(F)(F)F)c2cnccn2	PCEPL02-0333	LO-Australia	FENARIMOL	EPL-BS0311		2009-10-20	Martine Keenan	>	1	uM		0	none	>	100	uM	>	10	uM		0	none					>	1	uM
SCYX0001423064	FC(F)(F)c1ccc(cc1)C(NS(=O)(=O)c2ccc(Cl)cc2)c3cnccn3	PCEPL02-0336	LO-Australia	FENARIMOL	EPL-BS0314		2009-10-20	Martine Keenan	>	1	uM	<	56.4	none		56.38	uM	>	10	uM	<	5.6	none					>	1	uM
SCYX0001423060	CC(C)CS(=O)(=O)NC(c1ccc(cc1)C(F)(F)F)c2cnccn2	PCEPL02-0332	LO-Australia	FENARIMOL	EPL-BS0310		2009-10-20	Martine Keenan	>	1	uM		0	none	>	100	uM	>	10	uM		0	none					>	1	uM
SCYX0001423059	FC(F)(F)c1ccc(cc1)C(NS(=O)(=O)Cc2ccccc2)c3cnccn3	PCEPL02-0331	LO-Australia	FENARIMOL	EPL-BS0309		2009-10-20	Martine Keenan	>	1	uM		0	none	>	100	uM	>	10	uM		0	none					>	1	uM
SCYX0001423057	FC(F)(F)c1ccc(cc1)C(NC2CCN(CC2)C(=O)C3CCCCC3)c4cnccn4	PCEPL02-0329	LO-Australia	FENARIMOL	EPL-BS0307		2009-10-20	Martine Keenan		0.2	uM		418.8	none		83.77	uM	>	10	uM	<	8.4	none						0.54	uM
SCYX0001423056	FC(F)(F)c1ccc(cc1)C(NC2CCN(CC2)C(=O)C3CC3)c4cnccn4	PCEPL02-0328	LO-Australia	FENARIMOL	EPL-BS0306		2009-10-20	Martine Keenan		0.47	uM	>	212.8	none	>	100	uM	>	10	uM		0	none						0.85	uM
SCYX0001423055	CC(C)CC(=O)N1CCC(CC1)NC(c2ccc(cc2)C(F)(F)F)c3cnccn3	PCEPL02-0327	LO-Australia	FENARIMOL	EPL-BS0305		2009-10-20	Martine Keenan		0.27	uM	>	370.4	none	>	100	uM	>	10	uM		0	none						0.66	uM
SCYX0001423058	FC(F)(F)c1ccc(cc1)C(NC(=O)c2ccccc2)c3cnccn3	PCEPL02-0330	LO-Australia	FENARIMOL	EPL-BS0308		2009-10-20	Martine Keenan	>	1	uM		0	none	>	100	uM	>	10	uM		0	none					>	1	uM
SCYX0001423051	CC(=O)N1CCC(CC1)NC(c2ccc(cc2)C(F)(F)F)c3cnccn3	PCEPL02-0323	LO-Australia	FENARIMOL	EPL-BS0301		2009-10-20	Martine Keenan		3.05	uM	>	32.8	none	>	100	uM	>	10	uM		0	none						7.81	uM					0.47	none		2.4	none	>	100	ug/ml					110.1	Min
SCYX0001423054	Fc1cc(Cl)ccc1C(N2CCN(CC2)c3ncccn3)c4cccnc4	PCEPL02-0326	LO-Australia	FENARIMOL	EPL-BS0304		2009-10-20	Martine Keenan		0.026	uM		2270.4	none		59.03	uM	>	10	uM	<	5.9	none						0.092	uM
SCYX0001423053	FC(F)(F)c1ccc(cc1)C(NC2CCN(CC2)S(=O)(=O)c3ccc(Cl)cc3)c4cnccn4	PCEPL02-0325	LO-Australia	FENARIMOL	EPL-BS0303		2009-10-20	Martine Keenan		0.33	uM	>	303	none	>	100	uM	>	10	uM		0	none						0.91	uM					0.87	none		4.4	none	>	100	ug/ml					14.4	Min
SCYX0001423052	CC(C)CS(=O)(=O)N1CCC(CC1)NC(c2ccc(cc2)C(F)(F)F)c3cnccn3	PCEPL02-0324	LO-Australia	FENARIMOL	EPL-BS0302		2009-10-20	Martine Keenan		0.33	uM	>	303	none	>	100	uM	>	10	uM		0	none						0.88	uM					0.76	none		3.7	none		12.5	ug/ml					30.7	Min
SCYX0001423050	FC(F)(F)c1ccc(cc1)C(NC2CCN(CC2)S(=O)(=O)Cc3ccccc3)c4cnccn4	PCEPL02-0322	LO-Australia	FENARIMOL	EPL-BS0300		2009-10-20	Martine Keenan		0.21	uM	>	476.2	none	>	100	uM	>	10	uM		0	none						0.77	uM					0.95	none		3.8	none	>	100	ug/ml					5.2	Min
SCYX0001423047	FC(F)(F)c1ccc(cc1)C(NC2CCN(CC2)C(=O)c3ccccc3)c4cnccn4	PCEPL02-0319	LO-Australia	FENARIMOL	EPL-BS0297		2009-10-20	Martine Keenan		0.32	uM	>	312.5	none	>	100	uM	>	10	uM		0	none						0.91	uM					0.41	none		3.3	none	>	100	ug/ml					139	Min
SCYX0001423046	FC(F)(F)c1ccc(cc1)C(NC2CCN(CC2)S(=O)(=O)C3CCCCC3)c4cnccn4	PCEPL02-0318	LO-Australia	FENARIMOL	EPL-BS0296		2009-10-20	Martine Keenan		0.57	uM		109.9	none		62.64	uM	>	10	uM	<	6.3	none	EPL-BS296		0	%		0.97	uM		63	%		0.9	none		4.1	none	>	100	ug/ml					10.7	Min
SCYX0001423049	CS(=O)(=O)N1CCC(CC1)NC(c2ccc(cc2)C(F)(F)F)c3cnccn3	PCEPL02-0321	LO-Australia	FENARIMOL	EPL-BS0299		2009-10-20	Martine Keenan		0.97	uM	>	103.1	none	>	100	uM	>	10	uM		0	none						2.76	uM					0.29	none		2.7	none	>	100	ug/ml					238.8	Min
SCYX0001423048	FC(F)(F)c1ccc(cc1)C(NC2CCN(CC2)S(=O)(=O)c3ccccc3)c4cnccn4	PCEPL02-0320	LO-Australia	FENARIMOL	EPL-BS0298		2009-10-20	Martine Keenan		0.17	uM	>	588.2	none	>	100	uM	>	10	uM		0	none						0.32	uM					0.89	none		3.9	none	>	100	ug/ml					11.8	Min
SCYX0001335908	CC(=O)N1CCN(CC1)C(c2ccc(Cl)cc2)c3cccnc3	PCEPL02-0316	LO-Australia	FENARIMOL	EPL-BS0193 #2		2009-10-05	Martine Keenan		0.39	uM	>	256.4	none	>	100	uM	>	10	uM		0	none	EPL-BS0193					0.82	uM
SCYX0001336031	NC(=O)c1cccc(c1)C(O)(c2ccc(Cl)cc2)c3cccnc3	PCEPL02-0317	LO-Australia	FENARIMOL	EPL-BS0207 #2		2009-10-05	Martine Keenan		0.078	uM	>	1282.1	none	>	100	uM	>	10	uM		0	none	EPL-BS0207					0.32	uM
SCYX0001418013	CC(C)(C)OC(=O)NC1CCN(CC1)C(c2ccc(cc2)C(F)(F)F)c3cnccn3	PCEPL02-0312	LO-Australia	FENARIMOL	EPL-BS0292		2009-10-05	Martine Keenan		0.16	uM		354.6	none		56.74	uM		8.93	uM		6.4	none						0.4	uM					0.64	none		4.1	none		25	ug/ml					53.5	Min
SCYX0001418011	CC(=O)NC(c1ccc(cc1)C(F)(F)F)c2cnccn2	PCEPL02-0310	LO-Australia	FENARIMOL	EPL-BS0290		2009-10-05	Martine Keenan	>	10	uM		0	none	>	100	uM	>	10	uM		0	none					>	10	uM
SCYX0001418016	FC(F)(F)c1ccc(cc1)C(NS(=O)(=O)c2ccccc2)c3cnccn3	PCEPL02-0315	LO-Australia	FENARIMOL	EPL-BS0295		2009-10-05	Martine Keenan		3.65	uM	>	27.4	none	>	100	uM	>	10	uM		0	none						7.67	uM
SCYX0001418015	CS(=O)(=O)NC(c1ccc(cc1)C(F)(F)F)c2cnccn2	PCEPL02-0314	LO-Australia	FENARIMOL	EPL-BS0294		2009-10-05	Martine Keenan	>	10	uM		0	none	>	100	uM	>	10	uM		0	none					>	10	uM
SCYX0001418012	CC(C)(C)OC(=O)N1CCC(CC1)NC(c2ccc(cc2)C(F)(F)F)c3cnccn3	PCEPL02-0311	LO-Australia	FENARIMOL	EPL-BS0291		2009-10-05	Martine Keenan		0.058	uM		1082.4	none		62.78	uM	>	10	uM	<	6.3	none						0.14	uM					0.7	none		4.2	none	>	100	ug/ml					40.9	Min
SCYX0001418014	CO\N=C(\c1ccc(cc1)C(F)(F)F)/c2cccnc2	PCEPL02-0313	LO-Australia	FENARIMOL	EPL-BS0293		2009-10-05	Martine Keenan	>	1	uM	<	70.3	none		70.31	uM	>	10	uM	<	7	none					>	1	uM
SCYX0001335908	CC(=O)N1CCN(CC1)C(c2ccc(Cl)cc2)c3cccnc3	PCEPL02-0309	LO-Australia	FENARIMOL	EPL-BS0193 #3		2009-10-01	Martine Keenan		0.54	uM	>	185.2	none	>	100	uM	>	10	uM		0	none	EPL-BS0193					0.93	uM
SCYX0001411767	CC(C)CC(=O)NC(c1ccc(cc1)C(F)(F)F)c2cnccn2	PCEPL02-0307	LO-Australia	FENARIMOL	EPL-BS0289		2009-10-01	Martine Keenan		8.91	uM	>	11.2	none	>	100	uM	>	10	uM		0	none	EPL-BS289		0	%	>	10	uM		19	%		0.44	none		3	none	>	100	ug/ml					125.3	Min
SCYX0001411763	CO\N=C(/c1ccc(cc1)C(F)(F)F)\c2cnccn2	PCEPL02-0303	LO-Australia	FENARIMOL	EPL-BS0285		2009-10-01	Martine Keenan	>	1	uM		0	none	>	100	uM	>	10	uM		0	none					>	1	uM
SCYX0001411765	CC(C)C(=O)NC(c1ccc(cc1)C(F)(F)F)c2cnccn2	PCEPL02-0305	LO-Australia	FENARIMOL	EPL-BS0287		2009-10-01	Martine Keenan	>	10	uM		0	none	>	100	uM	>	10	uM		0	none					>	10	uM				<	0.2	none		2.7	none	>	100	ug/ml
SCYX0001411764	FC(F)(F)c1ccc(cc1)C(NC(=O)C2CC2)c3cnccn3	PCEPL02-0304	LO-Australia	FENARIMOL	EPL-BS0286		2009-10-01	Martine Keenan	>	10	uM		0	none	>	100	uM	>	10	uM		0	none					>	10	uM					0.7	none		2.5	none	>	100	ug/ml					40.8	Min
SCYX0001411766	FC(F)(F)c1ccc(cc1)C(NC(=O)C2CCCCC2)c3cnccn3	PCEPL02-0306	LO-Australia	FENARIMOL	EPL-BS0288		2009-10-01	Martine Keenan		1.57	uM	>	63.7	none	>	100	uM	>	10	uM		0	none						4.79	uM					0.81	none		3.6	none		25	ug/ml					22.9	Min
SCYX0001246778	OC(c1ccc(Cl)cc1)(c2cncnc2)c3ccccc3Cl	PCEPL02-0308	LO-Australia	FENARIMOL	EPL-BS0007 #3		2009-10-01	Martine Keenan		0.25	uM	>	400	none	>	100	uM	>	10	uM		0	none	EPL-BS0007					0.56	uM
SCYX0001402172	Nc1ncc(s1)C(O)(c2ccc(cc2)C(F)(F)F)c3cccnc3	PCEPL02-0302-1	LO-Australia	FENARIMOL	EPL-BS0284		2009-09-20	Martine Keenan																											0.47	none		1.9	none		12.5	ug/ml					108.3	Min
SCYX0001402170	Clc1ccc(cc1)C(CC2CCCCC2)(C#N)c3cnccn3	PCEPL02-0300	LO-Australia	FENARIMOL	EPL-BS0282		2009-09-20	Martine Keenan
SCYX0001402169	OC(c1ccc(Cl)cc1)(c2ccc(Cl)nc2)c3cncnc3	PCEPL02-0299	LO-Australia	FENARIMOL	EPL-BS0281		2009-09-20	Martine Keenan
SCYX0001402168	CC(C)C(=O)Nc1ncc(s1)C(O)(c2ccc(Cl)cc2)c3cccnc3	PCEPL02-0298	LO-Australia	FENARIMOL	EPL-BS0280		2009-09-20	Martine Keenan																											0.7	none		2.7	none		50	ug/ml					41.5	Min
SCYX0001402171	FC(F)(F)c1ccc(cc1)C(N2CCC(=O)CC2)c3cnccn3	PCEPL02-0301	LO-Australia	FENARIMOL	EPL-BS0283		2009-09-20	Martine Keenan																										>	0.95	none		2.8	none		50	ug/ml					3.5	Min
SCYX0001402167	CN(CC1CCCCC1)C(c2ccc(cc2)C(F)(F)F)c3cnccn3	PCEPL02-0297	LO-Australia	FENARIMOL	EPL-BS0279		2009-09-20	Martine Keenan		0.48	uM		115.8	none		55.58	uM	>	10	uM	<	5.6	none						0.82	uM					0.92	none		6.1	none	>	100	ug/ml					8	min
SCYX0001402166	FC(F)(F)c1ccc(cc1)C(NCC2CCCCC2)c3cccnc3	PCEPL02-0296	LO-Australia	FENARIMOL	EPL-BS0278		2009-09-20	Martine Keenan		0.11	uM		490.8	none		53.99	uM	>	10	uM	<	5.4	none						0.22	uM					0.83	none		5.7	none	>	100	ug/ml					20.1	min
SCYX0001402163	CC1(C)COC(=N1)c2cccc(c2)C(O)(c3ccc(Cl)cc3)c4cncnc4	PCEPL02-0293	LO-Australia	FENARIMOL	EPL-BS0275		2009-09-20	Martine Keenan		0.5	uM	>	200	none	>	100	uM	>	10	uM		0	none						0.89	uM
SCYX0001343536	CS(=O)(=O)N1CCN(CC1)C(c2cccnc2)c3ccc(Cl)cc3F	PCEPL02-0292	LO-Australia	FENARIMOL	EPL-BS0236 #2		2009-09-20	Martine Keenan		0.046	uM	>	2173.9	none	>	100	uM	>	10	uM		0	none	EPL-BS0236					0.11	uM
SCYX0001402165	COc1ccccc1N2CCN(CC2)C(c3ccc(cc3)C(F)(F)F)c4cnccn4	PCEPL02-0295	LO-Australia	FENARIMOL	EPL-BS0277		2009-09-20	Martine Keenan		0.24	uM		257	none		61.69	uM	>	10	uM	<	6.2	none						0.42	uM					0.9	none		4.6	none		50	ug/ml					10.4	Min
SCYX0001402164	CN(C)C(=O)C1CCN(CC1)C(c2ccc(cc2)C(F)(F)F)c3cnccn3	PCEPL02-0294	LO-Australia	FENARIMOL	EPL-BS0276		2009-09-20	Martine Keenan		1.01	uM	>	99	none	>	100	uM	>	10	uM		0	none						3.41	uM					0.74	none		2.8	none	>	100	ug/ml					34.3	Min
SCYX0001392071	OC1CCN(CC1)C(c2ccc(cc2)C(F)(F)F)c3cnccn3	PCEPL02-0288	LO-Australia	FENARIMOL	EPL-BS0272		2009-09-08	Martine Keenan		6.52	uM	>	15.3	none	>	100	uM	>	10	uM		0	none					>	10	uM					0.72	none		2.4	none	>	100	ug/ml					37	Min
SCYX0001392069	CC(C)CCO\N=C(\Cc1cccnc1)/c2ccc(Cl)cc2Cl	PCEPL02-0285	LO-Australia	FENARIMOL	EPL-BS0269		2009-09-08	Martine Keenan		0.26	uM		225.7	none		58.69	uM	>	10	uM	<	5.9	none						0.77	uM
SCYX0001392073	FC(F)(F)c1ccc(cc1)C(NCC2CCCCC2)c3cnccn3	PCEPL02-0290	LO-Australia	FENARIMOL	EPL-BS0274		2009-09-08	Martine Keenan		0.39	uM		151.9	none		59.24	uM	>	10	uM	<	5.9	none						0.74	uM
SCYX0001392072	NC(=O)C1CCN(CC1)C(c2ccc(cc2)C(F)(F)F)c3cnccn3	PCEPL02-0289	LO-Australia	FENARIMOL	EPL-BS0273		2009-09-08	Martine Keenan		6.41	uM	>	15.6	none	>	100	uM	>	10	uM		0	none					>	10	uM					0.55	none		2.2	none	>	100	ug/ml					77.9	Min
SCYX0001392070	OC(c1ccc(Cl)cc1)(c2ccc(cc2)C#N)c3cccnc3	PCEPL02-0287	LO-Australia	FENARIMOL	EPL-BS0271		2009-09-08	Martine Keenan		0.059	uM	>	1694.9	none	>	100	uM		9.3	uM	>	10.8	none						0.16	uM					0.25	none		3.2	none	>	100	ug/ml					287.6	Min
SCYX0001392069	CC(C)CCO\N=C(\Cc1cccnc1)/c2ccc(Cl)cc2Cl	PCEPL02-0286	LO-Australia	FENARIMOL	EPL-BS0270		2009-09-08	Martine Keenan		0.023	uM		2651.7	none		60.99	uM	>	10	uM	<	6.1	none						0.05	uM
SCYX0001388396	Fc1ccccc1C(c2ccc(cc2)C(F)(F)F)c3cccnc3	PCEPL02-0280	LO-Australia	FENARIMOL	EPL-BS 265		2009-08-30	Martine Keenan		0.15	uM		426.5	none		63.98	uM	>	10	uM	<	6.4	none	EPL-BS0265					0.51	uM					0.81	none		4.5	none	>	100	ug/ml					23	Min
SCYX0001388395	NC(=O)c1ccc(c(F)c1)C(O)(c2ccc(Cl)cc2)c3cccnc3	PCEPL02-0279	LO-Australia	FENARIMOL	EPL-BS 264		2009-08-30	Martine Keenan		0.66	uM	>	151.5	none	>	100	uM	>	10	uM		0	none	EPL-BS0264					0.79	uM					0.4	none		2.1	none	>	100	ug/ml					145.2	Min
SCYX0001388399	COc1ccccc1N2CCN(CC2)C(c3cccnc3)c4ccc(Cl)cc4F	PCEPL02-0283	LO-Australia	FENARIMOL	EPL-BS 268		2009-08-30	Martine Keenan		0.045	uM		1330	none		59.85	uM		7.06	uM		8.5	none	EPL-BS0268					0.1	uM
SCYX0001388398	CC(C)Oc1ccc(cc1)C(N2CCN(CC2)C(=O)C(C)C)c3cccnc3	PCEPL02-0282	LO-Australia	FENARIMOL	EPL-BS0267		2009-08-30	Martine Keenan		0.035	uM	>	2857.1	none	>	100	uM		7.86	uM	>	12.7	none	EPL-BS 267					0.2	uM
SCYX0001388397	OC(c1ccc(Cl)cc1)(c2cccnc2)c3ccc(cc3F)C#N	PCEPL02-0281	LO-Australia	FENARIMOL	EPL-BS0266		2009-08-30	Martine Keenan		0.026	uM	>	3846.2	none	>	100	uM		7.23	uM	>	13.8	none	EPL-BS 266					0.11	uM					0.53	none		3.3	none		25	ug/ml					85.8	Min
SCYX0001340246	OC(c1ccc(Cl)cc1)(c2cccnc2)c3cnc(Cl)nc3	PCEPL02-0284	LO-Australia	FENARIMOL	EPL-BS222		2009-09-08	Martine Keenan		0.48	uM	>	208.3	none	>	100	uM	>	10	uM		0	none	EPL-BS0222		0	%		0.85	uM		56	%
SCYX0001388394	CC(C)CNC(c1ccc(cc1)C(F)(F)F)c2cnccn2	PCEPL02-0278	LO-Australia	FENARIMOL	EPL-BS0263		2009-08-30	Martine Keenan		0.8	uM	>	125	none	>	100	uM		7.6	uM	>	13.2	none	EPL-BS 263					2.1	uM
SCYX0001388160	CN(C)CCOc1ncc(cn1)C(O)(c2ccc(Cl)cc2)c3cccnc3	PCEPL02-0275	LO-Australia	FENARIMOL	EPL-BS 260		2009-08-27	Martine Keenan	>	1	uM		0	none	>	100	uM		7.06	uM	>	14.2	none	EPL-BS0260				>	1	uM					0.51	none		1.9	none	>	100	ug/ml					93.8	Min
SCYX0001388152	CS(=O)(=O)c1ncc(cn1)C(O)(c2ccc(Cl)cc2)c3cccnc3	PCEPL02-0267	LO-Australia	FENARIMOL	EPL-BS0252		2009-08-27	Martine Keenan																EPL-BS 252											0.31	none		2.1	none	>	100	ug/ml					214.2	Min
SCYX0001388151	CC(C)Oc1ccc(c(F)c1)C(O)(c2ccc(Cl)cc2)c3cccnc3	PCEPL02-0266	LO-Australia	FENARIMOL	EPL-BS 251		2009-08-27	Martine Keenan																EPL-BS0251											0.87	none		4.2	none	>	100	ug/ml					14.7	Min
SCYX0001255613	CO\N=C(/Cc1cccnc1)\c2ccc(Cl)cc2Cl	PCEPL02-0277	LO-Australia	FENARIMOL	EPL-BS 262		2009-08-27	Martine Keenan		0.47	uM	>	212.8	none	>	100	uM		8.6	uM	>	11.6	none	EPL-BS0262					0.95	uM
SCYX0001255613	CO\N=C(/Cc1cccnc1)\c2ccc(Cl)cc2Cl	PCEPL02-0276	LO-Australia	FENARIMOL	EPL-BS 261		2009-08-27	Martine Keenan		0.21	uM	>	476.2	none	>	100	uM	>	10	uM		0	none	EPL-BS0261					0.65	uM
SCYX0001388159	OC(c1ccc(Cl)cc1)(c2cccnc2)c3ccc(cc3F)C(F)(F)F	PCEPL02-0274	LO-Australia	FENARIMOL	EPL-BS0259		2009-08-27	Martine Keenan		0.021	uM		2735.2	none		57.44	uM		7.17	uM		8	none	EPL-BS 259					0.07	uM
SCYX0001388158	OC(c1ccc(Cl)cc1)(c2cccnc2)c3ccc(Br)cc3F	PCEPL02-0273	LO-Australia	FENARIMOL	EPL-BS0258		2009-08-27	Martine Keenan		0.027	uM		2933.3	none		79.2	uM		7.32	uM		10.8	none	EPL-BS 258					0.12	uM
SCYX0001388157	COc1ccccc1N2CCN(CC2)C(c3ccc(OC(C)C)cc3)c4cccnc4	PCEPL02-0272	LO-Australia	FENARIMOL	EPL-BS0257		2009-08-27	Martine Keenan		0.028	uM		2766.1	none		77.45	uM		7.12	uM		10.9	none	EPL-BS 257					0.09	uM					0.68	none		4.9	none	>	100	ug/ml					44.8	Min
SCYX0001388156	Fc1cc(Cl)ccc1C(N2CCN(CC2)S(=O)(=O)c3ccccc3)c4cccnc4	PCEPL02-0271	LO-Australia	FENARIMOL	EPL-BS 256		2009-08-27	Martine Keenan																EPL-BS0256											0.71	none		4.4	none	>	100	ug/ml					39.2	Min
SCYX0001388155	OC(c1ccc(Cl)cc1)(c2cccnc2)c3cnc(nc3)C#N	PCEPL02-0270	LO-Australia	FENARIMOL	EPL-BS0255		2009-08-27	Martine Keenan																EPL-BS 255											0.28	none		2.8	none		25	ug/ml					252.1	Min
SCYX0001388154	OC(c1ccc(Cl)cc1)(c2ccc(cc2)C(F)(F)F)c3cncnc3	PCEPL02-0269	LO-Australia	FENARIMOL	EPL-BS 254		2009-08-27	Martine Keenan																EPL-BS0254
SCYX0001388153	CC(C)Oc1cccc(c1)C(O)(c2ccc(Cl)cc2)c3cccnc3	PCEPL02-0268	LO-Australia	FENARIMOL	EPL-BS 253		2009-08-27	Martine Keenan																EPL-BS0253											0.96	none		4.1	none	>	100	ug/ml					4.3	Min
SCYX0001388150	Fc1cc(Cl)ccc1C(N2CCN(CC2)C(=O)c3ccccc3)c4cccnc4	PCEPL02-0265	LO-Australia	FENARIMOL	EPL-BS 250		2009-08-27	Martine Keenan		0.07	uM		979.9	none		68.59	uM	>	10	uM	<	6.9	none	EPL-BS0250					0.22	uM
SCYX0001388149	Fc1cc(Cl)ccc1C(N2CCN(CC2)C(=O)C3CCCCC3)c4cccnc4	PCEPL02-0264	LO-Australia	FENARIMOL	EPL-BS0249		2009-08-27	Martine Keenan		0.028	uM		2203.6	none		61.7	uM	>	10	uM	<	6.2	none	EPL-BS 249					0.2	uM					0.89	none		4.4	none	>	100	ug/ml					11.7	Min
SCYX0001388148	CC(C)C(=O)N1CCN(CC1)C(c2cccnc2)c3ccc(Cl)cc3F	PCEPL02-0263	LO-Australia	FENARIMOL	EPL-BS0248		2009-08-27	Martine Keenan		0.062	uM	>	1612.9	none	>	100	uM	>	10	uM		0	none	EPL-BS 248					0.22	uM					0.59	none		3.5	none	>	100	ug/ml					67	Min
SCYX0001388147	Cc1cnc(cn1)C(O)(c2ccc(Cl)cc2)c3cncnc3	PCEPL02-0262	LO-Australia	FENARIMOL	EPL-BS0247		2009-08-27	Martine Keenan		2.11	uM	>	47.4	none	>	100	uM	>	10	uM		0	none	EPL-BS 247					5.91	uM					0.43	none		2.1	none	>	100	ug/ml					129.7	Min
SCYX0001388146	CSc1ncc(cn1)C(O)(c2ccc(Cl)cc2)c3cccnc3	PCEPL02-0261	LO-Australia	FENARIMOL	EPL-BS 246		2009-08-27	Martine Keenan		0.288	uM	>	347.2	none	>	100	uM	>	10	uM		0	none	EPL-BS0246					0.6	uM
SCYX0001388145	OC(c1ccc(Cl)cc1)(c2cccnc2)c3cncs3	PCEPL02-0260	LO-Australia	FENARIMOL	EPL-BS0245		2009-08-27	Martine Keenan		0.14	uM	>	714.3	none	>	100	uM	>	10	uM		0	none	EPL-BS 245					0.5	uM					0.36	none		2.3	none	>	100	ug/ml					170.9	Min
SCYX0001388139	CC(C)Oc1ccccc1C(O)(c2ccc(Cl)cc2)c3cccnc3	PCEPL02-0254	LO-Australia	FENARIMOL	EPL-BS 239		2009-08-27	Martine Keenan		0.446	uM		108.3	none		48.3	uM		7.84	uM		6.2	none	EPL-BS0239					0.82	uM					0.94	none		4.8	none	>	100	ug/ml					6.6	Min
SCYX0001388142	OC(c1ccc(Cl)cc1)(c2cncnc2)c3ccc(Cl)cc3F	PCEPL02-0257	LO-Australia	FENARIMOL	EPL-BS0242		2009-08-27	Martine Keenan		0.052	uM		1039.6	none		54.06	uM	>	10	uM	<	5.4	none	EPL-BS 242					0.45	uM					0.33	none		3.6	none		6.3	ug/ml					197.6	Min
SCYX0001388141	CC(C)Oc1ccc(cc1)C(O)(c2cccnc2)c3ccccc3F	PCEPL02-0256	LO-Australia	FENARIMOL	EPL-BS241		2009-08-27	Martine Keenan		0.0033	uM		22409.1	none		73.95	uM	>	10	uM	<	7.4	none	EPL-BS 241		0	%		0.24	uM		38	%		0.92	none		3.6	none	>	100	ug/ml					8.7	Min
SCYX0001388140	OC(c1ccc(cc1)C(F)(F)F)(c2cccnc2)c3ccccc3F	PCEPL02-0255	LO-Australia	FENARIMOL	EPL-BS0240		2009-08-27	Martine Keenan		0.022	uM	>	4545.5	none	>	100	uM	>	10	uM		0	none	EPL-BS 240					0.21	uM					0.58	none		3.6	none	>	100	ug/ml					70.8	Min
SCYX0001388143	CC(C)Oc1ccc(cc1)C(O)(c2cccnc2)c3ccc(C)cc3F	PCEPL02-0258	LO-Australia	FENARIMOL	EPL-BS0243		2009-08-27	Martine Keenan		0.0032	uM		19556.3	none		62.58	uM	>	10	uM	<	6.3	none	EPL-BS 243					0.013	uM
SCYX0001388144	OC(c1ccc(Cl)cc1)(c2cncnc2)c3cscn3	PCEPL02-0259	LO-Australia	FENARIMOL	EPL-BS 244		2009-08-27	Martine Keenan		0.251	uM	>	398.4	none	>	100	uM	>	10	uM		0	none	EPL-BS0244					0.65	uM
SCYX0001343538	CC(C)c1ccc(cc1)C(O)(c2ccc(cc2)C(F)(F)F)c3cncnc3	PCEPL02-0253	LO-Australia	FENARIMOL	EPL-BS0238		2009-08-03	Martine Keenan		0.0045	uM		12560	none		56.52	uM		7.22	uM		7.8	none	EPL-BS 238					0.02	uM					0.95	none		4.3	none		1.6	ug/ml					5.1	Min
SCYX0001343537	Fc1cc(Cl)ccc1C(N2CCN(CC2)c3ccccc3)c4cccnc4	PCEPL02-0252	LO-Australia	FENARIMOL	EPL-BS0237		2009-08-03	Martine Keenan		0.018	uM		3199.4	none		57.59	uM	>	10	uM	<	5.8	none	EPL-BS 237					0.04	uM					0.89	none		5.3	none	>	100	ug/ml					11.5	Min
SCYX0001343536	CS(=O)(=O)N1CCN(CC1)C(c2cccnc2)c3ccc(Cl)cc3F	PCEPL02-0251	LO-Australia	FENARIMOL	EPL-BS0236		2009-08-03	Martine Keenan		0.035	uM	>	2857.1	none	>	100	uM	>	10	uM		0	none	EPL-BS 236					0.16	uM					0.65	none		3.2	none	>	100	ug/ml					52.9	Min
SCYX0001343535	CC(C)Oc1ncc(cn1)C(O)(c2ccc(Cl)cc2)c3cccnc3	PCEPL02-0250	LO-Australia	FENARIMOL	EPL-BS0235		2009-08-03	Martine Keenan		0.06	uM	>	1666.7	none	>	100	uM	>	10	uM		0	none	EPL-BS 235					0.23	uM					0.59	none		3.1	none	>	100	ug/ml					68.5	Min
SCYX0001343533	CS(=O)(=O)Nc1ccc(cc1)C(O)(c2ccc(Cl)cc2)c3cccnc3	PCEPL02-0248	LO-Australia	FENARIMOL	EPL-BS0233		2009-08-03	Martine Keenan		0.03	uM	>	3333.3	none	>	100	uM		6.71	uM	>	14.9	none	EPL-BS 233					0.24	uM					0.37	none		2.5	none		25	ug/ml					161.9	Min
SCYX0001343534	Cc1ccc(cn1)C(O)(c2ccc(Cl)cc2)c3cncnc3	PCEPL02-0249	LO-Australia	FENARIMOL	EPL-BS 234		2009-08-03	Martine Keenan		0.435	uM	>	229.9	none	>	100	uM	>	10	uM		0	none	EPL-BS0234				>	1	uM					0.59	none		2.1	none	>	100	ug/ml					66.5	Min
SCYX0001342987	CC(C)Oc1ncc(cn1)C(O)(c2cccnc2)c3ccc(Cl)cc3F	PCEPL02-0241	LO-Australia	FENARIMOL	EPL-BS0228		2009-07-27	Martine Keenan		0.0077	uM		11627.3	none		89.53	uM	>	10	uM	<	9	none	EPL-BS 228				>	0.01	uM					0.69	none		3.2	none	>	100	ug/ml					43.2	Min
SCYX0001342985	OC(c1cccnc1)(c2cnc(Cl)nc2)c3ccc(Cl)cc3F	PCEPL02-0239	LO-Australia	FENARIMOL	EPL-BS0226		2009-07-27	Martine Keenan		0.179	uM	>	558.7	none	>	100	uM	>	10	uM		0	none	EPL-BS 226					0.63	uM				<	0.2	none		2.8	none	>	100	ug/ml
SCYX0001342991	Clc1ccc(cc1)C(NCCCN2CCCC2=O)c3cccnc3	PCEPL02-0245	LO-Australia	FENARIMOL	EPL-BS0232		2009-07-27	Martine Keenan		0.378	uM	>	264.6	none	>	100	uM	>	10	uM		0	none	EPL-BS 232					0.82	uM					0.9	none		2.5	none	>	100	ug/ml					11.3	Min
SCYX0001342990	Clc1ccc(cc1)\C(=N/N2CCCCC2)\c3cccnc3	PCEPL02-0244	LO-Australia	FENARIMOL	EPL-BS 231		2009-07-27	Martine Keenan		0.381	uM		149	none		56.76	uM	>	10	uM	<	5.7	none	EPL-BS0231					0.63	uM
SCYX0001342989	Clc1ccc(cc1)C(NCCc2c[nH]c3ccccc23)c4cccnc4	PCEPL02-0243	LO-Australia	FENARIMOL	EPL-BS 230		2009-07-27	Martine Keenan		0.014	uM		3480	none		48.72	uM		7.35	uM		6.6	none	EPL-BS0230					0.19	uM					0.93	none		4	none	>	100	ug/ml					7.2	Min
SCYX0001342988	CC(C)Oc1ccc(cc1)C(O)(c2cccnc2)c3cnc(Cl)nc3	PCEPL02-0242	LO-Australia	FENARIMOL	EPL-BS0229		2009-07-27	Martine Keenan		0.293	uM	>	341.3	none	>	100	uM	>	10	uM		0	none	EPL-BS 229					0.67	uM					0.76	none		2.9	none	>	100	ug/ml					31	Min
SCYX0001268124	Cc1ccc(cc1)C(O)(c2ccc(Cl)cc2)c3cncnc3	PCEPL02-0246	LO-Australia	FENARIMOL	EPL-BS0096		2009-08-03	Martine Keenan		0.068	uM		1166.8	none		79.34	uM	>	10	uM	<	7.9	none	EPL-BS 96					0.31	uM
SCYX0001294211	CC(C)Oc1ccc(cc1)C(O)(c2ccc(Cl)cc2)c3cccnc3	PCEPL02-0247	LO-Australia	FENARIMOL	EPL-BS0120		2009-08-03	Martine Keenan		0.0082	uM		6345.1	none		52.03	uM	>	10	uM	<	5.2	none	EPL-BS 120					0.018	uM					0.89	none		4.1	none	>	100	ug/ml					12.2	Min
SCYX0001342984	OC(c1ccc(Cl)cc1)(c2ccc(Br)cc2)c3cncnc3	PCEPL02-0238	LO-Australia	FENARIMOL	EPL-BS 225		2009-07-27	Martine Keenan		0.144	uM		407.5	none		58.68	uM	>	10	uM	<	5.9	none	EPL-BS0225					0.46	uM
SCYX0001340247	COc1ccc(CNC(c2ccc(Cl)cc2)c3cccnc3)cc1	PCEPL02-0236	LO-Australia	FENARIMOL	EPL-BS0223		2009-07-20	Martine Keenan		0.078	uM	>	1282.1	none	>	100	uM							EPL-BS 223					0.899	uM
SCYX0001340246	OC(c1ccc(Cl)cc1)(c2cccnc2)c3cnc(Cl)nc3	PCEPL02-0235	LO-Australia	FENARIMOL	EPL-BS0222		2009-07-20	Martine Keenan		0.163	uM	>	613.5	none	>	100	uM							EPL-BS 222					0.339	uM				<	0.2	none		2.6	none	>	100	ug/ml
SCYX0001340245	OC(c1cccnc1)(c2cccs2)c3ccc(Cl)cc3F	PCEPL02-0234	LO-Australia	FENARIMOL	EPL-BS0221		2009-07-20	Martine Keenan		0.005	uM	>	20000	none	>	100	uM							EPL-BS 221					0.105	uM					0.77	none		3.3	none	>	100	ug/ml					28.2	Min
SCYX0001340248	Clc1ccc(cc1)C(C#N)N2CCN(CC2)c3ccccc3	PCEPL02-0237	LO-Australia	FENARIMOL	EPL-BS0224		2009-07-20	Martine Keenan	>	1	uM		0	none	>	100	uM							EPL-BS 224				>	1	uM					0.76	none		4.9	none		12.5	ug/ml					31.2	Min
SCYX0001342986	Cc1ccncc1C(O)(c2ccc(Cl)cc2)c3cncnc3	PCEPL02-0240	LO-Australia	FENARIMOL	EPL-BS0227		2009-07-27	Martine Keenan		0.253	uM	>	395.3	none	>	100	uM	>	10	uM		0	none	EPL-BS 227					0.57	uM
SCYX0001338487	CC(C)Oc1ccc(cc1)C(O)(c2ccc(OC(C)C)cc2)c3cccnc3	PCEPL02-0227	LO-Australia	FENARIMOL	EPL-BS0215		2009-07-16	Martine Keenan		0.016	uM		3838.9	none		61.42	uM	>	10	uM	<	6.1	none	EPL-BS 215					0.025	uM					0.88	none		4.1	none	>	100	ug/ml					13	Min
SCYX0001338486	Clc1ccc(cc1)C(C#N)c2ccccn2	PCEPL02-0226	LO-Australia	FENARIMOL	EPL-BS0214		2009-07-16	Martine Keenan	>	1	uM		0	none	>	100	uM	>	10	uM		0	none	EPL-BS 214				>	1	uM					0.5	none		3	none	>	100	ug/ml					98.6	Min
SCYX0001338492	COc1ccccc1N2CCN(CC2)C(c3ccc(Cl)cc3)c4cccnc4	PCEPL02-0232	LO-Australia	FENARIMOL	EPL-BS 220		2009-07-16	Martine Keenan		0.02	uM		3055.9	none		61.12	uM	>	10	uM	<	6.1	none	EPL-BS0220					0.042	uM					0.93	none		5	none	>	100	ug/ml					7.6	Min
SCYX0001338491	CS(=O)(=O)N1CCN(CC1)C(c2ccc(Cl)cc2)c3cccnc3	PCEPL02-0231	LO-Australia	FENARIMOL	EPL-BS 219		2009-07-16	Martine Keenan		0.11	uM	>	909.1	none	>	100	uM	>	10	uM		0	none	EPL-BS0219					0.216	uM					0.53	none		3	none	>	100	ug/ml					87.5	Min
SCYX0001338490	Clc1ccc(cc1)C(c2cccnc2)n3cccn3	PCEPL02-0230	LO-Australia	FENARIMOL	EPL-BS0218		2009-07-16	Martine Keenan		0.29	uM	>	344.8	none	>	100	uM	>	10	uM		0	none	EPL-BS 218					0.57	uM					0.34	none		2.9	none	>	100	ug/ml					184	Min
SCYX0001322027	OC(c1ccc(Cl)cc1)(c2cccnc2)c3ccc(Cl)cc3F	PCEPL02-0233	LO-Australia	FENARIMOL	EPL-BS 158		2009-07-20	Martine Keenan		0.019	uM	>	5263.2	none	>	100	uM	>	10	uM		0	none	EPL-BS0158					0.031	uM
SCYX0001338489	OC(c1ccc(Cl)cc1)(c2ccc(Br)cc2)c3cccnc3	PCEPL02-0229	LO-Australia	FENARIMOL	EPL-BS0217		2009-07-16	Martine Keenan		0.031	uM		1839.1	none		57.01	uM	>	10	uM	<	5.7	none	EPL-BS 217					0.079	uM					0.26	none		4.1	none	>	100	ug/ml					270	Min
SCYX0001338488	OC(c1cccnc1)(c2ccc(Cl)cc2F)c3ccc(Cl)cc3F	PCEPL02-0228	LO-Australia	FENARIMOL	EPL-BS 216		2009-07-16	Martine Keenan		0.016	uM		3517.1	none		56.27	uM	>	10	uM	<	5.6	none	EPL-BS0216					0.036	uM					0.49	none		3.9	none	>	100	ug/ml					99.3	Min
SCYX0001336037	CC(C)Oc1ccc(cc1)C(O)(c2cccnc2)c3ccc(Cl)cc3F	PCEPL02-0225	LO-Australia	FENARIMOL	EPL-BS 213		2009-07-06	Martine Keenan		0.0013	uM		43090	none		56.02	uM	>	10	uM	<	5.6	none	EPL-BS0213					0.003	uM					0.9	none		4.1	none	>	100	ug/ml					11.3	Min
SCYX0001336035	CCCCOC(Cc1ccc(Cl)nc1)c2ccc(Cl)cc2Cl	PCEPL02-0223	LO-Australia	FENARIMOL	EPL-BS0211		2009-07-06	Martine Keenan	>	10	uM	<	9.1	none		91.38	uM	>	10	uM	<	9.1	none	EPL-BS 211				>	10	uM					0.72	none	>	6	none								38.1	Min
SCYX0001336034	NC(=O)c1ccc(cc1)C(O)(c2ccc(cc2)C(F)(F)F)c3cccnc3	PCEPL02-0222	LO-Australia	FENARIMOL	EPL-BS0210		2009-07-06	Martine Keenan		0.12	uM	>	833.3	none	>	100	uM	>	10	uM		0	none	EPL-BS 210					0.39	uM
SCYX0001336033	CC(C)c1ccc(cc1)C(O)(c2ccc(cc2)C(F)(F)F)c3cccnc3	PCEPL02-0221	LO-Australia	FENARIMOL	EPL-BS0209		2009-07-06	Martine Keenan		0.002	uM		28151	none		56.3	uM	>	10	uM	<	5.6	none	EPL-BS 209					0.007	uM					0.91	none		4.7	none	>	50	ug/ml					9.9	Min
SCYX0001336032	NC(=O)c1ccccc1C(O)(c2ccc(Cl)cc2)c3cccnc3	PCEPL02-0220	LO-Australia	FENARIMOL	EPL-BS0208		2009-07-06	Martine Keenan		0.033	uM	>	3030.3	none	>	100	uM	>	10	uM		0	none	EPL-BS 208					0.14	uM				<	0.2	none		2	none	>	100	ug/ml
SCYX0001336031	NC(=O)c1cccc(c1)C(O)(c2ccc(Cl)cc2)c3cccnc3	PCEPL02-0219	LO-Australia	FENARIMOL	EPL-BS207		2009-07-06	Martine Keenan		0.03	uM	>	3333.3	none	>	100	uM	>	10	uM		0	none	EPL-BS 207		0	%		0.1	uM		44	%		0.2	none		2	none	>	100	ug/ml					398.6	Min
SCYX0001336030	CC(C)CC(=O)N1CCN(CC1)C(c2ccc(Cl)cc2)c3cccnc3	PCEPL02-0218	LO-Australia	FENARIMOL	EPL-BS0206		2009-07-06	Martine Keenan		0.055	uM	>	1818.2	none	>	100	uM	>	10	uM		0	none	EPL-BS 206					0.18	uM					0.82	none		3.6	none	>	100	ug/ml					21.3	Min
SCYX0001336029	CC(C)CC(Nc1cccnc1)c2ccc(Cl)cc2	PCEPL02-0217	LO-Australia	FENARIMOL	EPL-BS0205		2009-07-06	Martine Keenan		0.64	uM		87.8	none		56.22	uM	>	10	uM	<	5.6	none	EPL-BS 205				>	1	uM					0.72	none		4.6	none	>	100	ug/ml					38.4	Min
SCYX0001336028	Cc1onc(C)c1C(O)(c2ccc(Cl)cc2)c3ccc(cc3)C(F)(F)F	PCEPL02-0216	LO-Australia	FENARIMOL	EPL-BS0204		2009-07-06	Martine Keenan	>	1	uM	<	57.9	none		57.88	uM	>	10	uM	<	5.8	none	EPL-BS 204				>	1	uM								4.7	none		1.6	ug/ml
SCYX0001336027	Clc1ccc(cc1)C(c2cccnc2)c3cccs3	PCEPL02-0215	LO-Australia	FENARIMOL	EPL-BS0203		2009-07-06	Martine Keenan		0.017	uM	>	5882.4	none	>	100	uM	>	10	uM		0	none	EPL-BS 203					0.045	uM
SCYX0001336026	Cc1ccncc1C(O)(c2ccc(Cl)cc2)c3ccc(cc3)C(F)(F)F	PCEPL02-0214	LO-Australia	FENARIMOL	EPL-BS 202		2009-07-06	Martine Keenan		0.042	uM		1345.6	none		56.51	uM	>	10	uM	<	5.7	none	EPL-BS0202					0.14	uM					0.72	none		4.4	none	>	100	ug/ml					38.4	Min
SCYX0001335916	OC(c1ccc(Cl)cc1)(c2ccc(cc2)C(F)(F)F)c3cc(on3)c4ccccc4	PCEPL02-0213	LO-Australia	FENARIMOL	EPL-BS0201		2009-06-28	Martine Keenan	>	1	uM	<	18.7	none		18.66	uM	>	10	uM	<	1.9	none					>	1	uM								5.4	none	<	1.6	ug/ml
SCYX0001335915	CCCCC(O)(c1ccc(OC(C)C)cc1)c2cccnc2	PCEPL02-0212	LO-Australia	FENARIMOL	EPL-BS0200		2009-06-28	Martine Keenan		0.017	uM		3290	none		55.93	uM	>	10	uM	<	5.6	none						0.036	uM
SCYX0001335914	OC(c1ccc(Cl)cc1)(c2cccnc2)c3ccc(F)cc3F	PCEPL02-0211	LO-Australia	FENARIMOL	EPL-BS0199		2009-06-28	Martine Keenan		0.0164	uM		4279.3	none		70.18	uM	>	10	uM	<	7	none						0.029	uM					0.51	none		3.6	none	>	100	ug/ml					94	Min
SCYX0001335913	CC(C)Oc1ccc(cc1)C(O)(c2ccc(cc2)C(F)(F)F)c3cccnc3	PCEPL02-0210	LO-Australia	FENARIMOL	EPL-BS0198		2009-06-28	Martine Keenan		0.00373	uM		12758.7	none		47.59	uM	>	10	uM	<	4.8	none						0.007	uM					0.87	none		4.3	none	>	100	ug/ml					14.8	Min
SCYX0001335912	OC(c1ccc(cc1)C(F)(F)F)(c2cccnc2)c3ccc(Cl)cc3F	PCEPL02-0209	LO-Australia	FENARIMOL	EPL-BS0197		2009-06-28	Martine Keenan		0.00177	uM	>	56497.2	none	>	100	uM	>	10	uM		0	none	EPL-BS197		0	%		0.005	uM		44	%		0.54	none		4.1	none	>	100	ug/ml					83.5	Min
SCYX0001335909	CO\N=C(/c1ccc(Cl)cc1)\c2cccnc2	PCEPL02-0206	LO-Australia	FENARIMOL	EPL-BS0194		2009-06-28	Martine Keenan	>	1	uM		0	none	>	100	uM	>	10	uM		0	none					>	1	uM								3.8	none	>	100	ug/ml
SCYX0001335908	CC(=O)N1CCN(CC1)C(c2ccc(Cl)cc2)c3cccnc3	PCEPL02-0205	LO-Australia	FENARIMOL	EPL-BS0193		2009-06-28	Martine Keenan		0.24	uM	>	416.7	none	>	100	uM	>	10	uM		0	none						0.52	uM				<	0.2	none		2.5	none	>	100	ug/ml
SCYX0001335911	CCCCC(NCC1CCCCC1)c2cccnc2	PCEPL02-0208	LO-Australia	FENARIMOL	EPL-BS0196		2009-06-28	Martine Keenan		0.45	uM	>	222.2	none	>	100	uM	>	10	uM		0	none						0.7	uM					0.59	none		4	none	>	100	ug/ml					68.2	Min
SCYX0001335910	OC1CCN(CC1)C(c2ccc(Cl)cc2)c3cccnc3	PCEPL02-0207	LO-Australia	FENARIMOL	EPL-BS0195		2009-06-28	Martine Keenan		0.8	uM	>	125	none	>	100	uM	>	10	uM		0	none					>	1	uM					0.85	none		2.4	none	>	100	ug/ml					17.7	Min
SCYX0001332841	OC(c1cccnc1)(c2ccccc2Cl)c3ccccc3C(F)(F)F	PCEPL02-0197	LO-Australia	FENARIMOL	EPL-BS0185		2009-06-22	Martine Keenan		0.297	uM	>	336.7	none	>	100	uM	>	10	uM		0	none	EPL-BS185		0	%		0.724	uM		19	%		0.86	none		3.9	none	>	100	ug/ml					16.4	Min
SCYX0001332845	OC(c1ccc(Cl)cc1)(c2cccnc2)c3cccc(F)c3F	PCEPL02-0201	LO-Australia	FENARIMOL	EPL-BS0189		2009-06-22	Martine Keenan		0.107	uM	>	934.6	none	>	100	uM	>	10	uM		0	none						0.256	uM					0.55	none		3.5	none	>	100	ug/ml					79	Min
SCYX0001332846	OC(c1ccc(Cl)cc1)(c2cccnc2)c3cc(F)ccc3F	PCEPL02-0202	LO-Australia	FENARIMOL	EPL-BS0190		2009-06-22	Martine Keenan		0.044	uM	>	2272.7	none	>	100	uM	>	10	uM		0	none						0.108	uM					0.4	none		3.5	none	>	100	ug/ml					145.5	Min
SCYX0001332842	Clc1ccc(cc1)C(N2CCN(CC2)c3ccccc3)c4cccnc4	PCEPL02-0198	LO-Australia	FENARIMOL	EPL-BS0186		2009-06-22	Martine Keenan		0.034	uM		1980.9	none		67.35	uM	>	10	uM	<	6.7	none						0.084	uM					0.91	none		5.1	none	>	100	ug/ml					9.1	Min
SCYX0001332848	Cc1cnc(cn1)C(O)(c2ccc(Cl)cc2)c3ccc(cc3)C(F)(F)F	PCEPL02-0204	LO-Australia	FENARIMOL	EPL-BS0192		2009-06-22	Martine Keenan	>	1	uM	<	61.6	none		61.63	uM	>	10	uM	<	6.2	none					>	1	uM
SCYX0001332847	OC(c1ccc(Cl)cc1)(c2ccc(cc2)C(F)(F)F)c3cnc4ccccc4c3	PCEPL02-0203	LO-Australia	FENARIMOL	EPL-BS0191		2009-06-22	Martine Keenan	>	1	uM	<	62.6	none		62.63	uM	>	10	uM	<	6.3	none					>	1	uM								4.8	none		6.3	ug/ml
SCYX0001332844	OC(c1ccc(Cl)cc1)(c2cccnc2)c3c(F)cccc3F	PCEPL02-0200	LO-Australia	FENARIMOL	EPL-BS0188		2009-06-22	Martine Keenan		0.08	uM	>	1250	none	>	100	uM	>	10	uM		0	none						0.182	uM					0.56	none		3.3	none	>	100	ug/ml					75.8	Min
SCYX0001332843	Clc1ccc(cc1)C(NCC2CCCCC2)c3cccnc3	PCEPL02-0199	LO-Australia	FENARIMOL	EPL-BS0187		2009-06-22	Martine Keenan		0.032	uM		1866.9	none		59.74	uM	>	10	uM	<	6	none						0.08	uM					0.9	none		5.7	none	>	100	ug/ml					10.2	Min
SCYX0001330089	OC(c1ccc(Cl)cc1)c2cccnc2	PCEPL02-0195	LO-Australia	FENARIMOL	EPL-BS0183		2009-06-14	Martine Keenan		4.75	uM	>	21.1	none	>	100	uM	>	10	uM		0	none					>	10	uM
SCYX0001330088	CO\N=C(/Cc1ccc(Cl)cc1Cl)\c2cccnc2	PCEPL02-0194	LO-Australia	FENARIMOL	EPL-BS0182		2009-06-14	Martine Keenan		2.14	uM		42.6	none		91.26	uM	>	10	uM	<	9.1	none						4.87	uM								4.5	none	>	100	ug/ml
SCYX0001330087	Cc1ccc(cc1)C(O)(c2cccnc2)c3ccccc3Cl	PCEPL02-0193	LO-Australia	FENARIMOL	EPL-BS0181		2009-06-14	Martine Keenan		0.07	uM	>	1428.6	none	>	100	uM	>	10	uM		0	none						0.16	uM
SCYX0001330084	OC(c1ccc(Cl)cc1)(c2cccnc2)c3ccccc3C#N	PCEPL02-0190	LO-Australia	FENARIMOL	EPL-BS0178		2009-06-14	Martine Keenan		0.062	uM	>	1612.9	none	>	100	uM	>	10	uM		0	none						0.15	uM					0.34	none		3	none	>	100	ug/ml					187	Min
SCYX0001330083	OC(c1ccc(cc1)C#N)(c2ccc(cc2)C(F)(F)F)c3cccnc3	PCEPL02-0189	LO-Australia	FENARIMOL	EPL-BS0177		2009-06-14	Martine Keenan		0.012	uM		6375.8	none		76.51	uM	>	10	uM	<	7.7	none						0.033	uM					0.5	none		3.4	none	>	100	ug/ml					97.2	Min
SCYX0001330086	OC(c1ccc(Cl)cc1)(c2ccc(cc2)C(F)(F)F)c3nnc[nH]3	PCEPL02-0192	LO-Australia	FENARIMOL	EPL-BS0180		2009-06-14	Martine Keenan		7.42	uM	>	13.5	none	>	100	uM	>	10	uM		0	none					>	10	uM								3.1	none	>	12.5	ug/ml
SCYX0001330085	OC(c1ccc(Cl)cc1)(c2ccc(cc2)C(F)(F)F)c3ccc4ncccc4c3	PCEPL02-0191	LO-Australia	FENARIMOL	EPL-BS0179		2009-06-14	Martine Keenan		2.84	uM		19.8	none		56.27	uM	>	10	uM	<	5.6	none						7.49	uM								4.7	none	>	25	ug/ml
SCYX0001330090	Clc1ccc(cc1)C(NCc2ccccc2)c3cccnc3	PCEPL02-0196	LO-Australia	FENARIMOL	EPL-BS0184		2009-06-14	Martine Keenan		0.096	uM	>	1041.7	none	>	100	uM	>	10	uM		0	none						0.21	uM					0.8	none		4.2	none	>	100	ug/ml					24.2	Min
SCYX0001325596	OC(c1ccc(Cl)cc1)(c2ccc(Cl)cc2)c3cccc(F)c3	PCEPL02-0186	LO-Australia	FENARIMOL	EPL-BS0174		2009-06-08	Martine Keenan		0.56	uM		95.1	none		53.23	uM	>	10	uM	<	5.3	none						0.84	uM								5.3	none
SCYX0001325594	OC(c1ccc(Br)cc1)(c2ccc(cc2)C(F)(F)F)c3cccnc3	PCEPL02-0184	LO-Australia	FENARIMOL	EPL-BS0172		2009-06-08	Martine Keenan		0.02	uM		2734	none		54.68	uM	>	10	uM	<	5.5	none						0.03	uM
SCYX0001325598	OC(c1ccc(cc1)C(F)(F)F)(c2cccnc2)c3cc4ccccc4s3	PCEPL02-0188	LO-Australia	FENARIMOL	EPL-BS0176		2009-06-08	Martine Keenan		0.02	uM		2935.5	none		58.71	uM	>	10	uM	<	5.9	none						0.11	uM					0.92	none		4.2	none	>	50	ug/ml					8.4	Min
SCYX0001325597	OC(c1ccc(Cl)cc1)(c2cccnc2)c3cccc(F)c3	PCEPL02-0187	LO-Australia	FENARIMOL	EPL-BS0175		2009-06-08	Martine Keenan		0.1	uM		660	none		66	uM	>	10	uM	<	6.6	none						0.33	uM
SCYX0001325595	Cc1ccsc1C(O)(c2ccc(Cl)cc2)c3cccnc3	PCEPL02-0185	LO-Australia	FENARIMOL	EPL-BS0173		2009-06-08	Martine Keenan		0.02	uM		3712.5	none		74.25	uM	>	10	uM	<	7.4	none						0.09	uM					0.89	none		3.6	none	>	100	ug/ml					12.5	Min
SCYX0001325593	CN(C)c1ccc(cc1)C(O)(c2ccc(cc2)C(F)(F)F)c3cccnc3	PCEPL02-0183	LO-Australia	FENARIMOL	EPL-BS0171		2009-06-08	Martine Keenan		0.006	uM		9846.7	none		59.08	uM	>	10	uM	<	5.9	none						0.028	uM					0.83	none		3.9	none	>	100	ug/ml					19.4	Min
SCYX0001325592	CO\N=C(/Cc1ccccc1C)\c2cccnc2	PCEPL02-0182	LO-Australia	FENARIMOL	EPL-BS0170		2009-06-08	Martine Keenan	>	1	uM		0	none	>	100	uM	>	10	uM		0	none					>	1	uM				=,=	.81,.89	none,none		3.6	none	>	100	ug/ml				=,=	11.4,22.3	Min,Min	=,=
SCYX0001325588	CN1CCN(CC1)C(c2ccc(Cl)cc2)c3cccnc3	PCEPL02-0178	LO-Australia	FENARIMOL	EPL-BS0166		2009-06-08	Martine Keenan	>	1	uM		0	none	>	100	uM	>	10	uM		0	none					>	1	uM				<	0.2	none		2.8	none	>	100	ug/ml
SCYX0001325587	Clc1ccc(cc1)C(N2CCCCC2)c3cccnc3	PCEPL02-0177	LO-Australia	FENARIMOL	EPL-BS0165		2009-06-08	Martine Keenan		0.18	uM	>	555.6	none	>	100	uM	>	10	uM		0	none						0.45	uM					0.87	none		5.1	none	>	100	ug/ml					14.1	Min
SCYX0001325586	CC(C)CNC(c1ccc(Cl)cc1)c2cccnc2	PCEPL02-0176	LO-Australia	FENARIMOL	EPL-BS0164		2009-06-08	Martine Keenan		0.2	uM	>	500	none	>	100	uM	>	10	uM		0	none						0.43	uM					0.68	none		4.4	none	>	100	ug/ml					46.2	Min
SCYX0001325590	OC(c1ccc(Cl)cc1)(c2cccnc2)c3cccc(c3)C#N	PCEPL02-0180	LO-Australia	FENARIMOL	EPL-BS0168		2009-06-08	Martine Keenan		0.11	uM	>	909.1	none	>	100	uM	>	10	uM		0	none	EPL-BS168		0	%		0.51	uM		56	%	<	0.2	none		3.1	none	>	100	ug/ml
SCYX0001325589	CCN1CCN(CC1)C(c2ccc(Cl)cc2)c3cccnc3	PCEPL02-0179	LO-Australia	FENARIMOL	EPL-BS0167		2009-06-08	Martine Keenan	>	1	uM		0	none	>	100	uM	>	10	uM		0	none					>	1	uM
SCYX0001325591	Cc1ccc(cc1)C(O)(c2ccc(Cl)cc2)c3cccnc3	PCEPL02-0181	LO-Australia	FENARIMOL	EPL-BS0169		2009-06-08	Martine Keenan		0.017	uM		3597.6	none		61.16	uM	>	10	uM	<	6.1	none						0.06	uM					0.91	none		3.8	none	>	100	ug/ml					10.2	Min
SCYX0001322031	OC(Cc1ccc(Cl)nc1)c2ccc(Cl)cc2	PCEPL02-0172	LO-Australia	FENARIMOL	EPL-BS0160		2009-06-02	Martine Keenan	>	1	uM		0	none	>	100	uM	>	10	uM		0	none
SCYX0001322029	CCCCOC(c1ccc(Cl)cc1)c2cccnc2	PCEPL02-0171	LO-Australia	FENARIMOL	EPL-BS0159		2009-06-02	Martine Keenan		0.124	uM		505.2	none		62.64	uM	>	10	uM	<	6.3	none						0.296	uM
SCYX0001322027	OC(c1ccc(Cl)cc1)(c2cccnc2)c3ccc(Cl)cc3F	PCEPL02-0170	LO-Australia	FENARIMOL	EPL-BS0158		2009-06-02	Martine Keenan		0.014	uM		4242.9	none		59.4	uM	>	10	uM	<	5.9	none						0.032	uM					0.39	none		4	none	>	100	ug/ml					151.1	Min
SCYX0001322021	OC(c1ccc(Cl)cc1)(c2cccnc2)c3c(F)cccc3Cl	PCEPL02-0165	LO-Australia	FENARIMOL	EPL-BS0153		2009-06-02	Martine Keenan		0.172	uM		388.9	none		66.89	uM	>	10	uM	<	6.7	none						0.469	uM
SCYX0001322030	CCC\C=C(/c1ccc(Cl)cc1)\c2cccnc2	PCEPL02-0175	LO-Australia	FENARIMOL	EPL-BS0163		2009-06-02	Martine Keenan		0.075	uM		1058.4	none		79.38	uM	>	10	uM	<	7.9	none						0.38	uM
SCYX0001322028	CCCCc1ccc(cn1)C(O)(c2ccc(Cl)cc2)c3ccc(Cl)cc3	PCEPL02-0174	LO-Australia	FENARIMOL	EPL-BS0162		2009-06-02	Martine Keenan	>	1	uM	<	54.7	none		54.72	uM	>	10	uM	<	5.5	none					>	1	uM
SCYX0001322026	CO\N=C(/Cc1ccccc1)\c2cccnc2	PCEPL02-0173	LO-Australia	FENARIMOL	EPL-BS0161		2009-06-02	Martine Keenan	>	1	uM		0	none	>	100	uM	>	10	uM		0	none					>	1	uM
SCYX0001322025	COc1cccc(c1)C(O)(c2ccc(Cl)cc2)c3cccnc3	PCEPL02-0169	LO-Australia	FENARIMOL	EPL-BS0157		2009-06-02	Martine Keenan		0.061	uM		1402.9	none		85.58	uM	>	10	uM	<	8.6	none						0.315	uM
SCYX0001322022	OC(c1cccnc1)(c2cccc(c2)C(F)(F)F)c3ccccc3Cl	PCEPL02-0166	LO-Australia	FENARIMOL	EPL-BS0154		2009-06-02	Martine Keenan		0.446	uM		130	none		57.96	uM	>	10	uM	<	5.8	none						0.749	uM					0.75	none		3.8	none	>	100	ug/ml					31.5	Min
SCYX0001322024	OC(c1ccc(Cl)cc1)(c2cccnc2)c3nccs3	PCEPL02-0168	LO-Australia	FENARIMOL	EPL-BS0156		2009-06-02	Martine Keenan		0.201	uM	>	497.5	none	>	100	uM	>	10	uM		0	none						0.505	uM					0.3	none		2.6	none	>	50	ug/ml					226.4	Min
SCYX0001322023	OC(c1ccc(Cl)cc1)(c2cccnc2)c3ccc(Cl)s3	PCEPL02-0167	LO-Australia	FENARIMOL	EPL-BS0155		2009-06-02	Martine Keenan		0.077	uM		649.5	none		50.01	uM	>	10	uM	<	5	none												0.57	none		4	none	>	100	ug/ml					72.5	Min
SCYX0001317218	CO\N=C(/Cc1ccccc1)\c2ccc(OC)cc2	PCEPL02-0162	LO-Australia	FENARIMOL	EPL-BS0150		2009-05-19	Martine Keenan	>	1	uM		0	none	>	100	uM	>	10	uM		0	none
SCYX0001317217	CO\N=C(\c1ccc(Cl)cc1)/C2(CC2)c3ccccc3C(=O)O	PCEPL02-0161	LO-Australia	FENARIMOL	EPL-BS0149		2009-05-19	Martine Keenan	>	1	uM		0	none	>	100	uM	>	10	uM		0	none
SCYX0001317220	CO\N=C(/Cc1ccccc1)\c2ccc(Cl)cc2	PCEPL02-0164	LO-Australia	FENARIMOL	EPLBS-0152		2009-05-19	Martine Keenan	>	10	uM	<	7	none	=,=	70.25,70.25	uM,uM	>	10	uM	<	7	none	EPL-BS0152				>	10	uM					0.96	none		5.2	none	<	6.3	ug/ml					4	Min
SCYX0001317219	CO\N=C(/Cc1ccccc1)\c2ccc(F)cc2	PCEPL02-0163	LO-Australia	FENARIMOL	EPL-BS0151		2009-05-19	Martine Keenan	>	1	uM							>	10	uM
SCYX0001317216	OC(c1cccnc1)(c2cccs2)c3ccccc3Cl	PCEPL02-0160	LO-Australia	FENARIMOL	EPL-BS0148		2009-05-19	Martine Keenan		0.345	uM	>	289.9	none	>	100	uM	>	10	uM		0	none						0.67	uM
SCYX0001294212	OC(c1ccc(Cl)cc1)(c2cccnc2)c3ccccc3F	PCEPL02-0156	LO-Australia	FENARIMOL	EPL-BS0121		2009-05-19	Martine Keenan		0.054	uM	>	1851.9	none	>	100	uM	>	10	uM		0	none						0.152	uM
SCYX0001317215	OC(c1ccc(Cl)cc1)(c2cccnc2)c3ccsc3	PCEPL02-0159	LO-Australia	FENARIMOL	EPL-BS0147		2009-05-19	Martine Keenan		0.078	uM	>	1282.1	none	>	100	uM	>	10	uM		0	none						0.154	uM					0.9	none		3.3	none	>	100	ug/ml					11.1	Min
SCYX0001317214	OC(c1cccnc1)(c2ccsc2)c3ccccc3Cl	PCEPL02-0158	LO-Australia	FENARIMOL	EPL-BS0146		2009-05-19	Martine Keenan		0.509	uM	>	196.5	none	>	100	uM	>	10	uM		0	none						0.875	uM
SCYX0001294206	OC(c1ccc(Cl)cc1)(c2cccnc2)c3cccs3	PCEPL02-0152	LO-Australia	FENARIMOL	EPL-BS0115		2009-05-12	Martine Keenan		0.017	uM	>	5882.4	none	>	100	uM	>	10	uM		0	none						0.099	uM					0.9	none		3.3	none								10.4	Min
SCYX0001315841	CO\N=C(/Cc1ccccc1C(=O)O)\c2ccc(Cl)cc2	PCEPL02-0155	LO-Australia	FENARIMOL	EPL-BS0145		2009-05-12	Martine Keenan	>	1	uM		0	none	>	100	uM	>	10	uM		0	none
SCYX0001315840	CO\N=C(/Cc1ccc(OC)cc1)\c2ccc(OC)c(OC)c2OC	PCEPL02-0154	LO-Australia	FENARIMOL	EPL-BS0144		2009-05-12	Martine Keenan	>	1	uM	<	92.3	none		92.32	uM	>	10	uM	<	9.2	none
SCYX0001315839	OC(c1cccnc1)(c2cccc(F)c2)c3ccccc3Cl	PCEPL02-0157	LO-Australia	FENARIMOL	EPL-BS0143		2009-05-19	Martine Keenan		0.752	uM	>	133	none	>,>	100100	uM,uM	>	10	uM		0	none					>	1	uM					0.79	none		3.4	none	>	100	ug/ml					25.3	Min
SCYX0001315839	OC(c1cccnc1)(c2cccc(F)c2)c3ccccc3Cl	PCEPL02-0153	LO-Australia	FENARIMOL	EPL-BS0143		2009-05-12	Martine Keenan		0.558	uM	>	179.2	none	>	100	uM	>	10	uM		0	none					>	1	uM
SCYX0001307371	OC(c1ccc(Cl)cc1)(c2cccnc2)c3ccccc3C(F)(F)F	PCEPL02-0148	LO-Australia	FENARIMOL	EPL-BS0139		2009-05-04	Martine Keenan		0.122	uM		485.7	none		59.25	uM	>	10	uM	<	5.9	none												0.73	none		3.8	none	>	100	ug/ml					36.1	Min
SCYX0001307374	CO\N=C(/C)\c1cccnc1	PCEPL02-0151	LO-Australia	FENARIMOL	EPL-BS0142		2009-05-04	Martine Keenan	>	10	uM		0	none	>	100	uM	>	10	uM		0	none					>	10	uM
SCYX0001307370	OC(c1ccc(Cl)cc1)(c2ccc(cc2)C(F)(F)F)c3cccnc3	PCEPL02-0147	LO-Australia	FENARIMOL	EPL-BS0138		2009-05-04	Martine Keenan		0.0082	uM		6875.4	none		56.38	uM	>	10	uM	<	5.6	none						0.03	uM					0.39	none		4.1	none	>	100	ug/ml					149.1	Min
SCYX0001307369	OC(c1ccc(Cl)cc1)(c2cccnc2)c3ccccc3Br	PCEPL02-0146	LO-Australia	FENARIMOL	EPL-BS0137		2009-05-04	Martine Keenan		0.076	uM		726	none		55.17	uM	>	10	uM	<	5.5	none						0.172	uM
SCYX0001307368	Cc1ccc(s1)C(O)(c2ccc(Cl)cc2)c3cccnc3	PCEPL02-0145	LO-Australia	FENARIMOL	EPL-BS0136		2009-05-04	Martine Keenan		0.024	uM	>	4166.7	none	>	100	uM												0.067	uM					0.93	none		3.7	none	>	100	ug/ml					6.9	Min
SCYX0001303288	OC(c1ccc(cc1)C(F)(F)F)(c2ccc(cc2)C(F)(F)F)c3cc4ccccc4[nH]3	PCEPL02-0141	LO-Australia	FENARIMOL	EPL-BS0132		2009-04-27	Martine Keenan		3.98	uM		2.9	none		11.61	uM	>	10	uM	<	1.2	none						7.59	uM
SCYX0001303291	OC(c1ccc(Cl)cc1)(c2cccnc2)c3sccc3Cl	PCEPL02-0144	LO-Australia	FENARIMOL	EPL-BS0135		2009-04-27	Martine Keenan		0.028	uM		2502.1	none		70.06	uM	>	10	uM	<	7	none						0.072	uM					0.91	none		3.6	none	>	100	ug/ml					9.8	Min
SCYX0001303290	OC(c1ccc(Cl)cc1)(c2cccnc2)c3cccc(c3)C(F)(F)F	PCEPL02-0143	LO-Australia	FENARIMOL	EPL-BS0134		2009-04-27	Martine Keenan		0.067	uM		901.4	none		60.39	uM	>	10	uM	<	6	none						0.162	uM					0.34	none		4	none	>	100	ug/ml					190.9	Min
SCYX0001303289	OC(c1occc1)(c2ccc(Cl)cc2)c3ccc(Cl)cc3	PCEPL02-0142	LO-Australia	FENARIMOL	EPL-BS0133		2009-04-27	Martine Keenan	>	10	uM	<	4.8	none		47.98	uM											>	10	uM
SCYX0001300737	OC(c1ccc(Cl)cc1)(c2cccnc2)c3cccc(Br)c3	PCEPL02-0135	LO-Australia	FENARIMOL	EPL-BS0126		2009-04-19	Martine Keenan		0.054	uM		1001.6	none		54.09	uM	>	10	uM	<	5.4	none						0.08	uM
SCYX0001300740	CC(C)CC(O)(c1ccc(Cl)cc1)c2cnccn2	PCEPL02-0138	LO-Australia	FENARIMOL	EPL-BS0129		2009-04-19	Martine Keenan		0.139	uM	>	719.4	none	>	100	uM	>	10	uM		0	none						0.337	uM					0.88	none		3.8	none		25	ug/ml					13.6	Min
SCYX0001300739	OC(c1ccc(Cl)cc1)(c2ccncn2)c3ccccc3Cl	PCEPL02-0137	LO-Australia	FENARIMOL	EPL-BS0128		2009-04-19	Martine Keenan		7.05	uM	>	14.2	none	>	100	uM	>	10	uM		0	none						8.57	uM
SCYX0001300738	OC(c1ccc(cc1)C(F)(F)F)(c2ccc(cc2)C(F)(F)F)c3cccnc3	PCEPL02-0136	LO-Australia	FENARIMOL	EPL-BS0127		2009-04-19	Martine Keenan		0.0149	uM		3393.3	none		50.56	uM	>	10	uM	<	5.1	none						0.038	uM
SCYX0001296947	Cc1ccsc1C(O)(c2ccc(Cl)cc2)c3ccc(Cl)cc3	PCEPL02-0133	LO-Australia	FENARIMOL	EPL-BS0124		2009-04-13	Martine Keenan	>	10	uM	<	5.9	none		58.81	uM	>	10	uM	<	5.9	none					>	10	uM								5.2	none		1.6	ug/ml
SCYX0001296946	OC(CC1CCCCC1)(c2ccc(Cl)cc2)c3cncnc3	PCEPL02-0132	LO-Australia	FENARIMOL	EPL-BS0123		2009-04-13	Martine Keenan		0.154	uM		420.3	none		64.72	uM	>	10	uM	<	6.5	none						0.368	uM					0.94	none		4.1	none		3.1	ug/ml					5.9	Min
SCYX0001294212	OC(c1ccc(Cl)cc1)(c2cccnc2)c3ccccc3F	PCEPL02-0130	LO-Australia	FENARIMOL	EPL-BS0121		2009-04-07	Martine Keenan		0.0348	uM	>	2873.6	none	>	100	uM	>	10	uM		0	none						0.1786	uM					0.43	none		3.5	none								126.3	Min
SCYX0001294211	CC(C)Oc1ccc(cc1)C(O)(c2ccc(Cl)cc2)c3cccnc3	PCEPL02-0129	LO-Australia	FENARIMOL	EPL-BS0120		2009-04-07	Martine Keenan		0.002	uM		28305	none	=,=	56.61,56.61	uM,uM	>	10	uM	<	5.7	none						0.006	uM
SCYX0001294210	OC(c1ccc(Cl)cc1)(c2ccc(Cl)cc2)c3cc(on3)c4ccccc4	PCEPL02-0128	LO-Australia	FENARIMOL	EPL-BS0119		2009-04-07	Martine Keenan	>	10	uM	<	5.4	none		53.6	uM	>	10	uM	<	5.4	none					>	10	uM
SCYX0001294209	Cn1cccc1C(O)(c2ccc(Cl)cc2)c3ccc(Cl)cc3	PCEPL02-0127	LO-Australia	FENARIMOL	EPL-BS0118		2009-04-07	Martine Keenan	>	10	uM	<	5.6	none		55.84	uM	>	10	uM	<	5.6	none					>	10	uM
SCYX0001294208	Nc1nccnc1C(O)(c2ccc(Cl)cc2)c3ccc(Cl)cc3	PCEPL02-0126	LO-Australia	FENARIMOL	EPL-BS0117		2009-04-07	Martine Keenan	>	10	uM	<	6.3	none		63.37	uM	>	10	uM	<	6.3	none					>	10	uM
SCYX0001294205	CCCCC(O)(c1ccc(Cl)cc1)c2cncnc2	PCEPL02-0123	LO-Australia	FENARIMOL	EPL-BS0114		2009-04-07	Martine Keenan		0.5	uM	>	200	none	>	100	uM	>	10	uM		0	none						1.89	uM					0.75	none		3.2	none		50	ug/ml					31.6	Min
SCYX0001294204	CCCCC(O)(c1ccc(Cl)cc1)c2cccnc2	PCEPL02-0122	LO-Australia	FENARIMOL	EPL-BS0113		2009-04-07	Martine Keenan		0.029	uM		2100.5	none		60.91	uM	>	10	uM	<	6.1	none						0.103	uM					0.77	none		3.7	none	>	100	ug/ml					29	Min
SCYX0001294206	OC(c1ccc(Cl)cc1)(c2cccnc2)c3cccs3	PCEPL02-0124	LO-Australia	FENARIMOL	EPL-BS0115		2009-04-07	Martine Keenan		0.013	uM		5208.4	none		67.71	uM	>	10	uM	<	6.8	none	EPL-BS115		0	%		0.108	uM		31	%
SCYX0001294207	NC(c1ccc(Cl)cc1)(c2cccnc2)c3ccccc3Cl	PCEPL02-0125	LO-Australia	FENARIMOL	EPL-BS0116		2009-04-07	Martine Keenan		0.09	uM		844.6	none		76.02	uM	>	10	uM	<	7.6	none						5.05	uM					0.89	none		4	none								12	Min
SCYX0001278550	Clc1ccc(cc1)C(c2cccnc2)c3ccccc3Cl	PCEPL02-0115	LO-Australia	FENARIMOL	EPL-BS0107		2009-03-18	Martine Keenan		0.23	uM		272.1	none		62.58	uM	>	10	uM	<	6.3	none						2.57	uM					0.57	none		5	none								71.8	Min
SCYX0001278548	Cc1ccccc1C(O)(c2ccc(Cl)cc2)c3cccnc3	PCEPL02-0113	LO-Australia	FENARIMOL	EPL-BS0105		2009-03-18	Martine Keenan		0.37	uM		167.6	none		62	uM	>	10	uM	<	6.2	none						2.78	uM
SCYX0001278551	Clc1ccc(cc1)C(c2ccc(Cl)cc2)c3cncnc3	PCEPL02-0116	LO-Australia	FENARIMOL	EPL-BS0108		2009-03-18	Martine Keenan		0.6825	uM		102.7	none		70.11	uM	>	10	uM	<	7	none						6.78	uM					0.62	none		4.4	none								59.1	Min
SCYX0001268521	OC(c1ccc(Cl)cc1)(c2cccnc2)c3ccc(Cl)cc3Cl	PCEPL02-0110-1	LO-Australia	FENARIMOL	EPL-BS0102		2009-03-17	Martine Keenan		0.015	uM		3539.7	none	=,=	53.1,53.1	uM,uM	>	10	uM	<	5.3	none						0.0522	uM					0.48	none		4.4	none	>	100	ug/ml					105.8	Min
SCYX0001268517	CC(C)CNC(c1ccc(Cl)cc1)(c2cccnc2)c3ccccc3Cl	PCEPL02-0106	LO-Australia	FENARIMOL	EPL-BS0098		2009-03-17	Martine Keenan		0.6056	uM		97.8	none	=,=	59.25,59.25	uM,uM	>	10	uM	<	5.9	none						1.32	uM					0.79	none		6.2	none	>	100	ug/ml					26.3	Min
SCYX0001268516	Cc1cccc(c1)C(O)(c2ccc(Cl)cc2)c3cncnc3	PCEPL02-0105	LO-Australia	FENARIMOL	EPL-BS0097		2009-03-17	Martine Keenan		0.3285	uM		208.1	none		68.38	uM	>	10	uM	<	6.8	none						5.23	uM
SCYX0001278547	COc1ccc(cc1)C(O)(c2ccc(Cl)cc2)c3cccnc3	PCEPL02-0112	LO-Australia	FENARIMOL	EPL-BS0104		2009-03-18	Martine Keenan		0.04	uM		1701.6	none		68.06	uM	>	10	uM	<	6.8	none						0.18	uM					0.9	none		3.4	none								10.6	Min
SCYX0001278549	Clc1ccc(cc1)C(NCCN2CCOCC2)(c3cccnc3)c4ccccc4Cl	PCEPL02-0114	LO-Australia	FENARIMOL	EPL-BS0106		2009-03-18	Martine Keenan		0.6545	uM		86.3	none		56.46	uM	>	10	uM	<	5.6	none						6.23	uM					0.88	none		4.9	none								12.8	Min
SCYX0001268124	Cc1ccc(cc1)C(O)(c2ccc(Cl)cc2)c3cncnc3	PCEPL02-0103	LO-Australia	FENARIMOL	EPL-BS0096		2009-03-09	Martine Keenan		0.0238	uM		2833.6	none	=,=	67.44,67.44	uM,uM	>	10	uM	<	6.7	none						0.1578	uM					0.93	none		3.4	none								7.2	Min
SCYX0001268123	OC(c1cncnc1)(c2ccccc2F)c3ccccc3Cl	PCEPL02-0102	LO-Australia	FENARIMOL	EPL-BS0095		2009-03-09	Martine Keenan		2.64	uM	>	37.9	none	>	100	uM	>	10	uM		0	none						9.37	uM					0.57	none		2.6	none								73.7	Min
SCYX0001268122	Clc1ccc(cc1)C(C#N)(c2cccnc2)c3ccccc3Cl	PCEPL02-0101	LO-Australia	FENARIMOL	EPL-BS0094		2009-03-09	Martine Keenan		0.05	uM		1135.1	none		56.75	uM	>	10	uM	<	5.7	none						0.22	uM					0.85	none		4.3	none								17.1	Min
SCYX0001268121	FC(c1ccc(Cl)cc1)(c2cccnc2)c3ccccc3Cl	PCEPL02-0100	LO-Australia	FENARIMOL	EPL-BS0093		2009-03-09	Martine Keenan		0.1703	uM		350.5	none		59.68	uM	>	10	uM	<	6	none					=,=	1,	uM,					0.55	none		4.8	none								79.4	Min
SCYX0001268115	CON=C(c1ccc(Cl)cc1)c2ccc(Cl)cc2	PCEPL02-0094	LO-Australia	FENARIMOL	EPL-BS0087		2009-03-09	Martine Keenan	>	10	uM		0	none	>	100	uM												10	uM
SCYX0001268112	COC(c1ccc(Cl)cc1)(c2cccnc2)c3ccccc3Cl	PCEPL02-0091	LO-Australia	FENARIMOL	EPL-BS0084		2009-03-09	Martine Keenan		0.09	uM		652.2	none	=,=	58.7,58.7	uM,uM												10	uM					0.93	none		4.9	none								7.3	Min
SCYX0001268111	OC(c1ccc(Cl)cc1)(c2cccnc2)c3cncnc3	PCEPL02-0090	LO-Australia	FENARIMOL	EPL-BS83		2009-03-09	Martine Keenan		1.53	uM	>	65.4	none	>,>	100100	uM,uM							EPL-BS0083		0	%		59	uM		31	%		0.27	none		2	none								265.4	Min
SCYX0001268117	Fc1ccc(cc1)C(=O)c2ccc(Cl)cc2	PCEPL02-0096	LO-Australia	FENARIMOL	EPL-BS0089		2009-03-09	Martine Keenan	>	10	uM		0	none	>	100	uM												10	uM
SCYX0001268116	Clc1ccc(cc1)C(=O)c2ccccc2Cl	PCEPL02-0095	LO-Australia	FENARIMOL	EPL-BS0088		2009-03-09	Martine Keenan	>	10	uM		0	none	>	100	uM												10	uM
SCYX0001268118	Clc1ccc(cc1)C(c2ccc(Cl)cc2)c3cccnc3	PCEPL02-0097	LO-Australia	FENARIMOL	EPL-BS0090		2009-03-09	Martine Keenan		0.08	uM		1058.8	none	=,=	84.7,84.7	uM,uM												1.6	uM
SCYX0001267119	OC(c1ccc(Cl)cc1)(c2cncnc2)c3cccs3	PCEPL02-0079	LO-Australia	FENARIMOL	EPL-BS0073		2009-02-18	Martine Keenan		0.07	uM	>	1428.6	none	>	100	uM												76	uM								3.5	none
SCYX0001267125	O\N=C(/c1ccc(Cl)cc1)\c2ccccc2Cl	PCEPL02-0085	LO-Australia	FENARIMOL	EPL-BS0078		2009-02-18	Martine Keenan		46.35	uM		1.2	none		54.93	uM												93	uM
SCYX0001267127	OC(c1ccc(Cl)cc1)(c2ccc(Cl)cc2)c3cccnc3	PCEPL02-0087	LO-Australia	FENARIMOL	EPL-BS0080		2009-02-18	Martine Keenan		0.09	uM		544.9	none		49.04	uM												27	uM
SCYX0001267120	OC(c1ccc(Cl)cc1)(c2cccc(Cl)c2)c3cncnc3	PCEPL02-0080	LO-Australia	FENARIMOL	EPL-BS0074		2009-02-18	Martine Keenan		0.513	uM		111.6	none		57.24	uM												10	uM					0.39	none		3.5	none								152.1	Min
SCYX0001267118	OC(c1ccc(cc1)C(F)(F)F)(c2cncnc2)c3ccccc3Cl	PCEPL02-0078	LO-Australia	FENARIMOL	EPL-BS0072		2009-02-18	Martine Keenan		0.25	uM	>	400	none	>,>	100100	uM,uM												20	uM								3.5	none
SCYX0001255545	OC(c1ccc(Cl)cc1)(c2cccnc2)c3ccccc3Cl	PCEPL02-0084	LO-Australia	FENARIMOL	EPL-BS0038		2009-02-18	Martine Keenan		0.21	uM		285.9	none		60.04	uM												1	uM
SCYX0001255615	COc1ccc(cc1)C(O)(C2CC2)c3cncnc3	PCEPL02-0058	LO-Australia	FENARIMOL	EPL-BS0052		2008-12-03	Martine Keenan		20.94	uM	>	4.8	none	>	100	uM	>	10	uM		0	none						62.5	uM
SCYX0001255614	OC(c1ccc(F)cc1)(c2cncnc2)c3ccccc3Cl	PCEPL02-0057	LO-Australia	FENARIMOL	EPL-BS0051		2008-12-03	Martine Keenan		1.14	uM	>	87.7	none	>	100	uM	>	10	uM		0	none						19.5	uM
SCYX0001255610	COc1ccccc1C(O)(c2ccc(Cl)cc2)c3cncnc3	PCEPL02-0053	LO-Australia	FENARIMOL	EPL-BS0047		2008-12-03	Martine Keenan		1.14	uM	>	87.8	none	>	100	uM	>	10	uM		0	none						8.7	uM
SCYX0001255616	CCCCC1=C(C)N=C(NCC)NC1=O	PCEPL02-0059	LO-Australia	FENARIMOL	EPL-BS0053		2008-12-03	Martine Keenan	>	100	uM		0	none	>	100	uM	>	10	uM		0	none						100	uM
SCYX0001255613	CO\N=C(/Cc1cccnc1)\c2ccc(Cl)cc2Cl	PCEPL02-0056	LO-Australia	FENARIMOL	EPL-BS0050		2008-12-03	Martine Keenan		0.294	uM		275.5	none		80.99	uM	>	10	uM	<	8.1	none	BS0050					13	uM													>	100	ug/ml
SCYX0001255546	OC(c1ccc(Cl)cc1)(c2ccccn2)c3ccccc3Cl	PCEPL02-0045	LO-Australia	FENARIMOL	EPL-BS0039		2008-11-24	Martine Keenan		27.42	uM	>	3.6	none	>	100	uM	>	10	uM		0	none						90	uM
SCYX0001255538	OC(c1cncnc1)(c2ccccc2Cl)c3ccccc3Cl	PCEPL02-0037	LO-Australia	FENARIMOL	EPL-BS0031		2008-11-24	Martine Keenan		1.06	uM	>	94.5	none	>	100	uM	>	10	uM		0	none
SCYX0001255544	Clc1ccc(cc1)C(c2cncnc2)c3ccccc3Cl	PCEPL02-0043	LO-Australia	FENARIMOL	EPL-BS0037		2008-11-24	Martine Keenan		1.07	uM	>	93.5	none	>	100	uM	>	10	uM		0	none	EPL- BS0037					80	uM								4.3	none
SCYX0001255545	OC(c1ccc(Cl)cc1)(c2cccnc2)c3ccccc3Cl	PCEPL02-0044	LO-Australia	FENARIMOL	BS0038		2008-11-24	Martine Keenan		0.27	uM	<	0.6	none		61.34	uM	>	10	uM	<	6.1	none	EPL-BS0038					51	uM													<	6.3	ug/ml
SCYX0001255541	OC(c1ccc(Cl)cc1)(c2cnc[n+]([O-])c2)c3ccccc3Cl	PCEPL02-0040	LO-Australia	FENARIMOL	EPL-BS0034		2008-11-24	Martine Keenan		14.53	uM	>	6.9	none	>	100	uM	>	10	uM		0	none
SCYX0001246778	OC(c1ccc(Cl)cc1)(c2cncnc2)c3ccccc3Cl	PCEPL02-0032	LO-Australia	FENARIMOL	EPL-BS0007		2008-11-11	Martine Keenan																EPL-BS7		0	%					44	%							<	25	ug/ml
SCYX0001246799	CC(Oc1ccc(Oc2oc3cc(Cl)ccc3n2)cc1)C(=O)O	PCEPL02-0021	LO-Australia	FENARIMOL	EPL-BS0018		2008-10-27	Martine Keenan	>	100	uM		0	none	>	100	uM	>	10	uM		0	none
SCYX0001246791	CON(C)C(=O)Nc1ccc(Br)cc1	PCEPL02-0017	LO-Australia	FENARIMOL	EPL-BS0014		2008-10-27	Martine Keenan		71.77	uM	>	1.4	none	>	100	uM	>	10	uM		0	none
SCYX0001246788	CC(Oc1ccc(Oc2ncc(Cl)cc2F)cc1)C(=O)OCC#C	PCEPL02-0016	LO-Australia	FENARIMOL	EPL-BS0013		2008-10-27	Martine Keenan		67.5	uM	>	1.5	none	>	100	uM	>	10	uM		0	none
SCYX0001246786	Oc1c(Br)cc(\C=N\Oc2ccc(cc2[N+](=O)[O-])[N+](=O)[O-])cc1Br	PCEPL02-0015	LO-Australia	FENARIMOL	EPL-BS0012		2008-10-27	Martine Keenan		23.86	uM		3.5	none		83.58	uM	>	10	uM	<	8.4	none
SCYX0001246784	CNC1=C(C(=O)C(O1)c2ccccc2)c3cccc(['Cf3'])c3	PCEPL02-0014	LO-Australia	FENARIMOL	EPL-BS0011		2008-10-27	Martine Keenan		55.5	uM		1.5	none		82.82	uM	>	10	uM	<	8.3	none
SCYX0001246778	OC(c1ccc(Cl)cc1)(c2cncnc2)c3ccccc3Cl	PCEPL02-0009	LO-Australia	FENARIMOL	EPL-BS0007		2008-10-27	Martine Keenan		0.35	uM		219.4	none		76.79	uM	>	10	uM	<	7.7	none															3.24	none
SCYX0001246777	CC1(C)CC(=O)C(C(=O)c2ccc(Cl)cc2Cl)C(=O)C1	PCEPL02-0008	LO-Australia	FENARIMOL	EPL-BS0006		2008-10-27	Martine Keenan		58.51	uM		1.3	none		76.46	uM	>	10	uM	<	7.6	none
SCYX0001246776	COc1nc(C)nc(NC(=O)NS(=O)(=O)c2ccccc2Cl)n1	PCEPL02-0006	LO-Australia	FENARIMOL	EPL-BS0005		2008-10-27	Martine Keenan		44.97	uM	>	2.2	none	>	100	uM	>	10	uM		0	none						100	uM
SCYX0001246774	Oc1cc(Cl)ccc1Oc2ccc(Cl)cc2Cl	PCEPL02-0004	LO-Australia	FENARIMOL	EPL-BS0004		2008-10-27	Martine Keenan		52.96	uM		1.6	none		82.25	uM	>	10	uM	<	8.2	none
SCYX0001697549	FC(F)(F)c1ccc(cc1)N2CCN(CC2)C(=O)C(c3ccc(Cl)cc3)c4cccnc4	PCEPL02-1691	LO-Australia	FENARIMOL	EPL-BS1246		2012-03-22	Sarah Keatley
SCYX0001808298	FC(F)(F)c1ccc(cn1)N2CCN(CC2)C(=O)C(c3ccc(cc3)C#N)c4cccnc4	PCEPL02-1454	LO-Australia	FENARIMOL	EPL-BS1297		2011-11-23	Sarah Keatley		0.055	uM	>	1818.2	none	>	100	uM	>	10	uM								>	0.1	uM
SCYX0001808297	CS(=O)(=O)c1ccc(cc1)N2CCN(CC2)C(=O)C(c3ccc(cc3)C#N)c4cccnc4	PCEPL02-1453	LO-Australia	FENARIMOL	EPL-BS1296		2011-11-23	Sarah Keatley		0.0555	uM	>	1801.8	none	>	100	uM	>	10	uM								>	0.1	uM
SCYX0001809923	FC(F)(F)c1ccc(nc1)N2CCN(CC2)C(=O)C(c3ccc(Cl)cc3)c4cncnc4	PCEPL02-1427	LO-Australia	FENARIMOL	EPL-BS1351		2011-11-08	Sarah Keatley		0.161	uM		326.2	none		52.51	uM	>	10	uM								>	0.1	uM					0.81	none		3.9	none		50	ug/ml		6.3	ug/ml		23	Min
SCYX0001809922	FC(F)(F)c1ccc(cn1)N2CCN(CC2)C(=O)C(c3ccc(Cl)cc3)c4cncnc4	PCEPL02-1426	LO-Australia	FENARIMOL	EPL-BS1350		2011-11-08	Sarah Keatley		0.2525	uM	>	396	none	>	100	uM	>	10	uM								>	0.1	uM					0.76	none		3.3	none		12.5	ug/ml		12.5	ug/ml		31	Min
SCYX0001809921	CS(=O)(=O)c1ccc(cc1)N2CCN(CC2)C(=O)C(c3ccc(Cl)cc3)c4cncnc4	PCEPL02-1425	LO-Australia	FENARIMOL	EPL-BS1349		2011-11-08	Sarah Keatley		0.0783333	uM	>	1276.6	none	>	100	uM	>	10	uM								>	0.1	uM					0.66	none		2.6	none		25	ug/ml		6.3	ug/ml		50	Min
SCYX0001639416	FC(F)(F)c1ccc(cc1)N(C2CCN(CC2)c3ccc(cn3)C(F)(F)F)c4cccnc4	PCEPL02-1424-1	LO-Australia	FENARIMOL	EPL-BS1348		2011-11-08	Sarah Keatley		0.0196667	uM	>	5084.7	none	>	100	uM	>	10	uM								>	0.1	uM
SCYX0001809924	FC(F)(F)c1ccc(cc1)N2CCN(CC2)C(=O)C(c3ccc(Cl)cc3)c4cncnc4	PCEPL02-1428	LO-Australia	FENARIMOL	EPL-BS1352		2011-11-08	Sarah Keatley		0.118	uM		434.6	none		51.28	uM	>	10	uM								>	0.1	uM					0.77	none		4.2	none		3.1	ug/ml		3.1	ug/ml		30	Min
SCYX0001697549	FC(F)(F)c1ccc(cc1)N2CCN(CC2)C(=O)C(c3ccc(Cl)cc3)c4cccnc4	PCEPL02-1975	LO-Australia	FENARIMOL	EPL-BS1246		2012-06-20	Harriet Newson		0.007	uM		6060.5	none		42.42	uM	>	10	uM	<	4.2	none						0.0475	uM
SCYX0001264442	OC(c1cncnc1)(c2ccccn2)c3ccccc3Cl	PCEPL02-0071	LO-Australia	FENARIMOL	EPL-BS0065		2009-02-10	Martine Keenan		7.33	uM	>	13.6	none	>,>	100100	uM,uM	>	10	uM		0	none						15.5	uM					0.31	none		2	none	>	100	ug/ml					216.3	Min
SCYX0001264441	CCCCC(O)(c1ccc(Cl)cc1)c2cnccn2	PCEPL02-0070	LO-Australia	FENARIMOL	EPL-BS0064		2009-02-10	Martine Keenan		0.33	uM	>	303	none	>,>	100100	uM,uM	>	10	uM		0	none						3	uM								3.8	none
SCYX0001264438	OC(c1ccc(Cl)cc1)(c2cnccn2)c3ccccc3Cl	PCEPL02-0067	LO-Australia	FENARIMOL	EPL-BS0060		2009-02-10	Martine Keenan		0.44	uM	>	227.3	none	>,>	100100	uM,uM	>	10	uM		0	none						7.9	uM								3.7	none
SCYX0001264440	OC(c1ccc(Cl)cc1)(c2ccccc2Cl)c3ncccn3	PCEPL02-0069	LO-Australia	FENARIMOL	EPL-BS0062		2009-02-10	Martine Keenan		22.9	uM	>	4.4	none	>,>	100100	uM,uM	>	10	uM		0	none						66	uM
SCYX0001264439	CC(C)C(O)(c1ccc(Cl)cc1)c2cncnc2	PCEPL02-0068	LO-Australia	FENARIMOL	EPL-BS0061		2009-02-10	Martine Keenan		2.24	uM	>	44.6	none	>,>	100100	uM,uM	>	10	uM		0	none						21	uM								2.7	none
SCYX0001264448	CC(C)CC(O)(c1ccc(Cl)cc1)c2cncnc2	PCEPL02-0077	LO-Australia	FENARIMOL	EPL-BS0071		2009-02-10	Martine Keenan		1.15	uM	>	87	none	>	100	uM												10	uM								3.2	none
SCYX0001264447	OC(c1ccc(Cl)cc1)(c2cccc(F)c2)c3cncnc3	PCEPL02-0076	LO-Australia	FENARIMOL	EPL-BS0070		2009-02-10	Martine Keenan		0.84	uM	>	119	none	>	100	uM												1.9	uM								3.1	none
SCYX0001264445	OC(c1ccc(Cl)cc1)(c2cncnc2)c3ccccc3F	PCEPL02-0074	LO-Australia	FENARIMOL	EPL-BS0068		2009-02-10	Martine Keenan		0.14	uM	>	714.3	none	>	100	uM												0.82	uM					0.46	none		3.1	none								115.8	Min
SCYX0001264446	OC(c1cccnc1)(c2cncnc2)c3ccccc3Cl	PCEPL02-0075	LO-Australia	FENARIMOL	EPL-BS0069		2009-02-10	Martine Keenan		7.82	uM	>	12.8	none	>	100	uM												10	uM					0.4	none		1.5	none	>	100	ug/ml					144.4	Min
SCYX0001264432	OC(c1ccc(F)cc1)(c2ccc(Cl)cc2)c3cncnc3	PCEPL02-0060	LO-Australia	FENARIMOL	EPL-BS0054		2009-02-10	Martine Keenan		0.641	uM	>	156	none	>	100	uM	>	10	uM		0	none	BS0054																			>	25	ug/ml
SCYX0001255602	COc1ccc(cc1)C(O)(c2cncnc2)c3ccccc3Cl	PCEPL02-0051	LO-Australia	FENARIMOL	EPL-BS45		2008-12-01	Martine Keenan		0.393	uM		180.5	none	=,=	70.93,70.93	uM,uM	>	10	uM	<	7.1	none	EPL-BS0045		0	%		60	uM		13	%
SCYX0001255601	OC(c1ccccc1)(c2cncnc2)c3ccccc3Cl	PCEPL02-0050	LO-Australia	FENARIMOL	EPL-BS0044		2008-12-01	Martine Keenan		2.51	uM	>	39.8	none	>,>	100100	uM,uM	>	10	uM		0	none						70	uM
SCYX0001813380	Clc1ccc(cc1)C(C(=O)N2CCN(CC2)c3nccs3)c4cccnc4	PCEPL02-1464	LO-Australia	FENARIMOL	EPL-BS1387		2011-11-23	Sarah Keatley		0.051	uM	>	1960.8	none	>	100	uM	>	10	uM								>	0.1	uM
SCYX0001810521	Clc1ccc(cc1)C(C(=O)N2CCN(CC2)C(=O)c3ccc(Cl)cc3)c4cccnc4	PCEPL02-1441	LO-Australia	FENARIMOL	EPL-BS1365		2011-11-16	Sarah Keatley		0.022	uM	>	4545.5	none	>	100	uM	>	10	uM								>	0.1	uM
SCYX0001810522	Clc1ccc(cc1)C(C(=O)N2CCN(CC2)C(=O)c3ccccc3)c4cccnc4	PCEPL02-1442	LO-Australia	FENARIMOL	EPL-BS1366		2011-11-16	Sarah Keatley		0.0495	uM	>	2020.2	none	>	100	uM	>	10	uM								>	0.1	uM
SCYX0001251118	OC(c1ccc(Cl)cc1)(c2ccc(Cl)cc2)c3cncnc3	PCEPL02-0036	LO-Australia	FENARIMOL	EPL-BS0030		2008-11-11	Martine Keenan		0.223667	uM		213.4	none		47.72	uM	>	10	uM	<	4.8	none	BS0030																			<	12.5	ug/ml
SCYX0001251116	OC(c1ccccc1)(c2ccc(Cl)cc2)c3cncnc3	PCEPL02-0035	LO-Australia	FENARIMOL	EPL-BS0029		2008-11-11	Martine Keenan		0.46225	uM	>	216.3	none	>	100	uM	>	10	uM		0	none
SCYX0001813382	FC(F)(F)c1cccc(CN2CCN(CC2)C(=O)C(c3ccc(Cl)cc3)c4cccnc4)c1	PCEPL02-1466	LO-Australia	FENARIMOL	EPL-BS1389		2011-11-23	Sarah Keatley		0.01485	uM		3471.7	none		51.56	uM	>	10	uM								>	0.1	uM
SCYX0001813385	FC(F)(F)c1ccccc1CN2CCN(CC2)C(=O)C(c3ccc(Cl)cc3)c4cccnc4	PCEPL02-1469	LO-Australia	FENARIMOL	EPL-BS1392		2011-11-23	Sarah Keatley	>	0.1	uM	<	541.9	none		54.19	uM	>	10	uM								>	0.1	uM					0.96	none											4	Min
[truncated: 944 more columns]
